# Supplementary material for: The SHR/Akr Y chromosome reveals repeated turnover of the rat pseudoautosomal region
Source: bioRxiv. 2025 Jun 1:2025.05.28.656580. Preprint. [Version 1] doi: 10.1101/2025.05.28.656580 (PMC12154609; doi:10.1101/2025.05.28.656580)
Supplement: Supplement 8 [file media-8.txt]

>chrY
CTAACCCTAACCCTAACCCTAACCGACCCCTAACCCTAACCCTAACCCTAACCCTAACCCTAACCCTACC
CCTAACCCTAACCCCTACCCTAACCCTAACCCTACCCCCTAACCCCTACCCACCCCTAACCCCTACCCCT
AACCCGACCCTACCCTAACCTAACCCTAACCCTACCCTAACCCTACCCTAACCCTAACCCTAACCCACCT
AACCCTAACCCTAACCCTAACCCTAACCCTAACCCTAACCCTAACCCTAACCCTAACCCTAACCCTAACC
CTAACCTAACCTAACCCTAACCCTAACCCTAACCCTAACCAACCCTAACCCTAACCCTAACCCTAACCCT
AACCCTAACCCTAACCCTAACCCTAACCCTACCCTAACCCTAACCCTAACCCTAACCCTAACCCTAACCC
TAACCCTAACCCTAACCCTAACCCTAACCCCTAACCCTAACCCCTAACCCTAACCCCTAACCCTACCCTA
ACCCTAACCCTAACCCTAACCCTAACCCTAACCTAACCCTAACCCTAACCCTACCCTAACCCTAACCCTA
ACCCTAACCCTAACCCTAACCCTACCCTAACCCTAACCCTAACCCTAACCCTACCCTAACCCTAACCCTA
ACCCTAACCCTAACCCTAACCCTAACCTAACCCTAACCCTAACCCTAACCTAACCCTAACCCTAACCCTA
ACCCTAACCCTAACCCTAACCCTACCCTAACCCTAACCCTAACCCTAACCCTAACCCTAACCCTAACCCT
AACCTAACCCTAACCCTAACCCTAACCCTAACCCTAACCCTAACCCTAACCCTAACCCTAACCTACCCTA
ACCCTAACCCTAACCCTAACCCTAACCCTAACCCTAACCCTAACCTAACCCTAACCCTACCCCTAACCCT
AACCCTAACCCTAACCCTAACCCTAACCCTAACCCTAACCCTAACCCTAACCCTAACCCTAACCCTAACC
CTAACCCTAACCCTAACCCTAACCCCTAACCCTAACCCTAACCCTAACCCTAACCCTAACCTAACCCTAC
CCTAACCCTAACCCTAACCCTAACCCTAACCCTACCCTAACCCTAACCCTAACCCTAACCCTAACCCTAA
CCCTAACCCTAACCCTAACCCTAACCCTAACCCTAACCCTACCCTAACCCTAACCCTAACCCTAACCCTA
ACCCCTAACCCTAACCCTCACCCTAACCCTAACCCTAACCCTACCCTAACCCTAACCCTAACCCTAACCC
TAACCCTAACCCTAACCCTAACCCTAACCCAACCCTAACCTAACCCTAACCCTAACCCTAACCCTAACCC
TAACCCTAACCCTAACCCTAACCCTAACCCTAACCCTAACCCTAACCCTAACCCTAACCCTAACCCTAAC
CCACCTAACCCTAACCCTAACCCTAACCCTAACCCTAACCCTAACCTAACCCTAACCCTAACCCTAACCC
TAACCCTAACCCTAACCCTAACCCTAACCCTAACCCTAACCTACCCTAACCCTAACCCTAACCCTAACCC
TAACCCTAACCTACCTAACCCTAACCCTAACCCTAACCCTAACCCTAACCCTAACCCTAACCCTAACCTA
ACCCTAACCCTAACCCTAACCCTAACCCTAACCCTAACCCTAACCCTAACCCTAACCCTAACCCTAACCC
TAACCCTAACCCTAACCCTAACCCTAACCCTAACCCTAACCCTAACCCTAACCCTAACCCTAACCCTAAC
CCTACCCTAACCCTAACCCTAACCCTAACCCTAACCCTAACCCTAACCCTAACCCTAACCCTAACCCTAA
CCCTAACCCTAACCTACCCCTAACCCTAACCCTGACCTAACCCTAACCCTAACCCTAACCCTAACCCTAA
CCCTAACCCTAACCCTAACCCTAACCCTAACCCTAACCCTAACCACCCTAACCCTAACCCTAACCCTAAC
CCTAACCCTAACCCTAACCCTAACCTAACCCTAACCCTAACCCTAACCCTAACCCTAACCCTAACCCTAA
CCCTAACCCTAACCCTAACCCTAACCCTAACCCTAACCCTAACCCTAACCCTAACCCTAACCCTAACCCT
AACCCTAACCCTAACCCTAACCCTAACCCAACCCTAACCCTAACCCTAACCCTAACCCTAACCCTAACCC
TAACCTAACCCTAACCCTAACCCGAACCCTAACCCTAACCCTAACCCTAACCCTAACCCTACCCTAACCC
TAACCCTAACCTAACCCTAACCCTAACCCTAACCCTAACCCTAACCCTAACCCTAACCCTAACCCTAACC
CTAACCCTAACCTAACCCTAACCCTAACCCTAACCCTAACCCTAACCCAACCCTAACCCTAACCCTAACC
CTAACCCTAACCCTAACCTAACCCTAACCCTAACCTACCCTAACCCTAACCCTAACCTAACCCTAACCCT
ACCCTAACCCTAACCCTAACCCTAACCTACCCTAACCCTAACCCTAACCCTAACCCTAACCCTAACCTAA
CCCTAACCCTAACCCTAACCCTAACCCTAACCCTAACCCTAACCCTAACCCTAACCCTAACCCTAACCCT
AACCCTAACCCTACCTAACCCTAACCCTAACCCTAACCCTAACCCTAACCCTAACCCTAACCCTAACCCT
AACCCTAACCCTAACCCTAACCCTAACCCTAACCCTAACCCTAACCCTAACCCTAACCCTAACCCTAACC
CTACCCTAACCCTACCCTAACCCTAACCTAACCTAACCCTAACCCTAACCCGAACCCTAACCCTAACCCT
AACCCTAACCCTAACCCTAACCCTAACCCTAACCCTAACCCTAACCCTAACCCTAACCCTACCCTAACCC
TAACCCTAACCCTAACCCTAACCCTAACCCTAACCCGAACCCTAACCCTAACCCTAACCCTAACCCTAAC
CTAACCCTAACCCTAACCCTAACCCTAACCCTAACCCTAACCCTAACCCTAACCCTAACCCTAACCCTAA
CCCTAACCCTAACCCTAACCCTAACCCTAACCCTAACCCTAACCCTAACCCTAACCCTAACCCTACCTAA
CCCCTAACCCTAACCCTAACCCTAACCACCCTAACCCTAACCCTAACCTAACCCTAACCCTAACCCTAAC
CCTAACCCTAACCCTAACCCTAACCCTAACCCTAACCCTAACCCTAACCCTAACCCTAACCCTAACCCTA
ACCCTAACCCTAACCCTAACCCTAACCCTAACCCTAACCCTAACCCTAACCCTAACCCTAACCCTAACCC
TAACCCTAACCTAACCCTAACCCTAACCCTAACCCTAACCCTAACCCTAACCCTAACCCTAACCCTAACC
CTAACCCTAACCCTAACCCTAACCCTAACCCTAACCCTAACCCTAACCCTAACCCTAACCCTAACCCTAA
CCCTAACCCTAACCCTAACCTAACCCTAACCCTAACCCTAACCCTAACCCTACCCTAACCCTAACCCTAA
CCCTAACCCTAACCCTAACCCTAACCCTAACCCTAACCCTAACCCTAACCCTAACCTAACCCTAACCCTA
ACCCTAACCCTAACCCTAACCCTAACCCTAACCCTAACCCTAACCCTAACCCTAACCCTAACCCTAACCC
TAACCCTAACCCTAACCCTAACCTAACCCTAACCCTAACCCCTAACCCTAACCCTAACCCTAACCCTAAC
CCTAACCCTAACCTACCCTAACCCTAACCCTAACCCTAACCCTAACCCCTAACCCTAACCCTAACCCTAA
CCCTAACCCTAACCCTAACCCTAACCCTAACCCTAACCTAACCCTAACCCTAACCCTAACCCTAACCCTA
ACCCTAACCCTAACCCTAACCTAACCCTAACCCTAACCCTAACCCTAACCCTAACCCTAACCCTAACCCT
AACCCTAACCCTAACCCTAACCCTAACCCTAACCCTAACCCTAACCCTAACCCTAACCCTAACCCTAACC
CTAACCCTAACCCTAACCCTAACCCTAACCCTAACCCTAACCCTAACCCTAACCCTAACCCTAACCCTAA
CCCTAACCCTAACCCTAACCTAACCCTAACCCTAACCCTAACCCTAACCCTAACCCTAACCCTAACCCTA
ACCCTAACCCTAACCCTAACCCTAACCCTAACCCTAACCCTAACCCTAACCCTAACCCTAACCCTAACCC
TAACCCTAACCCTAACCCTAACCCTAACCCTAACCCTAACCCTAACCCTAACCCTAACCTACCTAACCCT
AACCCTAACCCTAACCCTAACCCTAACCTAACCCTAACCCTAACCCTAACCCTAACCTAACCCTAACCCT
AACCCTAACCCTAACCCTAACCCTAACCCTAACCCTAACCCTAACCCTAACCCTACCCTAACCCTAACCC
TAACCCTAACCCTAACCCTAACCCTAACCCTAACCCTAACCCTAACCCTAACCTAACCCTAACCCTAACC
CTAACCCTAACCCTAACCCTAACCCTAACCCTAACCCTAACCCTAACCCTAACCCTAACCCTAACCCTAA
CCCTAACCCTAACCCTAACCCTAACCCTAACCCTAACCCTAACCCTAACCCTAACCCTAACCCTAACCCT
AACCCTAACCCTAACCCTAACCCTAACCCTAACCCTAACCCTAACCCTAACCCTAACCCTAACCCTAACC
CTAACCCTAACCCTAACCCTAACCCTAACCCTAACCCTAACCCTAACCCTAACCCTAACCCTAAACCCTA
ACCCTAACCCTAACCCTAACCCTAACCCTAACCCTAACCCTAACCCTAACCCTAACCCCTAACCCTAACC
TAACCCTAACCCCTAACCCTAACCCCTAACCCTAACCCTAACCCTAACCCTAACCCTAACCCTAACCCTA
ACCCTAACCCTAACCCTAACCCTAACCCTAACCCTAACCTACCTAACCCTAACCCTAACCCTAACCCTAA
CCCTAACCCTAACCCTAACCTAACCCTAACCCTAACCCTAACCCTAACCCTAACCCTAACCCTAACCCTA
ACCCTCTAACCCTAACCCTAACCCTAACCCTAACCCTAACCCTAACCCTAACCCTAACCCTAACCCTAAC
CCTAACCCTAACCCTAACCCTAACCCTAACCCTAACCCTAACCCTAACCCTAACCCTAACCCTAACCTAA
CCCTAACCCTAACCCTAGCCCCTGTGACCCTGTCCCTTGATCCCTGACCCTGACTCCAACCCTGAAACTT
GACCCTTGACCCTGACCCTTGAGCATTGAACCCAACTCAACCCTGAAACTTGACCCTTGACCCTGACCCT
TGATCATTGAACCCAACTCAACCCTGACTATTGACCCATGTCCCTGATCTCGCCCTTAACCCACTCTCAT
TACAACTGGGTGTCTTTTTCCTCCCGCCTTTTTCAGTGCGCGTCTATTACAGACTGCGCGGTTAAAAAAT
TTTGCGCCTCTACGCTGCGCTTTACGGTAACGCCACCCGCGGTCCCGCGGTGATGACGCCAAATCCCGCC
GCTGCCGCGTCCCCTCCGCTCGCGGTCGCCTCCAACGCTCCGCCCTCCCAGCCCCACCGGGCGCGGCCGG
AGAGAAGCTCTGACCACCCGGATACCCGTCCGTTCCCGGAGGGCGGCGCAGACTGCCAGGCAACCCTGTC
ACTTCCGGACTGAGGCCCCGATCGCCAGCCCCACCCCCGCCCGGCTTTGCCCTGAGTGAGGCGCCGACCG
CCAGGCCACCCCGTCGCGCTGACCACCAGGACACCCGGCTCCGCACGGAGTGAGGCGCTGACCGACAGGC
CACCTTGCCACTCCCGGAGTGCGGTTCCGGACCACCGGGTTAACCTGCACCTCCCGGAGTCAGGCGCTGA
CCACCGGGACTCCGGACCGCGCCGACCACTACGCAACCCGGCCGCTCCGACCAGCAGGCCACCCCGTCAC
TCTCGGCTGCACGGGGCACCGACCACCAGGACATCGGGGCAGTCCCGGAGTGAGGCGACGACCACCGAGC
CACCCGGCTACAGGGACCACCAGGCCACCAGGCTCCGCCCCGGGTGAGGCGAGGACCACCAGGCCACCCC
GTTGCGCTGACCACCAGGCCACCCGGTCGTGCCCATCCCCAGGCCACCCTGCCGCTGTCGGAGTGAGGCG
CAGACCACCAGTGCACCCCGTCGCGCCGACCACCAGGTCACCGGGCAACGCCCGGAGTGAGGCGCCGACC
ACCAGTCCACCTCGTCGCGCTCACCACCAGGCCATCAGGCTCCGCCCCGGGTGAGGCGCGGACCACCAGG
CCACCCCGTTGCGCTGACCACTAGGCCACCCGGCCCCGCCCCGAGTGAGGTGCCCACCCCCAGGCCACCC
GGCTGCTCCGGGAGTGAGGCGCGGACCACCAGTCCACCGGGTCGCGCCCACCCCCAGGCCACCCGGCCCC
GCCATGGAGGCGATCTGGCTGTACCAGTTCCGTCTGATCGTGATCGGGGACTCGACGGTCGGCAAGTCGT
GCCTGATCCGCCGCTTCACCGAGGGCCGCTTCCCGCCGGCGTCGGACCCCACGGTCGGGGTCGATTTCTT
CTCGCGCCTGGTGGAGGTGGAGGCCGGGAAGCGCGTGAAGCTGCAGATCTGGGACACCGCGGGGCAGGAG
AGGTTCAGGTGGGGCCGCCCCGCCTGGGTCCGGGGGGTCGGGGGTGGGGTGGGTTCTGCCCCTGGGGTCG
GGTTTTGCCCCGCGGGGTCCGGGGGCGGGGTCGGTTCTGCCGCTGGTGCCGGGTTTTGCCCCGCGGGGTC
ACGGGGTGGGGTCGGAAGGAGTGGGCTGGGTCGGTTCTGCCCCTGGGGGTCGAGTTTTACCCCGCGGGGT
CAGGGGTCGGGGTACGGGGTTAGGGGCGGGGTCCGTTCTGCCTCTCGGGGTCGTGTTTCACCCCGCGGGG
TCAGGGGTCGGGGTCCGGGGTCTGGGGTTAGGGGCGGGGTCGGATCTGCCCCTGGTTGTCGAGTTTACCC
CGCGGGGTCAGGGGTCGGGGTCCGGGGTCTGGGGTCTGGGGTTAGGGGCGGGGTCGGATCTGCCCCTCGT
GGTCGTGTTTTGCCCCGCGGGGCCGGGGGGCGGGGCCTGGGGCAGGTTCTGCCCCTGGGGATCGAGGTTT
TTCCCACGGGTAAGGGAGGGTGGGGGTTAGGGGCGGGGTCTGTTCTGCCCCTCGGGGTCAGAGGGCGTGG
TGTGGGTCAAGTTTTGCCCCACGGGGTCGCGGGTCGGGGTCGGTTGTGCCCCTTGGGGTGAGATTTTTTG
CCCCCGGGCTCGGATGACCACGCGTAGGGCTGGAAGCACAGGATGCATAGGGTGTGTGGGTCAGGGGTCA
GGGGTCGCACGGGCGTGTGAGTCTCCGGAGGGTGAGGAAGCCGAAGACATAAGCAGCGCGTGGGAAACGT
ATAGGATAAACTGCCGCCCTATAGGATGTATAGGATAGGAGAGCACCGTGTAGCGCGAAATAAGTCCCAG
AGCTGGGTTTGAAAATTGTTCTGCGTCCTGGGGGGGGGGGGTTTGGGGCGCTGTGGTCTGGAGCGTAATG
TATAAGAAATGTATAGTGAATGTGCGTAGGGAGGGGCCGTAAGGTATATATTACATAGGTAAACCCCGCA
GCGTGTAATATATGACGTATGTCGCATAGGTAAAGCCCACAGTGTATGTATAATAGCGTTTATATTAAGT
AATAGGTGATAACATACATAGTAACATATACAAGAAACCGTAACGTATATATTATGTAGGTAAACACCGC
AGCGTATGATAAATGACGTATGTCACATAGGTAAGGACCACAGTGTATGAATAATAGCGTTTATAATAAA
GTACAGTAATACATAATAACATACATAGTAACGTATAGAATGAGAAACCGTAACATATATAGGTAAACAC
CGCAGCGTGTAATAAATGACGTATATCATAGATGTAAAGACTATAGTATATAATAGCGTCGACAATAAAG
TACAATAACAGGTAATAACATATATAGTGACGTATCTAATAAGAAACCGTAATGTATACCGTAAATTTAG
AATACATTGTAATATATAATAGCATATATATATAAAATACCATAGTATAGTGACAAATAGAATAAAGCAC
TTTAACATATAGCAATATATTAGTATAAATAAAATATGATAAATACATATAGTAAGTAGGTGGAACGAGG
AGCCGTAACGTATATATCATATAGGTAAACACTGCAGCGTATAATAAATAATATATGCATCACATATGTA
AAGACCACAGTGTATAACAGCGTTTATAATAAAGTACAGTAACAGGTAATGACACGTTGTGACGTATATA
ATAAGAAACCGTAATGTATGCCGTAAATTTAGAAGATATTGTAATATATAATAACATATATATATATATA
CATATATATATGTATATATATATATATATAAAATATCAGGGGGTTGGGGATTTAGCTCAGTGGTTAGAGC
GCTGGCCTAGCAAGCGCAAGGCCCTGGGTTCGGTCCCCAGCTCCGAAAAAAAGAAAAAGAAAAGAAAAAA
AAATATAAATAAAATACCAGAGTATAGTGAGAAATAGAATAAAGGACCGTAACATATAGCACTATCTTAG
CATATTGAATAACAATGTATGATAAATGCATACAGTGTGTAATTTATATACTATATAATGATGTACATAT
ACATGGACACCGTAGCGTACAATGGTATGGATGATAAAACACAACAATGTGTAACGAGAAGAAACCGTGA
TATAGGATCAGGTACAGATTAACAATACCACAGTATGTGGTAATGTATATGTATAAAATACCGTAAAGTA
TAATGCATGTAGATACCATAGCAGATAATAAAAGAATGATGTGTAGTAACGTATGCGAGAAACCGTAATA
GATACCATATATATTTTAGAAAATGCCGTGACATATAGCGTATATGTACATAAAATGCCATAAAGTATAA
CAGTATATACAATGAAGAATGATACAATATAGCAATGTATATACATACATACATATAGGATTTTTTCTCA
ATGTATCATAACCAGAAACTGCAACGTATAGTTACATATATATAAAAAAACATCATAATGTATAATAAAT
ATATACGTAATAAGGTACTGTAATATATATATGTGTGTAAAGACGACAGTATATAATAGTATTTATAACA
AAGTAAAATAATACGTAGTAATGTATAATGAGAAGCCGTAATACATACCATAAATACAGAAAATACTATA
ACATGTAATAATGTATTTATATAAAATACTGCAAAACATAATGACATACAATAAAGCACTGTAATATGTA
ATAATGTAAATAGTAATATGTATGAGAAGCCGTAATATATACCATAATTATAATAAATACTATAACATGT
AAAAATGTATGTATTTAAAATACTGCAAAATATATTAACATATATAATAGAGCCCTGTAACATATAGCAA
TGTACACATGATTTTTTCTCCCTACCATGCCATAACAAGAAGCTGTGATGTCTAATTACGTGCAGAGTAA
AACAAAATAGTATACAATAATGTATATGTAATAAAATACAGTAATACATACAATAATGTGTATAATAAGA
AGGCATAATCTATACCTCCATATATATATAAAGAAACCATAATATATATTGAATATATATGTAATAAGGC
TCTATAATATACATCAAGTATGTAAGAACCATAGTGTATAATAGCATTTACAGTAAAGGAAAATAATGTG
TAACAATGTATATAGTAATATATATAATGAGAATCCGTAGTATATACCTCCATATATATAAAAAAACCAG
AACATGATGAACATATATGTGATAAGGTTCTGTAATATACATTACATATGTAAGAGCCACAGTATATAAT
AGTATTTATGAGAAAGCACAATAAGACGTAATAATGCATATAGTAATATATATAATGAGAAGCCGTAATA
TATGCCCTAACTATAGAAAATACTATAACATGTACTAATGTATGTGTTTAAAATACCGCAAAACATAAGG
ACACATACAATAGAGCCCTGTAATATGTAGCAATGTATATATATATATATATATGATTTTTTCTCCATAA
CATGCCATAACAAGAAGCCGTGATGTCTAATGACATGCAGAATAAAACAAAATAGTGTATAACAATGTAT
ATGTAATAAGATACAGTGTGTAATACATGTAGTAATGTGTATAAGAAGGCATAATCTATACCTCCGTATA
TATATAAAGAAACCATAATACATATTGAATATATATGTAATAAGGTTCTGTAATATACATTACATATGTA
AGAACCATAGTGTATAATAGTATTTATGGTAAAGGAAAATAATGTGTAACAATGTATATAGTAATATATA
TAATGAGAATCCGTAGTATATACCTCCATATATATAAAAAAAACATAACATAATGAACATATATGTGATA
AGGTTCTGTAATATACATTACATATGTAAGAACCATAGTGTATAATAGCATTTATGGTAAAGGAAAATAA
TGTGTAATAATGTATATAGTAATATATATTATGAGAAACCATAACATAGTGAACATATATGTGATAAAGT
TCCGTAATATACATTACATATGTAAGAGCCACAGTCTATAATAGTATTTATGAGAAAGCACAGCAATATG
GAGTAATGTATATAGTAATATATATAATGGGAAGCCGTAATATATACCATAAGTATATAAAATACTGTAA
AATAGGACACATACAATAGAGCCCTGTAACATATAGCAACATATATATATATATATATATGAGTTTATAT
ATACATATATAAATCGCTGAGGATCGTGGGTAAATCATGTTATTTGCAAAGCATCCTGGGTAACCCCGCC
CCTCTCTCTCTCTCTCTCTCTCCCCGCCCTCCCCCGCAGGTCCATCACGCGCGCGTACTACCGGAACTCG
GTGGGCGGGCTCCTCCTCTTCGACGTCACCAACCGCCGCTCCTTCCTGAACGTGAGGGCGTGGCTGGCGG
AGGCGGAGGCTGCATCCGGGCCGGAGCGGGCGTCGCTGGTGCTCGTGGGTCACAAGTGCGACGTGGGGTC
GGGGTCGGGGTCAGAGGGGGAGGAGGGGGAAGAGGGGGAGGAGGGGGAGGGGGCGGGGCGTCGCCCCCGC
CGCCGAGTGACGCGGGCGGAGGCCGAGGCGGAGGCCGCCGCCCACGGGCTGCGCTACGTCGAGACGTCGG
CGCGCGATGACGTCAACGTGGAGGCCGCCTTCGCCGCCCTCGCGCGGGACATCTACGACCGCGTGCGCCG
CGGCGAAATCCGGGAGCGCGAGGGCTGGGAGGGCGTGCGCGGAGGGCCCGTCCCCGGGATTGTGACGTCC
TCCGAGGAGGCCCCGCGGCCCACACGGGGGTGCCCGTGCTAGCCACGCCCATTCGGGACCTATAGGATCC
ATACATTTGACTGGGACGCGTGGGATCCACGCAGTGACCGGAGGGAGCCCTCTGCGCCCCGCCACTCGGA
CTCATACGTCATCGACATACGGAATCCATATATCGACCTGGACATATGGGGCCCATGCAGTGACTGGAAC
GTATGGGATCCATGCAACCGGCCACTTGGGACGTAAAACGGGGCCAACGCATGGGATCCATATATGGACC
GGTGACGTATAGAATCCATGTGTTGACTGGAGGGAGCCCACCACGCCCTGCCACTCTGACCTAAAATTCC
AGCAACGTATAGGATCCATGCATTTGACTGGGGCGTGCGGGATCCCTGCATGGACCGGAGGGGCTCTGCA
CGCACGGTCACTCGGACCTAAAAGTCATCCATGTAAACCATCCATACATGACCAGGACGTATGGAGTCCA
TATGTGACCAAAGAGCCCAGCCCAAGGATGAGACGTGAGCGTGTCTATCTCACCCTCCGGCCACTCGAAG
TCACAGTCCATCAACGTATAGGATCCATACACTGGACTGGGAGGGGACGTATGGATTTCATACGCGACCG
GAAAGAATTCAACCTTCCCGTGAGAAAAACACGCCCGAGTCACGGAGCCCGGGTGACGCCAGACTCTGCA
ATGGCCGCCGTGGGCGTGGCCGGATGTATGGATCGCAGCCCCTATGGATTGTGTTGTCATCGTTGTTGCC
ATGGTTATGGAGCCGCGCTGAGGATACCGGGTAAAGCGGGCGGAGCTGTGCATCAGGCCCTAGGCCTTTG
ACGCTAGGACATTTGCATATTAATGAATTATGTCAATCGTTTGAATGTTCTGCATAGTAATTAAGTGTCC
ACGTTATAGTTCTGCATATTATGTTAATCGTTGCTAATTATTTGAGAAATCTGCATATGAATTAGTTGTA
TCATTCCTCCATATTTAAATATTCTGCATATTAATCTCTGTTATTAATTTATATCATTTATGGCTGATTA
CTTGAACATTCTACGTATTAATTTTTATTATTGATATTTATGGCTGATTATTTGAATGTTCTGCATATTA
ATTAATCTCTATCAATTTATATTATTTAAGGCTGATTATTTGAATATTCTGTGTATTTTATTATTATTCA
TATTATTCATAGCTGATTACTTGAATATTCTGCGTATTAGATTATCGACGATGCGCGATGGTTATTACTC
ATTATCTGCATAATTTCTTATCCCATTGCTTATTATTTATTCACCTTAATGTATATCCTCTAATTTATGT
CGCGTGTTCGATCCCCGTGGGATTACTGTTACTCGATGTTTTATTTATTACTTTTATTACTCATTTTATT
ATTATTTATAATTTTTATTAATACTTTACCGTTTATTATTTATTACTATTTATTACTATTTATCGTTTAA
CTTATTTACTATTTATAATTTTTAATACTTTACCATTCATTATTTATTATTATTTAACTTGTTCACTTAC
GTATGTCATTGCTGCTCATCGTTATTTCTATTTTTGCTATCACTTTATTATTATTTATTACCCTTATTTG
TTATCATTAAATGTTTACTGTTCACAAGAATCAGCGGTTCGTTTGCTTTATTAATATTAATATTCATTAA
TTTCTCTGCTGTTCACGTCCCATATTATTTATTTAATGCTTAGTATCTCGTTTATTTATCTAAATTTATT
TTACTGTTTTTTATCATCCCACTTTTTACTTAATACTTATTTTATTTAATATTCATTATATTGTTTTATT
ACCTATTTTGTTACATTGCAATATTTATATTATCTTTATTTATTTAATGCTCATATTATTTTGTTTATTG
TATTTATGTCTTATTATTTTTAATATTTTCTATTTTCTCATTTGTTACTTTACTTAATATTTATGTTATC
CTTTTAACATTTATTATTTTATTATTACATTATACTCGTTATTATTTAATATAACATTATATATAGTACA
TATTATCATTACTATTACTATTTTAATTATAGTTATTACATATTATTTAACATAACATATACAGTACATA
TAGTACATATTATTATCATTATTACATATTATTTAGCATAACATATATAGTACATATAGCATATATTATT
ATTATATATTTTTATTTCATTTTCTTCCTACAAACCGGCCACGCTTTACATCCAATTCCAATCCCTCCGG
CGCATCACAGCCCAGGCCGAAAAAAATAGAAAAATAAAATCCATACATCCTGGTCCCGTGCGGATGGTTC
CTGTCCTCAGCTCCAATGAACCAAAAAAATAAAAATGAAATAAAAAACAACATAAAATATACGTCTGCCA
TCTTTTTCTCAACGGAGACGCCTTCTATACATTGCTGCACCCGGCTCTGTGACGCGGGTTTCGAGGCGCC
CGGCGAAGTTGGTGCAATGGGGGTGGTGACTGGGATGTATGGAATCCATACGTGACCACGACGTGTGGGA
CCCGTGAGTCAGACCTATAGAATGCATGCATGGGTGGGATGTATATGAATCCACACATTGGCCGGGACAT
ATAGGATCCACGCGTGACTCGGATGTATAGAATTCACACGAATGGGATGTATGGAATCCACAGTGACCAG
GACCTGGATGTATGGAATCCGTACAGTGTCCAGGACGTGTGGGACCCGTATGAGCGGGATGTTTAGAATG
CACGTGTGGCTGTGACGTATGGGATTCATTAGGAGTGGGATGCATAGAATCCATAGTGACCAGGGCCCGG
ATGTATAGAATACATTCAATGTCCATACGAGTGGGACGCATAGAATCCACATGTGACCAGGACGTATGGC
ATCCATACACTGACAGGAGGGAGCTCTCTAGGGTCCAACGCTCGGGCTCAAATGCCACAGACGCACCGAG
AACATATGGAATCCACACTTGGGTGGGACATATGGAATCCATAAAATGAGCGGGACGTGTGGGACGTCCC
ATATGAGTGGGACGTATAGAATCCACACTTGGTTGGGACGTATGGAGTCCAATTGGCCAGGACGTATAGA
ATCCACGTGTGGCTTGGACATATGAAATCCATACAGTGGCCAGGACGTATGAGATCCACGCATGGCCGGA
ATGTATAGAATCCACACGTGGGTGGGACGTATAGAATCCACCCACGTCCGTGTGGGACGTCCTGTATGAG
CGGGACGTATATAATGCACGTGTGACTTGGACGTATGGAATCCACACAGTGGCCAGGACGTATGCCATCC
GCTCGTCGCCGGGACGCACGGAACAACGAGGACCAAGCAGGTGAGCAGGGAAGTGAATCGCGCCCCGGAA
GCCATGTTGCTCAATGTATGGCGTCGGGCGGAGACGAAGAGGAAATGAAATCGGGACCCGGGGCCGAGCG
TCAGGGCTTCAAGGACGCGGGGCGAGGGCGCTAACCACTGCACGGCGGGCGGTCATCGTTACGTACGTTA
ATGTAGCATGTTTACGTTTATTTAAATTTATTTCTACTTATTCATAATGCAGCTTTAAGTTTATGTTAAT
TTATGGTAATGTGGACTTATGTTTACGTCCATTTACGTTAATAATGCTGTTTAAATTAATATTTATTTAC
ATTAACACGGATTATTTACATTTATTCCTATTCATTAATGCAGTTTTACATTTATGTTAATTTATGCTAA
TGCGGACTTGTGTCTATGTTCATTTACCTTAACAATGCTGATTTACATTAATATATTTATGTTAATAATA
CAGATTATTTACATTTATTTCCATTCATTAATAACGTGGGTTTACATTTATGTTAATTTGTGCTAATGCA
GACTTGTTTACATTAATAACAGATTTGCATCCGAATTTATTTTCATTAATTATACAAACTTAGTTATTTA
CGTTAATGATGAGGATTATTTACATTTATTTCTAGCTAATAATGCAGTTTTCCATTTATGTTAATTAATG
CTAATGTGGACTTATGTCCATGTTCATTTATGCAAATAACGCTGATTTATATTAATATTTACATTAATAA
TGCACTTATTTACTTTAACAATGCAGATTATTTACATTTATTTCTATTTCTTAATGAAGCAGTTTTAAGT
TTATGTTAATTTATGCTAATGTGACTTATGTGTACACTAATTTACGTTAATAACACAAACTTATATTCGT
ATTTGTTTACATTAATAATGCAGATTATATTTGTTTCTATTCCTTAATGATTAAGATGAATATTTATGTT
AATTTTTGCGAGTGCGGATCTACATTTATGTTCAGTTACGTTAATAATGCAGACTTAATTTTAATTTACA
TTAATAATGCACTTACTTATTTACAATAATGCAGATTATTTACATATATTTCTATTTGCTAATAGTCAAC
ATTAATATTTATGTTAATTTATCATAATGTGAACTTATTTGTACGCTCACTTTTGTTAACACACATTCAC
ATTCACATTTATTTACATTAACAATGCAGATTTATACTTATTTTTATCTACGTTAATGATGCGGGTTATT
TACATTTATTTCTAATAATGCAGTTTTACATTTATGTTAGTTAATGCTAATGCAGGCTTACGTCTATGTT
CATTTATGTTAATGACGCTGATTTACATTAACATTTATTTACAATAATGATGCATTTATATTTATGCTCA
TTTACATAAATAGTGGAGATTTATATTTATTTTTATTTATTTTAATGATGCAGATTATATTCATTTCTAT
TCTTTAATGATTAAGATTAATATTTATGTTAACTTTTGCAGTGCAGATCTACATTTATGTTCATTTACAT
TAATGCAAATTATTTACATTTACTTCTCTTTATTAATAACGCAGCTTTACGCTTATGTTAATTTATGCTC
ATGTGGACTTAAGTGTACGCTCATTTATGTTAAGAACACAGATTTACATTCATAATTATTTACATGAATA
TTGCAGATTTGTATTTATGGACATTTACATAAATAATGGAGATTTATATTTAATTTATGTTAACGATGCA
GAACACATTGATTTCTAGTCCTTAATGATTAAGATTAATATTTATATTAATTTTTGCAATTGCGGATCTA
CTTTTATGTTTACTTATGTTAATAATGCAGATTTACATTCATAATTTTTTACATTAATAACGCAGACTTA
GTTATTTGTTAATAATGCAGATTATTTATATTTATCTCTACTTGTTAATGCAGATTTACGTTTATTTCTA
TTTGTCAAGATTAATATTTGTGTTCATTTATGCTAATGCGGACTTATGTCTACGTTCATTTATGTTAATA
GTGCTGATTTACATTAACATTTATTAACATTAATAATGTAGACTTAGTTATTTACGTTAATGCAGATTAC
ATTTATTTCTATTTATTAATAATGAAGTTTTACAGTTATGTTAATTTATCCTAATGCGGACTTATGTGTT
TGCTCATTTACATTAACACAGACTTGCATTCATATTTATTAACATTAATAATGCAGGCTTATTTACATTA
ATAATTCAGATTATTTACATTTCTTTCTATTCATTAATAATATGGGCTTATATTTCTGTAAATTTGTTAA
TGTGGACCTACTTGTACGCTCATTTACGTTAATAACAGACTTACATTCGTATTTATTTACATTAATGATG
CAGATTATATTTATTTCTATTCCTTAATGATAAAGATTAATATTTTTGTTAATTTTTACAATTGCGGATC
TACATTTATGTTTACTTACGTTAATAATGCAGATTTGCATTAATAGTTTTTTACATTAATAATGCTGATT
ATTTATATTTATCTCTCCTTAATGCAGATTTACATTTATTTCTATTTGCTAATAGTCAAGATTAATATTT
ATGTTAATTTATGCTAATGCACACTTAAATCTATGTTCATTTATGTTAACAATGCTGATTTACATTCATA
ATTATTTACACTAATATTTATGTTCATTTACGTGAATAATGGAGAGATTTATGTTAATGATGCAGATTAT
ATTTATTTCTATTTCTTAATGATTAAGATTAAAATTTATGATAATTTATGCTAATGCAGAATTATGTCTA
TGTTCACTTACGTTAATAATGCTGATTTACATTAACATTTACTTCCATTAATGATACAGACTTAGTTGTT
TACGTGAATAATGTATTTATATTTATGTTACATTAATAATGATTATTTGTATTTAGTTTTAGTTATGTTA
ATGATGCAGATTATATTCGTTTCTATTTCTTAATGATTAAGATTAAAATTTATGATAATTTTTGCGAGTG
TGGATCTACATTTATGTTCATTTACGTTAATAATGGAGATTTATCTTTATGTTAATAATGTAGATTTAAT
TTTAATTTACATTACTAATGCACTTATTTACACTAATGCAGATTATTTACATTTATTTCTATTCACTAAT
CAGTTGTTAATTTATGCTAATGCGGACTTCTGTGTATGCTCATTTATGTTAATAACACAGATTTGCACTC
ATATTTACAATAATGATTCAGACTTATTTACGTTAATAATGCAGATTTACATTTATTTCTATTCATTAAT
AACATGGGTTAACATGTATGTTAATGTATGCTAATGCGGACTTATGTCTGTTCATTTACATTAATGCTGA
TTTACATTAATAATGCAGATTTATATTTATGCTCATTTATGTTAATGATTTATATTTATTTATGTTAATG
ACACAGACTATGTTTATTTCTATTTCTTAAGGATTAATATTTATGTTAATTTTTGTAATTGCGGATCTAC
ATTTGTTTACTTACATTAATAATGCAGTTTGCATTCATAGTTTTTTACATTAATAACGCAGATTATTTAT
ATTTATTCTACTTATTAATGCAGATTTACGTTTATTTCTATTTGTCAAGATTAATATTTATGTTAATTTA
TGATAATGCGGACTTATGTTTACGTCCATTCACGTTAATAATGCTGATTTGCATGAACATTTACATTAAG
AATGCAGATCATTTACATTTATTTCTATTCATTAATAACATGGGTTTACATTTACCTTAACTTATGCTAG
TGTGAACCTATGTGTACGCTCATTTATGTTAATAACACAGATTTACATTCATAATTATTTACACTAATAA
GGCAGACTTAGTTATTTACGTTAATGATCCAGATTATTTACATTTATTTCTATTTGCTGATAACTGAGAT
TAACGTTTATGCTAATGTATGCTGATGCTGAATTACGCTTACGTCTGTTTACGTTAATGATGCAGATTTA
TATTCATTTTTCTTTACATCAATGACGCAGGCTTACGTCTACCTTTCTTTTACGTCAAACCCCACCCCCA
CCCCCCATCCTCCCGCCTCCCCAAGCCCTCACTTCCCCACCCCCATCCCCTTACCCCCACCCTCCCCCAC
CCCCACAACCCCCACCATAACCCTCCCACCCCCCTCCTCCCCTTCCCCCCTCCACCCCCTCCTCCCCTTC
CCCCCTCCACCCCCTCCTCCCCTTCCCCCCTCCACCCCCTCCTCCCCTTCCCCCCTCCACCCCCTCCTCC
CCTTCCCCCCTCCACCCCCCCCCCCCCGCGAGGCGCTCACAGACCCAGAACTGCACGGGCTGGAGGTGCC
CAATGGTTAGCGCCCTCCTGCGAATCACGAAGCTCGCCACCCTCCCCAGCCCCCGAAACCCGAACGACGC
GGGATCTATACGTTCCCGTTCACGTCGAGGACGCGGGGGAGGGGGTTTACGTCCCCAGAGCACGGTAAAC
AAGATGGCGTCTCTTCGGGTTTTTAATTCTGCTGTGGGGGGTGGGGTGGGGAGGGGAGGGAGGGAAAAAC
AAATCGGGTGTGATATACATTAAACCGGTGAGCTATACATTAATGTTCAGGCGTGAGACGGACATCGGGC
GGGCGAGCGCAGTGGTCGGCGCCCTCACGCTTTGCTCTTGGCGGCGCCGCCATCGTCCCGGTTCCTGCGC
TTCACGTCCCAGTTGTAAACGCGCGCCATGTCTGCGGGGTCGGGGGTCAAGGAAAACGTAAAGAGGATCC
GGGACGTATAGGACACACACGGGGGTGGGGTGGGGACTCGTGCACAGGGGCTGGGGTCGCTTTAGGTTCA
TCCGAGGAAGAACGCGTTCTGGGTTTCCTATACGTTGACTTACGAGCGGATCCGTCCTTTCCTATACGTC
TTTCTTTGCGTTTAAGAACGAATTTGTTCTTTTTTTAAAAGTTATTTAGGACTAAATCCGTTCTTTCCTA
TACATTAACTTAGGGATAAATCCGTTCCATACATTTTTCTTCACATTTGAGAGTAAATTTATTCTTTACA
TTAATCTCAGAATAAACTCATTCTTCCCTTTACATTAAGAACGAATCCATTCTTTCCTTTCTATACATTA
ACTTAGGCATAAATCCGTTCTTTCCTATACATTAACTTAGGAATAAGTCTGTTCCTTACATTTTTCTTTG
CATTTGAGAGTAAATTCATTCTTTACATTAATTTAAGAATAAATTCATTCCTTTCTGTACATCAAGTTAG
GAATAAACCCATTCTTTTCCATAATTTGAGATTGAATCCATTCTCTTCTATACATTAATTTCAGAATAAA
CTCATCCTTTCCTTTACATTAAGAATGAACCCATTCTTTTACTTCTATACATTAACTTAGGGATAAATCC
GTTCTTTCCTATACATTAACTTAGGGATAAATACGTTCTTTACATTTTTCTTCACACTTGAGAGTAAATT
TATTCTTTACATTAATTTAAGAAAATTCATTCTTCTCTATACATTAAGAATGAATCCATTCTTTCCTTTC
TATACATTAACTTAGGGATAAACCCATTCTTTTCGATAATTTGAGAACGAATCCATTCTTTTCTGTATAT
TAATTTCAGAATAAATTCATTCTCTCCTTTACATTAAGAACGAATGTATTCTTTCTTTTCTATACATTAA
CTTAGGAACGGATTCTTCCGGTCCCACGCGTCACCCCGATCCCCCGTCCATACGTCCAGGATACTGACTT
CCGTGGTGAACTGGTCCTACAGGAATAAATTTATTCTTTACATTAATTAAAGAATAAATTCATTCCCTTC
CTTACGTTAGTGTGAGAATAAGTCCGTTCTTTACATTTTCCTTTACATTAAGAATGGATTGTTTCTTTCC
TGTACATTAACTTGAGAACAAACCCATTCTTTTCTATACATTAAGTCAGGAATGAGTCCATCCTTTTCTA
TACAGTAAGAGTAGATGTATTCTTTTCTTTACATTAATAAACTCAGTCTTTCTCCTTTATATGTTAACCT
GAGGATAAACTCATCCTTTCCTCTATTTTCTATACGTTTCCTTTACATTAAGAGTGAATCAGTTCTTTTC
TACACATTAACGAGAACAAACCCATCGTTTTCTATACATTAAGAACAAATCTATTCTTTTCTTTACATTA
ATAAACTTAGTCTTTCTCCTCTATATGTTATCCTGAGGATAAACTCATCCTTTCCTCTATTTTCTATACG
TTAAACCAGGAACGAACTCTTACCGTCCCTCCTGTCCCCCCGCCCCCGTCCATACGTCCAGGATACTGAC
TTCCGTGGTGGTGAACTGGTCCCGCAGGAAGTCCAGGTCGTCCTCCAGGGCCTCCAGGTTCCGTGCCGCC
GTCGCCAGGTTTTTCTCCAGCAGCGCCCGGGCCTCGTCCACGTCGTACTCCAGCATCACGTTGGCCTGGG
GTGGGGGGGAGGTCTATACGTTATGGCGCTGCATGAAGATCTATAGGTTACGTCACCGCGTAGTCTATAG
GTTATGGTCGCTGCCCAATGTATAGGTTACAGTCACTAGGATACAACCACTGAGCAATCTATATGTTACA
TTGCTACATAGTGCATAGATTATATAGTATAATAATGCCCTATATTATATAGTATATAATATATAATAGA
AGTATAGATTACATAGGTCACCACATAATTTATACTTTATGTCACTGCATAACCTATAGGTTATGGTCGC
TGCACAATGTATAGGTCACAGTCACTAGGTTACACCCACTGAGCAATCTATGTTACATCGCTACATAACC
TGTAGGTTACATAATATAATATCCCGTATTATATAGTATATTATGTATAATATAATCAAAGATTACATAG
GTCACCACATAATTTACACATTACGTCACTGAAAAATCTATAGGTTACGGTTGCTAGGTTACATCCACTG
AGCAATCTATACATTACGGTTGCCACACACTTTATAGGTTATGTCAATGGGCATCCTATAGATTACACAA
TGTAATAGTATCCTTTTATATATATCATCTATAGATTACATAGGTTACCACACAATCTGTACGTTAAATC
GCTGTAAACTAGACTATAGGTTAGGGTCACTAGGTTACACCCACTGAGCAACCTATAGGTTATGTCGCTA
CACAATCTATAGGTTACACCACTACCTATTTAATTGTATGTTGGCAGCCCTCACGACAGTCAATTAATAA
CGTATATGTCAGGGGACCCCGGAATCTACACAGGTCACTGTCACGACAACTCCTCCATGATCTATAGGTG
AAATTCACAGCCACCATTCCATAATCTATACATTAGTCAGAGCGATCACTACCTAATCTATAGGTCACGG
TCACAGCCATTACAACCTATAGCTCGGGCACCCCACAATGTATAAAAGTCAGAGTTGAAAACCTATAGGT
CAGGGCACATACAGGTCACGGATGTCACATAGTCCATACGTCACAGTCAAATAATCTATACGTCACAGTC
TCGGCCATGACCTCATAACTTATAGGTCGGGGCCACCCCGGCACCATCCATAGGTCCCGGCCCCGCCCCG
CCCACCGCACTCACCCCCAGCCACAGGCAGACCCTGTCCGTCGGGGGCACCAAGGCCTTGCAGTACAGGT
TGTCGGCCAGCAGGAAGCGCGTCTCCATAGCGTGGGGCGACCCCTGCGGGGAGGGCGGGGTGCAAAGGTC
ACAGAGGTCACATGGGAGTCACGGGGATGCAAAGGTTATGTAGGTCACATGGGTAACATGGGGGTGTCAC
GGGAATGCAAAGTTCACATGGGGCACATGGGGGTCACAGGGATGCAAAAGTCACATAGGGGTCACAGAAG
TCACATGGGGGGCACGGGGGGGGTATAAAGGTCATGTAGGTCACGGAAATGTAAAAGTCACATAGATCAC
ATGGGTCACACGGGAGGCCACAGGAATGTAAAGGTCCCATAGGTCACATGGGGTAACAGGGATGCAAAGG
TCACATGGGGCTCATGGGGGTCACAGGAATGAAAAGGTCACATAGGGGTCACAGAGGGTCACATAAGGGT
AACATAGGTCACATGAGGGATACCGGGATGCAAAGGTCACATGGGGCAGATGGGGGTCACGGGGATGCAA
AGGTCACATAGGGGACACAGAAGTCACATGGGGATCAAGAGGATGCAAAGGACACATGGGGGACACGGAG
GTATAAAGATCATGTAGGTCACATGGGGGTCACGGGAACGTAAAGGTCACATGGATGTTAGAGCAACATA
GGTCACATGGGGTCACGGGGATGCAAAGGTCACGTAGGTCACACGTGGGACCTCACGAAATTCACATTTG
CATACGCAAGACATCTGTCTGCATACACAAGAGGCTCACTGCCATGGACGGGCCTTCATTTGCATATGCA
AAATACAGTAGCCTGAACAGAGTGTCCATTTGCATGCAGAGCCCTCATTTGCATGCAGAGCCCTCATTTG
CATATGGAATTGCTCACCGGCCCGAACAGAGCTCTCATTTGCATGCAGAGCTATCATTGGCACACACGGA
AAGCTAATTTGCATACTGGGACCCTCATTTGCATGTGCCCGCCCCTCTCACCTTCTTCCGCTGCATGTAT
TTGAGGATCTCCAGCGTCTGCTTGATCTCAGGGATCTGCGACTTCAGCCTACGGGGTCGGGGGTTCAAGG
GTCAGGGGTCAGCATGGCATCACGGACCCCCCCAAAAAAAAAGGGAAAAAAAAAATCTACGTCCTATTTC
CGGTAGCGATATTCCCCGCCCACTCTTGGCCAACTCCCCTCTCACTCCCGTCCACTTCCGGCTTGGGCTC
CGCCCACTTCCGTTCACCAGCACTTGCGCTCTGCTTAGCTGAGCTCCACGAATTTGTATTTCCGGTAGCG
CACGTCCCCGCCCACTTTCCCACGTACCCCAGGGCCCACTTCCTGTCGGAGCCCCTCTAACTCCTCGCCA
TCCCAGGGCACACTTCGGGCCGCGGCTCCGCCCACTTCCGGTCACCTGCGCTTGCGCTGTGCGAGGCTGA
GCTCCATGAACTTGTATTTCTGGTAGCGCTCGTCCAGCTTCCGCAGCGCGGCGTCTGCGCTCTCATTTCC
GGGCTGCGCCATGAAGGCGTCCACATCCTCCTGCGGGGAGATATCGCGAGATGTTACCAAGAGACATGGG
AAAAGTCGCGAGATTTTAAAGCGAGAGGCGGAAAACATGGCGGGAGGGGGGAAATATCTCACGATTCTAA
TGTCCGAAGGAGAAACATCTCAGGATTTTAATGGCCACGTGGGAGATATCGCGAGATTTTAACACGGGAG
GCAAAAAATATGGCGGGAGGGGGGAAATATCTCACGATTTTAGTGTCCAGATGAGAAACATCTCAGGAAT
TTAACGGTTTCCTTTGTTGAGATGGAGAAATATCGCGAGATTTTAACGTCCACCCGAGAAATATCACAGA
GTACGGGAAACATTGCGGGATTTTAACGTAGGCGGCGGCAAATATGGTGGGAGGGGAGAAATATCTCATG
ATTTTAATGGCCTAACGTGAAACGTCTTGGTAATTTAACGGCCACACGGGAGATATCGCGGGATTTGAAC
GCGGGAGGCGGTTAATATTCCGGGATGTTAACGACCAGACGGGAAATATCGTGCGAATTTAACGGCTTCC
TTTGATGAGATGGAGAAATATCACGATTCTAATGTCCGAACGAGAAACGTCTCGGGAATTTAACGGCCAC
ACGGGAGATATAGCGGGAATTCAATGCGTGAGGCAGGGAATATTTCAAGATTTTAAAGGCGTCCTGTGAA
AAGTAGAAATCGTCACGAGATTTTAACGGGAGAGACGGTTAATATCGCGAGATATAAACCTCCAGACCGG
AAATACCGCGAGAATTTAACGTCCTCTTGGGAGGACGGGGGGGGGGGGGGGAGCGAATATCGCGAGGTTT
TAATGTGCAAACGAGAAATAACACAGAGTACAGGAAACATCGCGGGACTTTAACATGGGCGGCGGCAAAT
ATGGCGGAAAGGGGGAAATATGTCACGATTGTAATGTCCGGATGAGAAATATCTCAGGAATTTAACGGCC
ACACAGGAGATTATGCGGGATTTTAAGGCGAGGGGCGGGAAATATCGCGTGATTTAAACGAAACGTGGAC
CTATGGTGGGAAGTTAACACGAGAAACGGGAAATATCGCGGTTTTAAAACGTGGAATGCAGGAAATATGG
CAGGAGGGGGGACAATATCTAACTCTAATATAAGGATAAGAAATATCTCAAGATTTGAAGGACACACAGG
AGAGATCGTGAGATTTAATCACGAGAGGCAGTTAAAGTCGCGGGAATTTAAAGCGAGAGGCGTGAAATAT
GGCGGGAGGAGGGAAATATTTCACGACTTTAATGTCCAGATGGGAAATATCGTGAGATTTCAACGCATGA
AGCAGTTAACATCCCAGGATTTTTAACGTCCAGTCGGGAAATATCGCGCGAATTTAACGGCCTCCTGTGA
CTAAATGAAGAAATATCGCGAGATTTTAATGTCCATTTTAGAAATAGCACAGAGTATGGGAAACATCGCG
GGATTTTAACGATAGGGGCGGCAAATATGGCCGGAGGGGGACAATATCTCACGACTCTTTTGTCCGGACG
AGAAACGTCTCGGGAATTTAACGGGAGAGACGGGAAATATCACGACCGGGATATCTCAGGATTTTAACCG
CCTCCAGAAAAGAGTGCGAAATGACGCGAGATTTTAATGCGAGAGGCGGTTGATATCCTTGGGGTTTTAA
CGTCCAAATGTGAAACATAGCGCGAAATTAATGGGCTCCGTGTACAGGAGGAAATATCGTGGCATTTAAC
GGTGGAAATGGGAAACATGGCAGGAGGGGGGAAAATATCTCATGACTTTTTTGTTCGGACGAGAAAGTTC
TCGGGAATTTAACGGGAGAGACGGGAAATATCGCGGGATTTTAACGCAGGAGGCAGTTAATATCCCAGGA
CTTTAACGTCCAGACGGGAAATATCGCCAGAATTCAAAGTCCAGATAGGAAATATCGCGCGATATTTAAG
GGTCTCCTTTGATGAGATGGAGAAATATCGCGAGATTTCACGGTCCAACCGAGAAATAACACAGAGTATG
GGAAACATGGCGGGCAAAACATGGAATGCGGCAAATATGGCGGGAGGGGGACACTATCTCACGATTCTCA
TGTAAGGATGAGAAACATCTTGGAAATTTAACGGCCACACGGGAAATATCGCGGGAATTTAATGCGGGCG
ACGGGAACTCTCTCAGGATTTTTAACGGCCTCCTGGGACGAGGGAGGGAAATGTCGTGAGATTTAAAATC
CCGTCTCGCGCTTCCTTTAATTTTTAGTTTAATAAAATGTTAAATATTTTACGTCAAAACTTTTTAATTT
TGCAAACAAACAGGTTTTAAGTAGTTTTGGCAAAAGTGAATAAAAATTACTGAAATTTAATATTTAAGAT
ACATTTTAAGCAAAAAGTCTTAAGAAAAATTAATATATTAGTTTAAAATTTTTTAATTTTTCCAATAGGT
GGATTTTGTACGGTTTTAATAAAATCTTAATATTTTAAAAATGGGAAAAAAAGAAAACAAGACAAAATAT
GCATGAAAAATTTCTAATTTTTGAAATAGATTTTAAACAGATTTGATAAAATATCAATAGATAAAAAAAG
TTAATTTTTTTTACATATTTATATCTGTTTTTTTTTTAACCAGGTAGCAAAATGGTCTCCTAAATCGCTG
ATAAAGAATATTTCTATCTATATTAAAGAGGGAGTCTTCCGGGGTTGGGGATTTAGCTCAGTGGTTAGAG
CGCTTGCGTAGCAAGCCCAAGGCCCTGGGTTCGGTTCCCAGCTCCGAAAAAAAGAAAAGATAAAAAAAAT
AAAAATAAACAGGATTACATGCCTGGCTGCACTTTTAGTCTTTTGAATATAATTATAAATAAAATAAAAC
AAAAAAATACTTTTTATAGAGCGTTCTGCGCTTCCCTTGATTTCGTTTTAAAAAATGTTAATATTTAAAA
TTAACACATTTCTAATTCTTAAACGTAGCGTTTAAATGATTAGTTTTATTAAAAAATTAAATTTTTAAAA
ATCGGAAAACAAAAAAATTAAAATAAAAATTTATGAATTTAGAAATAGATTTTAAATACTTTTGATAAAA
TATTTATATGCAAAAAGTTAATAAATATCTTAAAATCATTTCAGTGTTTAAAAACAAATATCCTCGCACT
TTTAATTTTAAAGAAAGGTTATTAATAAATGAAAATAAAATTCCCGGGTTTGCGCCACGAAGGCGTCCAC
GTCCTCACGTGGCGGGAAATACCACGGAATTTTAACGTCCACACGGGAAATATCGCGGGATTTTAACGCG
GGAAGCAGGAAATAGCTTGAGATTTTAACGGCCTCCTGCAAAAAGAGGAGGAAATATCGCGGGATTTTAA
CCCGGGAGACGGGAAATATCGCGTGATTTGAACGTCCATTCAGAATATATCGTGAGAATTTTACGCGCCT
GTCCACGGATGACGAGGGCGGGAAATACCGCGAGATTTAAAATCCCCTTTGGGGTCCCATTGATTTTTAG
GTTTGCTAATGTTAGTAAATATTTTAACTTAAAATATCATAAATTTTAAATTAAAGGAGTAGCTTTTAAA
TAGTTTTAATAAAGTGTTAGTAGATATTGTAAGTTAAAAGATTTTAATTCCGGAAATGAATAAATGATAA
GTAGTTTTAATAAGATATTAATAAATTATATCTTGAGATTTTAACGGCTTCCTGCGAGACAGTTAATATC
GCTGGACTTTAAACACGCGAGGCAGGAAATAGCTCCAGATTTTAACGGCCTCCTGCATCGAGAGGAGGAA
ATACCGCGGGATTTCAACCCGGGAGACAAGAAAAATCAATGGATTTTAAAACCCAAATGGGAAATATCGC
AGGAGGCAGGAAATAACGTGGGATTTTAATGTCCAAACGGGAAATAGGGCGGCGGACGGGAGATATCGCG
GGATTTTAACGCTGGAAACGGGAACGATAGTGAGAGACAGTTAATGTCGCGGGATTTTAACGTCCATACG
GGAAATACACCGGGATTTTATGTCAAAACGGGAAATAGGGCGGCAGACGGGAGATATCGCGGGATTTTAC
CGCGGGAAACGGGAACGATAGTGAGAGACAGTTAATGTCGCGGGATTTTAACGTCCATACGGGAAATACA
CCGGGATTTTATGTCCAAACGGGAAATAGGGCGGCAGACGGGAGATATCGCGGGATTTTACCGCGGGAAA
CGGGAACGATAGTGAGAGACAGTTAATGTCGCGGGATTTTAACGTCCATACGGGAAATACACCGGGATTT
TATGTCCAAACGGGAAATAGGGCGGCAGACGGGAGATATCGCGGGATTTTAACGCGGGAAACGGGAACGA
TAGTGAGAGACAGTTAATGTCGCGGGATTTTAACGTCCATACGTGAAATACACCGGGATTTTAATGGCCT
ACTGCAATGAGCGCGGGAAATACGCGAGTTACAACCCGAGAGACGGTTAATACTGCGGGATTTAAACGCA
GCAGACGAGAAATAGGGCGGGACTCGGTTAATACCGCGGGATTTAACGTCCATGCAGGAAATATGGCAGG
ATTTTAAAGCGAAAAGCGCGAGATATCGCGGGATTTTAACGACCACAACCTCCTGCGAGAAGAGGGGGAA
ATATCCCCAGAGACGGGAAATATCTCACAATTTTAACTGCCTCATGGGACGAGAGGGGGAAATATCGCGA
GATATAACCCGAGAGACGGTTAATAACGCGGGATTTATCATCCATACGGGAAATACCGCGAGATTTTAAT
GACCTCTTGCGCTGAGCGGGGAGGGAAATATCGAAAGTTACGACCCGAGAGACGATTAATGTATCGAGAT
TTTAGGGCGGTAGCCGGGAGATAGCGTGAGAGACGGTTAATGTCGCGGGATTTTAACGTCCATAAGGGAA
ATTCCGAGAGATTCCAACGGCCTCCTGCGATGAGAGTGGGAAATATCGCCAGTTACAACCGGAGAGACGG
TTAATATCGCGAGATTTTAGAGCGGGAGACGGGAGATACAGTGAGAGACGGTTAATATCGCGGGATTTTC
AGGCAGCAGACGAGAAATAGCGCGGGACTCAGGCAATGACGCGGGAATTTAATGTCCGGACCGGAAATAA
AGCTGCAGATGGGAGATATTGTGAGCCAGTTAATATCGCGGGAGTAGGGAACTATCGTGAGACTCGGTTT
TAACGTCCTGAGAAACAGTTTATGACGCGAGATTTTAGCCCGGGAGCCGGGAGATACCGTAAGAGACGGT
TAATATCGCGGGATTTTAACGTCCGGACGGGAAATACAGCGGTAGACGGAGATATTGCGGGATTTTAACG
CGAAAGACCGTTAAATCTCGGGTCATTTTAACGGCGATGACCTCCTGCAACGACAAGAGGGAAATATCGC
GAGATTTAAAATCGCGAGTTGCGCTTCTTTCGATTTTTAATTTTATTGTTAGTAAATTTTCTCAATTAAA
GTAATTTAGATAATTTTTATGGAACGTTAATAGATATTTTAAGTTATACAATTTCTTATATTTCAAATAC
ACATTTTAAACTAAAAATTTTTAATTTTTCAAATAAATGGGTATTAGTTTTCAAAAACGTTAATATTTTA
AACGAAAATATTTTAATTTTCAACAGTTTTAATTTTAAAATTTTAATATTTAAACCGTTTTAAGAAAATT
TTTTTAAAGAAAATTTTAATTTTCTTAAATTTTAAAGAATTCCCAATCTTTGAAAGAAGAAAACCTTAAG
TAAATACTTTTAATAAAATCTTAATAATTTTTTAAAACGTTAAATGGAAAACACACAAGAAAAAAACACA
AAAAAATAAGAAAAAGGAATATAAAAAATAAAAAATAAGAAAATAAAATACAAAATAAATATAAAAAATT
TCTAACTTTTGGAATAAATTCTCAAATAAATGGTTGTAAGAAAATGTTAATAAATCGGATAAAATGTCTA
ACTCTCCAAGTAGATCTCAAATAAATATCAATTTTTAGGAAGTGCAACGGAAAAAAACACGGGAATCAAA
CCAGTAAACAAAAAAGATAAAATAAGGTAAAAGATAAAACGAAAAACAAATCGTTAAAAAAATCTAAAAA
TCTAAAAAATAGGATGAAAAACCAAAGTATACGCGATATTTTCATTATTATTAAAATCATTATTTACATT
ATTTATATTATTAACATCATTATTACTTATATTATTCACATTATTCACATTATCGTTTACATTATTAATA
CTATTTACATTATAATTAATATTATTTACATTATTAACATCATTATTATTTATAATATTCACATTATTAT
TTTTACATCATTATTACTTATATTATTTACATTATTTATATTATCGTTTACATTATTAACATTATTTACA
TTATTATTTACATTACTATTATTTACATCACTATTACTTATATTATTTACATTATTAATACCATTTATAT
TATTACCATTATTTATATTTAAATTATTAATATTATTCACATCATTATTACTTATATTACTTACACTATT
CTATTATCGTTTACATTATCAATATTATTACTTACATTATTAATATATTATTTTTATATTTACATTATTA
TTTATATTATTGTTATTTACACCATTAATACTTATATTATTTACATTATTATGTTATCATTTATCAATAT
TATTATTTAAATTATTATTAATAGTATTATTTATTATTTATATTGTTATTATTATTTACATCATTATTAC
TTATACTATTACTTACATTATCATTTATATTATTTATATTATTTGCATTATTTTTTATAATATTTACATT
ATTTATATTATTTGCATTATGGTTTTTATAATATTTACATTATTATTCACATTATTATTTATATTATTTG
CATTATTATTATTATTCATTAATCCTCTCCCCTTTCGCTTTGCACCGAACGGGGCCCCGCCATTTCCGCC
GCTGATCCCAGCGCCAAACTCTGCGTACGGCTCCAATGGACGCACGCGAGCGTCGGCGCTGGGATTCTAC
GTCATTTGCGTCAACCCCCGACACGGACTTTACATTGGGTATAAATATTGAATCATAGGATGATGCTAGT
AAGAATGGTAACAATATGTGATCTTTTTGAATATTAATATACGTTATATGTAAATTAACTGTAATTAATT
ATAACACATCAGTAATATATTTAGCTCAACATATTAATCATATAATATATGATATACGATATTAAATATA
TCATGTAATATATGATATATTTAATTCTATATATTAAAGGCACGGAAATTAAGCGTATGTTATATATTAA
TTAAGTGCAATTAATTATAATTAATTATATTATAGTTAATACATTTTATACATTAATGATATGTTATTGT
ATTTCGCTCAACATATTAAACATAGTATATATTAAATTCTATATAGTAAAGGCACGGAAAATACTCATAC
TAAATATTAATTCCGGTTGATTTTAATTATATTATAATTAACACATTATATATTAATGATGTTTATTACT
GTATTTAGCTCAACTATTAATCTATAATATATGATATATTTAATTCTATACATTAAAGGCACGGAAAAGA
AGCATATATTATGTTAATTAACTGTAATTAATTATATTATGATTAATACATTTTATATATTAATATGTTA
TTGTATTTCACTCAACATATTAAACATAGTATATATTAAATTCTATATATTAAAGGCACGGAAAATAAAC
TTATTAATGCATTTTATATATTAATGATGTTATATTTTATTTAGCACAACATATTAAACATATATTTTTA
ATTCTATATATTAAAGGCACGGAAAATACTAAAAATATATTAAATATTAATTGCGGTTAATTTTAATTAT
ATTATAATTACTACATATTATATATAATGATGTGTTACTATATTATTGTATTTCGCTCAATATATTAATC
ATATAATATATGATATATTTAATTCTATACAAGGCACGGAAAATAAACATTATAGATTAATTAACTGTAA
TTAATTATGTTATAATGAATTTTATATATTAATGTTACATTATTGTATTTAGCTCAACAAACAGAGAATA
CTCAACATGTAGTATATATTAAGTGTAGTTAATTATACTATACTGAATACATATATATTAATGGTGTTAC
TATATTATTGTATTTAGCTCAACATATTAATCATATATGATATATTCAATTCTATATTATAAAGGCACGG
AAAAGAAACAAATTATGTATAATAATTAACTATAATTATAATTATAATTAATGCATGCTATATATTTAAT
GATGTGTTATTGTATTTAGCTCAACATATTAAATATATATTTAATTCTATATATTAAAGGCACGAAAAAT
AAAAATATCATATATATTAACTGTAATTATATTATAATTAATGCATATTATATATTAATGGACAATTCTA
TTATATTTAGCTCAACGTAGCAAACACATAATATACGATACATTTAATTCTATACGTTAAAGACGCTTAA
GGAAATACCTAAGGAAAAAACATGGCGACGCCTTGGGAAAATTCGCCGCGAGGGGTCAGAGGAAAACTTT
TTTTGACGATTATTTTGTAAAATAAAAATCCTCAAAAACAGATAGGAAATATGTAAGGGAATAAAATGTG
TATTTTTGGGAAAATCATCCCGGTAAAAGAAAATCTCAAAAAAATAAATCCTGTATATAGGGGTTGGGGA
TTTAGCTCACTGGTCGAGCGCTTGCGTAGGAAGCCCAGGGCCTGGGTTAGGTTCCCAGCTACGAAAAAAA
GAAAAAAAACTTGTATATATTTTCCTCAGATGTTCTCCATGTATTTCATATTTTTTGGATTATTTTCCAA
AAAAAATGTGTTTGTTTTATATATAAAATCAATACGGTTTTTTTTAACAAAATAATCCTAAAAATCTAAT
GACGCGTAAAATATTTTAGGGGTAAAAATCGTCCTTGAAAAAAATAATTCTCAAAATATTGAAAAAAATT
TGTATTTAATTAAAAATATTGACTTTTTTTTGGGAGCGGGGGAAACCATTTTGAAAGTATTAAAGATAGA
AAATATTTAAGGGAGAAATGTATATTTTTTTGGGAAAATCATCCCGATAAGACACAAACTATTTCAGAAA
AATAAATCCTGTATATTTTCCCCCAAAATATTTTACGCGTCTTTAATATTTTGCGGATTATTTATTTTCC
CAAAAAATATTTTTGTTTGTTTTATATATAAAATTAATACGATTTTTTTTTTACTACAATAATCCTAAAA
ATCTAAAGACGCGTAAAAGATCTTGGGCTAAAAATGGTCCTGGAAAAAAACAATGATAATTCTCAAAATA
TTTAAGGTATTTTATATTTAAATGCAAATAATGACGAATTTTTCGGGAGCCGGGGGAAACCAGTTTTAAA
GTATTGAAGATAGAAAATATTTAAGGGAAAAAATGTATATTTTTTTGGGAAAATCATCTCGATAACATGA
GAGACATAGAAACTATTTCAGAAAAATGAATCCTGTATATTGTTCCCTCAGATATTTTCCGCGTGTTTGA
TATTTTGGGGATTATTTTCCCCCCAAAATTCTTTTTTTTCCAGAAATGTTTTTCTATTTCTCTTACATTT
TGAAAATGATTTTTTTCCCATACGTAAAATGACGTCACGAGGACACTCACCTATAAAGGGGGAGAATAAT
TTTTTAAGGAAATGGTTTGAGAAAATCGTCCTTAAAACATAAAAGACGCAGACATAGATGTCGAAAAAGA
TCGATTTAATTTTTTTTTTTGGGTAAAATAATCCTAAAATTTAAAGATGCGTAAAATACTTAGGGGAAAA
AAAAACATTTACATCTTTGGGTGGGGCAAATAGTCCTGAAAAAAAAAAATTCTCCAAATATCGAAAGGGA
AAAAAATGTTTATTTTTGGGAAAATCGTCTTGATGAGAGACACCGAAAATATTAAAAAAAAAAATTGAAC
ATGATTTTGGAAAATTATTATCCTCAAAATGTCGAAGAGGCCGAAAACATTTAAGGAAAAGTATGGACAA
TTTTTTTTCTTTTCTTTTTTTCGGAGCTGGGGACCGAACGCAGGGCCTTGCGCTTGTTAGGCAAGCGCTC
TAACCACTGAGCAAAATCCCCAACCCGGACGATTTTATTTTAATTTTTTTTCTCTTTTGGGAACATCATT
CTGAAAATATGGAATAATCCTGTTAACGCTAAAAGTATACAGCAAATGTTAATAGCGAAATGATTGACTT
TTGGGAAAAATGATCCTGCACCTGTATCGATCCTGAATATAATTCACATAAAATTTGAAATATTGAGATT
TAAATATATTTAAATATATTAATATAATTGATTTTTAAAACTAATCGGCAGAAAACACGCAGAATACACT
TTAAAATAAATCTTAGGAAAATATTCTACGAAATCTTAAAGGCGCGGAAAGCATTTGAGGGAAATCATTG
CCGTTTTCGATAAAAATCGTCCTAAAAATATTTTTCCAAAACTAATACAATTTTTGCAGGTAAATAATCG
TGAAATTACAACTAAAAAACACAGGAAATGTTTCACACACGCACAAAAAAAGAACATATTTACGGAAAAA
AAAATCCTGAAAATATTATGAAAATAGAGTTTTCCAGAAAAAAAATTACACAAGTTTTTTCCCAAAAAAT
ACAATTTTTTTCAGGAAAATGATCCTGAAATTAAAGAGGGGAAAAAATATTACACACACACACACACACA
CACACACACACAAAATATTTACGGGGAAAATGACTTTGATAATATGGAAAACTATATAAAATATTTTTTC
CGGAAAAAATAGCAAAAAAAAAAAAAGCCTCCAAAACGGGAAGAAAAAAATAATAAAATTCCCGGGGAAC
AAAAACTGACCGTTTTTTTGGAAAACAAAACTGAAAAACAAAAGAAGAGAGGAAGAGAACGGCCGCGCGC
TCCCTTCCGGGACCCTTGAGCTCCGTTCTGCCCTAGGACCCTGTCCCGGGTACGGAATTCAGGCCATAAG
TGTCCTTCCGGAATCACACGTTCCCTTCCCGGGCCCTGCAGCCCGGTTCCGCCCAGCACCCCAAGCCCAG
AAACCGACTGGAGGCCGAGCGTACACTTCCGGGGCCAGGCGTTCACTTCCGGGACCGTTTACTTAGGTTC
CTCCCATCACTCAGACCCCGGAATCGCCGGAAGTGCCCTTCCGGGACCTTTGAACTCGGGCCCTTCCCGG
TACCCAGGCCTAGGAGCCGACCGGAGGACAGTCGTTCCCTTCCGAGACCGGACGTTCCCTTCCGGGACCT
TGAACTTGGGTCCTCCCCGTTACCAAGGCCTAGGAGCCGACCGGCGGACAGTCGTTCACTTCCGGGGCCG
GGAGTTCCCTTCCGGGACCTTGAACTTGGGTCCTCCCCGTTACCAAGGCCTAGGAGCCGACCGGAGGATA
GTCGTTCACTTCCGAGGCCGGACGTTCCCTGCCGGAACCTTGAACTAGAGTCCTTCCCGGTACCCAGGCC
TAGGAGCCGACCGGAGGACAGTCGTTCACTTCCGGGGCCGGGAGTTCCCTTCCGGGACCTTGAACTCGGG
TCCTCCCCGTTATCAAGGCCTACGAGCTGACCGGAGAACAGTCGTTCCCTTCCGGCACCTTGAACTCGGG
CCCTTCCCGGTACCAAGGCCTAGGTGCCGACCGGCGGACAGTCGTTCACTTCCGGGGTGGACGTCCCCTT
CCGGGACCTTGAACTCGGGTCCTTCCCGGTACCAAGGCCTAGGAGCGGACCAGAGGACAGTCTTTCACTT
CCGGGGCCGGGAGTTCCCTTCCGGGACCTTGAACTCGGGTCCTCCCCGTTATCAAGGCCTACGAGCTGAC
CGGAGGACAGTCGTTCCCTTCCGGGACCTTGAACTCGGGTCCTTCCCGGTACCAAGGCCTAGGAGCCGAC
CGGAGGACAGTCGTTCACGTCCGGGGACGGGCCTCCCCTTCCGGGTGCATAGAGACCGGTTCCTCCCAAC
GACCCAGGCCCGGCAATCGCCGGACCTTCCTTTCCGAGGCCGTTTAGCCCGATTCCTCCCCGGGAACTAG
GCCCGGAACCGAATGCACGCCGGATGTTTACTTTCGGGACCACACGTTCCCTTCCGGGGCCGCTCAAAAT
GGTTCCGCCCAGCTTCCCAGGCCCAGGAACCGACTTAATAACAATCGTTCACTTCCGGGGTGGGACGTTC
CCATCTGGGACCGTTTCTCCCCACACCGAGGCCCGTGAATCGCCGGATGCTCGCTTCCGGGACCACACGT
TCCCTTCCGGTTCAGGCAATTACCATCCGGGGTCGTTTAGCCCGGTTTGTCCCAACGACCCAGGCCGAGG
AACCGACTATAACCCGGAAGTTTGCATTCGGGACAAAAAATTCCCTTCCGGGGCCGGACGTTCCCTTCCG
GTTCCCCTGAATTCGGTGCCTCCCAACGACCTAGGCCCGGGAATCGCCGTACATTGCCTTCCGGGTCAGG
AAGTTCCCTCCCAGGACCGTGTCGTGCCGTTTATCCCAACAGTCCTTAGTCAGGAACCGACTACAGGACG
AACGTTTCTTTCCGGGACCCGGCCCTCACTTTCGGGTCCAGAAGTTGCCTTCCGGAACCGTCTAGTTATG
TTTCTCCCCACGGCCCAGGCCCGTGAATCGCCGTATATTCCCTTCCGGGACCACACGTCCCCTTCCGGGT
CAGGCAGTACCCATTCGGGACCACTTAGCCCACTTTCTCCCAACGACCCAGGCCCGGGAACCGATTGCAA
CCCGGAAGTTTGCATTCGGGACCACACGTTCCCTTCCGGGTCCCTAGACCTCCGTTCCGCCCGTCGACCG
AGGCCTGGGAACGGCCTGACGTTACTTTTGTGGGCAAACCGTTCCCTTCCGGTTAGTCAGTTCCCTTCCG
TGACCGTTTAGTGCGGTTTTTCGCAACGGTCCAGGCCCAGGAACCGACTACAGGCCGGACGTTTCTTTCC
GGGACCCGGCGTTCTCTTCCGGGTCCGGAAGTTCCCCTCCGGGACCATTTAGCTAGGTTTCTCCCCACGA
CCCAGGCCCGTGAATCGCCGGATATTCCCTTTCGGGACCACACGTTCCCTTCCGGGTCAGGCCGTACCCA
TCCGGGGCCCTTTAGCCCGGTTTCTCCCAACGACCCAGGCCCGGGAACCGACCGGAGGCCGAGCGGTACC
ATCCGGTGCCGGCCGTTCCCTTCCTGGCACCTTTTAATTAGGTTTTTCCCCACGGCTCCCTCCACGGAGC
TTGCTTTCCCTTCCGGGTGAGGCAGTTCCCTTCCGGGGCCGTTTGTCCCGGTTCCGCTGAGCCCTCTAGG
GCCGGAAGCGAGCGGAAAGCGCCGTCCTGCCCGGACCCCGGGTAAACGGACGTCTCCGTCAGCGGAGGAC
GCCGGGTAACGGCTGCTTACCACGAACACCGCTTCTGGAATCCCCAGGTGCAGCCGCCGACCGTTGCCCG
CCTCCAAGCCGCGCCCTCCCTGAGCCGCCGCCATCTTGGGAAGGAGGCGGAGCGAGCTGTGACCTGCGCA
GCTTCCGGCCCCCGGCTCCGAAGTCCCGCCTCACTTCCGGTGGGGCCGCCAGCGGGGCGATTGGCGGCCC
GGCCGGAGTGAGGGGCGCGAAGGAAGTGATGTCAGGGAGGTTTTCCGCAGCGTCTCCGTTGTCGGAGGTT
CCGGCGCGGCCGCGCGGCTGTTGATCGCAGGCCCGTGAGTGACCGCTGCGGAGGGGTTGACCTCAGGCGG
TTTTCGGTCGGGATCGCAACCCGGCCTGGCTTCCGTTGGACTTGCTTTGCCGTTGGCCGCCCTCGTGTGA
GTAACGGGTGCGGCGGGGAGGACGTCAGGGAGACGCCGGTTGGCAAACATTAAACGTTCTTTATCCTTGT
CCGTGTTTCCCTGGTCATATTTGCGTACGGAGCCGGCTCATTTGCATAGAGAACAGTGGCGTCACTTCGA
TCCTTGGGAGCCCCAACGTTTGCTGGGTCATTTGCATACGCAATTCCGATATTTGCTTATATTTATGGTT
TACTATTAAATCAACCCTGAAATTTGCATATATGTTTCTTACATTTGCATATACCCGTGCACTTGTGCAT
ATAGGTGCTGTGAAATTTGCATATAATTGTATCGTTTGCACATAACTAAACTGTCATTTGCTTATTGGAA
TCGGACATTTGCATGTAGTCCCCGGCTATTTGCATGTTTGCGAATTTGCATATATAGCTGTGTCATTTGA
ATATAAAAAACCAAGTCATTTGCATAAATGTAAGGGCCGTTTCGCGCAAATAATTTAGTTATGTGGATAA
TTTCACGACCCCCGATTCACCGTCACGTGCTTAACTACGTCATATATTTTCTATATCTTCATTTATTTTC
CCCACCCCACCTCCAGAAATTGAAATGCATTAGGAAATCCCTCAGGGGTCACGGGGTCACTGGATCACGG
GTCAAGGTGTCACCGGCCGGGGGTATCCTTCAGGGACACGCACATCACGCGTTTCTCCTCTGAGGTCCCG
GCCCACTCGTTGTCATCTTCTTCCGGGGCCTCGCCGGGTGGCCTTTCGGGTAGGCCGGCCCACAGGGCTG
AACAGCATCCGTCGTACAGTGACATCACAGACCCCAGTATGCCGCCGTCACCGGAAGCTGCCCCTTCTGC
TCGATGCGTCTCCGAGGGACCGGAAATAACGTCGGAGTCGGAGTCCACATCCTCCGGACTCTTCGTTTCC
ACTGCTGGGCGGTGTCGGGACACGGTTTTCAGCGCCCACACTTCGGGGAACCGGAAGCGCGGGTCCCCCG
TTGTTCTCCGACCTTTGACCTCGCGCTCCGGAGCATCCTCCTCTGTTTCGCGCTTCCGGTTCAGCCGCGG
CGAACGTCGGGCCGGTGATCTTGTCCGCTTCCGCTTTCTCGTTTTACTCCGGAGCGGGATCGGGACGCAG
GCGGTGCTGGGTCGGGCGGGATCTCGCATCTCGCGGCGGCCATCTTGCTGCGAAGGACCGCACGTCACAT
CCCGTCCGGGCCCCGGGGAAGCGTCCCCGGGTCGCCCGGAAGGCGCCGGCGTGGGCATCGGATCCACTGG
CCACTGGGCTACACTACCCGGACACTGTCCCGTCAGCGCAGACCACCGCGCTTCCCTACCCGGCCCCTGC
ACAGTGCCCCACTTCGGCCCTGCGCGGCCTCGAGTTCTTTCCCCGCCCCCCTCGGGAGACGTTCCACGTT
CTCTGTGCGTCTGTGGACGTCAGCGTTCTCGCGCCCCGGGGTGTGTGACGTCACTGAACCGCGCGGGGTT
ATTGGGGGAAACGCGCCTGCGCGGTTTCGCCGGCCGCCATGGCTGCGCTGCTCCTCGCTGTGCTCCGCCT
CCTACCGTTCACGCCCTCTTCGCTGTCGCTGACACCGGAAATGAGAGGAGGACCGGAAGTCCGGGGTGCA
GACGACCCGGCCACTCCCCCGTCAAGTTTGCCGCTTGAACTGGAAGTGAGGGGAGGAGCTGAAGTGATGG
GCGGTGCGGAGTCGGCCACGCCCCTAATGTCTCCACACGCCCCAGAATTGAGGGGCGGAGCTGAAGAGAG
GGGCGGTGCGGAGTCGGCCACGCCCCCCACGTCTCCACACGCCCTAGAAACGAGGGGAGGAGCTGAAGAG
ATGGGCGGTGCGGAGTCGGCCACGCCCTTAATGTCTCCACACGCCCCAGAAGCGAGGGGCGGAGCTGAAG
AGAGGGGCGGTGCAGAGTCGGCCACGCCCCCCACGTCTCCACACGCCCTAGAAACGAGGGGAGGAGCTGA
AGAGATGGGCGGTGCGGAGTCGGCCACGCCCCCAATGTCTCCACTCGCCCCAGAAGCGAGGGGCGGAGCT
GAAGAGATGGGCGGTGCGGAGTCTGCCACGTCCCCAATGTCTCCACACGCCCCAGAAGCGAGGGGCGGAG
CTGAAGAGAGGGGCGGAGCGGAGTCGGCCCCGCCCCCATCAGTGCCACTCACCCCGCAGGTGAGGGGAGG
AGGTGAAGTGAGGGGCGGAGCGGAGTCGGCCACGCCCCCACCGGTTTGACTCTCCTCGGAATGGAGCAAG
GGACAGGAAGTAAGAGGGGGAGCTTACCCGGACACGCCTTCACTCTCCCAGGAAGTGAGAGAACCCGAAT
TGAGAGTGAGAACGGACCAGGCCACGCCCCTGGTCGCCCCGGAAGTAGAACCGGAATTGACAGGGCGAAC
GGAGCCGGCCACGCCCCCACTCGCCCCGGAAGTGAGAGAATCAGAATTGAGAGGTAGAACGGACCCGGCC
ACGCCCCCGGGAACCCCGGAAGTGAAGTTTGAACCGGAAGTGATACAGTCCGCCACGTCCGTGTTCACAG
TTGGGAAGATGGTGTCTGATGCCCAGAGACCGGAAATGCAGGGTTCAGGTCAGGGAAAACAAAGCCCCGC
CCACTTCCCCCGGGATACGCCCACTGCGCAGTTCCGTGTGCACTCAGACTGGGCCACACCCGCTTCCACA
AGCCCACGCCCTCCCCAACATGCCCACGCCCACTCTGACAGGGCCATGCACTCTCCTGCAAGACCCCTCC
CACAGCAGCATGGCCACGCCCACCCTGACGGAGCACGCCTCTCCTCAAAACCACGCCCCCTCGCCGAGGC
ACGCCCTGTTCTCCAAGGCCACGCCCATTCTGACGTGGTCACGCCCACTCCGACATGGTCACTCCCACTC
TACGTAGGCCCCGCCCTCTACCCGTAGGATCCAGGAGGACTAGGAAACTCCGGTTTAAAGGTCACCCGTC
TGACCTCTTCCCCCTCCTGGCCTCGGTGCCTCCGTCCTCCATCTTGGCCCTCTTTGTCACCGCCGCCCTC
CTGTCTGTCCTCTGCTGCCTCACGTGAGCCCCCGCCTCCTCCCGTCATCCTCCGCTGCGGGTGATGGGGC
GCGGTTATTCAGTGGTCAGGGCCTGTATTGGGAAATCCCATGGGCTGGGAAAGTGAGGTGTGGCTCAGTG
GTCAGGGCCGGGAGGGGTAAATCCCGGGGTGATAGCGAGGGGAAGGGTGGGGTGGTTCAGTGGTCAGGGC
CCGGACTGGGAAACCCCGGGTGCTGGGGAGGGGAGGGTGGCTCAGTGGTCAGGGCATGAAGTGGGAAACC
CTAGGGTGATAGGGACGGTAGGGTGGCTCAGTGGTCAAGGCATGGATTGGGAAACCCTGGGGTGATAGGG
AGGGGAGGGTAGCTCCAGTGGTCAGGGCATGGAGTGGGAAACCCCAGGGGCTGGGGCGGGGAGGGGTGGC
CCTGTGGTCAGGACATGGAGTGGGAAACCCTGGGGTGATAGGGAGGGGAATGGTGGTCCAGTGGTCAGGG
CAAGGAGTAGGAAACCCCAGGGTGATAGGGAGGGGAAGGCTGTCTCAGTGGTCAGGGCCCGGAGTGGGGA
AACCCCAGGGTGATAGGGGGAGAGGGTTGCCCAGTGGTCAGGGTCCGGAGTGGGAAACCCCAGGGTGACA
GGGAGGGGAGGGGTTGCTCAGTGGTCAGGGCCCGGAGTGGGAAACCCCATTGTTATAGGGAGGGGGGGTG
GCTCAGTGGTCAGGGCAGGGAGTGTGAAGCCCCGAGGTGATAGGGAGAGGAGGGGCGGGGTGGTTCAGTG
GTCAGGGCACAGAGTGGGAAATCCTGGGGTGATAGGGAAGGGAGGGGTTGCTCAGTGGTCAAGGCATGGA
GTGGGAAACCCCAGGGTGATAGGGAGGGTAGGGGTTGCTCAGTGGTCAGGACATGGTGTGGGAAACCCTG
GGGTGATAGGGAGGGGAAGGGTGGCCCAGTGGTCAGGGCACCGAGTGGGAAACCCCAGGGTGATAGCGAG
GGGAGGGGTTGCTCAGTGGTCAGGACATGGAGTGGGAAACCGCGGGGTGATAGGGAGGGGAGGGGTTGCT
CAGTGGTCAGGGCACAGAGTGGAAAACCCTGGGGTGATAGGGAGGGGAGGGGTGGCCCAGTGGTCAGGGC
ACCGAGTGGGAAACCCCAGGGTGATAGCGAGGGGAGGGGTTGCTCAGTGGTCAGGACATGGAGTGGGAAA
CCGCGGGGTGATAGGGAGGGGAGGGGTTGCTCAGTGGTCAGGGCACAGAGTGGGAAACCCTGGGGTGATA
GGGAGGGGAGGGGTGGCCCAGTGGTCAGGGCACGGAGTGGGAAACCCCAGGGACTGGGGAGGGCAGGGGA
GGGGTGGTCCAGTGGTTAGAGCGCTTCTCTTCTCAGGTTCTTGGTGGGGGAACCGACAGGCTGAGGAACC
GGAAGTCGGGTGGACGGATGGAGACGGACTCCAAGGGGGAACCGGACTTCCGGAGCCATCGGATTTTTAA
TATTTTTTAACATTAAAAGCTGGAGAGGTGGGTCAGTGGTCAGAGCGCGTCTCTTGTCACCGTCGTCGCT
GCTCACGTCACGGCCTTTCCGGGGGAAGGGGCTGCGTCCTATGTATACATGTGTGTGTGTGCGTGTGTGT
GTGTGTGTATATACGTCCTGACCACTGACCCACACCACCACCCCAGCCCCAGGGTGTGTGTACGTATATA
TATATACATCTTAAGGGGAATGAAACCACCAATAAGCACTGTATATACATTTATATATGTATATATATGC
GTATTGTATATATACATTATATATAAATAACACATCGCACACATGTGTATACAAATATATATACATTATA
CGCGCATACAACGTATACACACGTACATACACATGCGCTGCTTAGGTACCCACTGCGTGCGCATGTATAC
ATCCCCCGAGGTGAACGAAACAGTGAGTGAGCACGACATATAGGCATCCACGCGTCCCGCATATGCGCAG
TGTATGTGTATGTCGCGTGTGCGAACGTATACATCGCATATGTACGTGAACAAGCGTATGCATACAGATA
CGAGGACATTACAGACGCACAACGTAAGCACATGCATGGCTGTTGGTCCGTATTCTATATGTTCTGTGTG
CATTCTATATGTGCACATATACATTCTATATACATTACATAGCCGCCCCTCCACCCTAGGCAAAGCCTTG
GCTCCCTTTGCTGGGCCGCGCGCACCAACAATTCACTCCTTTTTCCAAAATTACATATATTTACATAAAT
TTCCATAAAATTACAGATTTGCATGCATATTTACATAAGTTTCCATGTGTTTCCATAAAATTGCATAGAT
TTCCATACATTTCCAAAAACCTGCCGGCGTTTGCATAGAATTAAATGAGCTCACACACGCTTAGGTAAAT
TTGCATAAATTTCTATACATTTCCAGAGGCCTGCATGCACTCACGTGCAATTAAATAAATGCGCATACAT
TCACACGTGTTTACATATATCTCCATACATTTGCATACATCACTCATTTCCCTCCCCGACCTCCGGGGCC
GGGGTTAGGGCCCCGGCCGCCGCCTGACGTCAGCACCCACCTGGATGTAAAGAATCCAACCCCGCCCAGA
CCCCACCCCCGGAGCCTCCACCGAGCGCCGACCACTGACCCTCCTCTCCCGACCTCGGGGCTGGGGTAGG
GGTCACAGCTGCGTCACAGCCCCGCGCCCCCTCCGACTGCCGAGCGCCGACCACTGAGCGTCCGGGGGAG
CCACAGCCGCGTCACAAACCCGAGCCCCTTACGACAGCCCAGCGCCAACCACTGACCCTCCGGGGGAGCC
ACAGCCGCGTCACAAACCCGAGCCCCCTACGACAGCCCAGCGCCAACCACTGACCCTCCGGGGGAGCCAC
AGCCGCGTCACAAACCCGCGCCCCCTGCGACAGCCCAGCGCCAACCACTGAGCGTCCGGGGGAGCGACAG
CCGCGTCACAAACCCGCGCCCCCTGCGACAGCCCAGCGCCGACCACTGAGCGTCCGGGAGAGCAACAGCC
GCGTCACAAACCCGCGCCCCCTGCGACAGCCCAGGGCCCACCACTGAGCGTCCGGGAGAGCCACAGCCGC
GTCACAAACCCGCGCCCCACTCCAACCGCCGAGCACTGACCACTGAGCCTCCGGGGGAGCCACAGCCGCG
TCACAAACCCGCGCCCCCTGCGACAGCCCAGCGCCGACCACTGAGCGTCCGGGGGAGCCACAGCCGCGTC
ACAAACCCGCGCCCCACTCCAACCGCCGAGCGCTGACCACTGAGCCTCCGGGGGAACCACAGCCGCGTCA
CAAACCCGCGCCGCCTCCGACCACTGACCCACCCCGCCCGGGCCTCCATAAATTTTTATTTTTTATTTCT
TTTCCCTCCCAGTTCCGGGATCACCGCGGCGGCGTTCGAACCCCGCCTCCTCCTCCAATCGCCGAGCGCC
TGATGGGCGGGCCCGGGGCGGGGCCCGGGGTCCGGGGCGGGGCGTAGCGCGGGTTCCTCCGCGGCGCCCG
GGTCACCACTACTCCTCCCGACCTTCCCGGCTCCCCGGTGTCCCCACTCCTCACCCCACCGAGGTCCAGG
CCGCGGGGTTCGCCCCCCGAGCTCCGACCACTGCGCTCCCCGGCCCCGGCCCCGGAGATGACGCTCGAGT
CCGGCAGCGGCGTTGGCGACGGAGGCGACAGCGGCAGCGGCCTGCGCACTGCGCTCTCCGACCTCTTCCT
GGAGCAGCTGCTGCGGAACCGCGGAGGCCGCGGTGATGAGGTCAGCGGGGCGACCCCTGACCCCACCCCC
ACCGGGGATCTCGGGGTCCCCCAGGGCCACCCACCCTAGGGGCGGAGGAGGCCTCAGCTCCGGGCCCGGA
TCCCGCGGTTGCCCCCGGGGTGGTGGCGCAGAGGTCGGGTGGCGCATCGGGCAGCGCAAACAGCCCGCAG
TTGCCCCAGGGTGGGGCGCGCAGTTGCCCCGGGGGCATCGAGGACGGGTACCGCATTGGGCAGCGCAGAG
TCGGGGAAGGGGGGATAAGAGTTCGGGGTTCGGGTAGCGCAGTGGTCGGGAACCCGGGGGGGGGGGGTGG
CTGCGCACCGGGATTCACGGTCCCGGTGTTGGGCGCCGACCCCCGCCCCCCCAGGCCTGGTCCCGGTCAC
TGAGCCACGCTGCCCACTGAGCTCTCCGGCCCCTCCTCCCCCGGGGTCGCTTCAGAAGCAGAGGCCGGGC
CCCCCACCTCCTTCGGAGGAGAGGGCGGCGGCCCCGGGTCAAAGGGCGGGGTTCAAAGGGCGGAGGCGAT
AAATATAAGAAGTAAACACCGTGGCAGAGACTGCTCAGTGGTTAGAGACCCGATCCCCCCCCCCCCCAGT
CCTCACTTGAGATGGAAATGAGGCAGGGGGCAGGTGTAGCCCAGTGGTCAGGGCGACAGCGGTCAGCCCC
CGCATTGGGGGTGGGAGAGGTGGGGGGGGGTAAAGGTTAGGGCGGCGCAGTGGTCAGCGCCGCCGCCGGC
CGCTCCCAGAGATCTTGATAAGTGGAGGAGGAGAGGCCGGAGGGCTCAAGGGTCAGGGTCTCTCCCTTAA
CCCGGGGAGGCCGCGCACTTAAAGGGCCCCCCCCGCGGGTGGCCCCCTGCTCCGCTGCGCTCCGACCACT
GAGCCACCCAGTGCCCCGCAGTCATCGCTCTGACCACTGAGCCACCTCCCCGCACTGAGGGCTGCTCTCA
CCACTGAGCCACCGCCCCAGCCCCAGGTACCCCGACCACTGAGCAACCGTCTCGTTCTCACCACTGAGCC
ACCACCCCGCAGTCCCAGCTGCCCCACCACTGGGCCACCCATCGCCCCGCAGTCGGTGCTGCTCTCACCA
CTGAGCCACCTCCCCACCAGCCTTAGTAAGAATGGCTGACCACCTACTGCCCCGCAGTCTCCCGCTACGA
CCACTGAGCCACCTCCCCAGCCCCAGGTACCCCGACCACTGAGCCACAGCACCACAGTCATGGCTCTGAC
CACTGAGCCACGGCTCCCCAGTCACGGTTCTGACCATTGAGCCACCGCTCCCCATTCACGGCTCTGACCA
CTGAGCCACCGCCCCCCAGTTATGGCTCTGACCACTGAGCCACGGCTCCCCAGTCACGGCTCTGACCACT
GAGCCACTGCCCCCCAGTCACGGTTCTGACCACTGAGCCACGGCTCCCCAGTCACGGCTCTGACCACTAA
GCCACCACCTTGCAGTCCTGGCTCTGACCACCGAGCCACTGCCTCTGGGGTGGGGGAGAAGAAGTTGGAC
CGGGACTGGAGGGGTGGCTCAATGGTCAGAGCGCCGGCCGCCATTACTTTGCGATTTATTAAAGATGGCT
CAGTGGTGAGAGCACATGGAGCTGGGGAGGGTGGCTCAGTGGTGAGAGTACCTGGGGCTGGGGAGGATGG
CTTAGTGGTCAGAGCAGTACCTGGGGCTGGGGAGGGTTGCTCAGTGGTCGGAGCAGTACCTGGGGCTGGG
CAGGGTGGCTCAGTGGTCAGAGCACCCGGGGCTGGGGAGGGTGGCTCAGTGGTCTGAGCACCACCGAGTC
TGATGGACCCCACGCCACCCCTCCCCGCTTACGTCACCTGTCACCTGCTTATGTCACCCTCGTCTCCCGC
GCAGGCGCAGTCGGACCGGGCCGAGGATGGGGCCGTGCGCACCAATGGCTCCGTGGACCTCGGGGAGGAG
GAGGAGGCAGCGCGCGGGGTCCGGGTCGTGCGGTTCGAGAAGAGCGCGGAGCCCATGGTGAGGGCGGGGA
GCGACCACTGGGCCGCCTGGCCCTGCGTGGGGCAGGGCTTAGTGTTGTTGTTAATGTATATTATTATTGT
TTACGTTGTTTGTGTTAATGTTTACATTATTATAAATATTTATATTATTGTTTATATTACTGTTTACATT
AATTATTTACATTATTAATATTGACCTTATTGCTTTTATTATCGGTATTAACGTTTATTATTACCGTTTA
CATTATTATTATACTTAATTATTATAACTGTTATTTAATATCATTACTAACGTATATTATTACTGTTCAC
TTTATTGTTTATATCGTTGTTTACATTATTATTTACGTTATTAATACTGTCCTTATTGCTTTCATTACTA
TTTTATTAACGTTTATTGTTACTGTTTACATTATTGTTAACGTATATTATTATTGCTTACGTTGTTTATA
TTAATGTTTACATCACTTATTATCATAAACATTTATTTACGTTATCGTTAACATTATTGTCTATGTTAAT
GTTTACATTACTTTTTACATTATTCATACTGACCTTATTGCTTTTATTAACATTTATTATTAGTGTTTAC
GTTACTGTTTATATTAATGTCTGTTATTTATTATTACTTATTTACATTATTGTTTATATTATTATTGACC
TTATTGCTTTTATTATTAATGTACATTATTGTTTATATAATTGTTTAAGTTAATCTTTACATTTTTTTAC
ATTGCTAATATGGACTATTGATTTTATTACTATTTTATTAATGTTTATTATTATTGTTTACATTACCATG
AACACATTATTATTATAAAGATTTGTTTGCGTTGTTTACATTACTTTTTACATTCTTAATATTGATCTCA
TTGCTTTCATCGTTATTAACGTTTATTATTATTGTTTACATTGTTTACATTACCAGTCGCATTTGCGTTG
TTTATATTATTACAAGTATTTATTTACATTATCAAGTAATTATTAATGAATACTTAATAACCACTGTTAT
GATATCCATAAATTTATTCATATTTTAATATCCTTATAAATATTTACATTATTATTTACATCAATATTTA
CATCCGTCCCCGCCCCAGGGCATCACCCTGAAGCTGAACGACAAGGCCGCGTCCTGCACCGTGGCCCGGA
TCCTGCATGGTGGCGCCGCCCACAGGCAAGGTAACGTATGTAACAATGTGATAAGGTGACGTATGTGATG
CGCGTGATGGTGTGATTGTATAGAACATCTATATGATGTAGTAATAAAATAATGTATATAATATATACAT
TAATCACATGACAACTTAATATGATAACGTGACATGAGTAACATGACATACTATAATATACGAGACGTAT
ATAATACATACATTAACTTAATCACAGGACAACTTAATATAATGCAACATAAGTAATATGACATAATATA
TAATGTGTAAGGTGTATGCTATAGAATATATTCCATGATGTAATGATATGCATAACACATATAACAGTGT
AAAACCATAACAATATAACTAACAATATATGATGTAGTCATACAATAAGTGGTATAATAATGTATGTAAT
ATATACATTAATCACACGACAACTTAATATAACGCGACATGAGTAATGACATAACATAATGATATAGGAG
ACGTATATAATGTATACCATGACAACGTAACGTCCTCTCCCGCCCGCCAGGCTCCCTGCACGTCGGGGAC
GAGATCCTGGAGATCAACGGCACGGACGTCACGGGCCGCTCGGTGGACCAGCTGCAGAGGGCCATGGTGG
GTGTCGGGGTGGGAGCCGCGCTGACCGCTGAGCCACCCCCTCTCCCATCATCTCCCCGGGACAGGGTGGA
CGAGGGGTCTGCAGGAGGTGCTCTGACCACTGAGCCACCGTCCCAGCCCCAGGCGCTCTCACCACTGAGA
CACCGCCCGGTACTCAGTGCTGCCCCGACCACTGAGCCACCCCCTCTACCATTGTCTCCCCCGGGACAGT
GCAGACGCGGGCCCTGCTGGAGGGCGGTCGGCGCTCTGACCACTGAGCCACCTTAGTCAAACCGACACGA
GAATGGGGCTGTGGGGTGGGGTGGGCTGGGTAGCTCAGTGGTCAGGGGTCCGGAGTCCGGTTCCCAGAAA
CCACACGGTCAACTCGGGGTGGGGGCCGGGGAAGGGGTGGCTCAGCGGTCAGCTCCCCCCCCTCCCTCTC
TCCGCCCCACAGAAGGAGACGCGGGGGACGATCTCGCTGAAGGTGATTCCCCGCCAGCAGAGCCGCCTTC
CCGCGCTGCAGGTATGGATGGGGGCGTGGCTTCTGTGCGTGCGCATGTGATTGACAGCAGGACAGGAGTT
TGATTGACAGTGAGCTTGACAGCAGGATGTGAGTCTGATTGACAGCGAGTTTGATTGACAGCAGGACTTG
AGTGTGATTGACAGCTGGACAGGAATTTGGTTGACAGTTGGACAGGAGTCTGATTGACAGCAGGATGTGA
GTTTGATTGACATTAGGATATGATTGACAGCGGGCAGTAATTTGGTTGGACAGGAGGAGTCTGATTGACA
GCAGGATGTGATTGACAGGCAGTAATTTGGTTGACGGTTGGACAGGAGTCTCATTGACAGCAGGACGTGA
GTTTGACACCAGGACAGGAATTTGATTGACACTGGGATGTGACTGGTGAATCTGATTGACAGGACTTTGA
CAGTGGGATGTGTCCCCCACCCCACACACACACACCCCTCCTGTCCGCCATGTTTCCCAGATGTTCGTGC
GGGCGCAGTTCGACTACGACCCCCAGAAGGACGACCTCATCCCCTGCAAGGAGGCGGGGCTCGCGTTCTC
CACGGGCGACGTCATCCAGGTCATCAACAAGGACGACGGCAACTGGTGGCAGGGACGAGTGCAGGGCAAC
GTCCGGGGGTCGGCGGGGCTCCTCCCCTCGCCGGAGCTGCAGGAGTGGTGAGCGGCCCTGCCCCGCACTC
ACACTCGCACACTCAGAGTCGCAGACACTCATGCTCACTCGCACACTTAGACACTCAGATACACTCACAG
ACACGGAGACTCACACGCACACTCACACTCACTGTTAGACTCACACACTCACACGCTCACTCCTCACTCA
CACTCAGATTCACACACACTCATGCTCACCCTCATAGACTCACACTCACACTTGTACTCACACTCACTCT
TCGACTCACACTCACTCACTTCACACTGAGCCCCAGCTGAGCCCTCGCCCTCTGTCTCCCCCCCCCCCCA
TCCATAGGAGGGCGGCGAGCGCGGCCCAGGTGGCCCCGGCTGAGGCCCCCAGCTGCAGCCCCTTCGGGAA
GAAGAAGAAGTGCAAGGACAAATACCTGGCCAAGCACAGCGCGAGTGAGTGTGACTTCCGGGCAGGGGAG
CCTAGCGGTCTGCGCACAACCCACAACCCCAACCCCAACCCCTCAAGTAACGAAGTTAAGGTTTCATGGC
CGGTGCGCGGTCAGGAAGCCTAGTGGTCTACGCGTAACACCCCGCCTCACAACGCCTGACCGCAGGGCAC
CACCCACTGCACCACCCCGCCTAATGCGCTTTCCATTCCCCTGCCCGACGCCCTCTCCAGTCTTTGACCG
CCTGGACGTCGTTTCCTACGAGGAGGTCGTGCGGCTCCCCGCGTTCAAGAGGAAGACGCTGGTGCTCATC
GGTACCTGTGCCCCGCACCCTTCGACCCCTGGCCCCGCCCCCCTTAGCCCCCTTCGCTTCCCGGACCCGG
CCTCTGTTTGCCGCCCTGGGTAATGGGTCTGGGCCTTCCTCGGGAAGGGGCTCCAACCACTGACCTACCC
GACCGGTGTTCTGTCCTCTGAGTGCGAGCGTGAGTGTGTGTGGGGTCCCCACCCCGAGCGACACTGACGG
ATGCCCCGCCCCACGCCCCTCCCTCACATCCCCCCAAACCCCTGTCCTAATGCAGGGGCCAGCGGGGTCG
GGCGGAGCCACATCAAGAACGCGCTGCTCGCCCAGAACCCGGAGAGGTTCGCCTACCCCGCGCCGCGTGA
GTGCCGGGGAGCCGGGTGGGCGGCGCACTGCGCGTCACAGACGCAGGAAACGGGGCTGGGGGGGGGGGTT
CAGTGGGTGGCGCTTCCTGGTGTCACAGGCACAAAATGGGGCTGGGAAGTTCAGTGGGTAGCCTTGTCCA
CGTCATAGATACAGAACTGGGCCGGGGAGATGGGTGGGTGGCGCCTCCCCCGTTAAAAACAAAGAACGGG
GGCTGGGAAGTTCACTGGTTAGCGCTGTCCATGTCATAGACACAAAATGAGGCTGGGCAGCTGGGTGGGA
GGCACACCCATCCCCAACCCCGCCCCGCCCGGTCACGCAGACACCACGCGGCCCCCGCGGAAGGGCGAGG
CGGACGGCGCCGAGTACCACTTCGTGTCGGCGGAGGAGATGGCGCGGGGCATCGCGGCCAACGAGTTCCT
GGAGTTCGGCAGCTTCCGGGGCGACATGTTCGGGACCAGGCTCGACGCCGTGCGCCGCATCCACAAGTGC
GGCCAGGTCGCCGTCCTGGACATCGAGCCCCAGGTGGGCGGGGGGCGGCTGATGAGGGGGGCTGTCGGGG
GTCAGGGGTCGGGGTTAGGGGTAGAGGGTAGTGGAAAGGGTCAAGAGTTCAGGGTTCTGGGTCACGGTTA
GTGGTCAGGGGTCGGAGGTCAGGGTTAGGGTCTGGGATCAGGGTCTGGGGATCAGAGGTCAGGGTCAAGG
GTCACGGGTCAGGTTCCAGACGTAGGATAAGGGAAGTGGGTGATCAAAAACAGATTCAGGGTCAGGGGTC
AGTGTTACGGTTAGGGTCGGGGGTGAGAGATCAGGGTTGGGGTCCGGGGGTAGGGGTTAGGGGTAGGGGA
TAGGGTCAAGGGTCGGGGGTCAGGGGTGTGGGTCAGGTCAGGTTCCAGCCATGGGATGAGGGAAGTGGGT
GATCAAATGCAGGGTCAAGGTCAGGGGTCAGTGTTATGGTTAGGGTCGGGGGTCAGAGATTAGGGTTGGG
GTCATGGGTCGGGGTTAGGGGTAGAGAGTAGGGGAAAGGGTCAAGGGTTCAGGGGTCTGGGTCACGGTTA
GTGGTCAGGGGTCATTGGTCAATGTTAGGGTCAGGGGGTCAGGGATCACGGTGGTCACCTGCGGCTCCCT
CCCCACACCCAGACCCTGAAGGCCGTGCGCACCGCTGAGCTCTCGCCCTTCATCGTCTTCATCGCGCCTA
CGGACCAGGGCGCCGAGGTGAGGGAAGGGGGAGGTTCACATCCGGGTCACGCACGGGGTCAATTCAATTA
AGCTCTGACCACTGAGCCACCCACCGACGCCTCTCCCCCTTACCCCACCCCACCACCCGTCCAACTGAGC
CACCCGCCCACCCACGCAAGAGCTCCGGCAGCCGTCTTTAGTCATTCGGTGAAGCTCTAACCACTGAGCC
ATCTTTAAAAATTTTATAATAATTCACCAGCGACCGGTGCTCTGACCGCTGAGCCGCCCTTACTCCCCAC
CCCCCTTTCCCCCCCGCAGACCGAGGCCCTGCGCCAGCTCCGCGCCGACTCCGACGCCATCCGGGGCCGC
TACGCCCACCTCTTCGACCTCTGCCTGGTGCACAACGGTGTGGACGAGACGCTAGGGCGCCTGTGCGAGG
CCTTCGACCGCGCGTGCGCCGACCCGCAGTGGGTGCCCGTGTCCTGGGTCTACTGAGCCACGCCCCCTCG
CTTCGCGGAGGCCGCCGGCGCCATTTTGGATTCGGCACCGACGCCGACCACTGAGCCACCTCCCCATCTT
CAATCGATTACAAATCGGCACGATTGTTTGATTGAGCGCTAACCACTCAGCTGCCTCCCCAGTCCCCCTC
CTCGCTTCAGGCCGCGGACGCCGTCCTTGATCCGTCGTCGTCGCCGGTTGCGCCAACCACTGAGCGGCCT
TCGCAGCCGCGATGCCACCTTTAATCGATCATAAATCGGCGCGATTTTTCGATTGAGCTCTGACCATTGA
GCTGCCGCACCCCCTCCCCAGCCCCACCCCTCGCTTCAGGGCCCGGATGCCATCTTTTTAAGTCAGCAAT
CAGGGGGGCGGCCGGCGCTCTAACCACTGAGACGCCTTGCTCCCCGGCCACGATGGGGGCCAGCCATCCT
TTATCAGTCACAGATCCGCGTGACTGTTCGACCGGGCTCTGACCACTGAGCCATCCCATCGATCGATCGC
TAGAGATTCCCAAAGTGCAAGAAAAAAAAAAAATCACCCGAGTGCGTGCGGCGCGTGCGCCAAGAGCCGT
GTGCAGAGCAGAAAGAAAATGAATAAAAAAAAAAAATTAAAAAAATAAAAGAGCACCGGGTTCCCGTGAT
GCAATGCAGCGCGTGTGCAAACGGATGTGCAAGGCGATAATTGTCTCGTTTCAATGGTATGGGCGACCCT
ATGACCCGCCCCCCACTGCCCTCTGGACCCCGACCCCCTGCAGAGCCCGGCGTGACCTTCTGGGACCTTC
CACGCAGGACACAGACTCACACTCAGACTCTCACACTCACACTTATATTCAGACTCACGCTCAGACTCAG
ATTCACACTCACACACTGACTGATACACTCACACTCAGACATATATTCACTCAGATTCACACTCACACAC
TGATACACTCAGACTCACACTCACATGCTCAGTCAGACTCACGCTCAGACTCAGATTCACACTCACACAC
TGATACACTCACACTCAGACTCACTCAGACTCATACTCTAACGTTCAGACTCACACTGACACTCAGACTC
ACTGACACACTGATACACTCACACTCAAACAGGCTCAGACTCACTCATACAAATACTCAGATTCGCTCAG
ACTCACACACACACTCATACACTCAGACTCATACACTCAGACTCATACACTTACATTGAGACTCACTCAG
ACACAGACAGACTGACACTGAGACTCACACACACTCACACGCAGATTCACTCATGCACACTCAGACTCAC
ACTCACTCAGACACAGAGACACTGACACTCAGACTCAGACACACACTTGCTCAGACTCACACTCAAGACA
CTGATAACACTCAAACTCACAATCATACTCACACTCAGACTCATACACTCACTCACTCACACATACAGAC
ACTCACACTCAGACTCACACTGACACTCAGCCTCACTCACTCAGGCAGACACAGACACCCAAACATGGCA
GCCACACGGAGTCCGACAAACCGGGTTTGGTTTTTTTTTTTTTTCCTTTTTTTAAAAAAACTTTTCTTAA
AAAAAACCGAGGGCAGGGCAGGGCCGTCTGTGCCGTCGCTCAACATGGCCTCCGGTGAGTCGCCGCGGGC
GGTCGTCGGGGGCTGGTGAGTGGAGGGGTGGGCGGCAGAGACCCCGTTCCTACGCCTTGCGTCCTTAAAA
CAGGACCAGACGGCCGCCGCGTGGATGTCGGGGGGGGGGGGTAGTCGCTAACTACTGAGCTCCTCTGCCG
CCCTCGCCTCCTCCTCCTCCTCGTCCTCCTACTCCGCATTATTATTATTATTATTATTATTATTATTATT
ATTATTATTCCTGGGGCTGGGGATCGTGGCTCAGTGGTCAGACCACTACCTGGGGCTGAGGTTCCAGGCT
CAGTGGTCAGAGCAGCACCTGGGACTGGAAGGGTGGTTCAGTGGTCAGAGCAGTACCTGGGGATGGGGAG
GGTGGCTTACTGGTCAGAGCAGTGCATGGGACTGGGAAGGGTTGCTCAGTATTTAGAGCCGTAACTGGGG
CTGGGTAGGGTTGCTCAGTGGTCAGGGGAGAACCGACTGCGGGGCGGTGGGTGGCTCAGTGGAGAGAGCA
CCTTAGGCGGGGGAGGGTTCCTCAGTGGTCAGAGCACAAGGTGCTGGGGAGGGTGGCTCAGTGCTCAGAG
CCGTACCTCGGGCTGGGTAGTGTAACTCAGTGGACAGAGCAGTACCTGGGGCTGGGGAGGGTAGCTCAGT
GGTCACAGCAGTACCCGGGGCTGGGGAGGGTGGCTCAGTGTTCAGAGCAGTACCTGGGGCTGAGGTTCCT
GGCTCAGTGGTCAGAGCAGTACCTTGGGCTGGGGAAGATGGCTCAGTGGTCAGAGCACTACCTGGGACTG
GGGAGGGTGGCTCAGTGGTGAGAACAGCACTGACTGCAGGGCGCTGGGTGGCTCAGTGGTGAGAGCACCC
GGGACTGGGGCTGGGTATGGTCGCTCAGTGGTTGGGGCAGCAGCGACTGCGGTGTGGTGGGTGGCTCAGT
AGTCTGAGCACCCAGGGCTGGGGAGGGAGGCACAGTGGTCAGGGCAGTTCCTAGGGCTGGGGAGGGTGAC
TCAGTGATCAGAGCACAGGGGGCTGGGTAGGGTCGCTCAATGGTCAGCGAAGCACTGACTGAGGAGTGAT
GGGTGGCTCAGTGGTGAGAGCACCCGGGGCTGTGGAGGATGGCTCAGTGGTCAGCGCAGTACCTGGGAAT
GGGGTAGGGTGGCTCAGTGGCCGGGTCAGCACCGACTGTGGGGCAGTGGGTGGCTCAGTTTTGAGAGAAC
CTGGGGCTGGGGAGGGTGGCTCAGTGGTCGGGGAAGTAACTGGGGCTGCGGAGGATAGCTCAGTGGTCAG
AGCAGTACCCGGGGCTGGGGAGGGTGGCTCAGTGCTCAGAGCAGTGCCTATGCCTGGGGTTTCTGGCTCA
GAAGTCAGAGCAGTACCTGGGGCTGGGGAGGGTGGTTCAGTGGTCAGAGCAGTACCTTGGGCTGGGGAGT
GTGGCTCAGTGGTCAGAGCACTACCTGGGACTGGGGAGGGTTGCTCAGTGGTGAGAACAGCACTGACTGC
AGGGCGCTGGGTGGCTCAGTGGTGAGAGCACCCGGGACTGGGGCTGGGTATGGTCGCTCAGTGGTTGGGG
CAGCACCGACTGCGGTGTGGTGGGTGGCTCAGTAGTCTGAGCACCCAGGGCTGGGGAGGGAGGCACAGTG
GTCAGGGCAGTTCCTAAGGCTGGGAAGGGTGACTCAGTGGTCAGAGCACATGGGGCTGGGTAGGGTGGCT
AAATGGTCAGGGAAGCACCAACTGTGGAGTGATGGGTGGCTCAGTGGTGAGAGCAGCAGCGACTGCAGGG
CAGTAGGTGGCTCAGTGGTGAGAGCGCCCCTGACTGCGGCTGGGGAGGGTGGCTCAGTGGTCGGGGCAGC
ACTGACTGCAGGGCGGTGTGTGGTTCAGTGGTGAGAGCAGTACCTGGGGCTGGAGATCTGGCTCAGTGGT
CAGTGCACTACCTGGGGATGGGGAAGGCTGGCTCAGTGGTATCGTCAGTACCAACTGTGGGGCAGTGGGT
AGCTCAGTGGAGAGAACACCTGGGGCTGGGGAGGGTGGCTCAGTGGTCAGAGCACCCGGGGCTGTGGAGG
GTGGCTCAGTGTTCAGAGCAGTGCCGGGGGCTAGGGAGGGTGGTGCAATGGTCAGAGCAGTAGCTGGGGC
TAGGGAGGGTGGTGCAGTGGTCAGAGCAGAACCTGGGGATGGGGAGGGTGGCTCAGAGGTCAGAGCAGTA
CCCAGGGCTGGGGATGGTTGCTCAGTGGTCAGAGCAGTGCCCGGGGATAGGGAAGGTGGTTCAGTGGTGA
GAGCAGTACCTGGGGCTAAGATGGGTGGCTAAGTGATCAGAGCACCCGGGCCTGGGGAGGTGTCTCAGTG
GTCAGAGCAGAACCTGGGGCTGAGGAGGGTGGCTCAGTGGTCAGAGCATTACTTGGGGCTGCGGAAGGAT
GGCTTAGTGGTGGGAGCAGCACTGACTGCGGGGCATTTGGTGGCTTAGTAGTCTCAGCACCCGGGGCTGG
GAGGGTGGTTCAGTGGTCAGGGCAGTGTCCGGGACTGGGGAGGTTGCTCAGTGGTCAGAGCAGAGAAAAC
ACCTGGGGATGGGGAGGGTGGCTCAGTGGTCCGAGAGGTACCTGGGGCTGGGGATTGTGGCTCAGTGGAC
AGAGCAGCACCAACTGCGGGGGCGGTGGCTCAGTGGTCAAAGCACCCAGGGCTGGGTAGGGTTGCTCAGT
GATCAAAGCAGTACCTGGGGCAGGGAAGGGCGTCTCAGTGGTTGGTGCAACACTGACTGTGGGTCTGTGG
GTTGCTCAGTGGTCAGAGCAGTACCTGGGGCTGTGGAGGGTGGCTCAGTGGCCAAAGCAGTACCTGGGGC
TGGGGATCGTGGCTGAGTGGTCAGAGCAGTACGTGGGACGGGGATGGGTGGCTCAGTGGTCAGAGCAGTT
CGTGGGGCTGGAAATTCTGGCTCAGTGGTCAGAGCAGTACCTGGGGCTGAGGAGGATGGCTCAGTGGTCA
GAGCACCCGGGGCTGGGTAGGGTAGGTCAGTGGTCAGAGCACCCGGGCCTGGGGAGGTGGCTCAGTGGTC
AGAGCAGTACCTGGGACTGGGGAGGGTTGCTCAGTGGTCAGAGCACCAGGGGCTGGGAAGGGTGTCAAAA
TGGTCAGAGCAGTACCTAGGCATGGGGATCGTGGTTCAGTGGTCAGAGCAGTACCTGGGGCTGGAGAGGG
TGGATCAGTGGTCAGAGCAGTACCTGGGGATGGGGAGGATGGATCAGTGGTCAGAGCATTACTTGGGGCT
GGGGAAGATGGCTTAGTGGTGGGAGCAGCACTGACTGCAGGGCATTGGGTGGCTTAGTACTCTCAGCACC
CGGGGCTGGGAGGGTGGTTCAGTGGTCAAGGTAGTGCCCGGGTCTGGGGAAGGAAGCTCAATGGTCAGAG
CAGTACCTGGTGCTGGGAAGGGTAGCTCAGTGGTCAGAGCAGTACCTGGGGCTAAGGTGGGTGGCACAGT
GATCAGAGCACCCGGGCCTGGGGAGGTGGCTCAGTGGTCAGAGCAGTACCTTGGGCTGGGGAGGTGGTTC
AGTGGTCAGAGCAGTACCCAGGGCTGGGAAGGGTGGCTCAGTGGTCAGAGCAGTACCTGGGGCTGGGATG
GGTCACTCAGTGGTCAGAGCATTTCCTGGGGCTGGAGACTCTGGCTCAGTGGTCAGATCATGACCTGGTA
CTGGGGAGGGTGGCTCAGTGGTCAGAGCACCCGGGGCTGGGAAGGGTGTCCCAATGGTCAGAGCAGTACC
TAGGCATGGGGATCCTGCTTCAGTGGTTAGAGCAGTACCTGGGGCTGGAGAGGGTGGCTCAGTGGTCAGA
GCAGAACCCGGGGCTGGGGAGGGTGGTTCAGTGGTCAGAGCAGTAGATGTGGCTGGGGATCATTGCTCAA
TGGTCAGAGCAAAACCTGGGGATGGGGTTCGTGGCTCAGTGGTCAGAGCAATACATGGGGCTCGGGAGGG
TTGCTCAATGGTCAGAGCAGTATCTGGGGCTGGTGGAGGGTGACTCAGTGGTCAGAGCACATGGGGCTGG
GTAGGGTCGGTCAATGGTCAGGGCAGCACCGACTGAGGAGTGATGGGTGGCTCAGTGGTGAGAGCAGCAC
CGACTGCAGGGCTGTGGGTGGCTCAGTGGTGAGAGCACACCGGGCTGGGGCTGGGGAGGGTGGCTCAGTG
TTCGGGGCAGCGCTGACTGCAGGGCGGTGGGTGGCTCAGTGGTGAGAGCAGTACCTGGGGTTGGGGAGGG
TGGCTCAGTAGTCAGAGAAGTACATGGGGCTGGGGTTCATGGCTCAGTGGTCAGAGCAGAACCTGGGGCT
GGGCGGGGGGGTGGCTGAGGGGTCACAGCAGTACCACGGCCTGGGGAGGTGGCTCAGTGGTCATAGCAGT
CCTTGGGGTTGGTGAGGGTGGCTCAGGGTCAGAGCACCTGGGCCTGGGTAGGTGGCTCAGTAGTCAGAGC
AGTACCTGGGACTGGGGAGGGTTGCTCAGTGGTCAGAGCACCCGGGGCTGGGTAGGGTGGCTCAGTTGTC
AGGGCAGTACCTAGGGCTGGAGATTCTGGCTCAGTGGTTAGAGCAGTACCTGGGGCTGGGGAGGGTGGCT
CAGTGGTCAGAGCAGTTCCTGGGGGTGGGGAGGGTGGCTCAGTGGTCAGAGCAGTACCTGGGGCTGGAGA
TTCTGGCTCAGTGGGGAGAGCAGTAACTGGGGCTGGGGAGGGTGGCTCAGTAGTCAGAGAAGTACATGGG
GCTGGGGTTCATGGCTCAGTGGTCAGAGCAGAACCTGGGGCTGGGCGGGGGGGTGGCTGAGGGGTCACAG
CAGTACCTCAGCCTGGGGAGGTGGCTCAGTGGTCAGAGCAGTCCTTGGGGCCGGGGAGGGTGGCTCAGTC
GTCAAAGCACCCGTTCCTGGGTAGGTGGCTCAGTAGTCAGAGCAGTACCTGGGACTGGGGAGGGTTGCTC
AGTGGTCAGAGCACCGGGGGCTGTGAAGGGTGTCAAAATGGTCAGAGCAGTACCTAGGCATGGGGATCGT
GGTTCAGTGGTTAGAGCAGTACCTGGGGCTGGGGATGGTAGCTCAGTGGTCAGAGCACCCGGGGTTGGGG
AGTGTAGCTCAGTGGTCAGAGCATTACCTGGGATCGGGAAGGGTGGTTCAGTGGTCAGAGCAGTACCCAG
GGCTGGGAAGGGTGGCTCAGTGGTCAGATCAGTACCTGGGGCTGTGGAGGGTTGCTCAGTGGTCAGAGCA
GTACCTGGGGATGGGATGGGTCGCTCAGTGGTCAGAGCATTTCCTGGGGCTGGAGATTCTGGCTCAGTGT
TCAGATCATTACCTGGTACTGGGGAGGGTGGCTCAGTGGTCAGAGCACCCGGGGCTGGGAAGGGTGTCCC
AATGGTCAGAGCAGTACCTAGGCATGGGGATCCTGGTACAGTGGTTAGAGCAGTACCTGGGGCTGGAGCG
GGTGGCTCAGTGGTCAGAGCACCCGGGGCTGGGGATGGTTGCTCAGTAGTCAGAGCAGAACCCGGGGCTG
GGGAGGGTTGCTCAGTGGTCAGAGCCCCCGGGGCTGGGTAGGGTGGCTCAGTTGTCAGGGCAGTACCTGG
GGCTGGAGATTCTGGCTCAGTGGACAGAGCAGTACCTCGGCCTGGGGAGGTGGCTCAGTGGTCAGAGCAG
TCCTTGGGGCTGGGGAGGGTGGCTCAGTGGTCAGAGCAGTACCTGGGGCTGGAGATTCTGGCTCAGTGGG
GAGAGCAGTAACTGGGGCTGGGGAGGGTGGCTCAGTGGTCAGAGCACCGGGGGCTGTGAAGGGTGTCAAA
ATGGTCAGAGCAGTACCTAGGCATGGGGATCATGGTTCAGTGGTTAGAGCAGTACCTGGGGCTGGGGATG
GTAGCTCAGTGGTCAGAGCACCCGGGGTTGGGGAGTGTAGCTCAGTGGTCAGAGCATTACCTGGGATGGG
GAAGGGTGGCTCAGTGGTCAGAGAAGTACCTGGGGCTGGGGATTGTTGTTCAGTGGTCAGAGCAGTACCT
GGGGCTGGGGAGCGTGGTTCAGTGGTGAGACCAGTACCTGGGGCTAAGGTGGGTGGCTCAGCGGTCAGAG
CACCCAGGCCTGGGGAGGTGTCTCAGTGGTCAGAGCAGTACTTGGGCTGGGGAGGGTTGCTCAGTGGTCA
GAGGACCCAGGACTGGGTAGGGTGGCTCAGTGTTCAGAGCAGTATCTGGGCCTGGGGAGGTTGCTCAGTG
GTCAGAGCAGAACCTGGGGATGGGGAGGGTGGCTCAATGGTCAGAGAGGTACCTGGGGCTGGGAATTGTG
GCTCAGTGGACAGAGCAGCACCAACTGCGGGGGCGGTGGCTCAGTGGTCAAAGCACCCAGGGCCGGGTAG
GGATGCTCAGTGGTCAAAGCAGTACCTGGGACAGGGGAGGGTGTCTCAGTGGTGAAATCAGTTCCTGTGG
CTGCGGAGGGTGGCTCAGTGGTTGGTGCAACACTGACTGTGGGTCTGTGGGTTGCTCGGTGGTCAGGGCA
GTACCTGGGGCTGGGTTCGTGGCTCAGTGGTCAGAGCAGCACCCGGGGCTGAGGAGGGTGGCTCAGTGGT
CAGAGCAGTACCCGAGGCTGAGGAGGGGGACTCAGTGGTCAGAGCAGTACCCGAGGCTGAGGAGGGTGGC
TCAGTGGTCAGAGCAGAACCCGGGGCTCGGGAGGGTGGATCAGTTTTCTGGGCAGCACCGACTACGGGGT
GATGTGTGGCTCAGTGGTGAGAGCACCCGGGGCTTGGGACGGTGGCTCAGTGGTCAGAGCAGTACCTGGG
GCAGGGGAGGGTGGCTCAGTGGTCAAAGCAGTACCTGTGGATGGGGAGGGTGGCTCGCTGGTCAGAGCCC
CCGGGGCTGGGTAGGGTGCTCAGTGGTCAGGGGAGAACCGACTGCGGGGCGGTGGGTGGCTCAGTGGTGA
GAACGAGTCAGTGGCTCAGTGGTGAGAGCACCCGGGGATGTGGAGGGTGGATCAGTGGTCGGTGCAGTAA
CAGGGGCTGGGGTGGGTGGCTCAGTGGTCAGCGCAGTAACTGGGGCTGGGGGAGGGTGGTTCAGTGGTCA
GGGCAGCACCGACTGTGGGGTGATGGGTGGCTCAGTGTTCAGGGCACCCGGGGTTTGGGAGGGTTGCTCA
GTGGTCAGAGCAGTATCTGTGGCTGGGTATCGTGGCTCAGTGGTCAGCGCAGTACCTGGGGTTGGGGAGG
GTTGCTCAGTGGTCAAAGCAGTACCTGTGGCTGAGGAGTGTGGCTCAGTGGTCGGGGAAGTAACTGGGGC
TGGGGAGGGTAGCTCAGTGGTCAGAACAGTACCCGGGGCTGGGAAGTGTGGCACAGTGGTCGGGGCAGCA
TCGACTGCGGGGCGATGGGTGGCTCAGTGGTGAGAGCAGCACCGACTGCCGGGCAGTGGCTCAGTGGTGA
GAGCACCTTGGGCTGGGGAGGGTGGCTCAGTGGTCAGAACACAAGGTACTGGGGAGGGTAGCTCAGTGGT
CACAGCAGCACCCGGGGCTGTGTAGGGTCGCTCAGTGGTCAGAGCAGTACCTGGGGCTGAAGAGGGTGGC
TCAGTGGTCTGAGCAGTACTTAGGGCTGGGGAGGGTGGCTCAGTGGTCAGAGCAGTACTTGGGGCTGGGG
AGGGTGACTTAGTGGTCTAAGCAGTACCTGGGGCTGGGGAGGGTGGCTCATTGGTCTGAGCACTCCGGCC
TGCGGAGGGTGGCATACTGGTTAGAGCAGTACCTAGGCCTGGGGATCGTGCTTCAGTGGTCAGAGCAGTA
CCTGGGGCTGGAGAGGGTGGATCAGTGGTCAGAGCAGTACTTGGGGCTGGGGAGGATGGCTTAGTGGTGG
GAGCAGCACTGACTGCAAGGCATTGGGTGGCTTAGTAGTCTCAGCACCCGGGGCTGGGAGGGTGGTTCAG
TGGTCAGGGTAGTGCCCGGGACTGGGGAGGGAAGCTCAATGGTCAGAGCAGTACCCGGGGCTGGGTAGTG
TAACTAAGTGGTCAGAGCAGTACCTGGGGCTGGGAAGGGTGGCTCAGTGGTCGGGGCAGCACCGACTGCG
GGGCGATGGGTGGCTCAGTGGTGAGAGCACCTTGGGCTGGGGAGGGTGGCTCAGTGGTCACAGCACAAGG
TGCTGTGGAGGGTAGCTCAGTGGTCACAGCACAAGGTGCTGTGGAGGGTAGCTCAGTGGTCAGAGCATTA
CTTGGGGCTGGGGAGGATGGCTTAGTGGTGGAAGCAGCACTGACTGCGCGGCATTCTGTGGCTTAGTAGT
CTCAGCACCCGGGGCTGGGAGGGTGGCTCAGTGGTCCGAGGAGTACCTGGGGCTGAGGAGGGTGGCTTTG
TGGTCAGAGCAGTACCTTTGGCTGGAGAGGGCAGATCAGTGGTCAGAGCAGTACTTGGGGCTGGGGAGGA
TGGCTCAGTGGTGGGAGCAGCACTGACTGTGGGTCATTGTGTGGCTTAGTAGTCTCAGCACCCGGGGCTG
GGAGGGTGGTTCAGTGGTCAGGGCAGTGCCCGGGGTAGCTGAGTGGTCAGGGGAGAACCGACTGTGGGGC
GGTGGATGGCTCAGAGGAGAGAACGAGTCAGTGGCTCAGTGGTGAGAGCAGTACCTGGGGCTGTGGCGAG
TAGCTCAGTGGTCAGAGAAGTACCTGGGGCTGGGATGAGTGGCTCAGTGGTCAGAGCAGAACCTGGGACT
GGGGAGGGTGGCTTAGTCGTCAGAGCAGTACATGGGACTGGGAAGGGTGGTTCAGTGGTCAGAGCACCCG
GGGCTGGGTAGGGTAGCTCAGTGGTCAGGGGAGAACCGACTGTGGGGCGGTGGGTGGCTCAGAGGTGAGA
ACGAGTCAGTGGCTCAGTGGTGAGAGCACCTGGGGCTGGTGAGGTGGCTCAGGGTCAGAGCAGTACCTGG
GGTTGGGATGAGTGGCTCAGTGGTCAGAGCACCAGGGGTTGGGGAGGATTGCTCAGTGGTCAGAGCAGTA
CCAGGGGCTGGGGGAGGGTGGCTCTGTGGTCCTGTCAGCACTGACTGTGGGGCAGTGGGTAGCTCAGTGG
TGAGAGCACCTGGGTCTGGGGAGGGTGGCTCAGTGGTCAGAGCACCGGGGTTGGGTAGGGTGGTTCAGTT
GTCAGGGCAGTACTGACTGCGGGGCTCTGGATGGCTCAGTGGTCAGAGTGGTACATGGGGCTGGGTATGA
TGGCTCAATGGTCAGAGCAGCACCTGGGTCTGGGGATGGTGGGTCAGTGGTCAGAGCAGCACCTGGGTGT
GGGGAGGGTGCGTCAGTGGTCAGAGCAGTACCCGGGGCTCGGGAGGGTGGCCCAGTGGTCAGAGCAGAAC
CCGGGGCTCGGGAGGGTGGCTCAGTTTTCTGGGCAGCACCGACTACGGGGTGATGTGTGGCTCAGTGGTG
ATAGCACCCGGGGATGGGAAGAGTGGCTCAGTGGTCAGAGCGGTACCCGGGGCTGGGAAGGGTGGCTCAG
TGGTCAGAGCAGTACCTGGGGCTGGCGAGGGTTGCTCAGTGGTCAGAGCAGTACCTGGGGCTGGGGAGGG
TTGCTCAGGGGTCAGAGCAGTACCTAGAGCTGGGGATCGTGGCTCAGGGGTCAGAGCAGTACCTGGGGCT
GGGGATTGTGGCTCAGTGGTCAGGGCAGCACCAACTGCGGGACAGTGGGTTGCTCAGTGGTGAGAACGAG
TCAGTGGCTCAGTGGTGAGAGCACCCGGGGCTGTGGAGGGTGCCTCAGTGGTCGGGACACTAACTGGGGC
TAGGGAGGGTGGCTCAGTGGTCTGAGCACTCAGGCCTGGGGAGGGTGGCATACTGGTTAGAGCAGTACCT
AGGCCTGGGGATCGTGGTTCAGTGGTCAGAGCAGTACCTGGAGCTCTGGAGGGTGGTTCAGTGGTCAGAG
CAGTACCTGGGACTGGAGAGGGTAGACCAGTGGTCAGAGAGGTACTTGGGGCTCGGGAGGATGGCTTAGT
GGTGGGAGCAGCACTGACTGCGGGGCATTTGGTGGCTTAGTACTCTCAGCTCCCAGGGCTGGGAGGGTGG
TTCAGTGGTCAGGGCAGTGCCCGGGGCTGGAGAGGGAAGCTCAATGGTCAGAGCAGTACCTGGGGCTGGG
AAGGGTAGCTCAGTGGTCAGAGCACCCGGGGCTGGGAAGGGTATCCCAATGGTCAGAGCAGTACCTAGGC
ACGTGGATCGTGGTTCAGTGGTTAGAGCAGTACCTGGGGCTGGAGAGGGTGGCTCAATGGTCAGAGCTGT
ACCCGGGGCTGTGGAGTGTGGGACAGTGGACAGGGCAGCACCAACTGCAGGGGCGGTTGCTCAGTGGTCA
TAGCAGTACCTTGAGCTGCGGAGGGTGACTCAGTGGTCAGAGCACCCCGGGCTGGGTAGGGTAGGTCAGT
GGTCAGGGCACAACCGACTGCGGGGCGGTGGGTGTCTCAGTGGTGTGAACGAATCAGGGGTCAGTGGTCA
GAGCACCTTTGACTGCGGAGGGTGGCTCAGTGGTTGGTGCAACACTGACTGCGGGGCGGTGGGTTCCTCA
TTGGTCAGAGCAGTTCCTGGGGCTGGGTTCGTGGCTCGGTAGTAAGAGCAGGACCCGGGGCTGTGGAGGG
TGGCTCAGTGGTCAGAGCAATACCCGGGGCTTTGTAGGGTGGCTCAGTGGTCAGAGCAGTACCCGGGGCT
GTGTAGGGTTCCTCAGTGGTCAGAGCAGTACCTGGTGCTGGGGAGGGTGGCTAAGTGGTCAGAGCAGTAC
CCAGGGCTGGGGAGAGTGGCTCAGTGGTCAGAGCAATACCCGGGGCTCGGGTGGGTGGCTCAGTGGTCAG
AGCAGTACCCAGGGCTGGGGTGGGTGGCTCAGTGGTCAGAGCAGTACCTTGTGCTGGGGAGGGTGCCTCA
GTGGTCAGAGCAGTACCCAGGGCTGGGGAGGGTGGCTCAGTGGTCAGAGCAGTACCCGGGGTCGGGAGGG
TGGCTAAGTGGTCAGAGCAGTACCCAGGGCTGGGGAGGGTGGCTCAGTGGTCAGAGCAGTACCCGGGGTC
GGGAGGGTGGCTCAGTTTTCTGGGCAGCACCGACTAAGGGGTGATGTGTGGCTCAGTGGTGAGAGCACCC
GGGGCTGGGAAGAGTGGCTCAGTGTTCAGAGCGGTACCCGGGGCTGGGAAGGGTGGCTCAGTGGTCAGAG
CAGTACCTGGGGCTGGCGAGGGTTGCTCAGTGGTCAGAGCAGTACCTAGGGCTGGGGATCGTGGCTCAGG
GGTCAGAGCAGTACCTGGGACTGGGGATCGTGGCTCAGTGGTCAGAGCATTTCCTGGGGCTGGAGATTCT
TACTCAGTGTTCAGGGCATAACCTGGGGCTGGGGAGGGTAGGTCAGTGGTCCGGGCACCCGGGGCTGGGA
AGGGTATCAAAATGGTCAGAGGAGTACCGAGGCATAGGGATCGTGGTTCAGTGGTTAGAGCAGTACCTGG
GGCTGGGGATTGTGGCTCAGTGGTCAGGGCAGCACCAACTGCGGGACAGTGGGTTGCTCAGTGGTGAGAA
CGAGTCAGTGGCTCAGTGGTGAGAGCACCCGGGGCTGTGGAGGGTGCCTCAGTGGTCGGGACACTAACTG
GGGCTAGGGAGGGTGGCTCAGTGGTCTGAGCACTCAGGCCTGGGGAGGGTGGCATACTGGTTAGAGCAGT
ACCTAGGCCTGGGGATCGTGGTTCAGTGGTCAGAGCAGTACCTGGAGCTCTGGAGGGTGGTTCAGTGGTC
AGAGCAGTACCTGGGACTGGAGAGGGTAGACCAGTGGTCAGAGCAGTACTTGGGGCTGGGGAGGATGGCT
TAGTGGTGGGAGCAGCACTGACTGCGGGGCATTTGGTGGCTTAGTAGTCTCAGCACCCAGGGCTGGGAGG
GTGGTTCAGTGGTCAGGGCAGTACCTGGGACTGGAGAGGGGAGCTCAATTGTCAGAGCAGTACCTGGTGC
TGGGAAGGGTGGCTCAGTGGTCAGAGCACCCGGGGCTGGGAAGGGTGGCTCAGTGGTCAGAGCACCCGGG
GCTGTGGAGGGTGGCTCTGTGTTCAGAGCAGTCCTGGGTGCTAGGGAGGGTGGTGCAGTGGTCAGAGCAG
TAGCTGGGGCTGGGGAGGGTGGCTCAGTTGTCAGAGCAGAACCTGGGGATGGGGAGGGTGGTTCAGAGGT
CAGAGCAGTACCCAGGGCTGGGGAGGTTGCTCAGTGGTCAGAGCAGTACCTGGGGTTGGGGTTCCTGGCT
CAGTGGTCAGAGCACCAAGGGCTGTGGAGGGTGGATCAGTGGTCAGAGCAGTACTTGGGGCTGGGGAGGA
TGGCTTAGTGGTGGGAGCAGCACTGACTGTGGGGCATTGTGTGGCTTAGTAGTCTCAGCACCTGGGGCTG
GGAGGGTGGTTCAGTGGTCACAGCAGTGCCCGGCGCTGGGGAGGGAAGCTCAGTGGTCCGAGTAGTACCT
GGGGCTGAGGAGGGTGGCTCAGTGGTCAGAGAATTATATGGGGCTGGGATGAGTGACTCAGTGGTCAGAG
CACCAGGGGTTGGGGAGAGTTGCTCAGTGGTCAGAGCAGTACCTGGGGCTGGGTATGGTGGTTTAGTGGT
CAGAGCACTACCTGGGGATGGGGGAGGGTGGCTCAGTGGTCGGGTCAGCAGGGACTGAGGGGCAGTGGGT
GGCTCAGAGGTGAGAACGAGTCAGTGGCTCAGTGGTGAGAGCACCCGGGGCTGTGGAGGGTGCCTCAGTG
GTCGGGACACTAACTGGGGCTAGGGAGGGTGGCTCAGTGGTCTGAGCACTCAGGCCTGGGGAGGGTGGCA
TACTGGTTAGAGCAGTACCTAGGCCTGGGGATCGTGGTTCAGTGGTCAGAGCAGTACCTGGAGCTCTGGA
GGGTGGTTCAGTGGTCAGAGCAGTACCTGGGACTGGAGAGGGTAGACCAGTGGTCAGAGAGGTACTTGGG
GCTGGGGAGGATGGCTTAGTGGTGGGAGCAGCACTGACTGCGGGGCATTTGGTGGCTTAGTAGTCTCAGC
ACCCAGGGCTGGGAGGGTGGTTCAGTGGTCAGGGTAGTGCCCGGGGCTGGAGAGGGAAGCTCAATGGTCA
GAGCAGTACCTGGGGCTGGGAAGGGTAGCTCAGTGGTCAGAGCACCCGGGGCTGGGAAGGGTATCCCAAT
GGTCAGAGCAGTACCTAGGCACGTGGATCGTGGTTCAGTGGTTAGAGCAGTACCTGGGGCTGGAGAGGGT
GGCTCAATGGTCAGAGCTGTACCCCGGGGCTGTGGAGTGTGGGACAGTGGACAGGGCAGCACCAACTGCA
GGGGCGGTTGCTCAGTGGTCATAGCACCCGGGGCTGGGTAGGGTCGCTCAGTGGTCAAAGCAGTACCTGG
GGCTGGGGAGGGTGGCTCAGTGGTTGGTGCAACACTGACTGCGGGGCGGTGGGTCGCTCAGTGGTCAGAG
CAGTACCTGGGGCTGTGTTCGTGGCTCAGTGGTCAGAGCTGTACCCGGGGCTGGGAAGGGTGGCTCAGTG
CTGAGAGCAGTACCTGGTGCTGGGGAGGGTGACTCAGTGGTCAGAGCAGTACCCAGGGCTGTGGAGGGTG
GCTCGGTGGTCAGAGCAGTACCTGGGACTGGGATGGGGAACTCATTGGTCAGAGCACCCTAGCCTGGGTA
GGGTGGTTCAGTGTCGGGGCAGCACTGACTGTGGCGTGATGGGTGGCTCAGTGTTCAGAGCACCCGGGGT
TGGGGAGGGTGGTTCAGTGGTCAGAGCACCCGGGGTTGGGGAGGGTGGTTCAGTGGTCAGAGCACCCGGG
GCTGGGTAGGGTAGGTCAGTGGTCAGGGCACAACCGATTGCGGTGCGGTGGGTGTCTCAGTTGTGTGAAC
GAATCAGGGGTCAGTGGTCAGAGCACCTGTGGCTGCGGAGGGTGGCTCAGTGGTTAGTGCAACACTGACT
GCGGGGTGGAGGGTCGCTCAGTTGTCAGAGCAGTACCTGGGGCTGGGGAGGGTGGCTCAGTAGTCTGAGC
ACCCAGGGCTGGGGAGGGAGGCACAGTGGTCAGGGCAGTTCCTAGGGCTGGGATGAGTGGCTCAGTGGTC
AGAGCAGTACCTGGGGTTGAGGTTCCTGGCTCACTGGTCAGAGCAGTACCTGGGGCTGGGAAGGGTGGTT
CAGTGTTCAGAGCAGGTCCTGGGCCTGGGGATTGTGGCTCAGTGGTGAGAGCACCTGGGGCTGGTGTGGT
GGCTCAGTGGTCAGAGAAGTACCTTGGGCTGTGGCGGGTGGCTCAGTGGTCAGAGCAGTACCCAGGGCTG
GGGAGGGTGGTTCAGTGGTCAGAGCAGTACCTGGGGCTGGGTAGTGTAACTAAGTGGTCAGAGCAGTACC
TGGGACTACGGAGGGTGGCTCAGTGGTGAGAACAGCACTGACTGCAGGGCGCTGGGTGGCTCAGTGGTGA
GAGCACCCGGGACTGGAGCTGGGTAAGGTCGCTCAGTGGTTGGGGCAGCAGCGACTGCGGTGTGGTGGGT
GTCTCAGTAGTCTGAGCACCCAGGCCTGGGGAGGGAGGCACAGTGGTCAGGGCAGTTCCTAGGGCTGGGG
ACCGTGACTCAGTGGTCAGAGCACAGGGGGCTGGGTAGGGTCGCTCAATGGTCAGGGAAGCACCAACTGT
GGAGTAATGGGTGGCTCAGTGGTGAGAACAGCAGCGACTGCAGTGCGCTGTGTGGCTCAGTGGTGAGAGC
ACCCCCGGCTGAGGCTGGGGAGGGTGGCTCAGGGGTCAGGGCAGCACTGACTGCGGGGCGGTGGTTGGTT
CAGTGATCAGAGCAGTTCCTGGGGCTGTGGAGGGTGGCTCAGTGGTCAGAGCGGTACCTGGGACTGGGTA
GGATGGCTCAGTGGTCAGAGCAGTACCTGGGACTGGGGATGGTCGCTCAGTGGTCAGAACACTCAGGCCT
GGGGAGGGTCGCATTCTGTTTAGAGCAGTACCTAGGCCTGGGGATCGTGGTTCAGTGGTCAGAGCAGTAC
CTGGGCCTGGAGAGGGTGGCTCAGTGGTCTGAGCAGAACTTAGGGCTGGGGAGGGTGGCTCAGTGGTCCG
AGCAGTACTTGGGGCTGGGGAGGGTGACTTAGTGGTCTAAGCAGTACCTGGGGCTGGGGAGGGTGGCTCA
TTGGTCTGAGCACTCCGGGCTGCGGTGGGTGGCATACTGGTTAGAGCAGTACCTAGGCCTGGGGATCGTG
GTTCAGTGGTCAGAGCAGTACCTGGGGCAGGAGAGGGTGGATCAGTGGTCAGAGCAGTACCTGGGGCTGG
GGAGGATGGCTTAGTGGTGGGAGCAGTACTGACTGCGGGGCATTGGGTGGCTTAGTAGTCTCAGCACCCG
GGGCTGGGAGGGTGGTTCAGTGGTCAGGGTAGTGCCCGGGTCTGGGGAAGGAAGCTCAATGGTCAGAGCA
GTACCTGGTGCTGGGAAGGGTAGCTCAGTGGTCAGAGCAGTACCTGGGGCTGGGGATCATGGCTCAGTGG
TCAGAGCAATACCTGGGGCTAAGGTGGGTGGCACAGTGATCAGAGCACCCGGGCCTGGGGAGGGAGGCAC
AGTGGTCAGGGCAGTTCCTAGGGCTGGGGAGGGTGACTCAGTGGTCAGAGCACAGGGGGCTGGGTAGGGT
CGCTCAATGGTCAGGGAAGCACCGACTGAGGAGTGATGGATGGTTCAGTGGTGAGAGCAGCAGCGACTGT
AGTGCGGTAGGTGGCTCAGTGGTGAGAGCACCCCCGGCTGAGGCTGGGGAGGGTGGCTCAGGGGTCAGGG
CAGCACTGACTGTGGGGCGGTGGTTGGTTCAGTGGTCAGAGCAGTACCTGGGGCTGTGGAGGGTGGCTCA
GTGGTCAGAGCAGTACCTGGGGCTGGGCGAGGGTTGTTCAGTGGTCAGGGCAGTACCTGGGGCTGGGGGA
GAGTCGCTCAGTGGTCGGGTCAGCACCGACTGAGGGACAGTGGGTTGCTCAGTGGTGAGAGCACCTGGGA
CTGGGGAGGGTGGTTCAGTGGTCAGAGCAGTACTTTGGGCTGGGTAAGATGGTTCAGTGGTCAGAACAGT
ACCTGGGAGTGGGAAGGGTTGCTCAGTGGTGAGAACAGCACTGACTGCACGGCGGTTGGTGGCTCAGTGG
TGAGAGCACCCGGGACTGGGGCTGGGTATCATCGCTCAGTGGTTGGGGCAGCACGGACGGCGGCCTGCTG
GGTGGCTCAGTGGTCAGAGCAGTACCTGGTGCTGGGGTTTCTGGCTCAGTGGGCAGCGCAGTACCTGGGT
CTGGGGGAGGGTGGTTCAGTGGTCAGGGCAACACCGATATGGGGTGATGTTTGGCTCAGTGGTCAGAGCA
GTACCTGGGGATGGAGAGGGTGGCTCAGTGATCTGAGCACTCAGGCCTGGGGAGGGTGTCATACTGTTTA
GAGCAGTACCTTGGCCTGGGGTTCGTGGTTCAGTGGTCAGAGCAGTACCTGGGGCTGGGGATCGTGGTTC
AGTGGTCAGAGCAGTGCCTGGGGCTGGGGAGGGTGGATCAGTGGTCAGAGCATTACTTGGGGCTGGGGAG
GATGGCTTAGTGGTGGGAGCAGCACTGACTGCGGGGCATTGGGTGGCTTAGTAGTCTCAGCACCCGGGTC
TGGGAGGGTGGTCCAGTGATCAGGGCAGTGCCCGGGACTGGGAGGGAAGGTCAATGGTCAGAGCAGTACC
TGGGGCTGGTGGAGGGTTGCTCAGTGGTCAGGGCAGCACATAGTGAGGAGTGATGGGTGGCTCAGCGGTG
AGAGCAGCACCGACTGCAGGGTGGTGGGTGGCTCAGTGGTGAGAGCACTCCGGTCTGGGGCTGGGGAGGG
TGGCTCAGTGTTCAGGGCAGCGCTAACTGCAGGGCAGTGTGTGGCTCAGTGGTGAGAGCAGTACCTGGGG
CTGGGATGAGTGGCTCAGTGGTCAGAGCACCAGGGGTTTGGGAGGGTTGCTCAGTGGTCAGAGAAGTACC
TGGGGCTGGGTATCGTGGTTCACTGGTCAGAGCAGTACCTGGGACTGGAGATTCTGGCTCAGTGGTTAGA
GCAGTACCTGTGGTGGGGGAGGGTAGCTCAGTGGTCAGAGCTGTACCTGGGGCTGGGTATGGTGGTTCAC
TGGTCAGAGCAGTACCTGGGACTGGAGATTCTCGCTCAGTGGTCAGAGCAGTACCTGGGGCTGGGGATTG
TGGCTCAGTGGTCAGGGCAATAGCTGGGGCTGGGGATTGTGGCTCAGTGGTCAGAGCAGTACCTGGGGCT
GGGGATTGTGGCTCAGTGGTCAGGGCAATACCTGGGGCTGGGGATTGTGGCTCAGTGGTCAGAGCAGTAC
CCAGGGCTATGGAGGGTGGCTCTGTGGTCAGAGCAGTACCTGGGGCTATGGAGGGTGGTTCAGTGGTCAG
AGCAGTACCTGGGACTGGTATGTGCCTCAGTGGTCAGGGCAGCACCGACTGCGGGGCAGTGGCACAGTGG
TGAGAGCACATGGGGCTGGCGAGGGTTCCTCAGTGATCACAGCACAAGTTGCTGGGAAGGGCTGCTCAGT
GGTCAGAGCAGTACCTGGGACTGGTATGTGGCTCAGTGGTCAGGGCAGCACCGACTGCGGGGCAGTGGCT
CAGTGGTGAGAGCACAGGAGGCTGGCGAGGGTTCCTCAGTGATCACAGCACAAGTTGCTGGGAAGGGCTG
CTCAGTGGTCAGAGCAGCACCCGGGGCTGTGTAGGGTAGCTCAGTGGTCAGAGCAGTACCTTGGGCTGGG
GAGGGAGGCAAAGCTGTCAGAGCAGTTCCTTGGGCTGGGGAAGATGGCTCTGTGGTCAGAACAGTACCTG
GAACTGGGGAGGGTGGCTCATTGGTGAGAACAGCACTTATTGCAGGGCGGTGGGTGGCTCAGTGGTCAGG
GAGGCACCGACTGAGGAGTGATGGGTGGCTGAGTGGTGAGAGAAGCAGCGACTGCAGGGCTGTGGGTGGC
TCAGTCGTGAGAGCACCCCCGGCTGGGGCTGGGGAGGGTGGCTCAGTGGTCGGGGCAGCACGGACGGCGG
GCCGCTGGGTGGTTCAATGGTCAGAGCAGTACCTGGGGCTGGGAGGGTGGCTCAGTGGTCAGAGCAGTAC
CTGGTGCTGGGAAGGGTAGCTCAGTGGTCAGAGCAGTACCTGGGGTGGGGATCATGGCTCAGTGGTCAGA
GCAATACCTGGGGCTAAGGTGGGTGGCACAGTGATCAGAGCACCCGGGCCTGGGGAGGGAGGCACAGTGA
TCAGGGCAGTTCCTAGGGCTGGGGAGGGTGACTCAGTGGTCAGAGCACAGGGGGCTGGGTAGGGTCGCTC
AATGGTCAGGGAAGCACCGACTGAGGAGTGATGGGTGGCTCAGTGGTGAGAGCAGCAGAGACTGCAGGGC
GGTGGGTGGTCTGTGGTGAGAGTGCCCCCGGCTGAGGCTGGGGAGGGTGGCTCAAGGGTCGGGACAGCAC
GGACGGCGGGCCGCTGGGTGGCTCAGTGGTCAGAGCAGTACCTGGTGCAGGGGTTTCTGGCTCAGTGGTC
AGCGCAGTACCTGGGTCTGGGGGAGGGTGGCTCAGTGGTCAGAGCAGTACCTGGGGCTGGGCGAGGGTTG
TTCAGTGGTCAGGGCAACACCGATGTGGGGTGATGTGTGGCTCAGTGGTCAGGGCAGTACCTGGGGCTGG
GGGAGGGTGGCTCAGTGGTCGGGTCAGCACCGACTGAGGGGCAGTGGGTTGCTCAGTGGTGAGAGCACGT
GGGACTGGGGAGGGTCGTTCAGTGGTCAGAGCAGTACTTTGGGCTGGGTAAGATGGTTCAGTGGTCAGAA
CAGTACCTGGGAGTGGGAAGGGTTGCTCAGTGGTTGGTGCAACACTGACTGCAGGGCGCTGGGTGGCTCA
GTGGTGAGAGCACCCGGGACTGGGGCTGGGTATCATCGCTCAGTGGTGGGGCAGCAGCGACTGCGGTGTG
GTGGGTGGCTCAGTACTCTGAGCACCCAGGCCTGGGAGGGAGGCACAGTGGTCAGGGCAGTTCCTAGGGC
TGGGGAGGGTGACTCAGTGGTCAGAGCACAGGGGGCTGGGTAGGGTTGCTCAATGGTCAGGGAAGCACCG
ACTGTGGGGTGATGGGTGGCTCAGTGGTGAGAGCAGCAGCGACTGCAGGGCGGTGGGTGGTCTGTGGTGA
GAGCACCCCCGGCTGAGGCTGGGGAGGGTGGCTCAGGGGTCGGGGCAGCACGGACGGCGGCCCGCTGGGT
GGCTCAGTGGTCAGAGCAGTACCTGGTGCTGGGGTTTCTGGCTCAGTGGTCAGAGCAGTACCTGGTGCTG
GGGTTTCTGGCTCAGTGGTCAGCCCAGTACCTGGGTCTGGGGGAGGGTGGTTCAGTGGTCAGGGCAACAC
CGATATGGGGTGGTGTTTGGCTCAGTGGTCAGAGCAGTACCTGGGACTGGAGAGGGTGGCTCAGTGGTCA
GAGCATTACTTGGGGCTGGGGAGGATGGCTTAGTGGTGGGAGAAGCACTGACTGCGGGGCATTGGGTGGC
TTAGTAGTCTCAGCACCCGGGGATGGGAGGGTGGTTCAGTGGTCAGGGCAGTGCCCGGGTCTGGGGAGGG
GAGCTCAGTGGTCCGAGCACTACCTGGGGCTGAGGAGGGTGGCTTTGTGGTCAGAGCAGTACCTTTGGCT
GGAGAGGGCGGATCAGTGGTCAGAGCAGTACTTGGGGCTGGGGAGGATGGCTCAGTGGTGGGAGCAGCAC
TGACTGCGGGTCATTGTGTGGCTTAGTAGTCTCAGCACCCGGGGCTGGGAGGGTGGCTCAGTGGTCAGAG
CAGTACCTGGGCCTGGAGAGGGTGGATCAGTGGTTTGAGCACTACCTGGGGCTGGGGAGGGTGGCTCAGT
GGTCAGAGCAGTACCTGGGGCTGGAGATTCTGGCTCAGTGGGGAGAGCAGTAACTGGGGCTGGGGAGGGT
GGCTCAGTAGTCAGAGAAGTACATGGGGCTGGGGTTCATGGCTCAGTGGTCAGAGCAGAACCTGGGGCTG
GGCGGGGGGGTGGCTGAGGGGTCACAGCAGTACCTCAGCCTGGGGAGGTGGCTCAGTAGTCAGAGCAGTA
CCTGGGACTGGGGATGGTCGCTCAGTGGTCAGAGCACTCAGGCCTGGGGAGGGTGGCATTCTGTTTAGAG
CAGTACCTAGGCCTGGGGATCGTGGTTCAGTGGTCAGAGCAGTACCTGGGGCTGGAGAGGGTGGATCAGT
GGTCAGAGCAGTACCTGGGGCTGGGGAGGATGGCTCAGTGGTCAGAGCAGTACCTGGGCCTGGAGAGGGT
GGATCAGTGGTCAGAGCAGTACCTGGGGCTGGGGAGGATGGCTCTGTGGTCAGAGCAGTACCTGGGCCTG
GAGAGGGTGGATCAGTGGTCAGAGCATTACTTGGGGCTGGGGAGGATGGCTTAGTGGTGGGAGCAGCACT
GACTGCGGGGCATTGGGTGGCTTAGTAGTGTCAGCACCCGGGGCTGGGAGGGTGGTTCAGTGGTCAGGGT
AGTGCCCGGAACTGGGAGGGAAGGTCAATGGTCAGAGCAGTACCTGGGGCTGGTGGAGGGTGGCTCAGTG
GTCAGGGCAGCGCTAACTGCAGGGCAGTGTGTGGCTCAGTGGTGAGAGCAGTACCTGGGGCTGGGATGAG
TGGCTCAGTGGTCAGAGCACCAGGGGTTGGGGAGGGTTGCTCAGTGGTCAGAGCTGTACCTGGGGCTGGG
TATGGTGGTTCACTGGTCAGAGCAGTACCTGGGACTGGAGATTCTCGCTCAGTGGTCAGAGCAGTACCTG
GGGCTGGGGATTGTGGCTCAGTGGTGAGAGCAGTACCTGGGGCTGGGATGAGTGGCTCAGTGGTCAGAGC
ACCAGGGGTTGGGGAGGGTGACTCAGTGGTCAGAGCAGTACCCAGGGCTGTGGAGGGTGGCTCAGTGGTC
AGAGCAGTACCTGGGACTGGGATGGGGAGCTCAGTGGTCAGAGCACCCTAGCCTGGGTAGGGTGGTTCAG
TGTCGGGGCAGCACCGACTGTGGCGTGATGGGTGGCTCAGTGTTCAGAGCACCCGGGGTTGGGGAGGGTG
GTTCAGTGGTCAGAGCACCCGGGGTTGGGGAGGGTGGTTCAGTGGTCAGAGCACCCGGGGCTGGGTAGGG
TAGGTCAGTGGTCAGGGCACAACCAATTGCAGTGCGGTGGGTGTCTCAGTTGTGTGAACGAATCAGGGGT
CAGTGGTCAGAGCACCTGTGGCTGCGGAGGGTGGCTCAGTGGTTAGTGCAACACTGACTGCGGGGTGGAG
GGTCGCTCAGTTGTCAGAGCAGTACCTGGGGCTGGGGAGGGTGGCTCAGTAGTCTGAGCACCCAGGGCTG
GGGAGGGAGGCACAGTGGTCAGGGCAGTTCCTAGGGCTGGGGAGGGTGGGTCAGTGGTCAGAGCAGTACC
TGGGGCTGGGATGAGTGGCTCAGTGGTCAGAGCACCAGGGGGTGGGGAGGGTGGGTCAGTGGTCAGAGCA
GTACCTGGGGCTGGGGATTGTGGTTCAGTGGTCAAGGTAGTGCCCGGGTCTGGGGAAGGAAGCTCAATGG
TCAGAGCAGTACCTGGTGCTGGGAAGGGTAGCTCAGTGGTCAGAGAAGTTCCTGGGCCTGGGGATCGTGG
CTCAGTGGTGAGAGCACCTGGGGCTGGTGAGGTGGCTCAGTGGTCAGAGCAGTACCTGGGGCTGGGAAGG
GTGGTTCAGTGTTCAGAGCAGGTCCTGGGCCTGGGGATTGTGGCTCAGTGGTGAGAGCACCTGGGGCTGG
TGTGGTGGCTCAGTGGTCAGAGCAGTACCCAGGGCTGGGGAGGGTGGTTCAGTGGTCAGAGCAGTACCTG
GGGCTGGGTAGTGTAACTAAGTGGTCAGAGCAGTACCTGGGACTACGGAGGGTGTCTCAGTGGTGAGAAC
AGCACTGACTGCAGGGCGCTGGGTGGCTCAGTGGTGAGAGCACCCGGGACTGGGGCTGGGTAAGGTCGCT
CAGTGGTTGGGGCAGCAGCGACTGCGGTGTGGTGGGTGTCTCAGTAGTCTGAGCACCCGGGCCTGGGGAG
GGAGGCACAGTGGTCAGGGCAGTTCCTAGGGCTGGGGAGGGTAGCTCAGTGGTCAGAGCAGTACCTGGGG
CTGGGGATCATGGCTCAGTGGTCAGAGCAATACCTGGGGCTAAGGTGGGTGGCACAGTGATCAGAGCACC
CGGGCCTGGGGAGGGAGGCACAGTGGTCAGGGCAGTTCCTAGGGCTGGGGAGGGTGACTAAGTGGTCAGA
GCACAGGGGGCTGGGTAGGGTTGCTCAATGGTCAGGGAAGCACCGACTGAGGAGTGATGGGTGGTTCAGT
GGTGAGAGCAGCAGCGACTGCAGTGCGGTAGGTGGCTCAGTGGTGAGAGCACCCCCGGCTGAGGCTGGGG
AGGGTTGCTCAGGGGTCAGGGCAGCACTGACTGTGGGGCGGTGGTTGGTTCAGTGATCAGAGCAGTAGCT
GGGGCTGTGGAGGGTGGCTCAGTGGTCAGAGCAGTACCTGGGGCTGGGCGAGGGTTGTTCAGTGGTCAGG
GCAGTACCTGGGGCTGGGGGAGGGTCGCTCAGTGGTCGGGTCAGCACCGACTGAGGGGCAGTGGGTTGCT
TAGTGGTGGGAGCACCTGGGACTGGGGAGGGTGGTTCAGTGGTCAGAGCAGTACTTTGGGCTGGGTAAGA
TGGTTCAGTGGTCAGAACAGTACCTGGGAGTGGGAAGGGTTGCTCAGTGGTGAGAACAGCACTGACTGCA
CGGCGTTGGGTGGCTCAGTGGTGAGAGCACCCGGGACTGGGGCTGGGTATCATCGCTCAGTGGTTGGGGC
AGCACGGACGGCGGCCCGCTGGGTGGCTCAGTGGTCAGAGCAGTACCTGGTGCTGGGGTTTCTGGCTCAG
TGGTCAGCGCAGTACCTGGGTCTGGGGGAGGGTGGTTCAGTGGTCAGGGCAACACCGATATGGGGTGATG
TTTGGCTCAGTGGTCAGAGCAGTACCTGGGGATGGAGAGGGTGGCTCAGTGATCTGAGCACTCAGGCCTG
GGGAGGGTGTCATACTGGTTAGAGCAGTACCTTGGCCTGGGGATCGTGGTTCAGTAGTCAGAGCAGTACC
TGGGGCTGGGGATCGTGGTTCAGTGGTCAGAGCAGTACCTGGGGCTGGGGAGGGTGGATCAGTGGTCAGA
GCATTACTTGGGGCTGGGGAGGATGGCTTAGTGGTGGGAGCAGCACTGACTGCGGGGCATTGGGTGGCTT
AGTAGTCTCAGCACCCGGGTCTGGGAGGGTGGTTCAGTGGTCAGGGCAGTGCCTGGGACTGGGAGGGAAG
GTCAATGGTCAGAGCAGTACCTGGGGCTGGTGGAGGGTGGCTCAGTGGTCAGGGCAGCACATAGTGAGTA
GTGATGGGTGGCTCAGCGGTGAGAGCAGCACCGACTGCAGGGTGGTGGGTGGCTCAGTGGTGAGAGCACT
CCGGTCTGGGGCTGGGGAGGGTGGCTCAGTGTTCAGGGCAGCGCTAACTGCAGGGCAGTGTGTGGCTCAG
TGGTGAGAGCACCAGGGGTTGGGGAGGGTTGCTCAGTGGTCAGAGAAGTACCTGGGGCTGGGTATCGTGG
TTCACTGGTCAGAGCAGTACCTGGGACTGGAGATTCTGGGTCAGTGGTTAGAGCAGTACTTGTGGTGGGG
GAGGGTTGCTCAGTGGTCAGAGCTGTACCTGGGGCTGGGTATGGTGGTTCACTGGTCAGAGCAGTACCTG
GGACTGGAGATTCTCGCTCAGTGGTCAGAGCAGTACCTGGGGCTGGGGATTGTGGCTCAGTGGTCAGGGC
AATAGCTGGGGCTGGGGATTGTGGCTCAGTGGTCAGAGCAGTACCTGGGGCTGGGGATTGTGGCTCAGTG
GTCAGGGCAATACCTGGGGCTGGGGATTGTGGCTCAGTGGTCAGAGCAGTACCTGGGGCTGGGGATTGTG
GCTCTGTGGTCAGAGCAGTACCTGGGGCTATGGAGGGTGGTTCAGTGGTCAGAGCAGTACCTGGGACTGG
TATGTGGCTCAGTGGTCAGGCCAGCACCGACTGCGGGGCAGTGGCTCAGTGGTGAGAGCACATGGGGCTG
GCGAGGGTTCCTCAGTGGTCACAGCACAAGGTGCTGGGAAGGGTTGCTCAGTGGTCAGAGCAGCACCCGG
GGCTGTGTAGGGTTGCTCAGTGTTCAGAGCAGTACCTTGGGCTGGGGAGGGAGGCAAAGTGGTCAGAGCA
GTCCCTTGGGCTGGGGAAGATGGATCTGTGGTCAGAACAGTACCTGGAACTGGGGAGGGTGGCTCATTGG
TGAGAACAGCACTTATTGCAGGGCGGTGGGTGGCTCAGTGGTCAGGGAAGCACCGACTGAGGAGTGATGG
GTGGCTGAGTGGTGAGAGAAGCAGCGACTGCAGGGCTGTGGGTGGCTCAGTCGTGAGAGCACCCCCGGCT
GAGGCTGGGGAGGGTGGCTCAGTGGTCGGGGCAGCACGGACGGCGGGCCGCTGGGTGGTTCAATGGTCAG
AGCAGTACCTGGGGCTGGGAGGGTGTCTCAGTGGTCAGAGCAGTACCTGGGGATGGGGAGGGTGGCTCAT
TGGGCAGAGCAGTACCTAAGCCTGGGGTTTCAGGCTCAGTGGTCCGAGCAGTACTTTGGGTTGGGGAGGG
TGGCTCAGTGGTCAGAGCAGTACGTTGGGTTGGGGAGGGTTGCTCAGTGGTCAGAGCAGTACCTTGGGTT
GGGGAGGGTGGCTCAGTGGTCAGAGCAGTAACTGGGGCTGGGGAAGATGGCTCAGTGGTCAGAGCACTAC
CTGGGACTGGGGAGGGTGGCTCAGTGGTGAGAACAGCACTGACTGCAGGGCGGTGGGTGGCTCAGTGGTG
AGAGCACCCGGGGCTGGGGCTGGGTATCGTCGCTCAGTGGTTGGGGCAGCAGCGACTGCGGTGTGGTGGG
TCGCTCATTGGTGAGAGCTCCCCTGGCTGAGTCTGGGGAGGGTGTTTCAGTGGTCAGAGCAGTACCTGGG
GTTGGGGGAGGGTGGTTCAGTGGTCAGAGCAGTACCTGGGGCTGGAGTTTCTGTCTCAGTGGTCAGAGCA
GTAGCTGGGGCTGTGGAGGGTGGCTCAGTGGTCAGAGCAGTACCTGGGGCTGGGGAGGGTGGCTCAGTGG
TCTGAGCACTCAGGCCTGGGGAGGGTGGCATACTGGTTAGAGCAGTTCCTAGGCCTGGGGATCGTGGTTC
AGTGGTTAGAGCAGTACCTGGGGCTGGAGAGGGTGGATCAGTGGTCAGAGCAGTACCTGGGGCTGGGAAG
GGTAGCTCAGTGGTCAGAGCAGTTCCTGGGCCTGGGGATCCTGGCTCAGTGGTGAGAGCACCTCGGGCTG
GGGAGGTGGCTCAGTGGTCAGAGCAGTACCTGGGGCTGGGGAGGGTGGCTCAGTGGTCAGAGCAGTACCT
GGGCTGGGGAGGTTGGCTTAGTGGTCAGAGCAGTACATGGGACTGGGAAGGGTTGCTCAGTATTCAGAGC
TGTACCTGGGGCTGGGTAGGGTGGTTCTGTGGTCAGGGTAGCACCGACCGCGGGGCGGTGGGTGGCTCAG
TGGAGAGAGCAGCACTAACTCCCGGGCGGTGGTTCAGTGGTGAGAGCACCTTTGGCTGGGGAGGGTTTCT
CAGTGGTCAGAGCACAAGGTGGTGGGGAGGGTGGCTCAGTGGTCAGAGCAGTACCTGGAGCTGGGGAGGG
TGGCTCAGTGGTCAGAGCAGTAACTGGGGCTGGGGACGGTGACTCAGTGGTCAGAGCAGTACCTGGGGCT
AGGGATTGTGGCTCAGTGGTCAGAGCAGTACCTGGGACTGGGATGGGGAGCTCAGTGGTCAGATCACCCT
GGCCTGGGTAGGGTGGTTCAGTGGTCCGGGCAGCACCGACTGTGGGACAGTGGGTTGCTCAGATGTGAGA
GCACGTGGGGCTGGGTGGGTGGATCAATGCCTAGAGCAGTACCCCGGGCTGTGAAGGGTGGCTCAGTGGT
CAAAGCAGTACCTGTGGCTGGGGAGGGTGGTTCAGTGGTCAGAGCACCCGGGGCTGGGTAGGGTAGCTCA
GTGGTCAGGGCAGAACCGACTGTGGGGCGGTGGGTGGGTCAGTGGTGAGAATGAGTCAGTGGCTCAGTGG
TGAGAGCACCTGGCGCTGAGGAGGGTCGCTCAGTGGTCGGGGCTGTAACTGGGGCTGTGGAGGGTTGCTC
AGTGGTCAGAGCAGTACCCGGGGCTGGAGAGGGTGGCTCAGTGGTCATAGCAGAACCTGGGGATGGGGAG
GGTGGCTCAGTGGTTAGAGCAGTACCCGGTTTTGGGGATCTTGGCTCAGTGGTCAGAGCCGAACCTTGGG
AAGGGGAGGCTGGCTCAGTGGTCTGAGCAGTACCCGGGGCTGGGGAGGGTGGCTCAGTGGTAAGAGCACA
ACCTGGGGATGGGGAGGGTAGCTCAGTGGTCAGAGCAGTACCCGCGGCTGGGGAGGTTGGCTCAGTGGTC
AGAGCAGAACCTGGGGATGGGAAGGGTGGATGAGTGGTCAGAGCAGTTCTTGGGCCTCGGGATCGTGGCT
CAGTGGTCAGAGAAGTACCTGGGGCTGGGCCTAGTGTGGCTGAGGTGTTAGAGCAGTACCTCGGCCTGGG
GAGGTGGCTCAGTGGTCAGAGCACCCGGGGCTAGGAAGGGTGTCCCAATGGTCAGAGAAGTACCTAGGCC
TGGGGATTGTGGTTCAGTGGTTAGAGCAGTACCTGGGGCTGGAGAGGGTGGTTCAGTGGTCAGAGCAGTA
CCTGGGGCTGGAGAGGGTGGATCAGTGGTCAGAGCAGTACCTGGGGCTGGAGAGGGTGGATCAGTGGTGG
GAGCAGCACTGACTGCGGGGCATTGGGTGGCTTAGTAGTCTCAGCACCCGGGGCTGGGAGGGTGGTTCAG
TGGTCAGGGCAGTGCCCGGGGCTGGGGAGGGAAGGTCAATGGTCAGAGCAGTACCTGGTGCTGGGAAGGG
GGGATCAGTGGTCAGAGTAGTTCCTGTGCCTGGGCATCGTGGCTCAGTGGTGAGAGTACCTGGGGCTGGG
GAGGGTGGCTCAGTGGTCAGAGAAGTCCTGAGGCTGGGGAGGATCGCTCAGTGGTCAGAGCAGTACCTGG
GGCTGGGGAGGGTCGCTCAGTGGTGAGAGCAGCACCGACTGCAGGGCGGTGCGTGGCTCAGTGGTGAGAG
CACCTCGGGCTGGGGCTGGTGAGGGTGGCTCAGTGTTCGGGGCAGCACTGACTGTGGGACAGTGGGCTGC
TCAGTGGTGAGAGCACGTGGGGCTGGGGAGGGTGGCTCAGTGCTCAGAGCAGTACCCCGGGCTGGGAAGG
GTGGCTCAGTGGTCAGAGAATTACCAGTGGCTCAGTGGTCAAAGCAGTCCCTGGGGCTGGGGAGGATCGA
TCAGTGGTCAGAGCAGACGGGGCTGGATAGGGTTGCTCAGTGGTCAGGGGAGAACCGACTGCGGGGCGGT
GGGTGACTCAGTGGTGAGAACGAGTTTGTGGCGCAGTGGTGAGAGCACCCAGGGCTGGGGAGGGTGGCTC
AGTGGTCAGAGCAGTACCCGGGGCTGGGGAGGGTGGCTCAGTGGTCAGAGCAGTACCTGGGCCTGGGGAG
GTGGCTCAGTGGTCAGAGCCCCCAGGGCTGGGAAGGGTGTCCCAATGGTCAGAGAAGTACGTATGCATGT
GGATCGTGGTTCAGTGGTTAGAGCGGTACCTGGGGCTAGGTGTGGTTGCTCAGTGGTCAGAGCAGAACCC
GGAGCTGGGGAGGGTGGTTCAGTGGTCAGAGCAGTACCTGGGGCTGGGGATTGTGGCTCAGTGGTCAGAG
CAGCACCTGGGCCTGGGGAATGTGGCTCAGTGGTCAGGGCAGCACCAACTGCGGGGCGGTGTGTGGCTCA
GTGGTCATAGCACCCGGGGCTCGGTAGGGTTGCTCAGTGGTCAAAGTAGTACCTGGGGCAGGGGAGGGCG
TCTCAGTGGTCAAAGCAGTACCTGGGGTTGGGGAGGATTGCTCAGTGGTCAAATCAGTTCCTGGGACTGG
GGAGGGTGACTCAGTGGTCAGAGCAGAACCCGGGGCTCGGGAGGGTGACTTAGTGGTTAGAGCACCTGGG
GCTGTGTAGGGTAGGTCAGTGGTCAGGGCACAACCGATTGCGGGGCGGTGGGTGTCTCAGTGGTGTGAAT
GAATCAGGGCTCAGTGGTCAGAGCACCTGTGGCTGCGGAGGGTGGCTCAGTGGTTGGTGCAACATGTACT
GGGGGGCGGTGGGTTGCTCAGTGGTCAGAGCAGTACCTGGGGCTGGGTAGGGTGGCTCAGTAGTCAGAGC
ATTACCCGGGAATGGGGAGGGTTGCTCAGTGCTCAGAGCAGTACCCGGGGCTGGGGATTGTGGCTCAGTG
GTCAGAGCAGTACCTGGGGCTGGGGAGGGTGGCTCAGTAGTCAGAGCAGTACCGGGGACTGGGGAGGGTG
GCTCAGTGGCCAGAGTGGTACCTGAGGCTGGGGATCGTGGCTCAGTGGTGAGAGAACCCGGGCCTGGGGC
TGTGGTAGCTCAGTGGTTAAGACAACACCGACTGCGGGCCGATGGGTAACTCAGTGGTTAGAGCACCCGG
GGCTGGAGAGGGTGGCTCAATGGCCAGAGCAGTCCCTAGGGCTGGGGATCATGGCTCAGGGTTCAGAGCA
GTACCTGGGGCTGGGGAGGGTTGCTCAGTGGTCAGAGCAGTACCTGGGGCTGGGGAGGGTTGCTCAGTGG
ACAGAACTGTACCTGGGTCTGGTGAGGGTGGTTCAGTGGTCAGACCACCCGGGGCTGGGTAGCATGGGAG
CAACGACTGGGGGCGGTGGGTGACTCACTGGTTAGAGCAGTACCCGGGGCTGGGGTGGGCGACTGAGTGG
TCAGAGCAGTTCCTGGGTCTGTGGTGGGTGTTTCAGTGGTGAGAGCAGTACCTCAGGCTTTGGAGGGTGG
CTTAGTCGTCAGAGCAGTTCCTAGAGCTGGGGAGGGGAGCTCAGTGGTCAGAGCAGTACCTGTGGCTGGG
GAGGGTGGCTCAGTGGTCAGGGAAGTACCTAGGGCTGGGGAGGGTGACTCAGTGGTCAGAGCACCTGGGG
CTGGGATGGGTGGCTCAGTGGTGAGAGCACCACGCCTGCAGGGCAGTGGGTGTCTCAGTGGTGAGAGCAC
CCTGGGCTGGGTGTTGGGGTGGGTGCCTCAGCGGTCGGGGCAGCAAGAACTGCGGGGCGGTGGGTTGCTC
AGTGGTCAGAGCAGAACCCGGGGTTGGGGAGGGTGGTTCAGTGGTCAGAGCAGTACCTGGGGCTGGGCAG
GGTGGTTCAGTGGTCAGAGCAGTACCTGGGGCTGGGCAGGGTTGCTCAGTGGTCAGAGTACCCGGGGCTG
GGGAGGGTAGCTCAGTGGTCATAGCAGTACCTGGGGCTGGGGATCGCGGCTCAGTGGTCAGAGCAGTACC
TGGGGCTGGGCAGGGTTGCTCAGTGGTCAGAGTACCCGGGGCTGGGGAGGGTGGTTCAGTGGTCAGAGCA
GTACCTGGGGCAGAGGAGGGTAGCTCAGTGGTCAGAGCAGTACCTGGGGCTGGGGAGGGTAGCTCAGTGG
TCAGAGCAGTACCTGGGGCTAGGAGGGTTGCTCAGTGGTCATAGCAGTATCTGGGGCTGGGGAAGGTGGC
TCAGTGGTCAGAGCAGTACCTGGGGCTGGGCAGGGTGGCTCAGTGGTCAGAGCAGTACCCGGGGCTGGGG
ATTGTTGCTCAGTGGTCAGAGCAGTGCCTGGGACTGGGATAGGTTGCTCAGTGGTCAGAGCACCCAGAGC
TGGATAGGGTGGCTCAGTGTTCAGGTCAGCACCGACTGCGGGGCAGTGGGTGGCTCCATGGATAGAGCAG
CACCAACTGAGGGGCGGTGGCTCAGTGGTGAAAGCACCTGGGGCAGTGGAGGATGGTTCAGTGGTCAGAG
CAGTACCTTTGGCTGGGGAGGGTGGCTCAGTGCTCTGGCCAGTACCGACTGCGGGGCGATGGGTGGCTCA
GTGGTGAGAGTAGCACCGACTGTGGGGCGGTGGCTCAGTGGTGAGAGCACGCGGGGCTGCGAAGGGTGGC
TCAGTGGTCAGAGCAGTACTTGGGGCTTGGGATCCTGGCTCAGTGGTCAGAGCACTTGGGGCTGGGGAGG
GTTGCTCAATGGTCTGGGCAGCACCGACTGCAGAGTGGTGGGTGGCTCAGTGTTCAGAGAAGTACTTGAG
GCTGGGGAGGGTGGGTCAGTGGTGAGAGCACCAGGGTCTGGGACTAGGGTAGCTCAGTGGTCAAGGCAGC
ACCGACTGCGGGGCGATGGCTTAGTCAGTGGTTAGAGCACCCGGGGCTGGGGAGGGTTGCTCAGTGGTCA
GAGCAGTACCTGGGGCTGGTGAGGGTGGCTGAGTGGTCAGAGCAGCACCCGGGACTGTGGATTGTGACTC
AGTGGTGAGAGCACCCTGGGCTGGGGAGTGTGGATCAGTGGGCAGAGCAATACCTGCTGCTTGGGAATGT
TGCTCAGTAGTCTGGGCAGCACCGACTGCGGGGCGAAGGGTGCCTCAGTGGTCAGTGCAGTACCTGGCGA
TAGGGAGGGTGGGTCAGTGGTCGGAGCAGTACCTCTTCTCAGGCAGGGGCCATCGGGGTCGGGTGGAGTC
ACATCAAGAACAGGCTGCTGGCCCAGAACCCGCAGAAGTTCACCTACCCCCCCCCCCCCCCGTAATTGCC
CTGGAGCAGCGCACTTTGCATCACAGACACAGAGAACGGGACTGGGGTGGGGTTCAGTGGGTGGCGCTCC
CTGGTGTCAAAGGCACAAAATGGGGCTTGGAAGCCAGGTGGGTGACGTTTTCCATGTCACAGAAACAGAA
TGGGTCCCGGAAGCTGGGTGAGCAGCGCTTCCCGCGTTAAAAACAAAGAACAGGGCCTTGAAGTTTAGTG
GCTAGAGCTGTGCACGTCATAGACACAAAATGGAGCTGGGCCGCTGAGTGGGTGGCACTGCCAGCGTTCA
AAACAAAGAAAGGGGCTGTGAAGTACAGTGGGTAGCGCTGTCCACGTCATAGACACTAAATTGGTCTGGG
ACCCTGAGTGGCTGGCGCTTCCCGCGTTAAAAACAAAGAACGGGGCTGGGACGTTCAGTGGGTAGCGCTG
TCCACGTCATAGACACGAAAACGAGCTGGGAAGCTGGGTGGGCAGCTCTTCCCAAGTTAAAAACAAAGAA
CAGGGCTGGGAAGTTCAGTGGGTAGCGCTGTCCACGTCATAGACACAAAAGTGGGCTGGGAAGCTGAGTG
GCTGGCACTTCCCGCGTTAAAAACAAAATGCATGTCTGGGAAGCTCAATGGGTAGCGCTGTCCACGTCAT
TGACACAAAATTGGTCTCGGAAGCAGAGTGGCTGTGGCTTCCCGCGTTAAAAACAAAGAACATGGCTGCT
AAGTTCAGTGGGTAGCGCTGTACACGTCATAGAACCAAAATTGGGCTGGGAAGCTGAGTGGCTGGCTCTT
CCCGGGTTAAAAACCAAGAACGGGACTGGGATGACCAGTGGGTAGCGCTGTCCAGGTCATAGAAACAAAA
TTGGACTGGGAAGCTTAGTAGCTGGCGCTTCCCAGGTTAAAAACAAAGAACGGGGCTGGGAAGATCAGTG
GGTAGCGCTGTCCACGTCATGGACACAAACTGGAGCTGGTCAGCAGTGTGGGTGGCGTTTCCCGCGTTAA
AAAAAAGGATGGGGCTGGGAAGTTCAGTGGGTAGCGCTGTCCACAGCATAGACACGAAAATGGGCTGGGA
AGCTAAGGGGCTGGTGCTTCCCGCGTTAAAAACAAAGAATGGGGCTGGGAAGTTCAGTGGGTATCGCTGT
CCACGTCATAGACAAAAACGTTGGGCTGGTCAGCTGGGTGGGCAGCTCTTCCCAAGTTCAAAACAAAGAA
AGGGGCTGTGAAGTACAGTGGGTAGCGCTGTCCATGTCATAGACACTAAATTGGTCTGGGACCCTGAGTG
GCTGGCGCTTCCCGAGTTAAAAACAAAGAACGGGGCTGGGAAGTTCAGTGGGTAGCGCTGTCCACGTCAT
AGACACAAAATGTAGCTGGGCAGCTGGGTGGGTGGCGCTTCCCCCGATAAAAACAAGGAACCGGGCTGGG
AAGTTGAGTGGGTAGCGCTGTCCATGTCAAGACACAAAATTGGGCTGGCAAGCTGTGTGGCTGCCCCTTC
CCGGGTAAAAAAAAAAAGAGCAGGCTGGGAAGTTCAGTGGGTATTGCTGTCCACGTGAGAGACTGAAAAT
TGGGGGGGGGGAAGCTGAGTTGCTGCCGCTTCCCCCGTTAAAAACAAAGGACGGGGCTGGGAAGTTCAAT
GGTTTGGGCTGTTCATGTCATAGACACAAAATTGGGCTGGGAAGCTGAGTGGCTGGCCCTTCCCAGGTTA
AAAAAAAAGAACAGGGCTGGGAAGGTCAGTGGGTTGCCCTGTCCCTGTCAGGACACAAAATTGGAGAGTG
GCTGGCGCTTCCCGAGTTAAAAACATGAACGGGGTTGGGACGTTCAGTGGGTAGTGCTGTCCACGTCATA
GACACAAAATTGGGCTGGGAAGCTGAGTGGCTGGCACTTCCCGTGTTAAACACAAAGAACAGGGCAGAAA
AGTTCAGTGGGTAGCGCTGTCCACGTCATAGACACAAAATTGGGCTGGGAAGCTGAGTGGCTGGCACTTC
CCGTGTTAAACACAAAGAACAGGGCAGAAAAGTTCAGTGGGTAGCGCTGTCCACATCATAGACCCCAAAA
TGGTCTGGGAAGGTGAGTGGCTGGCGCTTCCCGGGTTAAAAACAAAAATGGGGCTGGGAAGTTCAATGGG
TAGCGCAGTACACATCACTGCCAAAAAATTGGTCTGGGAAGCTAAGTGGCTGGCGCTTCCCACGTTAAAG
CAAAGAACGGGGCTGGGAAGCTCAGTGGGTAGCGTTGTCCACGTCACAGACACAAAATGGAGCTGGAGAG
CCGGTGGTCAGCGCTTCCCCCGTTAAGAACAATTAACGATGCTGGGAAGTTCAGTGGATGGCACTGTCCA
TGTCGTAGACACAAAATTGGGCTGGGAAGCAGAGTGGCTGCCGATTCCCCGGTTAAAAACAATGAAGGGG
GATGGGAAGTTCAGTGGGTAGCGCTGTACACGTCGTAGACACAAAAGTGGGTTGGGAAGCTCAGTGGCTG
GCACTTCCCGCGTATAAAACAAATTACAGAGCTGGGAAGTTCAGTTTGTAGCGCTGTCCACGTCATAGAC
ACAAAAACGAGCTGGGAAGGTGAGTGGCTGGCGCTTCCCGCGTTAAAAACAAAGAACGGGGCTGGGAAGT
TCAGTGGGTAGCGCTGTCCACGTCATAGACAGAAAATGGAGCTGGTCAGCTGGGTGGGTTTTGCTTCCCA
CCTTAAAAACAAAGAACGGGGCTGGGAAGTTCATTGTGTTGTGCTGTCCAGGTCATAGACACAAAATGGA
GCTGGGCAGCTGGGTGGGTTTTGCTTTCCACCTTAAAAACAAAGAACGGGGCTGGGAAGTTCAGTGAGCA
TCGCTGTCCACGTGTTAGACACAAAATTGGGCTGGGAAGATGAGTGGCTTGTGCTTCCCGCGTTAAAAAC
AAAGAACAGGGCTGGAAAGTTCAGTGGGAAGCGCTGTCTACGACATAGACACAAAATTGGGCTGGAACTT
GGGTGGCTGGCGCTTCCCCCTTTAAAAACCAAGAACGTGGCTGGGAAGTTCAGTGGGTAGCCCCGTCCAG
GTCATAGACACAAAGTTGGGCTTTGAAGCTGAGTGACTGTCGCTTCCAGTGTTGAAAACAACGAAGGGGG
CTGGGGAGTTCAATGGGCTGCGCTGTGCATGTCATAGCCGCAAAATTGAGTTAGGAAGGAGAGTGGCTGG
CGCTTCCCGCGTTACAAACAAAGAACGGAGCTGGGAAGTTCAGTGGGTAGCGCCGTCCACGTCACAGACA
CAAAGTTGTGCTGGGCAGCTGGGTGGGCAGCTCTTCCTAAGTTAAAACAGAGACGGGGATGGGAAGTTCA
GTGGGTAGCGAGGTCCACGTCATAGACACAAAAACGAGCTGGGAAGGAGAGTGGCTGGCGCTTCCCGCGT
TACAAACAAAGAACGGGGCTGGGAAGTTCAGTGGGTAGCGCCGTCCACGTCACAGACACAAAGTTGTGCT
GGGCAGCTGGGTGGGCAGCTCTTCCTAAGTTAAAACAGAGACGGGGATGGGAAGTTCAGTGGGTAGCGAG
GTCCAGGTCTTAGACACAAACCGGGACTGGGAAGCTGAGTGGCTGGCACTTCCCGCTTTAAAAACAAAGA
ACAGGGCTGGGAAGTTCAGTGGGTAGCTCTGTCGACGTCATAGACACAAAATTGAGCCTGAAAGGTGAGT
GGCTTGCGCTCCCCGCGTTAAAAAGAAAGAACTGGGCTGGGGAGTTCAGTGGGTAGAACTGTCCTCGTCC
TAGACACAAAATTGGGCTGTGAAGCTGGGTGGGCAGCTCTTCCCGCCTTAAAAAAAAAGAGCAGGGCTGG
GAAGTCCAGTGGGTAGCGCTGTCCACGTCATTGACGCAAAAGTGGGCTGGGAAGCTAAGTGGCTGGCACT
TCCTGCGTTAAAAACAAAATGCATGGCTGGGAAGTTCAGTGGGTAGCGCTGTCCCGGTCATAGACACAAA
ATGGATCTGGAGAGCTGGGTGGGTGGCAATTCCCCCGTTAAAAACGAAGAACGGGACTGGGAAGTTCAGT
GGGTAGCGCTGTCCATGTCATAGACACAAAAGTACGCTGGGAAGCAGGGTGGGTGGCGCTTCCCGCATTA
AAAACAAAGAACGGGGCTGGGAAGTTCAGTGGGTAGCGCGGTCCAGGTCATAGACACAAAATTGGGCTGG
GAAGCTGAGTGGCTGTCGCTTCCAGTGTTAAAAACTACGAAGGGGGCTGTGGAGTTCAGTAGGTTGCGCT
GTACATGTCATAGACACAAAATGGGGCTGGGAAGCTCAGTGGCGGGCACTTTCCGTGTTAGAAACAAAGA
ACAGGGATGGACAGTTCAGTAGGTAGCTCTGTCGACGTCATTGACACAAAATTGAGCCTGAAAGGTGAGT
GGCTGGCGCTTCCCGCGTTAAAATGAAAGAACAGGGCTGGGAAGTTCAGTGGGTAGCGCAGTCCATATCA
TATACACGAAATTTTGCTGGGCCGCTTGGTGGGCGGCTCTTCCCAAGTTAAAAACCAAAAAAAGGGGCTG
GGAAGTTCAGTGGGGAGCGCTGTCCACGTCATAGACACAAAATTGGGCTGGGAGCCTGAGTGGCTGGCGC
TTTCCGGGTTAAAAGCAAAGAACGGGGCTGGGAAGTTCAATGGGTAACACTGTCCAGGTCATAGACACAA
AATGGAGCTGGGCAGCTGGGTGGGTGGCCCCTCCCACGTTAAATACAAAGAAGTGGGCTGTGTAGTTCAG
TGGGTAGCGCTATTCAGGGCTTAGACAAAAAATTGGGGTGGGAAGCTCAGTGGCTGGAGCTTCCCCCGTT
AAAAACAATGAAGGGGGCTGGGAAGTTCAGTGGGTAGCGCAGTCCACATCATATACAGAAAGTGGAGCTG
GGCAGCTGGTTGGGTGGCCCTTCCCTCGTTAAAAGGAAAGAACGGGGCTGTGAAGTTCAGTGGGTAGCGC
TGTCCATGTCACTGACACAAACTGGAGCTGGTCAGCTGGTTGTGTGGCCCTTCCCGCGTTAAAAACAAAG
AACGGGGCTGAGAAGTTCAGTGGGTAGCGCTGTGCACATCATAGACAAAAAATTGAGCGTGGCTGCTGTG
TGGGGTGCGATTCCCTTGTTTTAAATAAAGAGCAGGGCTGGGAAGTTCATTGGGTAGCGCTGTCCACGTC
ATAGACACAAAATTGGGCTGGGAAGCTGAGTGCCTGGCACTCCCCGCGATAAAAACAAAATGCAGTGCTG
GGAAGTTCAGTGGGTTGTGCTGTCCACGTCCTAGAAACAAAATGGGACTGGGAAGCTGGGTGGGCAGCTC
TTTCCAAGTTAAAAACAAAGAACTGGGCTGGGAAGTTCAGTGGGTAGCACTGTCCACATCATAGACACAA
AATTGGGCTGGGAAGCTGAGTGGCTGGCGCTTCCCCGGTTCAAAACAAAATGCATGGCTGGGAAGTTCAG
TGGGTAGCGCTGCCCACGTCATAGACAGAAAATGGAGCTGGGCAGCTGGATGGGTGGCACTTCCCCGGTT
CAAAACAAAATGCATGGCTGGGAGTTCAGTGGGTAGCGCTGTCCGGTCATAGACACAAAATGGAGCTGGG
CAGCTGGGTGGGTGGCAATTCCCCTGTTAAAAACGAAGAACGGACTGGGAAGTTCAGTGGGTAGCACTGT
CCATGTCATAGACACAAAATTGGGCTGGGATGCAGGGTGGGTGGCGCTTCCGCGTTAAAAACAAGGAACG
GGGCTGGGAAGTTCAGTGGAGAGCGCTGTCAACGTGTTAGACACAAAATTGGGCTGGGCAGCTGAGTGGC
TGTCGCTTCCAGTGTTAAAAACTACGAAGGGGGCTGTGCAGTTCAGTAGGTTGCGCTGTACATGTCATAG
ACACAAAATGGGGCTGGGAAGCTGAGTGGCTGGCACTTCCCGGGTTAAAAACAAAGAACAGGGCTGGGAA
GTTCAGTGGGTAGCGCGGTCCAGGTCATAGACACAAAATTGGGCTGGGAAGCTGAGTGGCTGTCGCTTCC
AGTGTTAAAAACTACGAAGGGGGCTGTGGAGTTCAGTAGGTTGCGCTGTACATGTCATAGACACAAAATG
GGGCTGGGAAGCTCAGTGGCGGGCACTTTCCGTGTTAGAAACAAAGAACAGGGATGGACAGTTCAGTGGG
TAGCTCTGTGGTCGTCATAGACACAAAATTGAGCCTGAAAGGTGAGTGGCTGGCGCTTCCCGCGTTAAAA
AGAAAGAACTGGGCTGGGAAGTTCAGTGGGTAGCGCAGTCCACTCATGGACAGAAAAGTGTGCTGGGAAG
CTCAGTGGCTGGGACTTCCCGCGTTTAAAACAAATTACAGAGTTGGGAAGTTCAGTGGGTAGCGCTGTCC
ACGTCATAGACAAAAAATTGGGCTGGCAAGCTGAGTGGCTGGTGCTTCCCACGTTAAAACATCTTACAGA
GCTGGGAAGTTCACTTTTTAGCGCTGTCCATGTCATAGACACAAAATTGGGCTGGGAAGCTGAGTGGCTG
GTGCTTCCCGCATTTAAAACAATGAACGGGGCTGGGAAGTTCAGTTTGTAGCGCTGTCCACGTCATTGAC
ACAAAAGTGCGCTGGGAAGCTGAGTGGCTGGTACTTCCCGCATGAAAAACAAAATACAGGGCTGGGAAGT
TCAGTGGGTAGCGCTATCCACGTCATTGACACAAACGTGGGCTGGGAAGCTGAGTGGCTGGCCCATCCCG
CGTGAGAAACAAAATGCAGGGCTGGGAAGTTAAGCGGGTAGCGCTGTCCTCGCATTGACACAAAAGTGGG
CTGGGAAGCCGAGTGGCTGCCGCTTCCCCTTTTAAAAACAAAGAATGGTGCTGGGTAGTTCAATGGCTTG
CGCTGTCCATGTCATAGACACAAAATTGGGCTGGGAAGATGAGTGGCTGTCGCTAGCCAAATTAAAAAAG
AAGAACAGGGCTGGGAATTTCAATGAGTAGCACTGTCCACGTCAAAGATAGATAATGGAGCTGGGCAGCT
GGGTGGGTGGCGCTTCCCCTCTTACAAACAAAGATCGTGGATGGGAATTTCAGTGGGTAGCGCTGTCCAC
ATCATAGACAAATTGGGAGCTGGTCAGTTGGGTGGATTGTGCTTCCCTCCATAAAAACAAAGAACTGGCC
TGGGAAGTTCAGTGGGTAGCACTGTCCACATCATAGACACAAAATTGGACTGGGATGCAGGGTGGGTGGC
GCTTCCGCGTTAAAAACAAGGAACGGGGCTGGGAAGTTCAGTGGATAGCGCTGTCCAGGTCATAGACACA
AAATTGGGCTGGGAAGCGGAGTGGCTGTCGCTTCCAGTGTTAAAAACTACGAAGGGGGCTGTGGAGTTCA
GTAGGTTGCGCTGTACATGTCATAGACACAAAATGGGGCTGGGAAGCTGAGTGGCTGGCACTTCCGGGGT
TAAAAACAAAGAACAGGGCTGGAAAGTTCAGTGGGTAGCCCTGTCGCCCTCATAGACACAAAATTGAGCC
TGAAAGGTGAGTGGCTGGCGCTTCCCGCTTTAAAAAGAAAGAACTGGGCGGGGATGTTCAGTGGGTAGCA
CTGTCCATATCATATACACATAATTGGGCTGGGAAGATGAGTGGCTAGCCATTCCTGGGCTAACAGACAA
GAACAGGGCTGCGAAGTTCGGTGGTAGCGCTGTCCGTGTCATAGACACAAAATTGGGCTGGGAAGCTCAG
TGGCTGGCCCTTCCCGGGTTAAAAAAAAAGAACGGGGCTTGGAAGTTCAGTGGGTAGCGCTGTCCACGTC
ATAGACTCAAAACGGCTGGGCAACTGGGTGGACAGCTCTTCCCTCGTTAAAAACAAAGAACGGGGCTGGG
AAGTACAGTGGGTAGCCCTGTCTACGTCATAGACACAAAATTGGGCAGGGAAGCTGAGAGGCTGGCGCTT
CCCCAGTTAAAAATAAAGATCGGAGCTGGGAAGTTCATCGGGTTCCCCTGTTGATGTCATAGACAAAATG
GAGACGGGAAGCTGTGTGGGTTGCGCTTCCCTGGAATAAACAAAGAACAGGGCTGTGAAGTTCAGTAGGT
AGGGCTCAACGTCATAGTAACAAAATTGGGCTGGGCTGCCGGGTGGGTGGTGCTTCCCCCGTTAAAAACA
AAGAACGGGGCTGGGAAGTTCCGTGGGTAGCGCTGTCCACGTCATAGACACAAAATAAAGATGAGGAGCT
GGGTGGGTCCTGCTTCCCCGGTTAAAAACAAACAAGGGGGCTGGGAAGTTCAGTGGGTAGCGCTGTCCAC
ATCATAGACAGAAAATGGAGCTGGTCAGCTGGGTGGGTTTTGCTTCCCACCTTAAAAACAAAGAACGGGG
CTGGGAAGTTCATTGTGTTGTGCTGTCCAGGTCATAGACACAAAATGGAGCTGGGCAGCTGGGTGGGCGA
CTCTTCCCACCTTAAAAACAAAGAACGGGGCTGGGAAGTTCAGTGAGCATCGCTGTCCACGTGTTAGACA
CAAAATTGGGCTGGGAAGATGAGTGGCTGTCCCTTCCTGGGTTAAAAACAAAGAACGTTGCTGGGAAGTT
CAGTGGGTAGCGCTGTCCACGTCATAGACACAAAATTGGGCTGGGAAGATGAGTGGCTTGTGCTTCCCGC
ATTAAAAACAAAGAACAGGGCTGGAAAGTTCAGTGGGAAGCGCTGTCTACGACATAGACACAAAATTGGG
CTGGAACTTGAGTGGCTGGCGCTTCCCGCGTTCAAAAGAAAGAACTGGGCTGGGAAGTTCAGTGGGTAGC
CCCGTCCAGGTCATAGACACAAAGTTGGGCTTTGAAGCTGAGTGACTGTCGCTTCCAGTGTTGAAAACAA
CGAAGGGGGCTGGGGAGTTCAATGGGCTGCACTGTGCATGTCATAGACGCAAAAGTGTGCTGGGAAGCTG
AGTGGCTGGCACTTCCTGGGTTAAAAACGAAATGCATGGCTGGGAAGTTCAGTGGGTAGCGCTGTCCCGG
TCATAGACACAAAATGGATCTGGGCAGCTGGGTGGGTGGCAATTCCCCCGTTAAAAACGAAGAACAGGAC
TGGGAAGTTCAGTGGGTAGCGCTGTGAACATCATAGACACAAAAGAGGGCTTGGAAGCTTAGTGGCTGGC
GCTTCCTGCGTTAAAAACAAAGAACAGGGCTGGGAAGTTCAGTGGGTAGCGCTGTCCACATCATAGACCC
CAAAATGGTCTGGGAAGGTCAGCGGCTGGCGCTTCCCGGGTTAAAAAAAATGTTGCTGGGACGTTCAATG
AGTAGCGCTGTCAACGTCATAGACACAAAATTGTGCTGGGAAGCTGAATGGCTGGCGCTTCCCGCCTTAA
AAACAATGAAGGGTGCTGGGAAGTTCAGTGGGTAGCGCTGTCCACGTCATAGACACAAAATTGGGCTGGG
AAGCTGAGTGGCCGTCACTTCCCCGTTTGAAAACAAAGAACGAGGCTGGGAAGTTCAGTGGGTAGCGCTG
TCCACGTCATAGACAATAAATGGAAGTGGGCAGCGGGTGGGTGGGGCTACCCCGTTAAAAACAACGATCG
GGACTGGGAAGTTCAGTGGGTTTTGCTGTCCACCTCACAGACATAAAATGGAGCTGGGGGGTTGGTGGCG
CTTCCCGCGTTAAAAACGAAGAACGGACTGGGAAGTTCAGTGGGTAGCACTGTCCACGTCTGAGACACAA
AATGGAGCTGGGCAGCTGGGTGGATGGCACTTCCCCTGTTAAAAATAAATAACGGGGCTGTGAAGTTCAG
TGGGTAGCGCTGTCCACGTCCTAGACACAAAATTGGGCTGGGCAGCTGTGTGGGCGGCTCTTCTGCGTTA
AAAACAAAGAACCCGACTGGAAGTTCAGTGGGTAGCGCTGTCCAAGTCATAGACACAAAATGGTACTGGG
CAGCTGGGTGGGTGGCGCTATCCCGTTAAAATCAAAGAACTGGGATGGGAAGTTCAGTGGGTAGAGCTGT
ACATGTCATAGACTCAAAATTGGGCTGGGAAGCTCAGTGGATGGCGCTTCCCGCATTCAAAAAAAGAACG
GGGCAGGGAAGTTCAATGGGTTTTGCTGTCAACCTCATAGACCCAAAATGGAGCTGGTCAGGTGGGTGGG
TGGCGCTTCCCAAGTTAAAAACTAAGACCCAGGATGGAAAGTTCAGTGGGTAGCGCTGTCCACCTCATAG
ACACAAAATGGAGCTGGGCAGCTGGTAGGGTGTCGATTCCCAGGTTAAAAACAAAGAACGGGGATAGGAA
GTTCAGTGGGTAGCGCTGTCCCAGTCATAGACACAAAATGGGGCTGGGCAGCTGGGTGGGTGGCACTTTC
CGAGTTAAAAACAAAGAACAGGGCTGGGATGTTAAGTGGGTAGCATTGTCCATGTCATAGACACAAAATG
GAGCTGGGAAGCTCAGTGGCTGGCGCTTCCCACATTAAAAAAAAGAGCGGGGCAGGGAAGTTCAGTGGCT
TTCGCTGTCCATGTAATAGACACAAAAGTGGCCTAAGAAGCTGAGCGGCTGGCGCTTCCCGCATAAAACA
AAGAACGAGCTGGGAAGTTCAGTGGGTAGCGCTGTCCAAGTCATAGACACAAAATGGTACTGGGCAGCTG
GGTGGGTGGCGCTATCCCGTTAAAAAAAAAAGAACGGGGCTGGGAAGTTCAGTGGGTAGCGCGGTCCAGG
TCATAGACACAAAATTGGGCTGGGAAGCTGAGTGGCTGTGGCTTCCAGAGTTAAAAACAACGAAGGGGGC
TGTGGAGTTCATTGGGTTGCGCTGTACATGTCATAGACACAAAACGGGGCAGGGAAGCAGAGTGGCTGGC
ACTTCCTGGGTTAAAAACAAAGAACAGGGCTGGGAAGTTCAGTGGGTAGCTCTGTGGTCGTCATAGACAC
AAAATTGAGCCTGAAAGGTGAGTGGCTGGCGCTTCCCGCGTTAAAAAGTAAGAACTGGGCAGGGAAGTTC
AGTGGGTAGCGCAGTCCATGTCATGGACACAAAAGTGTGCTGGGAAGCTCAGTGGTTGGGACTTCCCGCG
TTTAAAACAAATTACAGAGTTGGGAAGTTCAGTGGGTAGCGCTGTCCACGTCATAGACACATAATTGGGC
TGGGATGCTGAGTGGCTGGTTTTCCCGTGGGAAAAAAAAAGAACAGGGCTGGGAAGTTCAGTTTGTAGCG
CTGTCCACGTCATTGACACAAAAGTGGGCTGAGAAGCTGAGTGGCTGGTACTTCCCGCATGAAAAACAAA
ATACAGGGCTGGGAAGTTCAGGGGGTAGCGCTCTCCACATCATAGACACAAAATGGAGCTGGGCCGGTGG
GTGGGTGGCGCTTCCCCGTTACAAACAAAGAAAGGGGCTGAGATGTTCAGTGGGTAGCACTGTCCATGTC
ATAGCCACAAAATTGGGCTGGGAAGCTGAGTGGTTGGCACTTTCCGGGATAAAAACAAAGAACAGGGCTG
GGAAGTTCAGTGGGTAGCGCTATCCACGACATTGACACAAAAGTGGGCTGGGAAGCTGAGTGGCTGACAC
TTCCAGCGTTAAATACAAACTGCAGGGCTGGGAAGTTCAGTGGGTAGCGCTGTCCAGGTCATAGACAAAA
TTGGGTGGGAAGCTGAGTGGCTGTCGCTTCCAGTGTTAAAAACTACGAAGGGGGCTGTGGAGTTCAGTAG
GTTGCGCTGTACATGTCATAGACACAAAATGGGGCTGGGAAGCTCAGTGGCGGGCACTTTCCGTGTTAGA
AACAAAGAACAGGGCTAGGAAGTTCAGTGGGTAGCTCTGTCGACGTCATTGACACAAAATTGAGCCTGAA
AGGTGAGTGGCTGACGCTTCCACTGTTAAAAAAAAAGAACAGGTCTTGGAAGTTCAGTGGGTAGCGCTGT
CCACGTCATTGACACAAAATTGGGCTGTGAGGCTGGGTGGGCAGCTCTTCCCGCATGAAAAAAAAAAAGA
ACAGGGCTGTGGAGTTCAGTAGGTTGCGCTGTACATGTCATAGACACAAAATTGGGCTGGGAAGCTGACT
GGCTGGCACTTCCCGCGTTAAAAACACAGAACAGGGCTGGACAGTTCAGTGGGTAGCTCTGTCGACGTTA
TTGACACAAAATTGAGCCTGAAAGGTGAGTGGCTGACGCTTCCCGCGTTAAAAAGAAAGAACTGGGCTGG
GAAGTTCAGTGGGTAGCGCTGTCCACGTCATTGACACAAAATTGGGCTGTGAGGCTGGGTGGGCAGCTCT
TCCCGCATGAAAAAAAAAAGAACAGGGCTGGGAAGTTCAGTTCGTAGCGCTGTCACGTCATAGACACATA
ACTGGGCTGGGAAGCTGAGTGGCTGACACTTCCCGCGTTAAAAACAAACTGCAGGGCTGGGAAGTTCAGT
GGGTAGCGCTGTGCAGGTCATAGACACAAAATTGGGCTGGGAAGCTGAGTGGCTGTGGCTTCCAGTGTTA
AAAACTACGAAGGGGGCTGTGGAGTTCAGTAGGTTGCGCTGTACATGGCATAGACACAAAATGGGGCTGG
GAAGCTGAGTGGCTGTGGCTTCCAGTGTTAAAAACTACGAAGGGGGCTGTGGAGTTCAGTAGGTTGCGCT
GTACATGTCATAGACACAAAATGGGGCTGGGAAGCTGAGTGGCTGACACTTCCCGCGTTAAAAACAAACT
GCAGGGCTGGGAAGTCCAGTGGGTAGCCCTGTCGACGTCATAGACAGAAAATTGAGCCTGAAAGGTGAGT
GGCTGGCGCTTCCCCCGTTAAAAAAATAGAGAACGGGGCTGGGAAGTTCAGTGGGTAGCCCTGTCCACGT
AATAGACACAAAATGGAGCTCATCCACTGGGTGGGTGGCGCTTCCCCCCGTTAAAAACAAAGAGAGGGGC
TGGGAAGTTCAGTGGGTAGAACTGTCCATATCATCGACACAAAATTGGGCTGGGATGCAGGGTCAGTGGC
CCTTCCCGCGTTAAAAACAGAGAACTCTGCTGGGAAGTTCAGTGGGTAGCGCGGTCCAGGTCATAGACAC
AAAATTGGGCTGGCAAGCTGAGTGGCTGGTGCTTCCCACGTTAAAACATCTTACAGAGCTGGGAAGTTCA
CTTTTTAGCGCTGTCCATGTCATAGACACATAATTGGGCTGGGATGCTGAGTGGCTGGCTTTTCCCGGGC
GAAAAAAAAAGAACAGGGCTTGGAAGTTCAGTGGGTAGCGCTGTCCATGTCATAGACACAAAATTGGGCT
GGGAAGCTTAGTGGCTGGCACTTCCCGAATTTAAAACAATGAACGGTGCTGGGAAGTTCAGTTTGTAGCG
CTGTCCATGTGATTGACACAAAAGTGGGCTGAGAAGCTGAGTGGCTGGTACTTCCCGCATGAAAAACAAA
ATACAGGGCTGGGAAGTTCAGGGGGTAGCGCTGTCCGTGTCTGAGACACAAAATGGAGCTGGTCAGCTGG
GGGGGGGTGACGCTTCCCAAGTCAAAAAGAACGAAGAGCTGGGAAGTTCAGTGGGTTGCGCTGTCCACGT
CATAGACACAAAATGTGGCTGGGAAGCTGAGTGGCTGGCACCTCCTGGGTTAAAAACAAAGAACAGGGCT
GGGAAGTTCAGTTGGTAGCTCTTTGGACGTCATAGACACAAAACTGAGCCTGAGAGGTGAGTGGCTGGCG
CTTCCCGCGTTAAAAAGAAAGAACTGGGTTGGGAAGTTCAGTGGGTAGCACTGTCCATGTTTAAGACACA
AAATTGGGCTGTGAAGCTGGGTGGGCAGCTCTTCCCGCCTGAAAAAAAAAGAACAGGGCTGGGAAGTTCA
GTGGTAGCGCTGTCCACATCATAAAGAAAAAATTGGGCTGGGAAGCTGGGTGGGTGGCCCTTCCCGAGTT
AAAAACAGAGAACGGGGCTGGGAAGTTCAGTGGGTAGCGCTCTCCACCTCATAGACAGAAAATTGGGTGG
GAGGGGAAGCTGAGTGGCTGGCACTTAGCCCGTTGAAAACAAAATACAGGGATATGAAGTTCAGTCGGGT
GCGCTGTCCACGGCAGAGACACAAAATTGGGCTGCAAGCTGAGTGGCTGGCGCTTCCTGCGTTAAAAAGA
AAGAACGGGGTGGGAAGTTCAGTGGGTAGCACTGTCCAGGTCATAGACAGAAAATTGGGTTGTGAAGCTG
GGTGGGCAGCACTTCTCGCCTTAAAGGGAAAGAACGGGGCTGGGAAGTTCAGTGGTTAGCAATCTCCACC
TCATAGACAGAAAATTGGGTGGGAGGGGAAGCTGAGTGGCTGGCACTTAGCCCGTTGAAAACAAAATACA
GGGATATGAAGTTCAGTCGGGTGCGCTGTCCACGGCAGAGACACAAAATTGGGCTGGAAGCTGAGTGGCT
TCCACTTCCCGGGTTAAAAAGAAAGAACGGGCTGGGAAGTTCAGTGGGTAACGCTGTCCACATCATAGAA
AGAAAACTGAGCTGGGAAGGTGAGTGGCTGGCGCTTCCCGCATTAAAAACCAAGAACTGGCCTGGGAAGT
TTAATGGGTAGCACTGTCCAGGTCAAAGACACAAAAGTGTGCTGGGAAGCTGAGTGGCTGTCGCTTACCG
GGATAAAAACAAAGAACAGGGCTGGGAAGTTCAGTGGGTAGCTTTGTCGACTTCATAGCCACAAAATTGA
CCTGGGAAGGTGAGTGGCTGGCGATTCCGGCGTTAAAAAGAAAGAACTGGGCTGGGAAGTTCAGTGGGTA
GCACTGTCCAGGTCATAGACACAAAAGTGTGCTGGGAAGCTGAGTGACTGGCCCTTCCCGCGTTAAAAAC
AAAGAACAAGACTGGGAAGTTCAGTGGGTAGCGCTGTCCAGGTCATAGACACAAAATTGGGCTGAGAAGC
TGAGTGGCTGTCGCTTCCAGTGATAAATACTACGAAGGGGGCTGTGGAGTTCAGTAGGCTGCGCTGTACA
TGTCATAGACACAAAATTGGGCTGGGAAGCTCAGTGGTGGTCACTTTCCGTGTTAGAAACAAAGAACAGG
GCTGGACAGTTCAGTGGGTAGCTCTGTCGACGTCATTGACACAAAATTTAGCCTGAAAGGTGAGTGGCTG
AGGCTTCCCGCGTCAAAAAGAAAGAACAGGGCTGGGAAGTTCAGTGGGTAGCGCTGTCCACGTCATTGAC
ACAAATGTGTGCTGGGAAGCTGGGTGGGCAGCTCTTCCAGGTTAAAAACAAAGAACAGGGCTGGGAAGTT
CAGTGGGTAGCGCTGTCCACGTCATTGACACAAATGTGTGCTGGGAAGCTGGGTGGGCAGCTCTTCCCAA
GTTAAAAACAAAGAACAAGACTGGGAAGTTCAGGGGGTAGCGCTCTCCACGTCAAAGACACAAAATTGGG
CTGGGAAGATGAGTGGCTGTCGCCTCCCGCATTAATAAAAAGAAAGGGGCTTGGAAGTTCAGTGGGTAGC
GCTGTCCACATCATAGACACAAAATGGAGGTGGGCCGGTGGGTGGGTGGCACTTCCACGTTAAAAACAAA
GAAAGGGACTGGGATGTTCAGTGGGTAGCCCTGTACATGTCATAGCCACAAAATTGGGCTGGGAAGCTGA
GTGGCTGGCACTTCCCGGGTTAAAAACAAAGAACAGGGCTGGGAAGTTCGGTGGGTAGCTCTGTGGTCGT
CATAGACATAAAATTGAGCCTGAAAGGTGAGTGGCTGGCGCTTCCCGCGTTAAAAAGAAAGAACTGGGCT
GGGAAGTTCAGTGGGTAGCGCAGTCCACGTCATGGACACAAAAGTGTGCTGGGAAGCTCAGTGGCTGGGA
CTTCCCGCGTTTAAAACAAATTACAGAGTTGGGAAGTTCAGTGGGTAGTGCTGTCGACGTCATAGACAAC
AAATTGGGCTGGCAAGCTGAGTGGCTGGTGCTTCCCACGTTAAAACATCTTACAGAGCTGGGAAGTTCAC
TTTTTAGCGCTGTCCACGTCATAGACACATAATTGGGCTGGGATGCTGAGTGGCTGGCTTTTCCCGGGCG
AAAAAAAAGAACAGGGCTGGACAGTTCAGTGGGTAGCGCTCTCCATGTCATAGACATAAAATTGGGCTGG
GAAGCTGAGTGGCTGGCACTTCCCGCATTTAAAACAATGAACGGGGCTGGGAAGTTCAGTTTGTAGCGCT
GTCCACGTCATTGACACAAAATTAGGCTGGGAAGCTGAGTGGCTGTCGCTTCCAGTGTTAAATACTACGA
AGGGGGCTGTGCAGTTCAGTAGGTTGCGCTGTACATGTCATAGACAAAAAATGGGGCTGGGAAGCTGAGT
GGCTGGCACTTCCGGGGTTAAAAACTAAGAACAGGGCTGGGAAGTTCAGTGGGTAGCCCTGTCGACGTCA
TAGATACAAAACTGAGCCTGAAAGGTGAGTGGCTGGCGCTTCCCCCTTTAAAAAATATAGAACGGGGCTG
GGAAGTTCAGTTCGTAGCGCTGTCCACGTAAGAGACACAAAAGTGTGCTGGGAAGCTGAGTGGCTGGCCC
ATCCCGCGTGAAAAACAAAATGCATGGCTGGGAAGTTCAGTGGGTAGCGCTGTCCCCGTCATAGACACAA
AATGGAGCTGGGCAGCTGGGTGGGTGTCGCTTACCCCGTTAAAAACAAAGAGAGGGGCTGGGAAGTTCAG
TGGGTAGCACTGTCCATATCATCGACACAATATTGGGCTGGGATGCAGGGTCAGTGGCCCTTCCCGCGTT
AAAACCAGAGAACTCTGCTGGGAAGTTCAGTGGGTAGCGCGGTCCAGGTCATAGACACAAAATTGGGTTA
GGAAGGTGAATGGCGGGCACTTCCCGGGTTAAAAACAAAGAACAGGGCTGGGAAGTTCAGTGGGTAGCAC
GGTCCATGTCATAGACACAAAAGTGCGCTGGGAAGCTGGGTGGGCAGCTCTTCCTAAGTTAAAAAGAAAG
AACGGGGCTGGGAGGTTCAGTGGGTAGCGCGGTCCAGGTCATAGACACAAAATGGGCTGGGAAGCTGAGT
GGCTGTCGCTTCCAGTGTTAAAAACTACGAAGGCGGCTGTGGAGTTCAGTAGGTTGCGCTGTACATGTCA
TAGACACAAAATGGGGCTGGGAAGCTCAGTGGCGGGCACTTTCCGTGTTAGAAACAAAGAACAGAGCTGG
ACAGTTCAGTGGGTAGCTCTGTCGACGTCATTGACACAAAATTGAGCCTGAAAGGTTAGTGGCTGAGGCT
TCCTGCGTTAAAATGAAAGAACTGGGCTGGGAAGTTCAGTGGGTAGCGCTGTCCATGTCATAGACACAAA
ACTGGGCTGGGAAGCTGAGTGGCTGGTGCTTCCCGAATTTAAAACAATGAACGGGGCTGGGAAGTTCAGT
GGGTAGCGCTGTCCACGTCATTGACACAAAATTGGTCTGTGAGTCTGGGTGGGCAGCTCTTCCCGCATGA
AAAAAAAAAAAAAGAACAGGGCTGGGAAGTTCAGTGGGTAGCGCTGTCCATGTCATAGACACAAAACTGG
GCTGGGAAGCTGAGTGGCTGGTGCTTCCCGAATTTAAAACAATGAACGGGGCTGGGAAGTTCAGTGGGTA
GCGCTGTCCACGTCATTGACACAAAATTGGGCTGTGAGTCTGGGTGGGCAGCTCTTCCCGCATGAAAAAA
AAAAAAAAAGAACAGGGCTGAGACGTTCAGTGGGTAGCGCAGTCCACGTCATTGACACAAAAGTGTGCTG
GGAAGCTGAGTGCCTGGCACTTCCGGGGTTAAAAACTAAGAACAGGGCTGGGAAGTTCAGTGGGTAGCCC
TGTCGACGTCATAGACACGAAATTGATCCTGAAAGGGGAATGGCTGGCGCTTCCCCCGTTAAAAAAATAG
AGAACGGGGCTGGGAAGTTCAGTTCGTAGCGCTGTCCACGTCAGAGACACAAAAGTGTGCTGGGAAGCTG
AGTGGCTGGCCCTTCCCGCGTGAAAAACAAAATGCATGGCTGGGAAGTTCAGTGGGTAGCGCTGTCCCCA
TCATAGACACAAAATGGAGCTGGGCAGCTGGGTGTGTGGCGCTTACCCCGTTAAAATCAAAGAGAGGGGC
TGGGAAGTTCACTGGGTAGCCCTGTCCACGTAATAGACACAAAATGGAGCTCGTTCACTAGGTGGCTGGC
GCTTTCTCCCGTTAAAAACAAAGAGAGGGGCTGGGAAGTTCAGTGGGTAGCACTGTCCATATCATCGACA
CAAAATTGGGCTGGGATGCAGGGTCAGTGGCCCTTCCCGCGTTAAAAACAGAGAACTCTGCTGGGAAGTT
CAGTGGGTAGCGCGGTCCAGGTATAGACACAAAATTGGGCTGGGAAGGTGAGTGGCGGGCACTTGCCGGG
TTAAAAAGACAGAACAGGCCTGGGAAGTTCAGTGGGAAGCGCTGTCCACGTCATTGAAACAAAATTGGGC
TGGGAAGCTGAGTGGCTGTGGCTTCCAGTGTTAAAAACAACGAAGGGGGCTGTGGAGATCATTGGGTTGC
ACTGTACATGTCATAGACACAAAATGGGGCAGGGAAGCAGAGTGGCTGGCACTTCCCGGGTCAAAAACAA
AGAACAGGGCTGGGAAGTTCAGTGGGTAGCTCTGTGGTCGTCATAGACACAAAATTGAGCCTGAAAGGTG
AGTGGCTGGCGCTTCCCGCGTTAAAAAGAAAGAACTGGGCTGGGAAGTTCGGTGGGTAGCGCAGTCCACG
GCATGGACACAAAAGTGTGCTGGGAAGCTCAGTGGCTGGGACTTCCCGCGTTTAAAACAAATTACAGAGT
TGGGAGGTTCAGTGGGTAGCGCTGTCCACGTCATAGACAAAAAATTGGGCTGGCAAGCTGAGTGGCTGGT
GCTTCCCACGTTAAAACATCTTACAGAGCTGGGAAGTTCACTTTTTAGCGCTGTCCATGTCATAGACACA
TAATTGGGCTGGGATGCTGAGTGGCTGGCTTTTCCCGGGCGAAAAAAAAAGAACAGGGCTGGGAAGTTCA
GTGGGTAGCGCTCTCCATGTCATAGACACAAAATTGGGCTGGGATGCTGAGTGGCTGGCTTTTCCCGGGC
GAAAAAAAAAACAGGGCTGGGAAGTTCAGTGGGTAGCCCTGTCCATGTCATAGACACAAAATTGGTCTGG
GAAGCTGAGTGGCTGGCACTTCCCGAATTTAAAACAATGAATGGGGCTGGGAAGTTCAGTTTGTAGCGCT
GTCCACGTCATTGACACCAAAGTGGGCTGAGAAGCTGAGTGGCTGGTACTTCCCGCATGAAAAACAAAAT
ACAGGCCTGGGAAGTTCAGGGGGTAGCGCTCTCCACGTCAAAGACACAAAATTGGGCTGGGAAGATGAGT
GGCTGTCGCCTCCCGCATTAATAAAAAGAAAGGGGCTTGGAAGTTCAGTGGGTAGCGCTGTCCACATCAT
AGACACAAAATGGAGCTGGGCCGGTGGGTGGGTGGAGCTTCCCCGTTACAAACAAAGAAAGGGGCTGGGA
TGTTCAGTGGGTAGCACTGTACATGTCATAGACACAAAATGGGGCAGGGAAGCAGAGTGGCTGGCACTTC
CCGGGTCAAAAACAAAGAACAGGGCTGGGAAGTTCAGTGGGTAGCTCTGTGGTCGTCATAGACACAAAAT
TAGGCTGGGCAGCTGAGTGGCTGTCGCTTCCAGTGTTAAATACTACGAAGGGGGCTGTGCAGTTCAGTAG
GTTGCGCTGTACATGTCATAGACAAAAAATGGGGCTGGGAAGCTGAGTGGCTGGCACTTCCGGGGTTAAA
AACTAAGAACAGGGCTGGGAAGTTCAGTGGGTAGCCCTGTCGACGTCATAGATACAAAACTGAGCCTGAA
AGGTGAGTGGCTGGCGCTTCCCCCGTTAAAAAAATAGAGAACGGGGCTGGGAAGTTCAGTTCGTAGCGCT
GTCCACGTAAGAGACACAAAAGTGTGCTGGGAAGTTGAGTGGCTGGCCCATCCCGCGTGAAAAACAAAAT
GCATGGCTGGGAAGTTCAGTGGGTAGCGCTGTCCCCGTCATAGACACAAAATGGAGCTGGGCAGCTGGGT
GGGTGGCGCTTACCCCGTTAAAAACAAAGAGAGGGGCTGGGAAGGTCAGGGGGTAGCACTGTCCATATCA
TCGACACAAAATTGGGCTGGGATGCAGGGTCAGTGGCCCTTCCCGCGTTAAAACCAGAGAACTCTGCTGG
GAAGTTCAGTGGGTAGCGCGGTCCAGGTCATAGACACAAAATTGGGTTAGGAAGGTGAGTGGCTGGCGCT
TCCCGGGTTAAAAACAAAGAACAGGGCTGGGAAGTTCAGTGGGTAGCGCGGTCCAGGTCATAGACACAAA
ATTGGGTTAGGAAGGTGAGTGGCGGGCACTTCCCGGGTTAAAAACAAAGAACAGGGCTGGGAAGTTCAGT
GGGTAGCACGGTCCAGGTCATAGACACAAAATTGGGCTGGGAAGGTGAGTGGCGGGTACTTCCCGGGTTA
AAAACAAAGAACGGGGCTGGGAAGTTCAGTGGGTAGCGCTGTCCATGTCATAGACACAAAAGTGCGCTGG
GAAGCTGGGTGGGCAGCTCTTCCCAAGTTAAAACCAGAGAACTCTGCTGGGAAGTTCAGTGGGCAGCGCG
GTCCAGGTCATAGACACAAAATTGGGCTGGGAAGCTGAGTGGCTGTCGCTTCCATTGTTAAAAACAACGA
AGGGGGCTGTGGAGTTCATTGGGTTGCGCTGTACATGTCATAGACACAAAATGGGGCAGGGAAGCAGAGT
GGCTGGCACATCCCGGGTTAAAAACAAAGAACAGGGCTGGGAAGTTCAGTGGGTAGCTCTGTAGTCGTCA
TAGACACAAAATTGAGCCTGAAAGGTGAGTGGCTGGCGCTCCCCGCGTTAAAAAGAAAGAACTGGGCTGG
GAAGTTCAGTGGGTAGCGCAGTCCACGTCATGGACACAAAAGTTGCTGGGAAGCTCAGTGGCTGGGACTT
CCCGCGTTTAAAACAAATTACAGAGTTGGGAAGTTCAGTGGGTAGCGCTGTCCACGTCATAGACAAAAAT
TGGGCTGGCAAGCTGAGTGGCTGGTGCTTCCCACGTTAAAACATCTTACAGAGCTGGGAAGTTCACTTTT
TAGCGCTGTCCATGTCATAGACACATAATTGGGCTGGGATGCTGAGTGGCTGGCTTTTCCCCGGGCGAAA
AAAAAAGAACAGGGCTTGGAAGTTCAGTGGGTAGCGCTGTCCATGTCATAGACACAAAATTGGGCTGGGA
AGCTTAGTGGCTGGCACTTCCCGAATTTAAAACAATGAACGGGGCTGGGAAGTTCAGTTTGTAGCGCTGT
CCACGTCATTGACACAAAAGTGGGCTGAGAAGCTGAGTGGCTGGTACTTCCCGCATGAAAAACAAAATAC
AGGGCTGGGAAGTTCAGGGGGTAGCGCTGTCCGTGTCTGAGACACAAAATGGAGCTGGTCAGCTGGGGGG
CGGTGACGCTTCCCAAGTCAAAAAGAACGAAGAGCTGGGAAGTTCAGTGGGTTGCGCTGTCCACGTCATA
GACACAAAATGTGGCTGGGAAGCTGAGTGGCTGGCACCTCCTGGGTTAAAAACAAAGAACAGGGCTGGGA
AGTTCAGTTGGTAGCTCTTTGGACGTCATAGACACAAAACTGAGCCTGAGAGGTGAGTGGCTGGCGCTTC
CCGCGTTAAAAAGAAAGAACTGGGTTGGGAAGTTCAGTGGGTAGCACTGTCCATGTTTAAGACACAAAAT
TGGGCTGTGAAGCTGGGTGGGCAGCTCTTCCCGCCTGAAAAAAAAAGAATAGGGCTGGGAAGTTCAGTGG
TAGCGCTGTCCACATCATAAAGACAAAATTGGGCTGGGAAGCTGTGTGGGCAGCTCTTCCCAAGTTAAAA
ACAAAGAACAGGCCTGGGAAATTCAGTGGGTAGCACTGTCGACGTCATTGACACAAATTTGGGCTGGGAA
GCTGGGTGGGTGGCCCTTCCCGAGTTAAAAACAGAGAACGGGGCTGGGAAGTTCAGTGGTTAGCAATCTC
CACCTCATAGACAGAAAATTGGGTGGGAGGGGAAGCTGAGTGGCTGGCACTTAGCCCGTTGAAAACAAAA
TACAGGGATATGAAGTTCAGTCGGGTGCGCTGTCCACGGCAGAGACACAAAATTGGGCTGGAAGCTGAGT
GGCTTCCACTTCCCGGGTTAAAAAGAAAGAACGGGCTGGGAAGTTCAGTGGGTAACGCTGTCCACATCAT
AGAAAGAAAACTGAGCTGGGAAGGTGAGTGGCTGGCGCTTCCCGCATTAAAAACCAAGAACTGGCCTGGG
AAGTTTAATGGGTAGCACTGTCCAGGTCAAAGACACAAAAGTGTGCTGGGAAGCTGAGTGGCTGGCGCTT
CCCGCGTTAAAAACAAAGAAGAAGACTGGGAAGTTCAGTGGGTAGCGCTGTCCAGGTCATAGACACAAAA
TTGGGCTGGGAAGCTGAGTGGCTGTCGCTTCCAGTGTTAAATACTACGAAGGGGGCTGTGGAGTTCAGTA
GGTTGCGCTGTACATGTCATAGACACAAAATGGGGCTGGGAAGCTCAGTGGCTGGCACTTCAGGGGTAAA
AACTAAGAACAGGGCTGGGAAGTTCAGTGGGTAGCCCTGTCGATGTCATAGACACAAAATTGAGCCTGAA
AGGTGAGTGGCTGGCGATCCCCCGTTAAAAAAATAGAGAATGGACCTGGGAAGTTCAGTTCGTAGCGCTG
TCCACGTCAGAGACACAAAAGTGTGCTGGGAAGCTGAGTGGCTGGCCCTTCCCGCGTGAAAAACAAAATG
CATGGCTGGGAAGTTCAGTGGGTAGCGCTGTCCCCGTCATAGACACAAAATGGGGCTGGGCAGCTGGGTG
CGTGGCGCTTACCCCGTTAAAAACAAAGAAAGGGGCTGGGAAGTTCACTGGGTAGCCCTGTCCACATAAT
AGACACAAAATGGAGCTCGTCCACTGGGTGGGTGGCGCTTCCCCCCCCCCGTTAAAAACAAAGAGAGGGG
CTGGGAAGTTCAGTGGGTAGCACTGTCCATATCATCGACACAAAATTGGGCTGGGAAGCTGAGTGGTTGC
CGGTTCACCTTTTAAAAACAAAGAATCGGGCTCGGGAGTTCAATGGTTTGCGCTGTCCGGGTCATATACA
CAAAATTGGGCTGGGAAGCTGAGTGGCTGGCGCTTCCTGCGTTAAAAAGATAGAACTGGGCTGGGAAGTT
CAGTGGGTAGCACTGTCCACGTTTAAGACACAAAATTGGGCTGGGAAGGTGGGTGGACAACTCTTACCAC
CTGAAAAAAAAAGAACAGGGCTGGGAATTTCAGTGGGTAGCGCTATCCACGTCATTGACACAAACGTGGG
CTGGGAAGGTGAGTGGCTGGCCCTTCCCGCGTGAAAAACAAAATGCAGGGCTGGGAAGTACAGTGGGTAG
TGCTGTCCCGGTCATAGACACAAAATTGGGCTGGGAAGCTGAGTGGCTGTCGCTTACCGGGATAAAAACA
AAGAACAGGGCTGGGAAGTTCAGTGGGTAGCTTTGTCGACTTCATAGCCACAAAATTGACCTGGGAAGGT
GAGTGGCTGGCGCTTCCGGCGTTAAAAAGAAAGAACTGGGCTGGGAAGTTCAGTGGGTAGCACTGTCCAG
GTCATAGACACAAAAGTGTGCTGGGAAGCTGAGTGACTGGCCCTTCCCGCGTTAAAAACAAAGAACAAGA
CTGGGAAGTTCAGTGGGTAGTGCTGTCCAGGTCATAGACACAAAATTGGGCTGAGAAGCTGAGTGGCTGT
CGCTTCCAGTGATAAATACTACGAAGGGGGCTGTGGAGTTCAGTAGGCTGCGCTGTACATGTCATAGACA
CAAAATGGGGCTGGGAAGCTCAGTGGCGGGCACTTTCCGTGTTAGAAACAAAGAACAGGGATGGACAGTT
CAGTGGGTAGCTCTGTCGACGTCATTGACACAAAATTGAGCCTGAAAGGTGAGTGGCTGAGGCTTCCCGC
GTCAAAAAGAAAGAACAGGGCTGGGAAGTTCAGTGGGTAGCGCTGTCCACGTCATTGACACAAATGTGTG
CTGGGAAGCTGGGTGGGCAGCTCTTCCCAAGTTAAAAACAAAGAACAAGACTGGGAAGTTCAGGGGGTAG
CGCTCTCCACGTCAAAGACACAAAATTGGGCTGGGAAGATGAGTGGCTGTCGCCTCCCGCATTAAAAAAA
GAAAGGGGCTTGGAAGTTCAGTGGGTAGCGCTGTCCACATCATAGACAGAAAATGGAGGTGGGCAGGTGG
GTGGGTGGCGCTTCCACGTTAAAAACAAAGAAAGGGCCTGGGATGTTCAGTGGGTAGCACTGTACATGTC
ATAGCCACAAAATTGGGCTGGGAAGCTGAGTGGCTGGCACTTCCCGGGTTAAAAACAAAGAACAGGGCTG
GGAAGTTCGGTGGGTAGCTCTGTGGTCGTCATAGACATAAAATTGAGCCTGAAAGGTGAGTGGCTGGCGC
TTCCCGCGTTAAAAAGAAAGAACTGGGCTGGGAAGTTCAGTGGGTAGCGCAGTCCACGTCATGGACACAA
AAGTGTGCTGGGAAGCTCAGTGGCTGGGACTTCCCGCGTTTAAAACAAATTACAGAGTTGGGAAGTTCAG
TGGGTAGTGCTGTCGACGTCATAGACAACAAATTGGGCTGGCAAGCTGAGTGGCTGGTGCTTCCCACGTT
AAAACATCTTACAGAGCTGGGAAGTTCACTTTTTAGCGCTGTCCATGTCATAGACACATAATTGGGCTGG
GATGCTGAGTGGCTGGCTTTTCCCGGGCGAAAAAAAAAGAACAGGGCTGGACAGTTCAGTGGGTAGCGCT
CTCCATGTCATAGACACAAAATTGGGCTGGGAAGGTGAGTGGCGGGCACTTCCCGGGTTAAAAACAAAGA
ACTGGGCTGGGAAGTTCAGTGGGTAGCACGGTCCAGGTCATAGACACAAAATTGGGCTGGGAAGGTGAGT
GGCGGGCACTTCCCGGGTTAAAAACAAAGAACGGGGCTGGGAAGTTCAGTGGGTAGCGCTGTCCATGTCA
TAGACACAAAAGTGCGCTGGGAAGCTGGGTGGGCAGCTCTTCCCAAGTTAAAAAGAAAGAACGGGGCTGG
GAGGTTCAGTGGGTAGCGCTGTCCACGTCATTGACACAAGGAGGGCTGGGATGCTGAGTGGATGGCACTT
CCGCTTGAAAAAAAAATGCAGGGCTGGGAAGTTAAGTGGGTAGCGCTGTCCAAGTCATTGAAACAAAAGT
GGGCTCGGAAGCTGAGTGGTTGCTGGTTCACCTTTTAAAAAGAAAGAATGGGGCTGGGAAGTTCAATGGT
TTGTGCTGTCCGGGTCATAGACACAAAATTGGCCTGGGAAGCTGAGTGGCTGGTGCTTCCTGCGTTAAAA
AGAAAGAACTGGGCTGGGAAGTTCAGTGGGTATCACTGTCCACGTTTAAGACCTAAAATTGTGCAGTGAA
GGTGGGTGGACAACTGTTCCCGCCTGAAAAAAAAAAGAACAGGGCTCGGAAGTTCAGTGGGTAGCGCTAT
CCCCGTCATTGACACAAACGTGGGCTGGGAAGCTGAGTGGCTGGCCCTTCCCGCGGGAAAAACAAAATGC
AGGGCTGGGAAGTTCAGTGGGTAGCGCTGTCCGGGTCATAGCCACAAAATTGGGCTGGGAAGCTGAGTGG
CTGTCGCTTCCCCGGATAAAAACGAAGAACAGGGCTGGGAAGTTCAGTGGGTAGCCCTTTCGACGTCATA
GACACAAAATTGAGCCTGAAAGGTGAGTGGCTGGCGCTTCCCCAGTTAAAAAAATATAGAACGGGGTTGG
GAAGTTCAGTGGGTAGCGCTGTCCACGTCAGAGACACAAAAGTGTGCTGGGAAGCTGAGTGGCTGGCCCT
TCCCGCGTGAAAAAAAATGCATGGCTGGGAAGTTCAGTGGGTAGCGCTGTCCCCATCATAGACACAAAAT
GGAGCTGGCAGCTGGGTGGGTGGGGCTTACCCCGTTAAAAACAAAGAGAGGGGCTGGGAAGTTCAGTGGG
TAGCACTGTCCATATCATTGACACAAAATTGGGCTGGGATGCAGGGTCAGTAGCCCTTCCTGCGTTAAAA
ACAGAGAACTCTGCTGGGAAGCTCAGTGGGTAGTGCGGTCCAGGTCATAGACACAAAATTGGGCTGGGAA
GGTGAGTGGCGGGCACTTCCCGGGTTAAAAACAAAGAACAGGGCTGGGAAGTTCAGTGGGTATCGCTGTC
CATGTCATAGACACAAAAGTGCGCTGGGAAGCTGGGTGGGCAGCTCTTTCCAAGTTAAAAACAAAGAACG
GGGCTGGGAGGTTCAGTGGGTAGCTCGGTCCAGGTCATAGACACAAAATTGGGCTGGGAAGCTGAGTGGC
TGTCGCTTCCCGGGATAAAAACAAAGAACAGGGCTGGGAAGTTCAGTGGGTAGCTTTGTTGACTTCATAC
CCACAAAATTGACCTGGGAAGGTGAGTGGCTGGCGCTTCCGGCGTTAAAAAGAAAGAACTGGGCTGGGAA
GTTCAGTGGGTAGCACTGTCCACGTCATAGACAGAAAATTGTACTGTGAAGCTAGGTGGGCAGTTCTTCC
CGCCTTAAAAAGAAAGAACAGGGCTGGGAAGTTCAGTGGGTAGCCCTGTCGAGGTCATAGACACAAAATT
GAGCCTGAAAGGTGAGTGGCTGGCGCTTCCCCCGTTAAAAAAATATAGAACGGGGCTGGGAAGTTCAGTT
CGTAGCGCTGTCCACGTCAGAGACACAAAAGTGTGCTGGGAAGCTGAGTGGCTGGCCCATCCCGCGTGAA
AAACAAAATGCATGGCTGGGAAGTTCAGTGGGTAGCGCTGTCCCCGTCATAGACACAAAATGGAGCTGGC
AGCTGGGTGGGTGGCGCTTACCCCGTTAAAAACAAAGAGAGGGGCTGGGAAGTTCAGTGGGTAGCACTGT
CCATATCATCGACACAAAATTGGGCTGGGATGCAGGGTTAGTGGCCCTTCCCGCGTTAAAAACAGAGAAC
TCTGCTGGGAAGTTCACTGGGTAGTGTGGTCCAGGTCGTAGACACAAAATTGGGCTGGGAAGGTGAGTGG
CGGGCACTTCCCGGGTTAAAATCAAAGAACAGGGCTGGGAAGTTCAGTGGGTAGTGCTGTCCATGTCATA
GACACAAAAGTGCGCTGGGAAGCTGGGTGGGCAGCTCTTGCCAAGTTAAAAACAAAGAACGGGGCTGGGA
GGTTCAGTGGGTAGCGCAGTCCAGGTCATAGACACAAAATTGGGCTGGGAAGCTGAGTGGCTGTCGCTTC
CAGTGTTAAAAACTACGAAGGCGGCTGTGGAGTTCAGTAGGTTGCGCTGTACATGTCTTAGACACAAAAT
GGGGCTGGGAAGCTCAGTGGCGGGCACTTTCCGTGTTAGAAACAAAGAACAGGGCTGGACAGTTCAGTGG
GTAGCTCTGTCGACTTCATTGACACAAAATTGAGCCTGAAAGGTGAGTGGCTGTGGCTTCCCGAGTCAAA
AAGAAAGAACAGGGCTGGGAAGTTCAGTGGGTAGCGCTGTCCACGTCATTGACACAAAATTGAGCCTGAA
AGGTTAGTGGCTGACGCTTCCCGCGTAAAAATGAAGGAACTGGGCTGGGAAGTTCAGTGGGTAGCGCTGT
CCACGTCATTGACACAAAATTGGGCTGTGAGGCTGGGTGGGCAGCTCTTCCCGCATTTAAAAAAAAAAAG
AACAGGGCTGGGAAGTTCAGTGGGTAGCGCAGTCCACGTCATTGTCACAAAAGTGTGCTGGGAAGCTGAG
TGGATGGCACTTGCCGAGTTTAAAACAAATTACAGAGTTGGGAAGTTCAGTTGGTAGCACTGTCCATGTC
ATAGACACAGAACTGGGCTGGGAAGCTGAGTGGCTGGCTTTTCCCGTGCGAAAAAAAAAGAACAGGGCTG
GGAAGTTCAGTGGGTAGCGCTATCCACGTCATTTACACAAAAGTGGGCTGGGAAGCTAAGTGGCTGACAC
TTCCCGCGCTAAAAACAAACTGCAGGGCTGGGAAGTTCAGTGGGTAGCGCTGTCCAGGTCATAGACCTAA
AATTGGGTGGGAAGCTGAGTGGCTGTCCCTTCCAGTGTTAAAAACTATGAAGGGGGCTGTGGAGTTCAGT
AGGTTGCGCTGTACATGTCATAGCAACAAAATGGGGCTGGAGAGCTGAGTGGCTGGCACTACAGGGGTAA
AAACTAAGAACAGGGCTGGGAAGTTCAGTGGGTAGCCCTGTCGACGTCATAGACACAAAATTGAGCCTGA
AAGGTGAGTGGTTGGCGCTTCCCCCGTTAAAAAAATTTAGAACGGGGGTGGGAAGTTCAGTTCGTAGCGC
TGTCCACGTCAGAGACACAAAAGTGTGCTGGGAAGCTGAGTGGCTGGCCCTTCCCGCTTGAAAAACAAAA
TGCAGGGCTGGGAAGTTAAGCGGGTAGCGCTGTCCTCGCATTTACACAAAAGTGGGCTGGGAAGCCGAGT
GGCTGCCGCTTCCCCTTTTAAAAACAAAGAATGGTGCTGGGTAGTTCAATGGCTTGCGCTGTCCATGTCA
TAGACACAAAATTGGGCTGGGAAGATGAGTGGCTGTCGCTAGCCAAATTAAAAAAGAAGAACAGGGCTGG
GAATTTCAATGAGTAGCACTGTCCACGTCATAGATAGAAAATGGAGCTGGGCAGCTGGGTGGGTGGCGCT
TCCCCTCTTACAAACAAAGATCGCGGATGGGAATTTCAGTGGGTAGCGCTGTCCACATCATAGACAAATT
GGGAGCTGGTCAGTTGGGTGGATTGTGCTTCCCTCCATAAAAACAAAGAACTGGCCTGGGAAGTTCAGTG
GGTAGCACTGTCCACATCATAGACACAAAATTGGGCTGGGAAGCTGAGTGGCTGGCGCTTCCCCGGTTCA
AAGCAAAATGCCTGGCTGGGAAGTTCAGTGGGTAGCGCTGTCCGGTCATAGACACAAAATGGAGCTGGGC
AGCTGGGTGGGTGGCAATTCCCCTGCTAAAAACGAAGAACGGACTGGGAAGTTCAGTGGGTAGCACTGTC
CATGTCATAGACACAAAATTGGGCTGGGATGCAGGGTGGGTGGTGCTTCCGCGTTAAAAACAAGAAACGG
GGCTGGGAAGTTCAGTGGATAGCGCTGTCCAAGTCATAGAGACAAAATTGGGCTGGGAAGCTGAGTGGCT
GGCATTTCCTGCGTTAAAAACAAAATGCATGGCTGGGAAGTTCAGTGGGTAGCGCTGTCCACGTCATTGA
CACAAAAGTGGGCTGGGAAGGTGAGTGGCTGGGACTTCCCGAGTTTAAAACAAATTACAGAGCTGGGAAG
TTCACTTTGTAGCGCTGTCCCCTTCATAGATACAAAATTGGGCTGGGAAGATGAGTGGCTAGCCATTCCT
GGGCTAACACAAAAGAACAGGGCTGGGAAGTTCAGTGGGTAGCGCTGTCCCGGTCATAGACACAAAATTG
GGCTGGGAAGCAGGGTGGGTGGCGCTTCCCGCATTGAAAACAAAGAACGGGGCTGGGAAGTTCAGTGGGT
AGCGCGGTCCAGGTCATAGACACAAAATTGGGCTGGGATGCTGAGTGGCTGTCGCTTCCAGTGTTAAAAA
CTACGAAGGGGGCTGTGGAGTTCAGTAGGTTGCACTGTACATGTCATAGACACAAAATGGGGCTGGGAAG
CTCAGTGGCGGGCACTTTCCGTGTTAGAAACAAAGAACAGGGATGGACAGTTCAGTAGGTAGCTCTGTCG
ACGTCATTGACACAAAATTGAGCATGAAAGGTGAGTGGCTGACGCTTCCAGTGTTAAAAAGAAAGAACAG
GGCTGGGGAGTTCAGTGGGTAGAACTGTCCTCGTCCTAGACACAAAATTGGGCTGTGAAGCTGGGTGGGC
AGCTCTTCCCGTCTTAAAAAAAAGAGCAGGGCTGGGAAGTCCAGTGGGTAGCGCTGTCCACGTCATTGAC
GCAAAAGTGGGCTGGGAAGCTAAGTGGCTGGCACTTCCTGCCTTAAAAACAAAATGCATGGCTGGGAAGT
TCAGTGGGTAGCGCTGTCCCGGTCATAGACACAAAATTGGGCTGGGAAGCTGGGTGGGTGGCAATTCCCC
CGTTAAAAACGAAGAACGGGGCTGGTAAGTTCAGTGGGTAGCGCTGTCCATGTCATAGACACAAAAGTAC
GCTGGGAAGCAGGGTGGGTGGCGCTTCCCGCATTGAAAACAAAGAACGGGGCTGGGAAGTTCAGTGGGTA
GCGCGGTCCAGGTCATAGACACAAAAGTGGGCTGGGAGCCTGAGTGGCTGGCGCTTTCCGGGTTAAAAGC
AAAGAACGGGGCTGGGAAGTTCATTGGGTAACACTGTCCAGGTCATAGACACAAAATGGAGCTGGGCAGC
TGGGTCGTGGCCCCTCCCACGTTAAATACAAAAAAGGGGGCTGTGTAGTTCAGTGGGTAGCGCTATTCAG
GGCTTAGACAAAAAATTGGGGTGGGAAGCTCAGTGGCTGGAGCTTCCCCCGTTAAAAACAATGAAGGGGG
CTGGGAAGTTCAGTGGGTAGCGCAGTCCACATCATATACAGAAAGTGGAGCTGGGCAGCTGGTTGGGTGG
CCCTTCCCGCGTTAAAAACAAAGAAAGGGGCTGAGAAGTTCAGTGGGTAGCGCTGTGCACGTCATAGACA
AAAAATTGAGCGTGGCTGCTGTGTGGGGTGCGATTCCCTTGTTTTAAATAAAGAGCAGGGCTGGGAAGTT
CATTGGGTAGCGCTGTCCACGTCATAGACACAAAATTGGGCTGGGAAGCTGAGTGCCTGGCACTTCCCGC
GATAAAAACAAAATGCAGTGCTGGGAAGTTCAGTGGGTTGTGCTGTCCACGTCATAGAAACAAAATGGGA
CTGGGAAGCTGGGTGGGCAGCTCTTTCCAAGTTAAAAACAAAGAACTGGGCTGGGAAGTTCAGTGGGTAG
CGCTGTCCACGTCATAGACACAAAATTGTGTTGGGAAGCTGAGTGGGTGGCGCTTCCGGCGAACAAAAGA
AAGAACAGGGTTGGCAAGTTCAGTGGGTAGCGCTGTCCACGTCATAGACACAAAATTGTGGTGGGAGGCT
GAGTGGCTGTCGCTTCCCGAGTCAAAAACAATGAACAGGGCTGGGAAGTTCAGTGGGTATCGCTGTCCAC
TTCATAGACACAGATGTGGGCTGGGAAGCTGAGTAACTGGCGCTTCCCGCGGTAAAAAACAAAGAACTTG
GCTGTGAAGTTCAGTGGGTAGCGTTGTCCACGTCATTGACACAAAAGTGGGCTGGGAAGCTGAGTGGCTG
GCACTTCCCCTGTTAAAAACAAAGAATGGGGCTGGAAAGTTCAATTGTTTGCGCTGTCCGTGTCATAGAC
ACAAAATTGGGCTGGGAAGCTCAGTGGCTGGCCCTTCCCGGGTTAAAAAAAAAGAACGGGGCTTGGAAGT
TCAGTGGGTAGCGCTGTCCACGTCATAGACTCAAAACGGCTGGGCAACTGGGTGGACAGCTCTTCCCTCG
TTAAAAACAAAGAACGGGGCTGGGAAGTACAGTGGGTAGCCCTGTCTACGTCATAGACACAAAATTGGGC
AGGGAAGCTGAGAGGCTGGCGCTTCCCCAGTTAAAAATAAAGATCGGAGCTGGGAAGTTCATCGGGTTCC
CCTGTTGATGTCATAGACAAAATGGAGACGGGAAGCTGTGTGGGTTGCGCTTCCCTGGAATAAACAAAGA
ACAGGGCTGTGAAGTTCAGTAGGTAGGGCTCAACGTCATAGTAACAAAATTGGGCTGGGCTGCCGGGTGG
GTGGTGCTTCCCCCGTTAAAAACAAAGAACGGGGCTGGGAAGTTCCGTGGGTAGCGCTGTCCACGTCATA
GACACAAAATAAAGATGAGGAGCTGGGTGGGTCCTGCTTCCCCGGTTAAAAACAAACAAGGGGGCTGGGA
AGTTCAGTGGGTAGCGCTGTCCACATCATAGACAGAAAATGGAGCTGGTCAGCTGGGTGGGTTTTGCTTC
CCACCTTAAAAACAAAGAACGGGGCTGGGAAGTTCATTGTGTTGTGCTGTCCAGGTCATAGACACAAAAT
GGAGCTGGGCAGCTGGGTGGGTTTTGCTTCCCACCTTAAAAACAAAGAACGGGGCTGGGAAGTTCAGTGA
GCATCGCTGTCCACGTGTTAGACACAAAATTGGGCTGGGAAGATGAGTTGCTGTCCCTTCCCAAATTAAA
AAAGAACAGGGCTGGGAAGTTCAGTGAGTAGCGCTGCCCACGTCATAGGCAGAAAATGGAGCTGGGCAGC
TGGATGGGTGGCGCTTCCCCCATTAAAAACAATTAAAGGGGCTGGGAAGTTTAGTAGGTAGGGCTGTCCA
CATGATAGACATCAAAATGGACTGGGAAGCTGAATGGCTGTCGCTTCATGCGATAAAAGCAAAGAACGGG
GCTGGGAAGTTCAGTGGGTAGCGCTGTCCACGTCATTGACGCAAAAGTGGGCTGGGAAGCTAAGTGGCTG
GCACTTCCTGCGTTAAAAACAAAATGCATGGCTGGGAAGTTCAGTGGGTAGCGCTGTCCCGGTCATAGAC
ACAAAATTGGGCTGGGAAGCTGGGTGGGTGGCAATTTCCCCGTTAAAAAGGAAGAACGGGGCTGGGAAGT
TCAGTGGGTAGCGCTGTCCATGTCATAGACACAAAAGTGCGCTGGGAAGCAGGGTGGGTGGCGCTTCCCG
CATTGAAAACAAAGAACGGGGCTGGGAAGTTCAGTGGGTAGCGCGGTCCAGGTCATAGACAGAAAATTGG
GCTGGGAAGCTGAGTGGCTGTCGCTTCCAGTGTTAAAAACTACGAAGGGGGCTGTGGAGTTCAGTAGGTT
GCGCTGTACATGTCATAGACTCAAAATGGGGCTGGGAAGCTCAGTGGCGGGCACTTTCCGTGTTAGAAAC
AAAGAACAGGGCTGGGAAGTTCAGTAGGTAGCTCTGTCGACGTCATTGACACAAAATTGAGCATGAAAGG
TGAGTGGCTGACGCTTCCCGCGTTAAAAAGAAAGAACAGGGCTGGGAAGTTCAGTGGGTAGCGCAGTCCA
TATCATATACACGAAATTTTGCTGGGCAGCTTGGTGGGCGGCTCTTCCCAAGTTAAAAACCAAAAAAGGG
GCTGGGAAGTTCAGTGGGGAGCGCTGTCCACGTCATAGACACAAAATTGGGCTGGGAGCCTGAGTGGCTG
GCGCTTTCCGGGTTAAAAGCAAAGAACGGGGCTGGGAAGTTCAATGGGTAGTACTGTCCAGGTCATAGAC
ACAAAATGGAGCTGGGCAGCTGGGTGGGTGGCCCCTCCCACGTTAAATACAAAAAAGGGGGCTGTGTAGT
TCAGTGGGTAGCGCTATTCAGGGCTTAGACAAAAAATTGGGGTGGGAAGCTCAGTGGCTGGAGCTTCCCC
CGTTAAAAACAATGAAGGGGGCTGGGAGGCTCAGTGGGTAGCGCAGTCCACATCATATACAGAAAGTGGA
GCTGGGCAGCTGGTTGGGTGGCCCTTCCCGCGTTAAAAACAAAGAACGGGGCTGAGAAGTTCAGTGGGTA
GCGCTGTGCACGTCATAGACAAAAAATTGAGCGTGGCTGCTGTGTGGGGTGCGATTCCCTTGTTTTAAAT
AAAGAGCAGGGCTGGGAAGTTCATTGGGTAGCGCTGTCCACGTCATAGACACAAAATTGGGCTGGGAAGC
TGAGTGCCTGGCACTCCCCGCGATAAAAACAAAATGCAGTGCTGGGAAGTTCAGTGGGTTGTGCTGTCCA
CGTCCTAGAAACAAAATGGGACTGGGAAGCTGGGTGGGCAGCTCTTTCCAAGTTAAAAACAAAGAACTGG
GCTGGGAAGTTCAGTGGGTAGCGCTGTCCACGTCATAGACACAAAATGGGGCTGGCAAGCTGAGTGGCTG
GCCCTTCCCAGGTGAAAAAAAAAAGAACAGGGCTGGGAAGTTCAGTGGGTAGCACTGATCACGTCATAGA
CACAAAATTGTGTTGGGAAGCTGAGTGGCTGGCCCTTCCCAGGTGAAAAAATAAGAACAGGGCTGGGAAG
TTCAGTGGGTATCGCTGTCCACGTAATTGACACAAAATTGTGTTGGGAAGCTGAATGTCTGGCCCTTCCC
GGGAGAAAAAAAAAAAGGAACGGGGCTGGAAATTTCTGTGGGTTGTGCTGTCCATGTCATAGACACCTAA
TTGGGCTGTGCGGCTGGGTGAGTAGTTCTTCCTGCATGAAAAAAAAAAAGAACTCGGCTGGGAAGTTCTG
TGGGTAGCGCAGTCCACGTCATTCACACAAAATTGGGCTGGGAAGCTGAGTGGCTGGGACTCACCGTGTT
TAAAACAAAGAACAGGACTGCGAAGTTCAGGGTCGTAGCGCTGTCCACATCATAGACACAAAATTGTGTG
TGGGAAGCTGAGTGGCTGGCTTTTCCCGGCTGAAAAGAAAAGAAAGGGCTGGGAAGTTCAGTGGGTAGTG
CTGTCCACGTCATAGACACAAAATTGGGCTGGGAAGCTGAGTGGCTTTCACTTCCCGGGTTAAAAACAAA
GAACTGGGCTGGGAAGTTCAGTGGGTTGCGCTGTCCAGGTCATAGAAACAAAACTGAGCTGGGAAGGTGA
GTGGCTGGCGCTTCCCGCGTTGAAAGCAAAGAACGGGGCTGGGAAGGCCAGTGTGTAGCACTGTCCACGT
CATAGACACACAATGGACCTGGGTGCCTGGTGGGTGGCGCTTCCCGCGTTAAAAACAATGAAGGGGTCTA
GGAAGTTCAGTGGGTAACAAGGACCATGTCATAGACACAAAATTGGGCAGGGCAGCTTGGTGGGCGTCTC
CTCCCAAGGTAAACACAAAGAATGGGGCTGGGAAGTTCACTGGGTAGCGCAGTCCACGTCCTAGACAAAA
ATTGGGCTGGGCAGCTCGGTGGGCGGCTCGTGCCAAGTTAAAAACAAAGAAATGTGCTGGGAAGTTCAGG
GGGTAGTGCTGTCCATGTCATAGACACAAAATGGAGCTGGGCAGCTGGGTGGGTGGCTCTTCCCAAATTC
AAAACAAACAAGGGGGCTGGGAAGTTCAGTGGGTAGCGCTGTCCAGGTCATAGACAAAAAATTGGGCTGG
GCAGCTGGTTGGGTGGTCCTTCCCCCGTTAAAGACAAACAACGGGGCTGGAAGTTCAGTGGGTAGCGCTG
TCCATGTCCTAGACACAAAATGGAGTCGGGCAGCTGGGTATGTGGCGCTTCCCGAGTTAAACACAATGAA
GGAGGCTGGGAAGTTCAGTGGGTAGCGCTGTCCACGTCATAGACACAAACTGGCGCAGGTCAGCAGGGTG
GCTGGCGCTTCGGTTGTTAAAAACAAAGATCGGGGCTGGGAAGTTCAGTGAGTAGCGCTTTCCACGTCAT
AGACACAAAATTGTGCTGTGAAACTGAGTGGCTGGCACGTCCCGCATTAAAAACAAAAAACGGTGCTGGG
TAGTTCAATGGGTAGCACTGTCCACGTCAAAGACACAAAATGCAGCTGATCAGCTCGGTGGGTGGCGCTT
CCCGAGTTAAAAACAAAGAATGGGGCTGGGAAGTTCAGTGCGCAGCGCTGTCCACATCTTAGACTCAAAA
TTGGGCTGGGAATCTGAGTGGCTGGCACTTCCCTGGTTAAAAACAAAGCACCGGGCTGGGATGTTCACTG
GTTACCGCTTTCCATGTCATCGACCCAAAATGGAGCTGGTCAGTTGGGTGGGTGGCGCTTCCCGAGTTAA
AAGCCAGGAACCGGGCTGGGAAATTCAGTGGGTAACACTGTCCACGTCATAGACACAAAATTGGGCTGGG
ATTCTGAATGGCTGGCGCTTCCCCCGTTAAAAACAATGAAGGGGACTGGGAAGTTCAGTGGGTAGCGCAG
TCCACATCACATACAGAAAGTAGATATGGGCAGCTGGTTGGGTGGCCCTCCCGAATTTAAAGCAAAGAAC
GAGGCTGTGAAGTTCAGTGGGTAGCGCTGTCCAGTCATTGACACAACATTTGGCTGGGAAGCTAAGTGGC
TGGCGTTTCCCAAGTTAAAAACAAAGAACAGGGATGGCAAGTTCAGTGGGTAGCGCTGTCCACGTCATAG
ACAGTAAATTGGGCTGGGAAGCTGAGTGGTTGGCTCTTCCCGAGTTAAAAAAAAAGAACGCTGCTGGGAA
GTTCAGTGGGTAGCGCTGTCCACGTCATAGAAACCAAATGGAGTTGGTCAGCTGAGTGGGTGGCGTTTCC
CACGTTAAAAACAAAGAAAGGGGTGGGAAGTTCAGTGTGTACCACTGTCCACGTCATAGACACACAATGG
AGATGGGCAGCCTGGTGGGTGTTGCTTCCCCCGTTAAAAATCAAGAACAGGTCTGGGAAGTTCAGTGGTT
ACTGCCTTCCATGTCATTGACACAAAATGGAGTTGGTCAGCTATGTGGTTGGCGCTTCCCCCGTTAGAAA
GAAAGATCGGGGCTGGGACGTTCAGTGGGTATCTCGGTCCATGTCATAGACCCAAAATTGGGCTGGGCAG
CTTGGTAGGCGGCTCTTCCAAGTTAAAAACAAAATGCAGGGGTGGGAAGTTAAGCGGGTAGCGCTGTCCT
CGCATTGACACAAAAGTGGGCTGGGAAGCCGAGTGGCTGCCGCTTCCCCTTTTAAAAACAAAGAATGGGG
CTGGGTAGTTCAATGGCTTGTGCTGTCCATGTCATAGACACAAAATTGGGCTGGGAAGATGAGTGGCTGT
CGCTAGCCAAATTAAAAAAGAAGAACAGGGCTGGGAATTTCAGTGAGTAGCACTGTCCACATCATAGATA
GAAAATGGAGCTGGGCAGCTGGGTGGGTGGCGCTTCCCCTCTTAAAAACAAAGATCGCGGATGGGAAGTT
CAGTGGGTAGTGCTGTCCACATCATAGACAAATTGGGAGCTGGTCAGTTGGGTGGATTGTGCTTCCCTCC
ATAAAAACAAAGAACTGGCCTGGGAAGTTCAGTGGGTAGCACTGTCCACATCATAGACACAAAATTGGGC
TGGGAAGCTGAGTGGCTGTCGCTTCCCCGGTTCAAAACAAAATGCATGGCTGGGAAGTTCAGTGGGTAGC
GCTGCCCACGTCATAGACAGAAAATGGAGCTGGGCAGCTGGATGGGTGGCACTTCCCCGGTTCAAAAAAA
ATGCATGGCTGGGAGTTCAGTGAGTAGCGCTGTCCGGTCATAGACACAAAATGGAGCTGGGCAGCTGGGT
GGGTGGCAATTCCCCTGTTAAAAACGAAGAACGGACTGGGAAGTTCAGTGGGTAGCACTGTCCATGTCAT
AGACACAAAATTGGGCTAGGATGCACGGTGGGTGGCGCTTCCAGCATTAAAAAAAAGAGAGAACGAAGCT
GGGAAGTTCAGTGGGTAGCACTGTCCGGGTCATAGACACAAAATTGGGCTGGGAAGCTGAGTGGCTGTTG
CTTCCCGGGATAAAAACAAAGAACAGGGCTGGGAAGTTCAGTGGGTAGCTTTCTCGACGTCATAGACACA
AAATTGAGCTGGGAAGGTGAGTGGCTGGTGCTTCCTGCGTTAAAAAGGAAGAACTGGGCTGGGAAGTTCA
GTGGGTAGCACTGTCCAGGTCATAGACAGAAAATTGGGCTGTGAAGCTGGGTGGGCAGCTCTTCCTGCCT
TAAAAAGAAAGAACAGGGCTGGGAAGTTCAGTGGGTAGCGCTGTCCACGTCATTGACACAAAATTGGGCT
GGGAAGCTGAGTGGCTGGCAATTCCCGCATTTAAAACAATGAACAGGGCTGGGAAGTTCAGTTTGTAGTG
CTGTCCACATCATTGACACAAAAGTGCGCTGGGAAGCTGGGTGGGCAGCTCTTCCCAAGTTAAAAACAAA
GAACGGGGCTGGGAGGTTCAGTGGGTAGCGCGGTCCAGGTCATAGACACAAAATTGGGTGGGAAGCTGAG
TGGCTGTGGCTTCCAGTGTTAAAAACAACGAAGGGGGTTGTGGAGTTCATTTCATTGGGTTGTGCTGTAC
ATGTCATAGACACAAAATGGGGCAGGGAAGCAGAGTGGCTGGCACTTCCCTTGTTAAAAACAAAGAACAG
GGCTGGGAAGTTCAGTGGGTAGCTCTGTGGTCGTCATAGACACAAAATTGAGCCTGAAAGGTGAGTGGCT
GGTGCTTCCCGCGTTAAAAAGAAAGAACTGGGCTGGGATGTTCAGTGGGTAGCGCAGTTCCCGTCATGGA
CACAAACGTGTGCTGGGAAGCTCAGTGGCTGGGACTTCCCGCGTTGAAAACAAATTACAGAGTTGGGAAG
TTCAGTGGGTAGCGCTGTCCATGTCATAGACACAAAATTGGGCTGGGAAGCTGAGTGGCTGGCACTTCCC
ACATTTAAAACAATGAACGGGGCTGGGAAGTTCAATGGGTAGCGCTGCCCACATCATAGACACAAAATGG
AGCTGGGCCAGTGGGTGGGTGGCGCTTCCCCGTTACAAACAAAGAAAGGGGCTGGGAAGCTCAGTGGGTA
GCACTGTCCATGTCATAGCCACAAAATTGGGTTGGGAAGCTGAGTGGCTGGCACTTCGCGGGATAAAAAC
AAAGAACAGGGCTGGGAAGTTCAGTGGGTAGCGCTATCCACGTCATTGACACAAAAGTGGGCTGGGAAGC
TGAGTGGCTGACACTTCCCGCGTTAAAAACAAACTGCAGGGCTGGGAAGTTCAGTGGGTAGCGCTGTCCA
GGTCATAGACACAAAATTGGGTGGGAAGCTGAGTGGCGGTGGCTTCCAGTGTTAAAAACTACGAAGGGGG
CTGTGGAGTTCAGTATGTTGCGCTGTACATGTCATAGACACAAAATGGGGCTGGGAAGCTGAGTGGCTGG
CACTTCAGGGGTAAAAACCAAGAACAGGGCTGGGAAGTTCAGTGGGTAGCCCTGTCGACGTCATAGACAA
AAATTGAGCCTGAAAGGTGAGTGGCTGGCGCTTTCCCCGTTAAAAAAAATAGAGAACGGGGCTGGGAAGT
TCAGTTCGTAGCGCTGTCCACGTCAGAGACACAAAAGTGTGCTGGGAAGCTGAGTGGCTGGCCCTTCCCG
CGTTAAAAAAAGAACAGGGCTGGGAAGTTCAGTGGGTAGCACTGTCGACGTCATTGACACAAAATTGAGC
CTGAAAGGTTAGTGGCTGACGCTTCCCGCGTTAAAAAAGAAAGAACTGGGCTGGGAAGTTCAGTGGGTAG
CGCTGTCCACGTCATTGACACAAAATTGGGCTGTGAGGCTCGGTGGGCAGCTCTTCCCGCATGAAAAAAA
AAAAAAGAAGAGGGCTGGGAAGTTCAGTGGGTAGCGCAGTCCACGTCATTGACACAAAAGTGTACTGGGA
AGCTGAGTGGCTGGGACTTCCCGAGTTTAAAACAAATTACAGAGTTGGGAAGTTCAGTTCATAGCTCTGT
CCTCGTCATAGACACAGAACTGGGCTGGGAAGCTGAGTGGCTGGCACTTCCCGCATTTAAGACAATGAAC
GGGGCTGGGAAGTTCAGTTTGTAGCGCTGTCTACGTCATTGACACAAAAGTGGGCTGCGTAGCTGAATGG
CTGGTACTTCCCGCGTTAAAAACAAAGAACAGGGTTGGGAAGTTCAGTGGGTAGCACTGTCCACGTCATA
GACACAAAATTGGGCTGGAAGCTGAGTGGCTGTCGCTTCCAGTGTTAAATACTACGAAGGGGGCTGTGGA
GTTCAGTAGGTTGCGCTGTACATGTCATAGACACAAAATGGGGCTGGGAAGCTCAGTGGCGGGCACTTTC
CGTGTTAGAAACAAAGAACAGGGCTGGACAGTTCAGTGGGTAGCTCTGTTGACGTCATTGACACAAAATT
GAGCCTGAAAGGTGAGTGGCTGACGCTTCCAGTGTTAAAACAACGAAGGGGGCTGTGGGGTTCAGTGGAT
GGCGCTGTCCAAGTCAAAGACCTAAATGGGGCTGGGAAGCTGAGTGGCTGGCCCTTCCCGCGTTAAAAAC
AAAGAACAGGGCTGGGAAGTTCAGTGGGTAACACTGTCGACGTCATTGACACAAAATTGAGCCTGAAAGG
TTAGTGGCTGGCGCTCCCCGCGTTAAAAAAGAAAGAACTGGGCTGGGAAGTTCAGTGGGTAGCGCTGTCC
ACGTCATTGACACAAATTGGGCTGTGAGGCTGGGTGCGCAGCTCTTCCCGCATGAAAAAAAAAAAAGAAC
AGGGCTGGGAAGTTCAGTGGGTAGTGCTGTCCACGTCAGGGACACAAAAGTGCGCTGGGAAGCTGGGTGG
GCAGCTCTTCCCGCCTTAAAAACAAAGAACGGGGCTGGGAACTTCAGTGGATAGCGCGGTCCTGGTCATA
GACACAAAATTGGGCTGGAAGCTGAGTGGCTGTCGCTTCCAGTGTTAAAAACTACGAAGGGGGCTGTGGA
GTTCATTAGGTTGCGCTGTACATGTCATAGACACAAAATGGGGCTGGGAAGCTGAGTGGCTGGCACTTCA
GGGGTAAAAGCTAAGAACAGGGCTGGGAAGTTCAGTGGGTAGCCCTGTCGACGACGTAGACACAAAATTG
AGCCTGAAAGGTGAGTGGCTGGCGCTTCCCCACTTAAAAAAATAGAGAACGGGGCTGGGAAGTTCAGTTC
GTAGCGCTGTCCACGTCAGAGACACAAAAGTGTGCTGGGAAGCTGAGTGGCTGGCCCTTCCCGCGTGAAA
AACAAAATGCATGGCTGGGAAGATCAGTGGGTAGCGCTGTCCCCGTCGTAGACACAAAATGGAGCTGGGC
AGCTGGGTGGGTGGCGCTTACCCCGTTAAAAACAAAGAAAGGGGCTGGGAAGTTCACTGGGTAGCCCTGC
CCACATAACAGACACAAAATGGAGCTCGTCCACTGGGTGGGTGGGGCTTCCCCCCCCGTTAAAAACAGAG
AGAGGGGCTGGGAAGTTCAGTGGGTAGCACTGTCCATATCATCGACACAAAATTGGGCTGGGATGCAGGG
TCAGTGGCCCTTCCCGCGTTAAAAACAGAGAACTCTGCTGGGAAGTTCAGTGGGTAGCACGGTCCAGGTC
ATAGACACAAAACTGGGCTGGGAAGGTGAGTGGCTGGGACTTCCCGAGTTTAGAACAAATTACAGAGCTG
GGAAGTTCACTTTGTAGCGCTGTCCCCTTCATTGACACAAAAGTGGGCTGGGAAGCTGAGTGGCTGGCAC
TTCCCGCTTGAAAAACAAAATGCATGGCTGGGAAGTTCAGTGGGTAGCGCTATCCCCGTCATAGACACAA
AATGGAGCTGGGCAGCTGGGTGGGTGGCGCTTACCCCGTTAAAAACAAAGAAAGGGGCTGGGAAGTTCAC
TGGGTAGCCCTGTCCACATAATAGACACAAAATGGAGCTCGTCCACTGGGTGGGTGGCGCTTCCCCCCGT
TAAAAACAAAGAGAGGGGCTGGGAAGTTCAGTGGGTAGCACTGTCCATGTCATAGCCACAAAATTGGGCT
GGGAAGCTGAGTGGCTGGCACTTTCCGGGATAAAACACTGAACGGGGCTGGGAAGTACAGTGGGTAGCGC
TATCCACGTCATTGACACCAAAGTGGGCTGAGAAGCTGAGTGGCTGGTACTTCCCCCATGAAAAACAAAA
TACAGGGCTGGGGAGTTCAGGGGGTAGCGCTCTCCACGTCAAAGACACAAAATTGGGCTGGGAAGATGAG
TAGCTGTCGCCACCCGCATTAATAAAAAGAAAGGGGCTTGGAAGTTCAGTGGGTAGCGCTGTCCACACCA
TAGACACAAAATGGAGCTGGGCCGGTGGGTGGGTGGCAGTTCCCCTTTACAAACAAAGAAAGGGGCTGGG
ATGTTCAGTGGGTAGCACTGTCCATGTCATAGCCACAAAATTGGGCTGGGAAGCTGAGTGGCTGGCACTT
TCCGGGGTAAAAACAAAGAACGGACTGGGAAGTTCAGTGGGTAGCACTGTCCATGTCATAGACACAAAAT
TGGGCTGGGATGCAGGGTGGGTGGCGCTTCCGCGTTAAAAACAAGGAACGGGGCTGGGAGGTTCAGTGGA
TAGCGCTGTCAACGTGTTAGACACAAAATTGGGCTGGGAAGCTGTGTGGATGTCGCTTCCAGTGTTAAAA
ACTACGAAGGGGCTGTGGAGTTCAGTAGGTTGCGCTGTACATGTCATAGACACAAAATGGGGCTGGGAAG
CTCAGTGGCGGGCCCTTTCCGTGTTAGAAACAAAGAACAGGGCTGGACAGTTCAGTGGGTAGCTCTGTCG
ACGTCCTTGACACAAAATTGAGCCTGAAAGGTGAGTGGCTGGCGCTTCCAGTGTTAAAAACAACGAAGCG
GGCTGTGGGGTTCAGTAGGTTGCGCTGTCCATGTCATAGACACAAAATGGGGCTGGGAAGCTGAGTGGCT
GGCACTTCCCGGGTTAAAAACAAAGAACAGGGCTGGGAAGTTCAGTGGGTAGTGCTGTCCACGTCAGAGA
CACAAAAGTGCGCTGGGAAGCTGGGTGGGCAGCTCTTCCCGCCTTAAAAACAAAGAACGGGGCTGGGAAC
TTCAGTGGATAGCGCGGTCCTGGTCATAGACACAAAATTGGGCTGGAAGCTGAGTGGCTGTCGCTTCCAG
TGTTAAAAACTACGAAGGGGGCTGTGGAGTTCATTAGGTTGCGCTGTACATGTCATAGACACAAAATGGG
CCTGGGAAGCTGAGTGGCTGGCACTTCAGGGGTAAAAGCTAAGAACAGGGCTGGGAAGTTCAGTGGGTAG
CCCTGTCGACGACGTAGACACAAAATTGAGCCTGAAAGGTGAGTGGCTGGCGCTTCCCCACTTAAAAAAA
TAGAGAACGGGGCTGGGAAGTTCAGTTCGTAGCGCTGTCCACGTCAGAGACACAAAAGTGTGCTGGGAAG
CTGAGTGGCTGGCCCTTCCCGCGTGAAAAACAAAATGCATGGCTGGGAAGATCAGTGGGTAGCGCTGTCC
CCGTCGTAGACACAAAATGGAGCTGGGCAGCTGGGTGGGTGGCGCTTACCCCGTTAAAAACAAAGAAAGG
GGCTGGGAAGTTCACTGGGTAGCCCTGCCCACATAACAGACACAAAATGGAGCTCGTCCACTGGGTGGGT
GGGGCTTCCCCCCCGTTAAAAACAGAGAGAGGGGCTGGGAAGTTCAGTGGGTAGCACTGTCCATATCATC
GACACAAAATTGGGCTGGGATGCAGGGTCAGTGGCCCTTCCCGCGTTAAAAACAGAGAACTCTGCTGGGA
AGTTCAGTGGGTAGCACGGTCCAGGTCATAGACACAAAACTGGGCTGGGAAGGTGAGTGGCTGGGACTTC
CCGAGTTTAGAACAAATTACAGAGCTGGGAAGTTCACTTTGTAGCGCTGTCCCCTTCATTGACACAAAAG
TGGGCTGGGAAGCTGAGTGGCTGGCACTTCCCGCTTGAAAAACAAAATGCATGGCTGGGAAGTTCAGTGG
GTAGCGCTATCCCCGTCATAGACACAAAATGGAGCTGGGCAGCTGGGTGGGTGGCGCTTACCCCGTTAAA
AACAAAGAAAGGGGCTGGGAAGTTCACTGGGTAGCCCTGTCCACATAATAGACACAAAATGGAGCTCGTC
CACTGGGTGGGTGGCGCTTCCCCCCCCCGTTAAAAACAGAGACAGGGGCTGGGAAGTTCAGTGGGTAGCA
CTGTCCATGTCATAGCCACAAAATTGGGCTGGGAAGCTGAGTGGCTGGCACTTTCCGGGATAAAACACTG
AACGGGGCTGGGAAGTACAGTGGGTAGCGCTATCCAAGTCATTGACACCAAAGTGGGCTGAGAAGCTGAG
TGGCTGGTACTTCCCCCATGAAAAACAAAATACAGGGCTGGGGAGTTCAGGGGGTAGCGCTCTCCACGTC
AAAGACACAAAATTGGGCTGGGAAGATGAGTAGCTGTCGCCACCCGCATTAATAAAAAGAAAGGGGCTTG
GAAGTTCAGTGGGTAGCGCTGTCCACACCATAGACACAAAATGGAGCTGGGCCGGTGGGTGGGTGGCAGT
TCCCCTTTACAAACAAAGAAAGGGGCTGGGATGTTCAGTGGGTAGCACTGTCCATGTCATAGCCACAAAA
TTGGGCTGGGAAGCTGAGTGGCTGGCACTTTCCGGGGTAAAAACGAAGAACGGACTGGGAAGTTCAGTGG
GTAGCACTGTCCATGTCATAGACACAAAATTGGGCTGGGATGCAGGGTGGGTGGCGCTTCCGCGTTAAAA
ACAAGGAACGGGGCTGGGAGGTTCAGTGGATAGCGCTGTCAACGTGTTAGACACAAAATTGGGCTGGGAA
GCTGTGTGGCTGTCGCTTCCAGTGTTAAAAACTACGAAGGGGGCTGTGGAGTTCAGTAGGTTGCGCTGTA
CATGTCATAGACACAAAATGGGGCTGGGAAGCTCAGTGGCGGGCACTTTCCGTGTTAGAAACAAAGAACA
GGGCTGGACAGTTCAGTGGGTAGCTCTGTCGACGTCCTTGACACAAAATTGAGCCTGAAAGGTGAGTGGC
TGGCGCTTCCAGTGTTAAAAACAACGAAGCGGGCTGTGGGGTTCAGTAGGTTGCGCTGTCCATGTCATAG
ACACAAAATGGGGCTGGGAAGCTGAGTGGCTGGCACTTCCCGGGTTAAAAACAAAGAACAGGGCTGGGAA
GTTCAGTGGGTAGCTCTGTGGTCATCATAGACACAAAATTGAGCCTGAAAGGTGAGTGGCTGGCACTTCC
CGCGTTAAAAAGAAAGAACTGGGCTGGGAAGTTCAGTGGGTAGCGCAGTCCACGTCATGGACAGAAAAGT
GTGCTGGGAAGCTCAGTGGCTGGGACTTCCCGCGTTGAAAACAAATTACAGAGTTGGGAAGTTCAGTGGG
TAGCGCTGTCCACGTCATAGACAAAAAATTGGGCTGGCAAGCTGAGTGGCTGGTGCTTCCCACGTTAAAA
CATCTTACAGAGCTGGGAAGTTCACTTTTTAGCGCTGTCCATGTCATAGACACATAATTGCGCTGGGATG
CTGAGTGGCTGGCTTTTCCCGGGCGAAAAAAAAAGAACAGGGCTGGGAAGTTCCGTGGGTAGCGCTGTCC
ATGTCATAGACACAAAAGTGGGCTGGGAAGCTGAGTGGCTGGCACTTCCCGCATTTAAAACAATGAACGG
GGCTGGGAAGTTCAGTTTGTAGCGCTGTCCACGTCATTGACACAAAAGTGGGCTGAGAAGATGAGTAGCT
GGTACTTCCCACATTAAAAACAAACTGCAGGGCTGGGAAGTTCAGTGGGTAGCGCTGTCCTGGTCATAGA
CACAAAATTGGGTGGGAAGCTGAGTGGCTGTCGCTTCCAGTGTTAAAAACTACGAAGGGGGCTGTGGAGT
TCAGTAGGTTGCGCTGTACATGTCATAGACACAAAATGGGGCTGGGAAGCTGAGTGGCTGGCACTTCAGG
GGTAAAAACTAAGAACAGGGCTGGGAAGTTCAGTGGGTAGCCCTGTCGACGTCATAGACACAAAATTGAG
CCTGAAAGGTGAGTGGCTGGCGCTTCCCCCGTTAAAAAAATAGAGAACGGACTGGGAAGTTCAGTGGGTA
GCACTGTCCATGTCATAGACACAAAATTGGGCTGGGAAGCTGAGTGGCTGGCACTTCCCGCATTTAAAAC
AATGAACGGGGCTGGGAAGTTCAGTTTGTAGCGCTGTCCACGTCATTGACACAAAAGTGGGCCAGGTAGC
TGAATGGCTGGTACTTCCCGCGTTAAAAACAAAGAACAGGGCGGGGAAGTTCACTGGGTAGCGCTGTCCA
TGTCATAGACACAAATGTGCGCTGGGAAGCTGGGTGGGCAGCTCTTCCCAAGTTAAAAACAAAGAACGGG
GCTGGGAAGTTCAGGAAGTAGCGCTCTCCACGTCAAAGACACAAAATTGGGCTGGGAAGATGAGTGGCTG
TCGCCTCCCGCATTAATAAAAAGAAAGGGGCTTGGAAGTTCAGTGGGTAGCGCTGTCCACATCATAGACA
CAAAATGGAGCTGGGCCGGTGGGTGGGTGGCGCTTCCCCGTTACAAACAAAGAAAGGGGCTGGGAAGTTC
AGTGGGTAGCGCTGTCCATGTCATAGACACAAAATTGGGCTGGGAAGCTGAGTGGCTGGCACTTTCCGGG
ATAAAAACAAAGAACGGGGCTGGGAAGTTCAGTGGGTAGCGCTATCCACGTCTTTGACACAAAAGTGGGC
TGGGAAGCTGAGTGGCTGACACTTCCCGCGCTAAAAACAAACTGCAGGGCTGGGAAGTTCAGTGGGTAGC
GCCGTCCACGTCACAGACACAAAGTTGTGCTGGGCAGCTGGGTGGGCAACTCTTCCTAAGTTAAAACAGA
GACGGGGATGGGAAGTTCAGTGGGTAGCCCGGTCCAGGTCTTAGACACAAACCGGGACTGGGAAGCTGAG
TGGCTGGCACTTCCCGCTTTAAAAACAAAGAACAGGGCTGGGAAGTTCAGTGGGTAGCTCTGTCGACGTC
ATAGACACAAAATTGAGCCTGAAAGGTGAGTGGCTGGCGCTCCCCGCGTTAAAAAGAAAGAACTGGGCTG
GGGAGTTCAGTGGGTAGAACTGTCCACGTCATAGACACAAAATTGGGCTGTGAAGCTGGGTGGGCAGCTC
TTCCCGCCTTAAAAAAAAAAGAGCAGGGCTGCGAAGTTCAGTGGGTAGCGCTGTCCACGTCATTGACGCA
AAAGTGGGCTGGGAAGCTAAGTGGCTGGCACTTCCTGCGTTAAAAACAAAATGCATGGCTGTGAAGTTCA
GTGGGTAGCGCTGTCCCGGTCATAGACACAAAATGGATCTGGAGAGCTGGGTGGGTGGCAATTCCCACGT
TAAAAACGAAGAACGGGGCTGGGAAGTTCAGTGGGTAGCGCTGTCCATGTCATAGACACAAAAGTACGCT
GGGAAGCAGGGTGGGTGGCGCTTCCCGCATTAAAAACAAAGAACGGGGCTGGGAAGTTCAGTGGGTAGCG
CGGTCCAGGTCATAGACACAAAATTGGGCTGGGAAGCTGAGTGGCTGTCGCTTCCAGTGTTAAAAACTAC
GAAGGGGGCTGTGGAGTTCAGTAGGTTGCGCTGTACATGTCATAGACACAAAATGGGGCTGGGAAGCTCA
GTGGCGGGCACTTTCCGTGTTGGAAACAAAGAACAGGGATGGACAGTTCAGTAGGTAGCTCTGTCGACGT
CATTGACACAAAATTGAGCATGAAAGGTGAGTGGCTGACGCTTCCCGCGTTAAAAAGAAAGAACAGGGCT
GGGAAGTTCAGCGGGTAGCGCAGTCCATATCATATACACGAAATTTTGCTGGGCCACTTGGTGGGCGGCT
CTTCCCAAGTTAAAAACCAAAAAAGGGGCTGGGAAGTTCAGTGGGGAGCGCTGTCCACGTCATAGACACA
AAATTGGGCTGGGAGCCTGAGTGGCTGGCGCTTTCCGGGTTAAAAGCAAAGAACTGGGCTGGGAAGTTCA
GTGGGTAGCTCTGTGGTCGTCATAGACACAAAATTGAGCCTGAAAGGTGAGTGGCGGGCACTTCCCGCGT
TAAAAAGAAAGAACTGGGCTGGGAAGTTCAGTGGGTAGCGCAGTCCACGTCATGGACACAAAAGTGTGCT
GGGAAGCTCAGTGGCTGGGACTTCCCGCGTTGAAAACAAATTACAGAGTTGGGAAGTTCAGTGGGTAGCG
CTGTCCACGTCATAGACAAAAAATTGGGCTGGCAAGCTGAGTGGCTGGTGCTTCCCACGTTAAAACATCT
TACAGAGCTGGGAAGTTCACTTTTTAGCGCTGTCCACGTCATAGACACATAATTGGGCTGGGATGCTGAG
TGGCTGCCTTTTCCCGGGCGAAAAAAAAAGAACAGGGCTGGGAAGTTCAGTGGGTAGCGCTGTCCATGTC
ATAGACACAAAAGTGGGCTGGGAAGCTGAGTGGCTGGCACTTTCCGGGATAAAAACGAAGAACGGACTGG
CAAGTTCAGTGGGTAGCACTGTCCATGTCATAGCCACAAATTGGGCTGGGAAGCTGAGTGGCTGGCACTT
TCCGGGATAAAACAATGAACGGGGCTGGGAAGTACAGTGGGTAGCGCTGTCCACGTCATTGACACAAAAG
TGGGCTGAGAAGGTGAGTGGATGGTACTTCCCGAATGAAAAACAAAATACAGGGCTGGGAAGTTCAGGGG
GTAGCGCTCTCCACGTCAAAGACACAAAATTGGGCTGGGAAGATGAGTGGCTGTCGCCTCCCGCATTAAT
AAAAAGAAAGGGGCTTGGAAGTTCAGTGGGTAGCGCTGTCCACATCATAGACAGAAAATGGTGCTGGGCC
GGTGGGTGGGTGGTGCTTCCCCATTACAAACAAAGAAAGGGGCTGGGATGTTCAGTGGGTAGCACTGTCC
ATGTCATAGCCACAAAATTGGGCTGGGAAGCTGAGTGGCTGACACTTTCCGGGATAAAAAAAAGAACAGG
GCTAGGAAGTTCAGTGGGTAGCTCTGTCGACTTCATAGACACAAAATTGAGCCTGAAAGGTGAGTGGCTG
GTGCTTCCCGCATTAAAAACAAAGAACAAGGCTGGGAAGTTCAGTGGGTAGCACTGTCCATGTCATAGAC
ACAAAATTGAGCTGGGATGCAGCGTGGGTGGCGCTTCCCGCCTTAAAAACAGAGAGCGGGGCTGGGAAGT
TCAGTGGGTAGCACGGTCCAGGTCATAGACAAAAAATGGGGCTGGGAAGCTGAGTGGCTGTCGCTTCCAG
TGTTAAAAACAACGAAGGGGGCTGTGGAGTTCAGTGGGTTGCGCTGAACATGTCATAGACACAAAATGGG
GAATGCGAAGCTCAGTGGTGGGCACTTTCTTTGTTAAAAACAAAGAACAGGGCTGGGCAGTTCAGTGGGT
AGCTCTGTCGACGTCATAGACACAAAATTGAGCCTGAAAGGTGAGTGGCTGAGGCTTCCCGGGTTAAAAA
AAAAAGAACAGGGCTGGGAAGTTCAGTGGGTAGGGCTGTCCACGTCATAGACACAAAATTGGGCTGGGAA
GCTGAGTGGCTGGCGCTTCCCCATTTCAAACAAAATGCATGGCTGGGAGTTCAGTGGGTAGCGCTGTCCG
GTCATAGACACAAAATGGATCTGGGCAGCTGGGTGGGTGGCAATTCCCCTGTTAAAAACGAAGAACGGAT
GGGAAGTTCAGTGGGTAGCACTGTCCATGTCATAGACACAAAATTAGGCTGGGATGCAGGGTGGGTGGCA
CTTCCAGCATTTAAAAAGGGAGAACGAAGCTGGGAAGTTCAGTGGGTAGCGCTGTCCGGGTCATAGACAC
AAAATTGGGCTGGGAAGCTGAATGGCTGTCGCTTCATGCGATAAAAGCAAAGAACGGGGCTGGGAAGTTC
AGTGGGTAGCACTGTCCATGTATTTGACACAAAATGGAGCTGGGCGGCTGGATGGGTGGCGCTTCCCCCG
TTAAAAACAACGAACAGGACTGGGAAGTACAGTGGGTTGCGCTGTCCACATCGTAGCTGCAAAATGGAGC
TGGTCAGCTGTGTGGGTGGCGCTTCCCGAGTCAAAAACAACGAAGAGCTGGGAAGTTCAGTGGGGTGTGC
TGTCCACGTCATAGACACAAAATGGGGCTGGGAAGCTGAGTGGCTGGCACTTCCCGGGTTAATACAAAGA
ACAGGGCTGGGAAGTTCAGTGGGTAGCCTTGTCGACGTCATAGACACAAAATTGAGCCTGAAAGGTGAGT
GGCTGGCGCTTCCCGCGTTAAAAAGAAAGAACTGGGCTGGGAAGTTCAGTGGGTAGCACTGTCCATGTTT
AAGACACAAAATTGGGCTGGGAAGCTGGGTGGGCAGCTCTTCACGCCTTAAAAGAACGAACACGGCTGGG
AAGTTCAGTGGGTAGCGCTATCCACGTCATTGACACAAACGTGGGCTGGGAAGCTGAGTGGCTGGCCCTT
CCCGCGTGAAAAACAAAATGCATGGCTGGGATGTTCAGTGGGTAGCCCTGGCCCCGTCATGGACACAAAA
TGGAGCTGGCAGCTGGGTGGGTGGCGCTTACCCCGTTAAAAACAAAGAGAGGGGCTGGGAAGTTCAGTGG
GTAGCACTGTCCATACCATCGACACAAAATTGGGCTGGGATGCAGGGTCAGTGGCCCTTCCCGCGTTAAA
ACCAGAGAACTCTGCTGGGAAGTTCACTGGGTAGTGTGGTCCAGGTCGTAGACACAAAATTGGGCTGGGA
AGGTGAGTGGCGGGCACTTCCTGGGTTAAAAACAAAGAACAGGGCTGGGAAGTTCAGTGGGTAGTGCTGT
CCATGTCATAGACACAAAAGTGCGCTGGGAAGCTGGGTGGGCAGCTCTTGCCAAGTTAAAAACAAAGAAC
GGGGCTGGGAGGTTCAGTGGGTAGCGCAGTCCAGGTCATAGACACAAAATTGGGCTGGGAAGCTGAGTGG
CTGTCGCTTCCAGTGTTAAAAACTACGAAGGCGGCTGTGGAGTTCAGTAGGTTGCGCTGTACATGTCATA
GACACAAAATGGGGCTGGGAAGGTCAGTGGCGGGCACTTTCCGTGTTAGAAACAAAGAACAGGCCTGGAC
AGTTCAGTGGGTAGCTCTGTCGACGTCATTGACACAAAATTGAGCCTGAAAGGTGAGTGGCTGGCGCTTC
CCGCATTAAAAAAGAAAGAACTGGGCTGGGAAGTTCAGTGGGTAGCGCTGTCCACGTCATTGACACAACA
GTGGGCTGAGAAGCTGAGTGGCTGGTACTTCCCGCATGAAAAACAAAATACAGGGCTGGGAAGTTCAGGG
GGTAGCGCTCTCCACGTCAAAGACACAAAATTGGGCTGGGAAGATGAGTGGCTGTCGCCTCCCGCATTAA
TAAAAAGAAAGGGGCTTGGAACTTCAGTGGGTAGCGCTGTCCACATCATAGACACAAAATGGAGCTGGGT
CGGTGGGTGGGTGGCACTTCCCCGTTACAAACAAAGAAAGGGGCTGGGATGTTCAGTGGGTAGCACTGTC
CATGTCATAGCCACAAAAATGGGCTGGGAAGCTGAGTGGCTGGCACTTTCCGGGATAAAAACAAAGAACA
GGGCTGGGAAGTTCAGTGGGTAGCGCTATCCACGTCATTGACACAAAAGTGGGCTGGGAAGCTGAGTGGC
TAACACTTCCCCCATTAAAAACAAACTGCAGGGCTGGGAAGTTCAATGGGTAGCGCTGTCCAGGTCATAG
ACACAAAATTGGGTGGGAAGCTGAGTGGCTGTCGCTTCCAGTGTTAAAAACTATGAAGGGGGCTCTGGAG
TTCAGTAGGTTGCGCTGTAAGTGTCATAGACACAAAATTGGGCTGGGAAGCTGAGTGGCTGGCACTTTCC
GGGATAAAAACAAAGAACAGGGCTGGGAACTTCAGTGGGAAGTGCAGTCCAGGTCATGGACACAAAAGTG
TGCTGGGAAGCTCAGTGGCTGGGACTTCCCGCGTTTAAAACAAATTACAGAGTTGGGAAGTTCAGTGGGT
AGCGCTGTCCACGTCATAGACAAAAAATTGGGCTGGCAAGCTGAGTGGCTGGTGCTTCCCACGTTAAAAC
ATCTTACAGAGCTGGGAAGTTCACTTTTTAGCGCTGTCCAAGTCATAGACACATAATTGGGCTGGGATGC
TGAGTGGCTGCCTTTTCCCGAGCGAAAAAAAAAGAACAGGGCTGGGAAGTTCAGTGGGTAGCCCTGTCGA
CGTCATAGACACAAAATTGAGCCTGAAAGGTGAGTGGCTGGCGCTTCCCCCGTTAAAAAAATAGAGAACG
GGGCTGGGAAGTTCAGTTCGTAGCGCTGTCCACGTCAGAGACACAAAAGTGTGCTGGGAAGCTGAGTGGC
TGGCCCTTCCCGCGTTAAAAACAAAGAACAGGGCTGGGAAGTTCAGTGGGTAGCACTGTCGACGTCATTG
ACACAAAATTGAGCCTGAAAGGTTAGTGGCTGACGCTTCCCGCGTAAAAATGAAAGAACTGGGCTGGGAA
GATCAGTGGGTAGCGCTGTCCACGTCATTGACACAAAATTGGGCTGTGAGGCTGGGTGGGCAGCTCTTCC
CGCATGAAAAAAAAAAAAAGAACAGGGCTGGGAAGTTCAGTGGGTAGCGCAGTCCACGTCATTGTCACAA
AAGTGTGCTGGGAAGGTGAGTGGATGGCAATTGCCGAGTTTAAAACAAATTACAGAGTTGGGAGTTCAGT
TGGTAGCCCTGTCCACGTCATAGACACAGAACTGGGCTGGGAAGCTGAGTGGCTGGCACTTCCCGCATTT
AAAACAATGAACAGGGCTGGGAAGTTCAGTTTGTAGTGCTGTCCACATCATTGACACAAAAGTGCGCTGG
GAAGCTGGGTGGGCAGCTCTTCCCGAGTTAAAAACAAAGAACGGGGCTGGGAGGTTCAGTGGGTAGCGCG
GTCCAGGTCATAGACACAAAATTGGGTGGGAAGCTGAGTGGCTGTGGCTTCCAGTGTTAAAAACAACGAA
GGGGGTTGTGGAGTTCATTTCATTGGGTTGTGCTGTACATGTCATAGACACAAAATGGGGCAGGGAAGCA
GAGTGGCTGGCACTTCCCTTGTTAAAAACAAAGAACAGGGCTGGGAAGTTCAGTGGGTAGCTCTGTGGTC
GTCATAGACACAAAATTGAGCCTGAAAGGTGAGTGGCTGGTGCTTCCCGCGTTAAAAAGAAAGAACTGGG
CTGGGATGTTCAGTGGGTAGCGCAGTTCCCGTCATGGACACAAACTTGTGCTGGGAAGCTCAGTGGCTGG
GACTTCCCGCGTTGAAAACAAATTACAGAGTTGGGAGTTCAGTGGGTAGCGCTGTCCACCTCATAGACAA
AAAATTGGGCTGGCAAGGTGAGTGGCTGGTGCTTCCCACGTTAAAACATCTTACAGAGCTGGGAAGTTCA
CTTTTTAGCGCTGTCCTTGTCATAGACACATAATTGGGCTGGGATGCTGAGTGGCTGGCTTTTCCCGGGC
GAAAAAAAAAGAACAGGGCTGGGAAGTTCAGTGGGTAGCCCTGTCGACGTCATAGACACAAAATTGGGCT
GGGAAGCTGAGTGGCTGTGGCTTCCAGTGTTAAAAACAACGAAGGGGGCTGTGGAGTTCATTGGGTTGCG
CTGTACATGTCATAGACGCAAAATGGGGCTGGGAAGCAGAGTGGCTGGCACTTCCCGGGTCAAAAACAAA
GAACAGGGCAGGGAAGTTCAGTGGGTAGCTCTGTGGTCGTCATAGACACAAAATTGAGCCTGAAAGGTGA
GTGGCTGGCGCTTCCCGAATTTAAAACAATGAATGGGGGTGGGAAGTTCAGTTTGTAGCGCTGTCCACGT
CATTGACACAAAAGTGGGCTGAGAAGCTGAGTGGCTGGTACTTCCCGCATGAAAAACAAAATACAGGGCT
GGGAAGTTCAGGGGGTAGCGCCCTCCACGTCAAAGACACAAAATTGGGCTGGGAAGATGAGTGGCTGGCA
CTTCGCGGGATAAAAACAAAGAACAGGGCTGGGAAGTTCAGTGGGTAGCGCTATCCACGTCATTGACACA
AAAGTGGGCTGGGAAGCTGAGTGGCTGACACTTCCCGCGTTAAAAACAAACTGCAGGGCTGGGAAGTTCA
GTGGGTAGCGCTGTGCAGGTCATAGACACAAAATTGGGTGGAAGCTGAGTGGCTGTCGCTTCCAGTGTTA
AAAACTACGAAGGGGGCTGTGGAGTTCAGTATGTTGCGCTGTACATGTCATAGACACAAAATGGGGCTGG
GAAGCTGAGTGGCTGGCACTTCAGGGGTAAAAACCAAGAACAGGGCTGGGAAGTGCAGTGGGTAGCCCTG
TCGACGTCATAGACAAAAATTGAGCCTGAAAGGTGAGTGGCTGGCGCTTTCCCCGTTTAAAAAAATAGAG
AACGGGGCTGGGAAGTTCAGTTCGTAGCGCTCTCCACGTCAGAGACACAAAATTGGGCTGGGAAGCTGAG
TGGCTGGCCCTTCCCGCGTTAAAAACAAAGAACAGGGCTGGGAAGTTCAGTGGGTAGCGCTGTCCACGTC
ATTGACACAAAATTGGGCTGGGAAGCTGAGTGGCTGTGGCTTCCAGAATTAAAAACAACGAAGGGGGCTG
TGGAGTTCATTGGGTTGCGCTGTACATGTCATAGACACAAAATGGGGCAAGGAAGCAGAGTGGCTGGCAC
TTCCCGGGTCAAAAACAAAGAACAGGGCAGGGAAGTTCAGTGGGTAGCTCTGTGGTCGTCATAGACACAA
AATTGAGCCTGAAAGGTGAGTGGCTGGCGCTTCCCGAGTTTAAAACAATGAACGGGGCTGGGAAGTTCAG
TTTGTAGCGCTGTCCACGTCATTGACACAAAAGTGGGCTGAGAAGCTGAGTGGCTGGTACTTCCCGCATG
AAAAACAAAATACAGGGCTGGGAAGTTCAGGGGGTAGCGCCCTCCACGTCAAAGACACAAAATTGGGCTG
GGAAGATGAGTGGCTGTTGCCTCCCGCATTAATAAAAAGAAAGGGGCTTGGAAGTTCAGTGGGTAGCGCT
GTCCACATCATAGACAGAAAATGGAGCTGGGCCGGTGGGTGGGTGGCGCTTCCCCGTTACAAACAAAGAA
AGGGGCTGGGATGCTCAGTGGGTAGCACTGTCCATGTCATAGCCACAAAATTGGGCTGGGAAGCTGAGTG
GCTGACACTTCCCGCGTTAAAAACAAACTGCAGGGCTGGGAAGTTCAGTGGGTAGCCCTGTCCAGGTCAT
AGACACAGAATTGGGCTGTGAGGCTGGGTGGGCAGCTCTTCCCGCATGAAAAAAAAAAAAAGAACAGGGC
TGGGAACTTCAGTGGGTAGCGCAGTCCAGGTCATTGACACAAAAGTGTACTGGGAAGCTCAGTGGCTGGG
ACTTCCCGAGTTTAAAACAAATTACAGAGTTGGGAAGTTCAGTTCATAGCTCTGTCCACGTCATAGACAC
AGAACTGGGCTGGGAAGCTGAGTGGCTGGCACTTCCCGCATTTAAGACAATGAACGGGGCTGGGAAGTTC
AGTTTGTAGCGCTGTCTACGTCATTGACACAAAAGTGGGCTGCGTAGCTGAATGGCTGGTACTTCCCGCG
TTAAAAACAAAGAACAGGGTTGGGAAGTTCAGTGGGTAGCACTGTCCACGTCATAGACACAAAATTGGGC
TGGAAGCTGAGTGGCTGTCGCTTCCAGTGTTAAAAACTACGAAGGGGGCTGTGGAGTTCAGTAGGTTGCG
CTGCACATGTCATAGACACAAAATGGGGCTGGGAAGCTCAGTGGCGGGCACTTTCCGTGTTAGAAACAAA
GAACAGGGCTGGACAGTTCAGTGGGTAGCTCTGTTGACGTCATTGACACAAAATTGAGCCTGAAAGGTGA
GTGGCTGACGCTTCCAGTGTTAAAACAACGAAGGGGGCTGTGGGGTTCAGTGGATGGCGCTGTCCAAGTC
AAAGACCTAAATGGGGCTGGGAAGCAGTGGCGGGCCCTTCCCGCGTTAAAAACAAAGAACAGGGCTGGGA
AGTTCAGTGGGTAGCACTGTCGACGTCATTGACACAAAATTGAGCCTGAAAGGTTAGTGGCTGGCGCTCC
CCGCGTTAAAAAAGAAAGAACTGGGCTGGGAAGTTCAGTGGGTAGCGCTGTCCACGTCATTGACACAAAT
TGGGCTGTGAGGCTGGGTGGGCAGCTCTTCCCGCATGAAAAAAAAAAAAGAACAGGGCTGGGAAGTTCAG
TGGGTAGTGCTGTCCATGTCAGAGACACAAAAGTGCGCTGGGAAGCTGGGTGGGCAGCTCTTCCCGCCTT
AAAAACAAAGAACGGGGCTGGGAACTTCAGTGGATAGCGCGGTCCTGGTCATAGACACAAAATTGGGTGG
AAGCTGAGTGGCTGTGGCTTCCAGTGTTAAAAACTACGAAGGGGGCTGTGGAGTTCAGTAGGTTGCGCTG
TACATGTCATAGACACAAAATGGGGCTGGGAAGCTGAGTGGCTGGCAATTCAGGGGTAAAAGCTAAGAAC
AGGGCTGGGAAGTTCAGTGGGTAGCCCTGTCGACGACGTAGACACAAAATTGAGCCTGAAAGGTGAGTGG
CTGGCGCTTCCCCACTTAAAAAAATAGAGAACGGGGCTGGGAAGTTCAGTTCGTAGCGCTGTCCACGTCA
GAGACACAAAAGTGTGCTGGGAAGCTGAGTGGCTGGCCCTTCCCGCGTGAAAAACAAAATGCATGGCTGG
GAAGATCAGTGGGTAGCGCTGTCCCCGTCGTAGACACAAAATGGAGCTGGGCAGCTGGGTGGGTGGCGCT
TACCCCGTTAAAAACAAAGAAAGGGGCTGGGAAGTTCACTGGGTAGCCCTGCCCACATAACAGACACAAA
ATGGAGCTCGTCCACTGGGTGGGTGGGGCTTCCCCCCCGTTAAAAACAGAGAGAGGGGCTGGGAAGTTCA
GTGGGTAGCACTGTCCATATCATCGACACAAAATTGGGCTGGGATGCAGGGTCAGTGGCCCTTCCCGCGT
TAAAAACAGAGAACTCTGCTGGGAAGTTCAGTGGGTAGCACGGTCCAGGTCATAGACACAAAACTGGGCT
GGGAAGGTGAGTGGCTGGGACTTCCCGAGTTTAGAACAAATTACAGAGCTGGGAAGTTCACTTTGTAGCG
CTGTCCCCTTCATTGACACAAAAGTGGGCTGGGAAGCTGAGTGGCTGGCACTTCCCGCTTGAAAAACAAA
ATGCATGGCTGGGAAGTTCAGTGGGTAGCGCTATCCCCGTCATAGACACAAAATGGAGCTGGGCAGCTGG
GTGGGTGGCGCTTACCCCGTTAAAAACAAAGAAAGGGGCTGGAAAGTTCACTGGGTAGCCCTGTCCACAT
AATAGACACAAAATGGAGCTCGTCCACTGGGTGGGTGGCGCTTCCCCCCCGTTAAAAACAAAGAGAGGGG
CTGGGAAGTTCAGTGGGTAGCACTGTCCATATCATCGACACAAAATTGGGCTGAGATGCAGGGTTAGTGG
CCCTTCCCGCGTTAAAAACAGAGAACTCTGCTGGGAAGTTCAGTGGGTAGAGCGGTCCAGGTCAAAGACA
CAAAATTGGGCTGGGAAGGTGAGTGGCGGGCACTTCCCGGGTTAAAAACAAAGAACAGGGCTGGGAAGTT
CAGTGGGTAGCCCTGTCCATGTCATAGACACAAAAGTGCGGTGGGAAGCTGGGTGGGCAGCTCTTCCCGC
CTTAAAAACAAAGAACGGGGTTGGGAGGTTCAGTGGGTAGTGCCGTCCAGGTCATAGACACAAAATTGGG
CTGGAAGCTGAGTGGCTGTCGCTTCCAGTGTTAAAAACTACGAAGGGGGCTGTGGAGTTCAGTAGGTTGC
GCTGTACATGTCATAGACACAAAATGGGGCTGGGAAGCTCAGTGGCGGGCACTTTCCGTGTTAGAAACAA
AGAACAGGGCTGGACAGTTCAGTGGGTAGCTCTGTCGACGTCATAGACACAAAATTGAGCCTGAAAGGTG
AGTGGCTGACGCTTCCAGGGTTAATAACAACGAAGGGGGCTGTGGGGTTCAGTGGATGGCGCTGTCCAAG
TCAAAGACCTAAATGGGCCTGGGAAGCTGAGAGGCTGACACTTCCCGGTTAAAAACGATGAGCAGGGGTG
GGAAGTTCAGTGGGAATGTCTGTCCACAGCATAGACACAAAATTGGGCTGGGAAGCTGAGTGGTTGCCGG
TTCACCTTTTAAAAACAAAGAATGGGGCTGGGAAGTTCAATGGTTTGCGCTGTCCGGGTCATAGACACAA
AATTGGGCTGGGAAGCTGAGTGGCTGGCGCTTCCTGCGTTAAAAAGAAAGAACTGGGCTGGGAAGTTCAG
TGGGTAGCACTGTCCACGTTTAAGACACAAAATTGGGCTGGAAGCTGAGTGGCTGTCGCTTCCAGTGTTA
AAAACTACGAAGGGGGCTGTGGAGTTCAGTAGGTTGCGCTGTACATGTCATAGACACAAAATGGGGCTGG
GAAGCTCAGTGGCGGGCACTTTCCGTGTTAGAAACAAAGAACAGGGCTGGACAGTTCAGTGGGTAGCTCT
GTCGACGTCATTGACACAAAATTGAGCCTGAAAGGTGAGTGGCTGACGCTTCCAGTGTTAAAACAACGAA
GGGGGCTGTGGGGTTCAGTGGATGGCGCTGTCCAAGTCAAAGACCTAAATGGGAAGCTGAGAGGCTGGCA
CTTCCCTGTTAAAAACGAAGAGCAGGGGTGGGAAGTTCAGTGCGAATGTCTGTCCACAGCATAGACACAA
AATTGGGCTGGGAAGCTGAGTGGCGGGCACTTCCCGGGTTAAAAACAAAGAACAGGGCTGGGAAGTTCAG
TGGATAGCGCTGTCCACGTCGTTGACACAAATTTGGGCTGGGAAGCTGAGTGGCTGTGGCTTCCAGTGTT
AAAAACAACGAAGGGGGCTGTGGAGATCATTGGGTTGCGCTGTACATGTCATAGACACAAAATGGGGCAG
GGAAGCAGAGTGGCTGGCACTTCCCTGGTTAAAAACAAAGAACAGGGCTGGGAAGTTCGGTGGGTAGCGC
AGTCCACGTCATGGACACAAAAGTGTGCTGGGAAGCTCAGTGGCTGGGACTTCCCGCGTATAAAACAAAT
TACAGAGTTGGGAAGTTCAGTGGGTAGCGCTGTCCACGTCATAGACAAAAAATTGGGCTGGCAAGCTGAG
TGGCTGCTGCTTCCCACGTTAAAACATCTTACAGAGCTGGGAAGTTCACTTTTTAGCGCTGTCCATGTCA
TAGACACATAATTGGGCTGGGATGCTGAGTGGCTGGCTTTTCCCGGGCGAAAAAAAAAGAACAGGGCTGG
GAAGTTCAGTGGGTAGCGCAGTCCATGTCATAGACACAAAATTGGGCTGGCAAGCTGAGTGGCTGCTGCT
TCCCACGTTAAAACATCTTACAGAGCTGGGAAGTTCACTTTTTAGCGCTGTCCATGTCATAGACACATAA
TTGGGCTGGGATGCTGAGTGGCTGGCTTTTCCCGGGCGAAAAAAAAAAAGAACAGGGCTGGGAAGTTCAG
TGGGTAGCGCTGTCCATGTCATAGACACAAAATTGGGCTGGGAAGCTGAGTGGCTGGTGCTTCGCAAATT
TAAAACAATGAACGGGGCTGGGAAGTTCAGTTTGTAGCGCTGTCCACGTCATTGACACAAAAGTGGGCTG
AGAAGCTGAGTGGCTGGTACTTCCCGCATGAAAAACAAAATACAGGGCTGGGAAGTTCAGGAAGTAGCGC
TCTCCACGTCAAAGACACAAAATTGGGCTGGGAAGATGAGTGGCTGTCGCCTCCCGCATTAATAAAAAGA
AAGGGGCTTGGAAGTTCAGTGGGTAGCGCTGTCCACATCATAGACACAAAATGGAGCTGGGCCGGTGGGT
GGGTGGCACTTCCCCGTTACAAACAAAGAAAGGGGCTGGGATGTTCAGTGGGTAGCAGTGTCCATGTCAT
AGCGACAAAATTGGGCTGGGAAGCTGAGTGGCTGGCACTTTCCGGGATAAAAACAAAGAACAGGGCTGGG
AAGTTCAGTGGGTAGCGCTATCCACGTCATTGACACAAAAGTGGGCTGGGAAGCTGAGTGGCTGACACTT
CCCGCGTTAAAAACAAACTGCAGGGCTGGGAAGTTCAGTGGGTAGCGCTGTCCAGATCATTGACACGAAA
GTGTGCTGGGAAGCTGAGTGGCTGGGACTTCCCGAGTTTAAAACACATTACAGAGTTGGGAAGTTCCGTG
GGTAGCGCTCTCCACGTCATTGACACAAAAGTGGGCTCGAAGCTGAGTGGCTGACGCTTCCAGTGTTAAA
AACAACGAAGGGGTTGTGGGGTTCAGTCGATGGCGCTGTCCAAGTCAAAGACCTAAATGGGCCTGGGAAG
CTGAGTGGCTGGTGCTTCCCGAATTTAAAACAATGAACGGGGCTGGGAAGTTCAGTGGGTAGCGCAGTCC
ATGTCATTGACACAAAAGTGTGCTGGGAAGCTGAGTGGCTGGCACTTCCGGGGTTAAAAACTAAGAACAG
GGCTGGGAAGTTCAGTGGGTAGCCTTGTCGACGTCATAGAAACGAAATTGATCCTGAAAGGGGAGTGGCT
GGCGCTTCCCCCGTTAAAAAAATAGAGAACGGGGCTGGGAAGTTCAGTTCGTAGCGCTGTCCACGTCAGA
GACACAAAAGTGTGCTGGGAAGCTGAGTGGCTGGCCCTTCCCGCGTGAAAAACAAAATGCATGGCTGGGA
AGTTCAGTGGGTAGCGCTGTCCCCGTCATAGACACAAAATGGAGCTGGGCAGCTGGGTGGGTGGCGCTTA
CCCCGTTAAAAACAAAGAAAGGGGCTGGGAAGTTCACTGGGTAGCCCTGTCCACATAATAGACACAAAAT
GGAGCTCGTTCACTGGGTGGGTGGCGCTTCCCCCCCCCCCGTTAAAAACAAAGAGAGGGGCTGGGAAGTT
CAGTGGGTAGCACTGTCCATATCATCGACACAAAATTGGGCTGGGATGCAGGGTCAGTGGCCCTTCCCGC
GTTAAAAACAGAGAACTCTGCTGGGAAGTTCAGTGGGTAGCACGGTCCAGGTCATAGACACAAAATTGGG
CTGGGAAGGTGGCGGGGCTGTGGCTTCCAGTGTTAAAAACAACGAAGGGGGCTGTGGAGATCATTGGGTT
GCGCTGTACATGTCATAGACACAAAATGGGGCAGGGAAGCAGAGTGGCTGGCACTTCCCGGGTTAAAAAC
AAAGAACAGGGCTGGGAAGTTCAGTGGGTAGCTCTGTGGTCGTCACAGACACAAAATTGAGCCTGAAAGG
TGAGTGGCTGGCGCTTCCCACGTTAAAAAGAAAGAACTGGGCTGGGAAGTTCGGTGGGTAGCGCGGTCCA
CGGCATGGACACAAAAGTGTGCTGGGAAGCTCAGTGGCTGGGACTTCCCACGTTTAAAACAAATTACAGA
GTTGGGAAGTTCAGTGGGTAGCGCTGTCCACGTCATAGACAAAAAATTGGGCTGGCAAGCTGAGTGGCTG
ATGCTTCCCACGTTAAAACATCTTACAGAGCTGGGAAGTTCACTTTTTAGCGCTGTCCATGTCATAGACA
CATAATTGGGCTGGGATGCTGAGTGGCTGGCTTTTCCCGGGCGAAAAAAAAAGAACAGGGCTGGGAAGTT
CAGTGGGTAGCGCTGTCCATGTCATAGACACAAAATTGGGCTGGGAAGCTGAGTGGCTGGCACTTCCCGA
ATTTAAAACAATGAACGGGGCTGGGAAGTTCAGTTTGTAGCGCTGTCCACGTCATTGACACAAAAGTGGG
CTGAGAGGCTGAGTGGCTGGTACTTCCCACATGAAAAACAAAATACAGGGCTGGGAAGTTCAGGGGGTAG
CGCTCTCCACGTCAAAGACACAAAATTGGGCTGGGAAGATGAGTGGCTGTCGCCTCCCGCATTAATAAAA
AGAAAGGGGCTTGGAAGTTCAGTGGGTAGCGCTGTCCACATCATAGACACAAAATGGAGCTGGGCCGGTG
GGTGGGTGGCGCTTCCCCGTTACAAACAAAGAAAGGGGCTGGGATGTTCAGTGGGTAGCACTGTCCATGT
CATAGCCACAAAATTGGGGTGGGAAGCTGAGTGGCTGACACTTCCCGCGTTAAAAACAAACTGCAGGGCT
GGGAAGTTCAGTGGGTAGCGCTGTCCAGGTCATAGACACAGAATTGGGTGGGAAGCTGAGTGGCTGTCGC
TTCCAGTGTTAAAAACTACGAAGGGGGCTGTGGAGTTCAGTAGGTTGCGCTGTAAGTGTCATAGACACAA
TATGGGGCTGGGAAGCTCAGTGGCGGGCAATTTCCGTGTTAGAAACAAAGAACAGGGCTGGACAGTTCAG
TGGGAAGCTCTGTCGACGTCATTGACACAAAATTGAGCCTGAAAGGTGAGTGGCTGACGCTTCCAGTGTT
AAAAAAAAATAACAGGGCTTGGAAGTTCAGTGGGTAGCGCTGTCCACGTCATTGACACAAAATTGGGCTG
TGAGGCTGGGTGGGCAGCTCTTCCCGCATGAAAAAAAAAAAGAACAGGCCTGGGAAGTTCAGTGGGTAGC
GCAGTCCACGTCATAGACACATAACTGGGCTGGGAAGCTGAGTGGCTGGCACTTCCCGCATTGAAAACAA
TGAACGGGGCTGGGACGTTCAGTTTGTAGCGCTGTCCACGTCATTGACACAAAAGTGGGCTGCGTAGCTG
AGTGGCTGGTACTTCCCGCGTTAAAAACAAAGAACAGGGCTGGGAAGTTCAGTGGGTAGCACTGTCCACG
TCATAGACACAAAATTGGGCTGGGAAGCTCATTGGCGGGCAATTTCCGTGTTAGAAACAAAGAACAGGGC
TGGACAGTTCAGTGGGTAGCTCTGTCGACGTCATTGACACTAAATTGAGCCTGAAAGGTGAGTGGCTGGC
GCTTCCAGTGTTAAAAACAACGAAGGGGGCTGTGGGGTTCAGTGGATGGCGCTGTCCATGTCATAGACAC
AAAATGGGGCAGGGAAGCAGAGTGGCTGGCACATCCCGGGTAAAAAACAAAGAACAGGGCTGGGAAGTTC
AGTGGGTAGCTCTGTGGTCGTCATAGACACAAAATTGAGCCTGAAAGGTGAGTGGCTGGCGCTTCCCGCG
GTAAAAAGAAAGAACTGGGCTGGGAAGTTCAGTGGGTAGCGCAGTCCACGTCATGGACACAAAAGTATGC
TTGAAAGCTCAGTGGCTGGGACTTCCCGCGTTTAAAACAAATTACAGAGTTGGGAAGTTCAGTGGGTAGC
GCTGTCCACGTCATAGACAAAAAATTGGGCTGGCAAGCTGAGTGGCTGGTGCTTCCCACGTTAAAACATC
TTACAGAGCTGGGAAGTTCACTTTTTAGCGCTGTCCATGTCATAGACACATAATTGGGCTGGGATGCTGA
GTGGCTGGCACTTGCCGCATTTAAAACAATGAACGGGGCTGGGAAGTTCAGTTTGTAGCGCTGTCCACGT
CATTGACACAAAAGTGGGCTGAGAAGCTGAGTGGCTGGTACTTCCCGCATGAAAAACAAAATACAGGGCT
GGGAAGTTCAGGGGGTAGCGCTGTCCACGTCATAGACACAAAATGGAGCTGGGCCGGTGGGTGGGTGGCG
CTTCCCCGTTACAAACAAAGAAAGGGGCTGGGATGTTCAGTGGGTAGCACTGTCCATGTCATAGCCACAA
AATTGGGCTGGGAAGCTGAGTGGCTGACACTTTCCGGGATAAAAACAAAGAACAGGGCTGGGAAGTTCAA
TGGGTAGCGCTATGCACGTCATTGACACAAAAGTGGGCTGGGAAGCTGAGTGGCTGACACTTCCCGAGTT
AAAAACAAACTTCAGGGCTGGGAAGTTCAGTGGGTAGCGCTGTCCAGGTCATAGACACAAAATTGGGCTG
GAAGCTGAGTGGCTGTGGCTTCCAGTGTTAAAAACAACGAAGGGGGCTGTGGAGTTCCTTGGGTTGCGCT
GTACATGTCATAGACACAAAATGAGGCAGGGAAGCAGAGTGGCTGGCACATCCCGGGTTAAAAACAAAGA
ACAGGGCTGGGAAGTTCAGTGGGTAGCTCTGTGGTCGTCATAGACACAAAATTGAGCCTGAAAGGTGAGT
GGCTGGCGCTTCCCGCGTTAAAAAGAAAGAACTGGGCTGGGAATTTCAGTGGGTAGCGCAGTCCACGTCA
TGGACACAAAAGTGTGCTGGAAAGCTCAGTGGCTGGGACTTCCCGCGTTTAAAACAAATTACAGAGTTGG
GAAGTTCAGTGGGTAGCGCTGTCCACGTCATAGACAAAAAAATGGGCTGGCAAGCTGAGTGGCTGGTGCT
TTCCACGTTAAAACATCTTACAGAGCTGGGAAGTTCACTTTTTAGCGCTGTCCATGTCATAGACACATAA
TTGGGCTGGGATGCTGAGTGGCTGACTTTTCCCGGGCGAAAAAAAAAGAACAGGGCTGGGAAGTTCAGTG
GGTAGCGCAGTCCATGTCATAGACACAAAATTGGGCTGAGAAGCTGAGTGGCTGGCACTTCACGAGTTAA
AAAAAAAGAACAGGGCTGGGAAGTTCAGTGGGTAGCGCTGTCCACGTCATTGACACAAAATTGGGCTGGG
AAGCTGAGTGGCTGGCACTTGCCGCATTTAAAACAATGAACGGGGCTGGGAAGTTCAGTTTGTAGCGCTG
TCCACGTCATTGACACAAAAGTGGGCTGAGAATCTGAGTGGCTGGTACTTCCCGCATGAAAAACAAAATA
CAGGGCTGGGAAGTTCAGGGGGTAGCGCTGTCCACATCATAGACACAAAATGGAGCTGGGCCGGTGGGTG
GGTGGCGCTTCCCCGTTACAAACAAAGAAAGGGGCTGGGATGTTCAGTGGGTAGCACTGTCCATGTCATA
GCCACAAAATTGGGCTGGGAAGCTGAGTGGCTGGCACTTTCCGGGATAAAAACAAAGAACAGGGCTGGGA
AGTTCAATGGGTAGCGCTATCCACGTCATTGACACAAAAGTGGGCTGGGAAGCTGAGTGGCTGACACTTC
CCGAGTTAAAAACAAACTGCAGGGCTGGGAAGTTCAGTGGGTAGCGCTGTCCAGGTCATAGACACAAAAT
TGGGTGGGAAGCTGAGTGGCTGTCGCTTCCAGTGTTAAAAACTACGAAGGGGGCTGTGGAGTTCAGTAGG
TTGCGCTGTACATGTCATAGACACAAAATGGGGCTGGGAAGCTGAGTGGCTGGCACTTCAGGGGTAAAAG
CTAAGAACAGGGCTGGGAAGTTCAGTGGGTAGCCTTGTCGACGTCGTAGACACAAAATTGAGCCTGAAAG
GTGAGTGGCTGGCGCTTCCCCTGTTAAAAAAATAGAGAACGGGGCTGGGAAGTTCAGTTCGTAGCGCTGT
CCCCGTCAGAGACACAAAAGTGTGCTGGGAAGCTGAGTGGCTGGCCCTTCCGGCGAGAAAAACAAAATGC
ATGGCTGGGAAGATCAGTGGGTAGCGCTGTCCCCGTCATAGACACAAAATGGAGCTGGGCAGCTGGGTGG
GTGGCGCTTACCCCGTTAAAAACAAAAAAGGGGCTGGGAAGTTCACTGGGTAGCCCTGTGCACATAATAG
ACACAAAATGGAGCTCGTCCACTGGGTGGGTGGCGCTTCCCCCCCGTTAAAAACAGAGAGAGGGGCTGGG
AAGTTCAGTGGGTAGCACTGTCCATATCATCGACACAAAATTGGGCTGGGATGCAGGGTCAGTGGCCCTT
CCCGCGTTAAAAACAGAGAACTCTGCTGGGAGGTTCAGTGGGTAGCGCGGTCCAGGTCATAGACACAAAA
TTGGGCTGGGAAGGTGAGTGGCGGGCACTTCCCGGGTTAAAAACAAAGAACAGGGCTGGGAAGTTCAGTG
GGTAGCCCTGTCCATGTCATAGACACAAAAGTGCGCTGGGAAGCTGGGTGGGCAGCTCTTCCCACCTTAA
AAACAAAGAACGGGGCTGGGAAGTTCAGTGGGTAGCACGGTCCAGGTCATAGACACAAAATTGGGCTGGA
AGCTGAGTGGCTGTGGCTTCCAGTGTTAAAAACAACGAAGGGGGCTGTGGAGTTCCTTGGGTTGCGCTGT
ACATGTCATAGACACAAAATGAGGCAGGGAAGCAGAGTGGCTGGCACATCCCGGGTTAAAAACAAAGAAC
AGGGCTGGGAAGTTCAGTGGGTAGCTCTGTGGTCGTCATAGACACAAAATTGAGCCTGAAAGGTGAGTGG
CTGGCGCTTCCCGCGTTAAAAAGAAAGAACTGGGCTGGGAATTTCAGTGGGTAGCGCAGTCCACGTCATG
GACACAAAAGTGTGCTGGAAAGCTCAGTGGCTGGGACTTCCCGCGTTTAAAACAAATTACAGAGTTGGGA
AGTTCAGTGGGTAGCGCTGTCCACGTCATAGACAAAAAAATGGGCTGGCAAGCTGAGTGGCTGGTGCTTT
CCACGTTAAAACATCTTACAGAGCTGGGAAGTTCACTTTTTAGCGCTGTCCATGTCATAGACACATAATT
GGGCTGGGATGCTGAGTGGCTGACTTTTCCCGGGCGAAAAAAAAAGAACAGGGCTGGGAAGTTCAGTGGG
TAGCGCAGTCCATGTCATAGACACAAAATTGGGCTGAGAAGCTGAGTGGCTGGCACTTCACGAGTTAAAA
AAAAAGAACAGGGCTGGGAAGTTCAGTGGGTAGCGCTGTCCACGTCATTGACACAAAATTGGGCTGGGAA
GCTGAGTGGCTGGCACTTGCCGCATTTAAAACAATGAACGGGGCTGGGAAGTTCAGTTTGTAGCGCTGTC
CACGTCATTGACACAAAAGTGGGCTGAGAATCTGAGTGGCTGGTACTTCCCGCATGAAAAACAAAATACA
GGGCTGGGAAGTTCAGGGGGTAGCGCTGTCCACATCATAGACACAAAATGGAGCTGGGCCGGTGGGTGGG
TGGCGCTTCCCCGTTACAAACAAAGAAAGGGGCTGGGATGTTCAGTGGGTAGCACTGTCCATGTCATAGC
CACAAAATTGGGCTGGGAAGCTGAGTGGCTGGCACTTTCCGGGATAAAAACAAAGAACAGGGCTGGGAAG
TTCAATGGGTAGCGCTATCCACGTCATTGACACAAAAGTGGGCTGGGAAGCTGAGTGGCTGACACTTCCC
GAGTTAAAAACAAACTGCAGGGCTGGGAAGTTCAGTGGGTAGCGCTGTCCAGGTCATAGACACAAAATTG
GGTGGGAAGCTGAGTGGCTGTCGCTTCCAGTGTTAAAAACTACGAAGGGGGCTGTGGAGTTCAGTAGGTT
GCGCTGTACATGTCATAGACACAAAATGGGGCTGGGAACCTGAGTGGCTGGCACTTCAGGGGTAAAAGCT
AAGAACAGGGCTGGGAAGTTCAGTGGGTAGCCTTGTCGACGTCGTAGACACAAAATTGAGCCTGAAAGGT
GAGTGGCTGGCGCTTCCCCTGTTAAAAAAATAGAGAACGGGGCTGGGAAGTTCAGTTCGTAGCGCTGTCC
CCGTCAGAGACACAAAAGTGTGCTGGGAAGCTGAGTGGCTGGCCCTTCCGGCGAGAAAAACAAAATGCAT
GGCTGGGAAGATCAGTGGGTAGCGCTGTCCCCGTCATAGACACAAAATGGAGCTGGGCAGCTGGGTGGGT
GGCGCTTACCCCGTTAAAAACAAAAAAGGGGCTGGGAAGTTCACTGGGTAGCCCTGTGCACATAATAGAC
ACAAAATGGAGCTCGTCCACTGGGTGGGTGGCGCTTCCCCCCCGTTAAAAACAGAGAGAGGGGCTGGGAA
GTTCAGTGGGTAGCACTGTCCATATCATCGACACAAAATTGGGCTGGGATGCAGGGTCAGTGGCCCTTCC
CGCGTTAAAAACAGAGAACTCTGCTGGGAGGTTCAGTGGGTAGCGCGGTCCAGGTCATAGACACAAAATT
GGGCTGGGAAGGTGAGTGGCGGGCACTTCCCGGGTTAAAAACAAAGAACAGGGCTGGGAAGTTCAGTGGG
TAGCCCTGTCCATGTCATAGACACAAAAGTGCGCTGGGAAGCTGGGTGGGCAGCTCTTCCCACCTTAAAA
ACAAAGAACGGGGCTGGGAAGTTCAGTGGGTAGCACGGTCCAGGTCATAGACACAAAATTGGGCTGGAAG
CTGAGTGGCTGTCGCTTCCAGTGTTAAAAACTACGAAGGGGGCTGTGGAGTTCAGTAGGTTGCGCTGTCC
ATGTCATAGACACAAAATGGGGCTGGGAAGCTCAGTGGCGGGCACTTTCCGTGTTAGAAACAAAGAACAG
GGCTGGACAGTTCAGTGGGTAGCTCTGTCGACGTCATTGACACAAAATTGAGCCTGAAAGGTGAGTGGCT
GACGCTTCCAGTGTTAAAACAACGAAGGGGGCTGTGGGGTTCAGTGGATGGCGCTGTCCAAGTCAAAGAC
CTAAATGGGCCTGGGAAGCTGAGAGGCTGGCACTTCCCGGTTAAAAACGAAGAGCAGGGGTGGGAAGTTC
ATTGGGAATGTCTGTCCACAGCATAGACACAAAATTGGGCTGGGAAGCTGCGTGGCGGGCACTTCCCGCG
TTAAAAAGAAAGAACTGGGCTGGGAAGTTCAGTGGGTAGCGCAGTCCACGTTGGACACAAAAGTGTGCTG
GAAAGCTCAGTGGCTGGGACTTCCCGCGTTTAAAACAAATTACAGAGTTGGGAAGTTCAGTGGGTAGCGC
TGTCCACGTCATAGACAAAAAAATGGGCTGGCAAGCTGAGTGGCTGGTGCTTCCCACGTTAAAACATCTT
ACAGAGCTGGGAAGTTCACTTTTTAGCGCTGTCCATGTCATAGACACATAATTGGGCTGGGAAGCTGAGT
GGCTGGCACTTGCCGCATTTAAAACAATGAACGGGGCTGGGAAGTTCAGTTTGTAGCGCTGTCCACGTCA
TTGACACAAAAGTGGGCTGAGAAGCTGAGTGGCTGGTACTTCCCGCATGAAAAACAAAATACAGGGCTGG
GAAGTTCAAGGGGTAGCGCTGTCCACATCATAGACACAAAATGGAGCTGGGCCGGTAGGTGGGTGGCGCT
TCCCCGTTACAAACAAAGAAAGGGGCTGGGAAGTTCAGTGGGTAGCACTGTCTATGTCATAGCCACAAAA
TTGGGCTGGGAAGCTGAGTGGCTGGCACTTTCCGGGATAAAAACAAAGAACAGGGCTGGGAAGTTCAATG
GGTAGCGCTATCCACGTCATTGACACAAAAGTGGGCTGGGAAGCTGAGTGGCTGACACTTCCCGAGTTAA
AAACAAACTGCAGGGCTGGGAAGTTCAGTGGGTAGCGCTGTCCAGGTCATAGACACAAAATTGGGTGGGA
AGCTGAGTGGCTGTGGCTTCCAGTGTTAAAAACTACGAAGGGGGCTGTGGAGTTCAGTAGGTTGCGCTGT
ACATGTCATAGACACAAAATGGCCGGGAAGCTGAGTGGCTGGCACTTCAGGGGTAAAAGCTAAGAACAGG
GCTGGGAAGTTCAGTGGGTAGCCCTGTCGACGTCATAGACACAAAATTGAGCCTGAAAGGTGAGTGGCTG
GCGCTTCCCCCGTTAAAAAAATAGAGAACGGGGCTGGGAAGTTCAGTTCGTAGCGCTGTCCCCGTCAGAG
ACACAAAAGTGTGCTGGGAAGCTGAGTGGCTGGCCCTTCCGGCAAGAAAAACAAAATGCATGGCTGGGAA
GATCAGTGGGTAGCGCTGTCCCCGTCATAGACACAAAATGGAGCTGGGCAGCTGGGTGGGTGGCGCTTAT
CCCGTTAAAAACAAAGAAAGGGGCTGGGAAGTTCACTGGGTAGCCCTGTCCACATAATAGACACAAAATG
GAGTAGGCAGCTGGGTGGGTGGCGCTTCCCCCCCCGATAAAAACAGAGAGAGGGGCTGGGAAGTTCAGTG
GGTAGCACTGTCCATATCATCGACACAAAATTGGGCTGGGATGCAGGGTCAGTGGCCCTTCCCGCGTTAA
AAACAGAGAACTCTGCTGGGAAGTTCAGTGGGTAGTGTGGTCCAGGTCATAGACATAAAATTGGGCTGGG
AAGGTGAGTGGCTGGTGCTTCCCCCGTTAAAAAAATAGAGAACGGGGCTGGGAAGTTCAGTTCGTAGCGC
TGTCCACGTCAGAGACACAAAAGTGTTCTGGGAAGCTGAGTGGCTGGCCCTTCCCGCGTGAAAAACAAAA
TGCATGGCTGGGAAGATCAGTGGGTAGCGCTGTCCCCGTCATAGACACAAAATGGAGCTGGGCAGCTGGG
TGGGTGGCGCTTACCCCGTTAAAAACAAAGAAAGGGGCTGGGAAGTTCACTGGGTAGCCCTGTCCACATA
ATAGACACAAAATGGAGCTCGTCCACTGGGTGGGTGGCGCTTCCCCCCCGTTAAAAACAAAGAGAGGGGC
TGGGAAGTTCAGTGGGTAGCACTGTCCATATCATCGACACAAAATTGGGCTGGGATGCAGGGTCAGTGGC
CCTTCCCGCGTTAAAAACAGAGAACTCTGCTGGGAAGTTCAGTGGGTAGCGCGGTCCAGGTCATTGACAC
AAAATTGAGCTGGGAAGGTGAGTGGCGGGCACTTCCCGGGTTAAAAACAAAGAACAGGGCTGGGAAGTTC
AGTGGGTAGCCCTGTCCATGTCATAGACACAAAAGTGCGCTGGGAAGCTGGGTGGGCAGCTCTTCCCGCC
TTAAAAACAAAGAACGGGGCTGGGAAGTTCAGTGGGTAGCTCTGTGGTCGTCATAGACACAAAATTGAGC
CTGAAAGGTGAGTGGCTGGCGCTTCCCGCGTTAAAAAGAAAGAACTGGGCTGGGAAGTTCAGTGGGTAGC
GCAGTCCACGTCATGGACACAAAAGTGTGCTGGAAAGCTCAGTGGCTGGGACTTCCCGCGTTTAAAACAA
ATTACAGAGTTGGGAAGTTCAGTGGGTAGAGCTCTCCACATCATAGACAAAAAAATGGGCTGGCAAGCTG
AGTGGCTGGTGCTTCCCACGTTAAAACATCTTACAGAGCTGGGAAGTTCACTTTATAGCGCTGTCCATGT
CATAGACACATAATTGGGCTGGGATGCTGAGTGGCTGACTTTTCCCGGGCGAAAAAAAAAGAACAGGGCT
GGGAGGGTCAGTGGGTAGCGTTGTCCACATCATAGACAGAAAATGGAGCAAGACAGCCGGGTGGCCAGCG
CTTCCCCCGTTAAAAACAATTAACGGGGCAGGGAAGTTCGGTGGGTTGTGCTGTCCAGGTCATAGACACA
AAATTATGGTGGGAGGCTGAGTGGCTGTCGCTTCCCGAGTCAAAAACAATGAAGAGGGCTGGGAAGTTCA
GTGGGTATCGCTGTCCACGTCATAGACCCAAAATGGAGCTGGTCAGCAGTGTGGGTAGCGCTTCCTCCAT
TAGAAACAAAGAACTGGGATGGAAGTTTCAGTGAGTAGCACTGTCTACGTCATAGACAAAAAATTGTGCT
GGGAAGCTAGGTGGTTGGCGCTTCCCGAGTAAAAAACAACGAACAGGGCTGGGAAGTCCTTGGGTAGGGC
TGTCCACGTCATAGACACAAAATTGGGCTGAGAAGCTGGGTGGGCAGCTCTTCCCAAGTTAAAAACAAAG
AACAGGGCTGGGAAGTTCAGTGGGTAGCACTGGCCATTTCATAGACACAAAAGTGGTCTGGGAAGCTGAG
TGACTGGCGCTTCCCGTGTTAAAAGCAAAGAACGGTGCTGGGAAGTTCAGTGGGTAGCGCTGTCCACGTC
ATAGACACAAAAGTGGTCTGGGAAGCTGAGTGACTGGCGCTTCCCGTGTTAAAAGCAAAGAACGGTGCTG
GGAAGTTCAGTGGGTAGCGCTGTCCTCGTCTGAGACACAAAATGGAGCTGGGCAGCTGGGTGGATGGCAC
TTCCCCTGTTAAAAATAAATAATGGGGCTGTGAAGTTCAGTGGGTAGCGCTGTCCACGTCCTAGACACAA
AATTGGGCTGGGCAGCTGTGTGGGCGGCTCTTCCTGCGTTAAAAACAAAGAACCCGACTGGAAGTTCAGT
GGGTAGCGCTGTCCCAGTCATAGACACAAAATGGGGCTGGGCAGCTGGGTGGGTGGCACTTTCCGAGTAA
AAAACAAAGAACAGGGCTGGGATGTTCAGTGGATAGCGCTGTCCACGTCATAGACACAAAATGGAGCTGG
TCAGCTGTGTGGGTAGCGCTTCCCCCATTAGAAACAAAGATCGGGGATGGAAATTTCAGTGAGTAGCACT
GTCCACGTCATAGACAAAAAATTGTGCTGGGAAGCTAAGTGGTTGGCGCTTCCCGAGTAAAAAACAACGA
ACAGGGCTGGGAAGCTCAGTGGGTAGCGCTGTCCACATCATAGACCCCAAAATGGTCTGGGAAGCTGAGT
GACTGGCGCTTCCCGAGTTAAAAGCAAAGAACGGTGCTGGGAAGTTCAGTGGGTAGCACTGTCCAGGTCT
GAGACACAAAATGGAGCTGGGCAGCTGGGTGGATGGCACTTCCCCTGTTAAAAACAAATAACGGGGCTGT
GAAGTTCAGTGGGTAGCGCTGTCCACGTCCTAGACACAAAATTGGGCTGGGCAGCTGTGTGTGCGGCTCT
TCCTGCGTTAAAAACAAAGAACCCGACTGGAAGTTCAGTGGGTAGCGCTGTCCAAGACATAGACACAAAA
TGGGGCTGGGCAGCTGGGTGGGTGGCGCTATCCCGTTAAAATCAAAGAACAGGGATGGGAAGTTCAGTGG
GTAGAGCTGTCCATGTCATAGACTCAAAATTGGGCTGGTATGCTCAGTGGATGGCGCTTCCCGCATTCAA
AAAAAGAACGGGGCAGGGAAGTTCAATGGGTTTTGCTGTCCACCTCATAGACCCAAAATGGAGCTGGTCA
GGTGGGTGGCGATTCCCAGGTTAAAAACAAAGAACGGGGATAGGAAGTTCAGTGGGTAGCGCTGTCCAAA
TCATAGACACAAAATTGGGCTGGGAACCTGAGTGGCTGGTGCTTCCCCCGTTAAAAAAAAAAGAGGGGGC
TGGGAAGTTCACTGGGTAGCGCAGTCCATGTCATAGACAAAAATTGGACTGGTCAACTGGGTGGGCGGTT
CTTCCTAAGTTATAAACAAAGAAAGGGGCTGGAAAGTTCAATGGGGAGCACTCTCCAGGTCATAGACACA
AAATGGAGCTGGGAAGCTCAGTGGCTGGCGCCTCCCACATTAAAAAAAAAGAGCGGGGCAGGGAAGTTCA
GTGGCTTTCGCTGTCCATGTAATAGACACAAAATTGGCCTAAGAAGCTGAGTGGCTGGCGCTTCCCGTGT
AAAAACAAAGAACGAGCTGGGAAGTTCAGTGGGTAGCGCTGTCCAAGTCATAGACGCAAAATTGGACTGG
GAAGCTCAGTGGCCTGCACTTCCCGCATTAAAAAAAAAGGACGGGGCAAGGAAGTTCAGTGGGTTTTGCT
GTCCACCTCATAGACCCGAAATGGGGATGGTCAGCTGGGTGGGTGATGCTTCCTGCGTTAAAAACAAAGA
ACGGGGCTGGGAAGTTCAGTGCGTAGTGCTGTCCACGTCATAGACAAATTGGGAGCTGGTCAGTTGGGTG
GGTGGTGCTTCCCTCCATAAAAACAAAGAACTGGCCAGGGAAGTTCAGGGGGTAGCGCTGTCCACGTCAT
ATACATAAAGTGGAGCTGGCCAGCTGGTTGGGTGGCGCTTCCCGAGTTAAAAACAAAGAACGGGGCTGGG
AAGTTCAGTGGGTAGCCCTGTCAAAGTCATAGACACAAAATTGTACTGGGATGCTGAGTGGTTGGCACTT
CCCAGGTTAAAAACAAGGAACAGGGCTGGGAAGTTCAGTGGGTAGCGCTGTCCACATCATAGACACAAAA
TGGAGCTGGGCAGCTGGGTGGGTGGTGCTTCCCCGGTTAAAAACAAAGAACGGGGCTGGGGAGTTCAGTG
GGTACCGCTGTCGACGTCATAGACACAAAATGGAGCTTGCAGCGTGGTGGGTGGCGCTTCCCCTTTGAAA
ACAAAGACCCAGGCTGGGAAGTTCAATGGGTTGCTCTGTCCATGTCATAGACACAAAATTGAGCTGGGAA
CCTGAGTGTCTGGCGCCTCCCGAGTTAAAAACAAAGACCCGGGCTGGGAAGTTCAGTGGGTAGCGCTTTC
AGGTCATAGACACAAAATCGAGCTGGGATGGTGAGTGGTGGCCCTTCCGGGATTAAAAAAAAGAACAGGA
CTGGGAAGTTCAGTGTGTAGGGCTGTCCAGCTCATAGACACAAAATTGGGCTGGGAATCTGAGTGGCTGG
CACTTCCCGGGTTAGAAAAAAAAAGAGCAAGGCTGGGAAGTTCAGTGTGTAGCGCTGTCCAGGTCATAGA
CACAAAATGGGGCTGGGAAGCTGAGTGGCTGGCACTTCCGGGTTTAAAAACAAAGAACAGGGCTGGGAAG
TTCAGTGGGTATTGCTGTCCACGTCATAGACTGAGAATTGGGGGGAAGGGGAAGCTGAGTTGCTGCCGCT
TCCCCCGTTAAAAACAAAGGACAGGGCTGGGAAGTTCAATGGTTTGGGCTGTTCATGTCATAGACACAAA
ATTGGGCTGCGATGCTGAGTGGCTGGCCCTTCCCGGGTTAAAAAAAAAAAGAACACGGCTGGGAAGGTCA
GTGGGTAGCGCTGTCCACGTCATTGACACAAAAGTGGGCTGGGAAGCTGAGTCGCTGGCACTTCCCGCGT
GAAAAACAAAATGCAGGGCTGGGAAGTTCAGTGGGTAGCGCTGGCCACGTCATTGACACAAAAGTGGGCT
GGGAAGCTGAGTGGCTGGCACTTCCCGCGTGAAAAACAAAATACAGGGCTGGGGAGTTCAGTGGGTAGCC
CTGTCCACATAATAGACACAAAATGGAGCTTGTCCACTGGGTGGGTGGCGCTTCCCGCGTTAAAAACAGA
GAGAGGGGCTGGGAAGTTCAGTGGGTAGCACTGTCCACATAATAGACACAAAATGGAGCTCGTCCACTGG
GTGGGTGGCGCTTCCCCCGTTAAAAACAAAGAACGGGGCTGGGAAGTTCAGTGGGTTGCAGTCTCCCCTT
CTTAGACGCAAAATTGGGCTAGGAAGCTGAGTGGCTGGCGCTTCCCGCGATAGAAACAAAGAACAGGGCT
AGGAAGTTCAGTGGGTAGCGCTGTCCACACCATAGAAAAAAATTTGGTCTGGGAATCTGAGTGGCTGGCG
CTTCCCGAGTTAAAAAGATGAACGGGGCTGGGAAGTTCAGTGGGTAGCGCTGTCCACGTCATAGAGACAA
AATTGGGCTGGGAAGCTGGGTGGGCAGCTCTTCCCAAATTAAAAACAAAGAACAGGGCTGGGAAGTTCAG
TGGGTAGCGCTGTCCACATCATAGACCCCAAAATGGTCTGGGAAGGTGAGTGGCTGGCGCTTCCCGGGTT
AAAAACAAAAATGGTGCTAGGAAGTTCAATGGGTAGCGCAGTACACATCACTGCCAAAAAATTGGGCTGG
GAAGCTAAGTGTCTGGCACTTCTCGGGTTAAAAATAAACAACGGGGCTGAGAAGGTCAGTGGGTAGCGTT
GTCCACGTCATAGACACAAAATGGAGCTGGACAGCCGGGTGGCCAGCGCTTTCCAAGTTAAAAACAATTA
ACGGGGCAGGGAAGATCGTTCAGTGGGTTGCGCTGTCCATGTCATAGACACAAAATTGGGCTGGGAAGCT
GAGTGGGTGGCGCTTCCCGCGTTCAAAAGAAAGAACAGGGTTGGCAAGTTCAGTGGGTAGCGCTGTCCAC
GTCATAGACAGAAAATGGAGCTGGTCAGCTGTGTGGGTCGCCTTTCCCGCCTTAAAAACAGAGAACAGGG
ATGAAAAGTTCAGTGGGTAGCGTTTTCCACGTCATAGACACAAAATGGAGCTGGACAGCTGTGTGGGTAG
AGCTTCCCCCCTTAAAAACAATGAAGGTGGCTGGGACGTTCAATGGGTAGCGCAGTCCACATCACATACA
CAAAAAAATTGGGCTGGGCAGCTTGGTGGACCGCTCTTCCCAAGTTAAAAGCAAAGATCGGGGCTGGGAA
GTTCAGTGGGTAGCGTTTTCCACATCATAGACACAAAATTGTGCTGTGAAGCTGAGTGGCTGGCCCTTCC
CGTATTAAAAACAAAGAATGAGGTTGGGAACTTCAGTGGGTAGCGCTGTCCACGTCATAGAAACAAAATT
GGGCTGGGAAGCTGGGTGGTTGGCGCGTCCGTGGTTAAAAACAAAACATCGGGCTGGGTAGTTCAGTGGT
TACCTCTTTCCATGTCTTGGACACAAAATGGAGCTGGTCAGCTGAGTGGCTGGCCCTTCCCAAGTTAAAA
ACTAAGAGCAGGCTGCGAAGTTCAGTGGGTAGTGCTGTCCACAGCATAGACACCAAAATGGGCTGGGAAG
CTAAGGGGCTTGTGCTTCCCAAGTTAAAAACAAAGAATGGGGCTGGTAAGTTCAGTGGTTGGCGCTGTCC
ACGTCATAGACACAAAATTGGGCTGGGAAGCTGGGTGGGCAGCTCTTTCCAATTTAAAAACAAAGAACTG
GGCTGGGAAGTTCAGTGGGTAGCGCTGTCCACGTCATAGACACAAAAATGGGCTGGGAAGCTGAGTAACT
GGCACTTCCCCCGTTAAAATAAAATGCAGGGCTGGGAAGTTCAGTGGGTGGCGCTGTTCTCGTCATAGAC
ACAAAATTGGGCTGGGAAGCTGAGTGGCTGCACCTTCCCTGGTTAAAAAAAAAGAACAGCCTGGGAAGTT
CAGTGGGTATTGCTGTCCACGTCATAGACTGAGAATTGGGGGGGAGGGGAAGCTGAGTTGCTGCCGCTTC
CCCCGTTAAAAACAAAGGACAGGGCTGGGAAGTTCAATGGTTTGGGCTGTTCATGTCATAGACACAAAAT
TGGGCTGCGAAGCTGAGTGGCTGGCCCTTCCCGGGTTAAAAAAAAAAAGAACACGGCTGGGAAGGTCAGT
GGGTAGCGCTGTCCACGTCATTGACACAAAAGTGGGCTGGGAAGCTGAGTCGCTGGCACTTCCCCCGTGA
AAAACAAAATACAGGGCTGGGAAGTTCAGTGGGTAGCTCTGTCCATGTCATAGACACTAAATTGGTCTGG
GAAGCTGAGTGGCTTGTGCTTCCCGCGTCAAAAACGAAGTCGGGGCTGGAAAGTTCATTGGGTAGCCTGG
TCCAGGACGTAGACACAAAATGGAGCTGGGCAGCACAGTGAGTGGCGCTTCCCCAGGTAAAAATAAAGAA
CGGGGCGGGACATTCAGTGGGTCCCGCTGTCCACCTCATAGACAAAATGGAGCTGGGAAGCTGGGTGGGT
GGCGCTTCCCCCGAAAAGAAAAAAGAACTGGACTGGAAGTTCAGTAGGTAGCACTGTCCACCTCATTGAC
AAAAATTGAGCTGGACTGCTGGGTGGGTGGCACTTCCCGAGTTAAAAACAAGGAACAGGGCTGGGAAGTT
CAGTGGGTAGCACTGTCCACGTAATAGACACAAAAAGGAGCTGGGAAGCTGAGTGGCTTGCACTTCCCGC
GTTAAAATCAAAATTCAGGCCTGGGATGTTCAGTGGGTAGCACTTTCTAAGTCATTGACACAAAAGTGGG
CTGGGAAGATGAGTGGCTGTCGCTTCCCGCATTAAAAAAGAAGAACGGGACTTGGAAGTTAAGTGGCTAA
TGCTGTCCACCTCATAGACACAAAATGGAGCTGGGCAGCTGGGTGGGTGGCGCTTCCCTGGTTAAAAACA
AAGAACAGGGCTGGGGAGTTCAGTGGGTAGTGCAGTCCAAGTCATAGACAAATTAGGAGATGGTCAGTTG
GGTGGGTGGCGCTTCCCGCCATAAAAACAAAGAACTGGCCTGGGAAGTTCAGTGGGTAGCACCGTCCACA
CCATAGACACAAAATGGAGCTGGGCAGCTAGGTGGGAGGCGCTTCCCCCGATAAAAACAAAGAACAGGGC
TGGGAAGTTCAGTGGGTAGCGCTGTCCATGTCATAGACACAAAATGGAGCTGGTCAGCTGGGTGGGTGGC
CTTTCCCATGTTAAAAACAAAGAAAGGGGCTGGGAAGTTCCGTGGGTAGCGCTGTCCACGTCATAGACAC
AAAATGGGGCTGGTCAGCTGTGTGGGTAGCGCTTCCCCCGTTAGAAACAAAGATCGGGATGGAAATTACA
GTGAGCAGCACTATCCACGTCATAGACAAAAAATTGTGCTGGGAAGCTAAGTGGATGGTGCTTCCCGAGT
AAAAAACAATGAACAAGGCTGGGAAGTTCCGTGGGTATCGCTGTCCACGTCATAGACACAAAATGGAGTT
GGGCAGCTGGATGGGTGGCGCTTCCCCCCCGTTAAAAACAAAGAAAGGGGCTGGGAAGTTCTGTGGGTAG
CACGGTCCACATCCTAGACACAGAATTGTGCTGGGAAGCTGAGTGGCTGGGGCTTCCCGGGTTTAAAAAA
AAGAACAGGGCTGGGAAGTACAGTTGGTAGCACTGTGAACATCATAGACACAAAAGAGGGCTTGGAAGCT
TAGTGGCTGGCGCTTGGAGCGTTAAAAACAAAGAACAGGGCTGGGAAGTTCAGGGGGTAGCGCTGTCCAC
ATCATAGACACAAAATGGAGCTGGGCAGCTGGGTGGGTGGCGCTTCCCCGGTTAAAAACAAAGAACGGGG
CTGGGGAGTTCAGTGGGTACCGCTGTCGACGTCATAGACACAAAATGGAGCTTGCAGCGTGGTGGGTGGC
GCTTCCCCTTTGAAAACAAAGACCCAGGCTGGGAAGTTCAATGGGTTGCTCTGTCCATGTCATAGACACA
AAATTGAGCTGGGAACCTGAGTGTCTGGCGCCTCCCGAGTTAAAAACAAAGACCCGGGCTGGGAAGTTCA
GTGGGTAGCGCTTTCAGGTCATAGACACAAAATCGAGCTGGGATGGTGAGTGGTGGCCCTTCCGGGATTA
AAAAAAAGAACAGGACTGGGAAGTTCAGTGTGTAGGGCTGTCCAGCTCATAGACACAAAATTGGGCTGGG
AATCTGAGTGGCTGGCACTTCCCGGGTTAGAAAAAAAAAGAGCAAGGCTGGGAAGTTCAGTGTGTAGCGC
TGTCCAGGTCATAGACACAAAATGGGGCTGGGAAGCTGAGTGGCTGGCACTTCCGGGTTTAAAAACAAAG
AACAGGGCTGGGAAGTTCAGCGGGTCGCGCTGTCCATGTCATGGACACAAAATTTGGCTGGGAAGCTGAG
AGGCTGGCGATTCCTGCTTTAAAATCAAAGAATGTGACTGGGAATTTCAGTGGGTAGCGCTATCTACGTA
TTAGACACAAAATGGAGCTGGGCAGCTGGGTGCGTGGCACTTCCCCCGTTAAAAACAAATAACAGGGCTG
GGAGGTTCAGTGGGTTGCGCTGTCCATGTCATAGACACAAAATTGAGCTGGGAAGCTGAGTGGCTGGCGC
TTCCCTGGTTAAAAACAAAGTATGCGGCTTGGAAGTTCAAGGGGTAGCGCTGTCCATGTCATAGACACAA
AAGTGGGCTGGGAAGGTGAGTGGTTGGCACTTCCCCCGTTAAAAACAAAGAACAGGGCTGGGAATTTCAG
TGGGTAGTGCTGTCGACCTCATAGACACAAAATGGAGCTGTGCAGCTGGGTGGGTGGCGCTTCCAGTTTG
AAAATAAAGCCCCGGGCTGGAAAGTTCAATGGGTTGCGCTGTCCAAGTCATAGATACAAAATTGGGCTGA
TTACCTGAGTGGCTGGCACTTCACGTGTATAAAACAAAGAACAGGGCTAGGAAGTTCAGTTTGTAGCGCT
GTCCACGTCATAGACACAAAATTGGGCTGGCAAGCTGAGTGGCTGGCCCTTCCCGGGTTACAAAAAAAGA
ACAGGCTGGGAAGTTCAGTGGGTAGCGCTGTCCACCTCATAGACACAAAATTGGGCTGGGAAGCTGAATG
GCTGGCCCATCCTGGGTTAAAAAAAACAGGACAGGGCTGGGAAGTTCAGGGGGTAGCTCTGTCGATGTCA
TCGGAACAAAATTGAGCTGGGAAGGTAAGTGGCTGGTGCTTCCCGCGTTAAAAAGAAAGAACTGGGCTGG
GAAGTTCAGTGGGTATCGCTGTCCACGTCATAGACACAAAATTGGGCTGGGAAGCTGAGTGGCTTGCACT
TTTCGAGTTAAAAACAAAGAACCGGGCTGGGAAGTTCAGTGGGGAGCGCTGTCCTCGTCATAGACACACT
GGGAGCTGGTCAGTTGGGTGGATGGCACTTCCCGCCATAAAAACAAAGAACGGGGCTGGGAACTTCAGTG
GGTAGCGCTGTCCACGTAATAGACACATAATTAGGCTGGGAAGCTGAGTGGCTTTCACTTCCCGCGTTAA
AAACAAAGAACAGGGCTGGGAACCTCAGTGGGTAGCGCTGTCCACATCATAGACACAAAATGGAGGTGGG
CAGCTGAGTGGCTGGCACTTCCCGGGTTAAAAACAAAGAACAGGGCTGGGAAGTTCAATGGGTTGCACTG
TCCATGTCATAGACACAAAATTGAGCTGGGAACCTGAGTGGGTGGAGCTTCTCAAGTTAAAAAGAACAGG
GCTGGGAAGTTCAGCGGGTTCCGCTGTCGACGTCATAGACACAAAATTGAGCTGGGAAGGTGAGTGGCTG
GCGCCTCCCGAGTTAAAAACAAAGAACCGGACTGGGAAGTTCAGTGGGTAGCGCTGTCAGAGTCATAGAC
ACAAAATTCGGCTAGGAAGCTGAGTGCCTGCACTTCCCGAGTTGAAAACAAAGAACTGGGATCGGACGTT
CAGTGGGTAGCGCTGTTGACGTCATAGACACAAAATGGAGCTGGACTGCTGTGTGTGTTTCGCTTCCCCT
TTGAAAACAAAGACCCTTGCTGGGAAGTTCAATGGGTTGCGCTGTCCATGTCATAGACATAAAATTGGGC
TGCGAAGATGAGTGGCTGGCACTTCCCCCGTTAAAAACAAAGAAAGGGGCTGGGAAGTTCAGTGGGTAGA
GCTATCCATGTCATAGACACAGAATCGTGCTGTTAAGCTGAGTGGCTGGCGCTTCCAGCGTTAAAAACAA
AGAACGTTGCTGGGAATTTCAGTGGGTAGAGCTGACCATGTCATAGACACAAAATGGAGCTGGGAATTTG
AGTGGGTAGCGCTGCAAACGTCTTAGACACAAAATGGAGCTGAATAGCTTGGTGGGTGGCCCTTCACCCG
TTAAAAAAAAGAACTGGGCTGGGAAGTTCAGTGGGTAGCGCTGTCCATGTAATAGACACAAAATTGGGCT
GGGCCGCTGGGTGTGTGGCGCTTCCCCTGTTAAAAACAAAGAACGGGGCTGGGAAGTTCCGTGGGTTACA
CTATCCATGTCATACACACAAAATGGGCTGGGAAGCTGAGTGTCGGGCGCTTGCCGAGTTAAAAACAAAA
TACAGGGATGATAAGTTCAGTGGGTAGCGGTGTCCACGTCATAGACAAAATATTGGGCTGGGAATCTGAG
TGGCTGGCCCTTCCCGCGACAAAAACAAAGAACGGGGCTGGGAAGTTCAGTGGGTAGCGGTGTCCACGTC
ATAGACACAACATTCCGTTGGGAAGCTACATGGCGGGCGCTTCCGGCGTTGAAAACAAATAACAAGGATG
GGAAGTTCAGTAGGTAGCGGTGTCCACTTCATACACACTAAATTGGGCTGAGAAGCTGAGTGTCTGGCGC
TTCTCCTGTTAAAAACAATGAAGGGGGCAGGGAAGTTCACTGGGTAGCTCAGTCCATATCATATACACGA
AATTTTGCTGGGCAGCTTGGTGGGCGGCTCTTCCCAAGTTAAAAACAAAGATCGAGGCTGGGAAGTTCAG
TAGGTAGCGCTGTCCACGTCATAGACAAAACATGGAGCTTGGCAGCTGTGTGGGTGGCGTTTCCCACGTT
AAAAATCAAGAACAGGGCTGGGAAGTTCAATGGGTAGCGCTGTCCACGTCATAGGCGCTGCACGCGTTTA
AAACAAAGAACGCGTCTGGGAAGTTCAGTGGGTAGCGCTGTCAATGTCATAGACACAAAATTGTGCTGGG
AGGCTGAGTGGCTGGTGCTTCCCGCGTTAAAAGCAAAGAATGGGGCTGGGAAGTTCAATGGGTCGCGCTG
TCCACGTCATAGATACAAAATTGTGGTGGGAAACTGAACGGCTAGCACTTCCCGCGTTAAAAACAATGAA
GGGTTCTGGGAAGTTCAGTGGGGAGCGCTGTCCACCTCATAGACACCAGAATGGACTGAGAAGGTAAGGG
GATGGCACTTCCGGGGTTAAAAGCAAAGAATGGGGCTGGGAAGTTCAGTGGGTATCGCAGTCCAAATCAT
AGACACAAAATTGGGCTCGGAAGCTGAGTGGCTGGCGCCTCCCCCGTTAAAAACAAGGAAGGGGGCTGGG
AAGTTCACTGGGTAGCGCAGTCCACGTCATAGACGAAATTTGGGCTGGGCAGCTGGGTGGGCGGTTCTTC
CCAAGTTAAAAACAAAGAAAGGGGCTGGGAAGTTCAGTGAGTAGCGCTCTCCACGTCATAGACACAAAAT
TGGGCTGGGAGGCTGAGTGGCTGGTGCTTCCCGAGTTAAAAGCAAAGAATGGGGCTGGGAAGTTCAATGG
GTAGCACTGTCCAGGTCATAGGCACAAAATGGAGCTGGGCAGCTGGGTGGGTGGCTCTTCCCGCGTGAAA
TACAAAGAATGCGGCTGTGTAGTTCAGTGGATAGCTCTGTTCACGTCATAGACAAAAAAATTGGGCTGGG
AAGCTGAGTGGCTGGCGCTTCCCGCGTTAAAAAAAAAAGGACAATGATGGGAAGTTCAATGGGTAGCGCT
GTCCAAGTCATAGACACAAAATTGGGCTGGGAAGCTGAGTGGCTGGCGATTTCCCCGTTAAAATATATGA
AGGGGGTTGGGAAGTTCAGGGGGTTGCGTTGTCCACGTCATAGACAAAAAATGGAGCTGGAACGCTGGGT
GGGTGGCGTTTCCCACGTTAAAAACAAAAAACGGGGCTGGGGGTTTCAATGGGTAGCGCTGTTCACCTCA
TAGACAAAAAATTGGGCTGGGAAGCTCAGTGACTGGCGCTTCCCCCATTAAAACAGTGAAGGGGGCTGGG
AAGTTCAATGGGTAGCTCATTTCACATCATATAGACAAAGTGGAGCTGGGCAGCTGGTTGTGTGACCCTT
CCCGCGTTAAAAACAAAGAACGGGGCTGGGATGTTCAGTGGGTAGCGCTGTCCACGTCATAGACATTAAA
TTGGGCTGGGAAGCTGAATGGCTGGCGCTTCCCCCGTTAAAAACAATGAAGGGGGCTAGGAAGTTCACTG
GGTAGTGCAGTCCACGTCATAGACAAAAACTGGGCATGGAAGCTGAGTGGCTGGCACTTCCCGAGTTAAA
AACAAAGAACAGTGTTGGGAAGTTCAGTGGGTAGCGCTGTCCATGTCATAGACAAAAAATTGGGCTGGGA
ATCTCAGTGGCTGGCGCTTCCCCCGTTAAAAACAATGAAGGGGGCTGGGAAGTTCAGTGGGTAGCGCACT
TCACATCATATACACAAAGGGGAGCTGGGCAGGTGGTTGGGAGGCCCTTCCCGCATCAAAAACAAAGAAC
GGGGCTGGGAAGTTTAGTGGGTAGCGCTGTCCAGGTCATAGACACAAAATGGAGCTGGGCAGCTGGGTGG
GTGGCCCCTCCCGCGTTAAATACAAGGAAGGGGGCTGTGTAATTCAGTGGGTATCGCTATTCACGTCTTA
GACAAAAATTGGGCTGGGAAGCTCGGTGGCTGGCGCTTCCCCCGTTAAAAACAATGAAGGGGGCTGGGAA
GTTCAATGGGTAGCGCAGTCCACATCATATGCACAAAATAGGGCTGGGCAGCTTGGTGTGCGGCTCTTCC
CAAGTAAGAAACAAAGACCGGGCTGGGAAGTTCAGTGGGTAGCGCTGTCCACGTCTTAGACAAAAAATTG
AGCGTGGCAGCTGTGTGGGCTGTGATACCCTTGTTTTAAATCAAGAGCAGGGCTGGGAAGTTCAGTGGGT
AGCGCTGTCCACCTCATAGACACCAGAATGGACTGGGAAGCTAAGGGGATGGCGCTTCCCGAGTTAAAAA
GAAAGATTGGGACTGGGAGGTTCAATTGGCAGCGCCGTCAACACCATGGACACAAAATTCGGCTGGAAAG
CTGAGTGGCTGGCGATTCCCCCGTCAGAATATATGAAATGGGCTGGGAAGTTCAGGGGTAGGTTTGTCCA
CGTCATAGACAAAAAAATGGAGCTGGAACGCTGGGTGGGTGGCGTTTCCCACGTTAAAAACAAAGAACGG
GGCTGGGAAGTTCAGTGGGTATCGCAGTCCAAATCATAGACACAATATTAGGCTGGGAACCTAAGTGGCT
GGCGCTTCCGAGGTTAAAAACTGTGAAGGGGGCTGGGAAGTTCAGTGGTTAGCGCAGTTCACATCATACA
CACAAAGTGGAGCTGGGCAGCTGGTTGGGTGGCCCTTCCCGCGTTAAAAACAAAGAACGGGACTGGGAAG
TTCAGTGGGTAGCGCTGTCCACAGCATAGACATTAAATTGGGCTGGGAAGCTGAATGGCTTGGGCTTCAC
CCATTAAAAACAATGAAGGGGGCTGGGAAGTTCACTGGGTAGCGCTATTAACGCCTTAGACAAAAAATTG
GGCTGGGAAGCTCAGTGGCTGGAGCTTCCCCCGTTAAAAACAATGAAGGGGGCTGGGAAGTTCAGTGGGT
AGCACAGTCCACATCATATACAGAAAGTGGAGCTGGTCAGCTGGTTGGGTGGCCCTTCCCGCGTTAAAAA
CAAAAAAAGGGGCTGGGAAGTTCAGTGGGTAGCGCAGTCCACATCATATGCACAAAATAGGGCTGGGCAG
CTTGGTGGGCGGCTCTTCCCAAGTAAAAAACAAAGATCGGGCCTGAGAAGTCTAGTGGGTAGCGCTGTGC
ACGTCATAGACAAAAAATTGAGCTTGGCTGCTGTGTGGGCTGCGATTCCCTTGTTTTAAATCAAGAGCAG
GGTTGGGAAGTTCATAGGGTAGCGTTGTCCATTTCATAGACACAAAATGGAACTGGGCCGCTGGGTGGTG
GTACTTCCCACGTTAAAAACAAAAAAGGGGGCTGGGAAGTTCAGTGGGTAGCAATGCCCACGTCATGGAC
ACAAAATGTAGCTGGTAAGCTGGGTGGGTTGCGCGTCCCCCATTAAAAACAAAGAACGGGGCTGGGAAAC
TCAGTGGGTTTCGCTGTCCACGTCATAGACACAAAATTGGGATGGGAAGCTGCGTGGATGGGGCTTCACA
GGTTAAAAACAAAGAACGGGGCTGGGAAGTTCAGTGGGTAGCGCTTTGCACGTCATAGACACAAAATGGA
GCTGGGCTGCTGGGTGGGTGTCTCTTCCCATGTTAAATACAAAGAAGGGAGCTGTGTACTTCATTGGGTA
GCGCCATTCACATCATAGACAAAATATTGGGCTGGGAAGCTGAGTGGCTGGCGCTTCCTGCGTTAAAAAA
AAAGAACATGGATGGGAAGTTCAGTGAGTAGCGCTGTCCAGGTCATAGACACTAATTTGGGCTGAGAATC
TGAGTGGCTGGCGCTTCCCCCGTTAAAAAAAAATGAAGGGGGCTGGGAAGTTCAATGGGTAGCACAGTCC
ACATCACATACACAAAATTGGGCTGGGCAGCTTGGTGGACCGCTCTTCCCAAGTGAAAAGCAAAGATCGG
GGCTGGGAAGTTCAGTGGGTAGCGTTGTCCAAGTCATAGACACAAACTGGAGCTGGTCAGCTGGGTGGGT
GGCGCTTTCCCCGTTAAAAACAAAGAACCGGGCTGGGAAGTTCAGTGGGTAGCACGTTCAATGTCATAGA
CACAAAATTCGGCTGGGCTGCTTGGTGGGCGGCACTTCCCAAGCTAAAAACAAAGATAGGGGCTGGGAAG
TTCAGTGGGTAGCGCTGTCCACGTCATAGACACAAAATTGGGCTGGGAACCTGAGTGGCTGGTGCTTCCC
CCGTTAAAAAAAAAGAGGGGGCTGGGAAGTTCACTGGGTAGCGCAGTCCATGTCATAGACAAAAATTGGA
CTGGTCAACTGGGTGGGCGGTTCTTCCTAAGTTATAAACAAAGAAAGGGGCTGGAAAGTTCAATGGGGAG
CACTCTCCAGGTCATAGACACAAAATTGGGCTGGGAGGCTCAGTGGCTGGTGCTTCTTGCCTTAAAAGCA
AAGAACGGGGCTGGGAAGTTCAGTGGGTAGCGCTATCCTGGTCATAGACAAAAAATTGGGCTGGGAAGCT
GGGTGGCCGGCTCTTCCCAAGTTAAAAACAAAGAACGGGACTGGGAAGTTCTCTGGGTAGCGTTGTAAAC
GTCATAGACAAAAAATTGGGCTGGGAAGCTAGGTGGGCGGCTCTTCCCAAGTTAAAAACAAAGAACGGGA
CTGGGAAGTTCTGTGGGTAGCACTGTTCACGTCATAGACACAAAATGGAGCTGGGCTGCTGGGTGGGTGG
CTCTCTCCGCATTACATACAAAGAACGGGGCTGGGAAGTTCAGTGGGTAGCGCTGTTCACATCATAGACA
AAAAATTGGGCTGGGAAGGTAAATGGCTGGCTCTTCCCCCGTTAAAAACAAAGAACTGGACTGAGAAGTT
CAGTGGGTAACGCAGTCCACGTCATAGACACAAAATGGAGCTGGGCAGAAGTGTGGGAGGCGCTTCCCGC
GTTAAAAACGTAGAAAGGGGCTGCGAATTTCAGTGGGTAGCGCTGTGCACATCATAAACACAAAATGGAG
CTGGGCCGCTGGATCGGTGGCGCTTCCTGCATTAAAAACAAAGAACTGGGCTGGGAAGTTCAGTGGGTAT
AACTGTCCACGTCATAGACACAAAATTGGGCTGGGAAGCTGAGTGTCTGGCTTTTCCCGCGTTAAAAACA
AAGAATGGGGCTGGGAATTTCAGTGTGTAGCGCTGTCCACGTCATAGACACAAAATTGTGCTGGGAAGCT
GAGTGGCTGGCGCTTCCCTGGTTAAAAACTTAGAACCGGGCTGGGATGTTCAGTGGTTACTGCTTTCCAT
GTCATGGACACAAAATGCAGCTGGTCAGCTGGGTGGGTGGCGCTTCCCGAGTTAAAAACAAAGGACGGGG
CTGGGAAGTTCAGTGGGTAGCGCTGTCCATGTACTAGACACAAAATAGGCCTGGGAATCTGAGTGGCTGT
CACTTCCCTGGTTAAAAACAGAGAACCGGGCTGGGAAGTTCAGTGGTTATTGCTTTCCATGTCATAGACC
CAAAATTTTCTGGGAAGCACAGTGGCTGGCGCTTCCTGCGTTAAAGACAAACAACGGGGCTGGAAGTTCA
GTGGGTAGTGCTGTCCATGTCATAGACACAAAATGGAGTCGGGCAGCTGGGTATGTGGCGCTTCCCGAGT
TAAAAAGTAAGAACAGCGCGGGGAAGTACAGTGGGTAGCGCTCTCCACTTCATAGACACCAAAATGGGCT
GGGAAGCTGAGTGGCTGGCACTTCCCGAGTTAAAAACACAGAACTGGGCTGGAAAGTTCAGTGGGTAGCA
AGGTCCATGTCATACACACAAAATGGAGCTGGGCCGCTGGGTGGGTGGCGCTTCCCCCGTCAAAAACAAA
GAACGGGGCTGGGAAGTTCAGTGGGTAGCGCTGTCCACATCATAGACACAACATTGGACTGGGAAGCTAC
CGGCTGGCGCTTTCCGCGTTAAAAACAAAGAACAGGGATGGGAAGTTCAATGGGTAGCACTGTCCACGTC
CTAGGCACTAGATTGGGCTGGGAAACCGAGTGGCTGGCACATCCCCCGTTAAAAACAATGAAGGGGGCTC
GGAATTTCAATGGGTAGCGCAGTCCACATCACATAAACAAAATGGAGCTGGTCAGCTCAGTGGGTGGCGC
TTCCCGTGTTAAAAACAAAGAATGGGGTTAGGAACTTCAGTGGGTAATCTGTCCAGGTCATAGAAACAAA
CTGGGGCTGGGAAGCTGAGTGGCTTTCACTTCCCGGGTTAAAAAGAAAGAACAGGACTGGGAAGTTCAGT
GGGTAGTTCTGTCGAAGTCATAGACACAAAATTGAGATGGGAAGCTGAGTGGCTGGTGCGTCCCAAGTTA
AAAACTAAGAGCAGGCTGCGAAGTTCAGTGGGTAGTGTTGTCCACAGCATAGACACCAAAATGGGCTGGG
AAGCTAAGGGGCTGGCGCTTCCCAAGGTTAAAACAAAGAATGGGGCTGGGAAGTTCAGTGGGTAGCGCTG
TTCATATCATAGACACAAAATGGAGCAGGGCAGCAGGTAAGGTGGCGCTTCCCGAGATAAAGACAAAGAA
CGGGGCTGCGACGTTCAATGGGTAGCGCTCTCCATGTCATAGACAGAAACTGAGGCTGGTCAGCTGGGTG
GGTGGCGCTTTCCCAGTTAAAAACAAAGAATGGGGCTGGGAAGTTCAGTAGTTAGCACGTTCCATGTCAT
AGACACAAAATTGGGCTGGGCTGCTTGGTGGTAGTCTCTTCCCAAGTTAAAAACAAAGAACAGGACTGGG
AAGTTCAGTGGGTTGCCTTGTCCACGTCATAGACAAAAAATTGGGCTGGGCAGCTGGGTGGGCGGCTCTT
CTCAAGTTAAAAACAAAGGAGCTGGGAAGTTCAGTGGGTAGCACTGTCAGCTCATAGACACAAAATGGAG
CTGGGCAGCTGGGTGGGTGGCTCTTCCTGTGTTAAATACAAAGAAGGGGGCTGTGGAGTTCAGTGGGTAG
CGCTGTTCACGTCATAGAGAAAAAATTGGGCTGGGAAGCTGAGTGGCTGGTGCTTCCTGCGTTAAAAACA
AACTCCAGGGCTGGGAAGTTCAGTGGGTAGCGCTGTCCAGGTCATTGTCACAAAAGTGGGCTGTGAAGCT
GAGTGGCTGCCCCTTCCCGGCTTAAAAAAGAAAGTACAGGATGGGAAGTTCAGTGGGTTGTGCTGTCCAC
GTCATAGACTGTAAATTGGGGGGGAGGGGAAGCTGAGTTGCTGTAGCTTCCCCCATTAAAAAACAAAGAA
CGGGGCTGGGAAGTTAAATGGTTTGAGCTATCCATGTCATAGACAAAGTTGGGCTGGGAAGCTGAGTGGC
TGGCCCTTCCCGGGTTAAAAAAAAAAAAGATCGGGGCTTGGAAGTTCAGTGGGTAGCGCTGACCGAGTCA
TAGACACAAATGTGGGCAGGGAAGCTGAGTGGCTGGCCCTTCCCGGGTTAAGAAAAAAGATCGGGGCTTG
GAAGTTCAGTGGGTAGCGCTGACCGAGTCATAGACACAAATGTGGGCAGGGAAGCTGAGTGACTGGCCTT
TCGGCATTAAAAACAAAAAACAAGGCTGGGAAGTTCAGTGGGTACCGCTGTCCATGTCATAGACACTAAA
TTGGGCTGGCAAGCTGAGTGGCTTGTGCTTCCGATGTTAAAAACCAAGAACGGTGCTGGGATGTTCAGTG
GGTAGCGCTGTACACGACGTAGACACAAAATGGAGATGGGCAGCACGATGAGTGGCTTTCCCCAGTTAAA
AACAAAGAACGGGGTGGGACCTTCAGTGGGTAGCGCTGTCCAGGTCATAGACAGAAAATTGGGCTGGGAA
GCTGAGTGGCTGGCAATTCCCGCGTTTAAAACAAAATGCAGGGCTGGGAATTTCAGTGGGTTGTGCTGTC
CTCGTCATAGACACAAAATGGGACTGGGAAGCTGGGTGGGCAGCTCTTTCCAAGTTAAAAACAAAGAACT
GGACTGGGAAGTTCAGTGGGTAGCGCTGTCCACATCATTGCCACAAAAGTGGGCTGGGAAGCTGAGTGGC
TGGCACTTCACGAGTTAAAAACAAAGAAGAGGGCTGGGAAGTTCAGTGGGTAGCACTGTCCCCATCATAG
ACACAGAGTTGGGCTGGGAAGCTGAGTGGCTAGCACTTCCCGAGTTAAAAACAAAGAAGGGCTGGGAAGT
CCAGTGGGTAGCACTGTCCACATCATAGACACATTGGGTGCTGGTCAGTTGGGTGGATGGCGCTTCCCGC
CATAAAAAAAAAGAACGGGCCTGAGAAGTTCAGTGGGTAGTGCTGTCCACGTCATAGAGACAAAATTGGG
CTGGGATGCAGGGTGGGTGGCGCTTCCCGCGTTAAAAACAAGGAACGGGGGGGGGGGGGGTTGGGGATTT
AGCTCAGTGGTAGAGCCCTTGCCTAGGAAGCGCAAGGCCCTGGGTTCGGTCCCCAGCTCCAAAAAAAGAA
AACGAAAAAAAAAAAAACAAAAAAACAAAAAAAAACAAGGAACGGGGCTGGGAAGTTCAGTGGGTTGCCC
TGTCCAGGTCATAGACACAAAAGTGGGCTGGGAAGCTGAGTGGCTGGCACTTCCCAGGTTTAAAACAAAG
AACAAGGCTGGGAAGATCAGTGGGTAGCGCTGTCCACGTCATAGCCACAAAATTGGGCTGGGAAGTTGAG
TGGCTGGCACTTCCCGCGATAAAAACAAAATGCAGGGCTGGGAATTTCAGTGGGTTGTGCTGTCCACGTC
ATAGACACAAAATGGGACTGGGAAGCTGGGTGGGCAGCTCTTTCCAAGTTAAAAACAAAAACTGGGCTGG
GAAGTTCAGTAGATAGCGCTGTCCACATCATTGCCACAAAAGTGTGCGGGCAAGATGAGTGTCTGTCGCT
TCCCGCACTAAAAAAGAAGAACAGGACTTGGAATTTCAGTGGCTAGCGCTGTCCACGTCATAGACAGAAA
ATGGACCTGGGCAGCTGGGTGGGTGGCGCTTTCCCAGTTAAAAACAAAGAACGGGGCTGGGAAGTTCAAT
GGGTAGCGCTGTCCACGGCATAGACACAAAATTGGTCTGAGAAGCTGAGTGGCTGGCACTTCCCTCGTTT
AAAACAAATCACAGAGCTGGGGAGTTCAGTTTGTAGCGCTGTCGACGTCATAGACACAAAATTGGGGTGG
CAAGCTGAGTGGCTGGCCCTTTCTGGGTTAAAAAAAAAAAAAGAACACGGCTGGGAAGGTCAGTGGGTAG
CGCTGTCCAGGTCATAGACACAAAAGTGGGCTGGGAAGCTGAGTGGCTGGCACTTCCCAGGTTAAAAACA
AATGAAGGGCTGGGAAGTACAGTGGGTAGCGCTGTCCACATCATTGACACAAAAGTGGGCGGGGAAGATG
AGTGTCTGTCGCTTCCCGAATTAAAAAAGAACAGGACTTGGAATTTCAGTGGCTAGCGCTGTCCACATCA
TAGACAGAAAGTGGAGCTGGGCAGCTGGGTGGGTGGCGCTTTCCCAGTTAAAAACAAAGAACGGGGCTTG
GAAGTTCAGTGGGTAGCACTGTCCACGTCATAGACAGAAAATTGGGGGGGAGGGGAAGATGAGTGGCTGT
CTCTTTCCGTCGTAAAAACAAAGAACGGGCTGGGAAGTTCAGTGGGTTGCGCTGTCCCTGTCATAGACAC
AAAATTGGGCTGGGAAGATGAGTGGCTGTCGCCTCCCATATTAAAAAAAAAGAAAGGGGCTTGCAAGTTC
AGTGGGTAGCGCTGTCCAGGTCAAAGACACAAAATGGAGCTTGGCAGCTGTGTGGGTGGCGATTATCCGT
TTAAAAATGAAGGACAGGGCTGGGAAGTTCAATGGGTAGCGCTGTCCACGTCATAGACACAAAATGGAGC
TGGTAAGTGGGTGGGCTGCTCTTCCCAAGTTAAAAACTAAGAAAGGGGCTGGGAAGTTCAGTGGGTAGCG
CTCTCCACATAATAGACACAAAATTGGGCTGGGAAGCTGAGTGGCTGGCCCTTCCGGAGTTAAAAGCAAG
AATGGGGCTTGGAAGTTCAGTGGGGAGCACTGTCCACGTCATAGACACAAAATGGAGCTGGGCAGTTGGG
TGGTTTGCTCTTCCCAAGTTAAATACAAAGAAGGGGGCTGTGTAGTTCAGTGGGTAGCGCTATTCACGTC
ATAGACAAAAAATTGGGCTGGGAAGCTGAGTGGCTGGCGCTTCCCGAGTTAAAACCAAAGAACAGGGATG
GGAAGTTCAGTGGGTAGCGCTGTCCTCGTCATAGACACAGAATTGGCCTGGGAAGCTGAGTCCCTGGCGC
TTCCCGCATTAAAAACAAAGAACGGGGCTGGGAAGTTCAGTGGGTAGCGCTGTCCACGTCGTAGACACAA
ACTGGAGATGGTCAGTTGGCTGGGTGGTGCTTTCCCCATTAAAAAGAAGGAACGGGGCTGGGAAGTTCAG
TGGGTAGCACGTTCCATGTCATAGACACAAAATTGGACTGGGCTGCTTGGATGGCAGCTCTTCCCAAGTT
GAAAACAAAGAACGGAACAGGGAAGTTCAGTGGGTAGCGTTGTCCACGTCGTAGAAAAAATTGGGCTGGG
CAGCTGGGTGGGCGGCTCTTCCCAAGTTAAAAACAAAGAAAGGGGCTGGGAAGTTCAATGGGTAGCACTG
TCAGCTCATAGACACAAAATGGAGCTGGGCAGCTGGGTGGGTGGCTCTTCCTGTGTTAAATACAAAGAAG
GGGGCTGTGGAGTTCAGTGGGTAGCACTGTTCACGTCATAGAGAAAAAATTGGGCTGGGAAGCTGAGTGG
CTGGTGCTTCCTGCCTTAAAAACAAACTCCGGGGCTGGGAAGTTCAGTGGGTATCGCTGTCCAAGTCATA
TTCAAAAAATTGGACTGGGAATCTGGGTGGGCAGCTCTTCCCAGGTAAAAAACAAAGAAAGGGGCTCGGA
CGTTCAGTGGGTAGCGCTCTCCACGGCATAGACACAAAATTGGACAGGGAGGCTGAGTGGCTGGTGCTTC
CCGCGTTAAAAGCAAAGAACGGTGCTGGGAAGTTCAGTGGATAGCACTGTCCACGTCATAGACACAAAAT
GGAGCTGGGAAGCTGAGTGGCTGGCGCCACTCAGCTTCCCAGCTCCATTAAATACAAAGAAGGGGGCTGT
GTAGTTCAGTGGGTAGCGCTGTTCAGGTCATAGAGAAAAAATTGGGCTGGGAAGCTGAGTGGCTGTCACT
TCCCGCGTTGAAAAAAAAGAACAGGGATGGGAATTTCAGTGGGTATCGCTGTCCAGGTCATAGACACTAA
ATTGGGCTGGGAAGCTGAGTGGCTGGCCCTTCCCGCGTTAAAAGCAAGATCGGGGATGGGAAGTTCAGTG
GGGAGCACTGTCCAGGTCATAGACACAAAATGGAGCTGGGCAGCTGGGTGGGTGGCTCTTCCCAAGTTAA
ATACAAAGAAGGGGCTGTGTAGTACAGTGGGGAGTGCTCTCCACGTCATAGACACAAAATTGGGCTGAGA
AGCTAAGTGGCTGGCGCTTCCCGAGTTAAAAACAAAGAACAGGGATGAGAAGTTCAGTGGGTAGCACAGT
CCACATCATATACACAAAGTGGAGTTGGGCAGCTGGGTGGGTGTCTCTTCCCGAGTTAAAAACAATGAAG
GGGGCTGGGAAGTTCAGTGGGTACCGCTGTCCACCTCATAGACACAAAATTTGGCTGGGAAGCTAAGCGG
CTGGCGCTTCCCGCGTTAAAAACAAAGAACAGGGATGGGAAGTTCAGTGGGTAGCGCTGTCCACCTCTTA
GACACAAAATGGAACTGGGCAGCTGTGTGGGTGGCGCTTCCCCTGTTAGAAACCAAGAACCGGGCTGGGA
AGTTCAGTGTGTATCACTGTCCACGTCATAGACACACAGTGGAGCTGGGTGCCTGGTGGGTGGCGATTCA
CGAGTTAAAAACAATGAAGGGGGCTAGGACGTTCAGTGGGTAGCAAGGACCATGTCATAGACACAATATT
GGGCTGGGCAGCTTGGTGGGTGTCTCTTCCCAAGTTAAACACAAAGAACAGGGCTGGGAACTTCAGTGGG
TAGCGCTGTCCACGTCATTGACAAAAAATGGAGCTGGGCAGCTGTGTTCCTGGCGATTCCCCTGTTAAAA
ACCAAGAACTGGGCTGGGAACTTCAATGGGTAGCGCTGTCCACATCATAGACACAAAATTGGGCTGGGAA
GCAGAGTGGCTGGCGATTCCCACGTTAAAACAATGAAGGGGGCTGGGACTTTCAGTGGGTATCGCAGTCC
AGGTCACAGACAAAAAATTGGGCTGGGAAGCTGGGTGGGCGGCTCTTCCCAAGTTAAAAACAAAGAAAGG
GGCTGTCATAGACACAAAATGGAGCTGGGCAGCTGGGTGGGTGGTTCTTCCCGAGTTAAATACAAAGAAG
GGGGCAGTGAAGTTCAGTGGGTAGCACTGTTCACGTCATAGACACAAAATTGTGCTGTGAAGCTGAGTGG
CTGGCGCTTCCCCCATTAAAAACAAAGAAGGGGGCTGTGTAGTTCAGTGGGTATCGCTTTCCACGTCATA
GACACAAAATTAGGCTGGGAAGCTCAGTGGCTAGCTCTTCCCACGTTAAAAAAAAAATACGGTGCTGGGA
AGTTCAGTGGGTAGCACTGTCCACGTCAAAGACTCAAAATGGAGCTGATCAGCTCGGTCGGTGGAGCTTC
CCGCGTTAAAAACAAAGAAGGGGGCTGGGAAGTTCAGTGGGTAGCGCTGTCCACGTCAAAGACACAAAAT
GGAGCTGAGCAGCTGGTTAGGTGGCGTTTCCCGCGTTAAAAACAAAGAACCGGTCTGCGAAGTTCAGTGG
GTAGTGCCGTCCACAGCATAGAAACCAAAATTGGCTGGGAAGCTAAGGGGCTGGCGCTTCCCCGTTAAAA
ACAAAGAACGGGGCTGGGATGTTCAGTGGGTATCGCTGTACACGTCATAGACACAAAATTGGGCTGGGAA
GCTGAGCGGCTGGCGCTTCCCCCATTAAAAACAATGAAGGGGGATGGGAAGTTCAGTGCGTAGCGCTGTC
CACGTCATGGACACAAACTGGAGATGGTAGTAGTGTGGGTGGCGTTTCCCGAGTTAAAAAAAAGGACGGG
GCTGGGAAGTTCAGTCGGTAGTACTGTCCACAGCATAGACACCAAATTGGGCTGGGAAGCTAAGGGGCTG
GTGCTTCCCGCGTTAAAAGCCAAGAACGGAGCTGGGAAGTTCAGTGGGTAGCACTGTCCAGGTCATAGAC
ACAAAATGCAGTTGGGCAGCTGGGTGGGTGGCTCTTCCCGCGTTAAATACAAAGAAGGGGGCTGTGTAGT
CAGTGGGTAGCGCTATTCACGTCATACACAAAAAATTAGGCTGGGAAGCCGAGTGGCTGGAGCTTCCCGC
GTTAAAACAAAGAACAGGGATGGGACGTTCAGTGGGTAGCGCTGTCCACGTCATAGACACAAAATGGACC
TGATCAGCTGGGTGGGTGGCGCTTCCCGCGTTAAAACAAAGAACGGGGCTGCCAAGTTCAGTGGGTAGCA
CTGTCCAGGTCATAGACAGAAAATGGAGCTGGGCGGCTAGGTGGTTGGCGCTTCCCAAGTTAAAAACAAA
GAACCAGTCTGGGAAGTTAAGTGGGTAGCGCTGCCCACGTCATAGACACAATATTGGGCTGGGAAGATTA
GTGGCTGGCGCTTCCCTCGTTGAAAACAAAGAACGGGGCTGGAAAGTTCAGTGGGTTGCGCTGTCCATGT
CATAGACCCAAAATGGAGCTGGGCAGCTGGGTGGGCGGCGTTTCCCGTGTTAAAAATAAGGAACGGGGTT
GGGAATTTCAGTGGGTAACACTGTCGATGTCATAGACACAAAATGGAGCTGGTCGGCTTGGTGGGTGGGG
CTTCCAAAGTTAAAAACAAAGAACGGGGCTGGGAAGTTCAGTGGGTAGCACTGTCCACGCCATAGACACA
AAATGGAGCTGGTCTGCTGGGTTGGTGGCTTTTCCCGTTTTAAAAACAAAGATCGGGGCTTGTAATTTCA
GTGGGTAGCGCTGTCATCGTCAAAGAATCAAAATGGAGCTGGGAAGCTGGGTGGGTGGTGCTTCCCCCAA
GAGAAACAAAGAATGGGCCTGGGAAGTTCAGTGGGTAGCACTGTCCATGTCATAGACACAAAATGAAGCT
GGTCAGCTGGGTGGGTGGCGCTTCCCGCGTTAAAAACAAAGAACAGGGCTGGGAAGTTCAGTAGGTAGCG
CTGTAAACCTCATAGAAACAAAATGGAGCTGGGCAGCTGGGTGGGTGGCGCTTCCCCCATTAAAAACAAA
TAACGGGGCTGGGAAGTTCAGTGGGTAGCGCTGTAAACCTCATAGACACAAAATGGAGCTGGGCAGCTGG
GTGGGTGGCGCTTCCCGAGATAAAAACTAGGAACAGGGCTGGGAAATTCAGTGAGTTATGCTGAGCACTT
CATAGACACAAAATTGGGCTGGGAAGCTGAGTGGCTGGCGCTCACGCGTTTAAAATAAAGAACAGGGCTG
GGACATTCAGTGGGTAGCGCTGTCCACATCATAGAGAAAAAAATTGGGCTGGGAAGCTGAGTGGCTGGCG
ATTCCCGCATTACAAAGAAAGAACAGGGTTGCGAATTTCAGTGGGTTGCGCTGTCCATGTCATAGACCCA
AAATGGAGCTGGGCAGCTGGGTGGGCGGCGTTTCCCGTGTTAAAAATAAAGAACGGGGCTGGGAATTTCA
GTGGGTAGCACTGTCCATGTCATAGACACAAAATGGAGCTGGTCGGCTTGGTGGGTGGGGCTTCCCGCGT
TAAAAACAAAGAACAGGGCTAGGAAGTTCAGTGGGTAGCGCTGTGCACCTCATAGACACAAAATGGAGCT
GAGCAGCTGGGTGGGTGGCGCTTCCCGCTTTAAAAACAAAGAACCGGGCTGGGAAGTTCAGTAGGTAGCG
CTCTCCGTGTCATAGACACAAAAGTGGGCTGGGAAGTTGAGTGGCTGGCGCTCCCCCCGTTAAAAACAAT
GAAGAGTGCTGGGAAATTCAGTGGGTAGCGCTGTCCACGTCATAGACACCAAATGGACCTGATCAGCTGG
GTGGGTGGCGCTTCCCAAGTTAAAAACAAAGAACCGGTCTGGGAAGTTAAGTGGGTAGCGCTGCCCACGT
CACAGACACAATATTGGGCTGGGAAGATTAGTGGCTGGCGCCTCCCTCCTTAAAAACAAAGAACGGGGCT
GGGAAGTTTAGTGGGTAGGGCTGTCCACGTCATAGACACAAAATGGGGCTGGTCTGCTGGGTTGGTGGCT
TTTCCCGCGTTAAAAACAAAGATCGGGGCTTGGAATTCCAGTGGGTAGCGCTGTCATTATCAGAAAAACA
AAATGGAGCTGGGCGTCTGTGTGGGTGGCGCTTCCCCCGTTAAAAGGAAAGAACGGGGCTGGGAAGATCA
GTGGGTAGAGCTGTAAACCTCATAGACACAAAATGGAGCTGGGCAGCTGGGTGGGTAGCGCTTCCCGCGT
TAAAAACAGAGAACGGGGCTGGGAAGTTCAGTGGGTAGCGCTGTCCACGTCATAGACACAATATTGGGCT
GGGAATCTGAGTGGCTGGCTCTTCCCGCCTTAAAAACAAACAAGGGGCCTGGGAAGTTCAGTGGGTAGCG
CTGTCCACATCATAGACACAAAATGGAGCTGGTCAGCTGTGTGGGTGGCGCTTCCCCCATTAAAACAAAT
AACGTGGCTGGGAAGTTCAGTGGGTAGCGCTGTAAACCTCATAGACACAAAATGGAGCTGGGCAGCTGGG
TGGGTAGCGCTTCCCGTGTTAAAAACAGAGAACGGCGCTGGGAAGTTCAGGGCGGTTGCTCAGTGGTGGT
GCACCTGGGGATAGGACTGTGGCTGAGTGGTCAGAACAGCACCTAGGACTGGGGAGGGTGGTTCAGTGGT
GAGAGCAGCACCGACTGCGGGGCGGTGGGTGGCTCAGTAGTCAGAGTACCCGGGGCTGCCGTGGGTGTCT
CAGTGGTTGGAGCAACACCTACTGAGTAGCGATTGGTGGGTATGTTGACAGAGCACCCGGGGCTGGGGGG
TGTGGGTCAGTAGTCAGAGCAGTACCTGGGGCGAGGGAGGGTGGCAAAGTGGTCGGAGCAGTAGCTTGGT
CTGTGGAGGGTGGATCAGTGGTCAGAGCTCCCGGGGCTGGGTAGTGTGGGAGCAGCACCGACTGGGAGGC
GGTGGGTGGCTCAGTGGTCAGAGCAGTACCTGGGGATGGGGATCGTGGCTCAGTGGTGAGAGCACCCGGG
GCTGTGGCTATGGTGGTAGCTCAATGATCAAGGCAGGACCAATTGCGGGCCGCTGGGTGGCTCAGTGGTT
AGAGCACCCGGGGTTGGGGAGTGTGACGCAGTGGTTGGGGCAACAACGACTGGGGGCGGTGGGTGGCTCA
GTTGTGAGAGCACCCGGGGCTGGGGAGGGTGGCTCCGTAATCAGAGCAGTACCTGGGGCTGGGGATCGTG
GCTCAGTGGTGAGAGCACCCGGGCTGGGGCTGGAGTGGTAGCTCAGTGGTCAAGGCAGCACTGACTGTGG
GGCGATGGTTTGCACAGTGGTTAGAGCACCCGGGGCTGGGGAAGGTGGCTCAGTGGTCAGAGCATTATCT
GGCGCTGGGGATCGTGGTTCAGTGGTCAGAGCAGTACCTAGGGCTGGGGAGGGTTGCTCAGTGGTCAGAA
CAGTACCCAGGGCTGGGGAGTGTGACTCAGTGGTCAGTGCAGTACCCGGGGCTAGGGAGGGTGGCTCAGT
GGTCAGAGTAGTACCTGAGACTGGGGATCTTAGCTCAGTCATGATAGCACCTGAGGCTGGGGCTGGTGGT
GGTAGCTCAGTGGTCAAGGCAGCACCGACGGTGGAGCGATGGGTGGCTCAGTAGTTAAAGCACCCGGGGC
TGGGGAGGGTGGTGGAGTGGTGAGAGCAGTACCTAGTGCTCGGTAGGGTGACCCAGTGGTCAGAGCAGTA
CCCCCGGCTGGGGAACTTGGCTCAGTGGTGAGAGAATCCGGGACTGTGGCTGGGGATGTTCGCTCAGTGG
TCAGAGCAGTACCTGCGGTTGGGGAGGGTGGTTCAGTGGTTAGAGTACCTGGGGTTGGGGAGGGTTGCTC
AATGGTCAGAGCAGTACCTGGGGCTGGAGAGGGTGGCTCAATGGTCAGAGCAGTACCCGGGGCTGGGGAT
CGTGGCTCAGTGGTGGGAGCACCAGGGACTGGGACTGGGGAGGGTGGCTCAGTGGTCAGAGCACCTGGGG
CTGGGGAGGGTGGATCAGTGGTCACAGCACCCGGGTGGGTTGCTCAGTTGTCAGAGCATCACCGACTGCA
GTGGTGCGTGGCTCAGTGGTGAGAGCAGCACCTACTGCGGGGCGGTTAGTTGCTCAGTAGTCATAGCACC
CGGGGCTGGGGAGGGTGGCTCACTGGTCAGAGCAGTACCCGGGGCTGAGGATCGTGGTTCAGTGGTTAGA
GCACCCGGGGCTGGGGGTGTTGCTCAGTGGTTGGGGAAACACCGACTGCGGGACAGTGGGTTGCTCAGTG
GTGAGAGCACCCAGGGCTGGGGAGGGTGACTCAGTACTCAGAGCAGTACCTGGGGCTAGGGACGGTGGCT
CAGTGGTCGGAGCAGTACCTGGATCTGGGAAGGGTTGCTCAGTGGTCAGATCACTCGGGGCTGGGTGGGG
TGGGAGCAGAAGCGACTCCTGGGCGGTGGGTGGCTCAGTGGTTACAGCAGTACCCGGGGCTGGGGATGGT
AGCTCAGTGGTCAAGGCAGCACTGAGTGTGGTGCGATGGGTTGCTCAGTGGTTAGAGAACCCGGGGCTGG
GGAGGGTGGCTCAGTAGTCAGAGCAGTACCTGGGGCTGGGAAGGGTGGGTCAGTGGTCAGAGCAGTACCT
GGGGCTGGGGAGGGTGGCTCAGTAGTCAGAGCATTACCGGGGACTGGGGAGGGTGGCTCAGTGGTCAGAG
TGGTACCTGAGGCTGGGGATCGTGGCTCAGTGGTGAGAGAACCCGGGCCTGGGGCTGTGGTAGCTCAGTG
GTTAAGACAACACCGACTGTGGGCCAATGGGTTGCTCAGTGGTTAGAGCACCCGGGGCTGGAGAGGGTGG
CTCAGTGGCCAGAGCAGTCCCTAGGGCTGGGGAGGGTGGGTCAGTGGTCAGAGCACTATGGGGGGCTGGG
GATCGTGGTTCAGTTGTGAGAGCACCCGGGACTGGGGCTGGGGATCATGGCTCAGGGTTCAGAGCAGTAC
CTGGGGCTGGGGAGGGTTGCTCAGTGGTCAGAGCAGTACCTGGGGCTGGGGAGGGTTGCTCAGTGGACAG
AACTGTACCTGGGTCTGGTGAGGGTGGTTCAGTAGTCAGACCACCCGGGGCTGGGTAGCATGGGAGCAGC
AACGACTGGGGGCGGTGGGTGACTCACTGGTTAGAGCAGTACCCGGGGCTGGGGTGGGCGGCTGAGTGGT
CAGTGCAGTACCTGGGGCTGGGGATCGTGGCTCAGTGGTGAGAGCACCCAGGGCTGTGGCTCAGTGGTCA
AGGCAGCCCCGACTGCGGGCCGATGGGTGGTTCAGTGGTTAGAACACCTGGGGCTGGGGAGTGTGGACCA
GTGGTTGGGGCAACAACGACTGCGGGGCGGTGGGTAGCTCAGTGGTGAGGGCACCCGGGGCTGGGGAGGG
TGGCTCCGTATTCAGTGCAGGACCTGGGGCTAGGGAGAATGGCTCAATGGTCAGAGCAGTACCTGGATGC
CTCAATGGTTAGAGCAGTACCCGGAGCTGGGGAGGGTGGCTAGTGGTCAATGCAGTACCTGGGGCTGGGG
ATCGAAGCTCAGTGGTGAGAGCACCCCGGACTGGGGCTGGGGGTGGTGGCTCAGTGGTCAGAGCAGTACC
TGGGGCTGCTGAGGGTGGTTCAGTGGTCAGGGCAACCGGGGCTGGGGTGGGTTGCTCAGTGGTCAGAGCA
TGACCCACTAGGGGGCGGTGGGGTGGCTCAGTAGTCAGAGCACCCGTAACTGGGGAGGGTGGCTCAGTGG
TTGGGGCAACAGTGACTGCAGGGCAATGGGTGGGTCAGTCGTCAGAGCACCCGGGCCTGGGGAGGGTGGC
TCAGTGGTCAAAGTACCCACGGGTTGGGTAGGGTGGGAGCAGCACGGACTCTGGGGTGGTGGGTTTCTCA
GTGGTCAGAGCAGAACCTGGGGCTGGGGAGGGTGCCTCAGTGGTCAGAGCAGTACCTGGGGCTGGGGAGG
GTGGCTCAGTTGTCAGAGTAGTACCTGGAACTGGGGATCATCGCTCAGTGGTGAGAGCACCCAGAGCTTG
GGAGGGTGCCTCAGTGGTCAGAGCAGTACCTGGGGCTGGAGAGGGTGGCTCAGTGGTCAGAGCAGTACCT
GGGGCTGGGGGAGGGTTGCTCAAGGTTCTGGGCAGCACCGACTGCGGGGCGGTGGGTGGCTCAGTGGTCA
GAGGACCAGGGCTGGGGAGTGTCGCTCAGTGGTCAGAGCCCGGGACATAAGGATGGAGAGTGGTGGCTCA
GTGGTCAGAGCGTGGGACACCATGATTATTATTAAAGCCAGGTGGGGGATGTGCTCAGTGGTTAGAGTAG
GGGACACCATAATTATTATTAAGGAGGGGGCGTGCCGCTCAGTGGGTAGAGCAGGTGACGCCATTATTAT
TAAGGATGGAGAGAGGTGGTTCAGTGGTCAGAGCGCAGGACACCATGATTATTATTAAGGCTGGGGCGAG
TGGCTCAGTGATTAGAGTGGTGGGGGGCGCAATTACTATTAAGGCGGAGGACTGGGTAGCTCAACGATCA
GGGGTCCCGACCCCCACCCTCGATCCCAAAGGAGAGGGTGGGGTAGGTCAGTGGTGAGAGCAGGAGACGC
TATTATTATTAAAGGTGGGAGGGGCGTGGGGTGGGCTGAGTGGTCAGAACTGGGGGACGCCATTACTATC
AAGGCCGAGGACTGGGTACTCAGTAGTTAGAAAGGGAGTGGTATGCCATGATTATTAAGGATGGGGGGTG
TGGCTCAGTGGTCAGAGCACCCGGGGCTGGGCAGTGTTGCTCAGTGGTTGGGGCAACACCGACTGCGGGG
CGGTGGGTGGCTCAGTGGTGGGAGCTCCCGGTGCTGGGGAGGGTGGCTCAGTAGTCAGAGCAGTACCTGG
GGCTAGGGAGCGTGGCTCAGTGGTCGGAGCAGTACCTTGGTCTGGGGAGGGTGGCTAAGTTTTCAGACCA
CCCGGGGCTGGGTAGGGTGGGAGCAGCACCGCCTAGGGGGGCGGTGGGTGGCTCAGTGGTCAGAGCAGTA
CCTGAGGCTGGGGATAGCTGCTCAGTGGTGAGAGCACCCGGAGCTGGGTAGGGTGTGAGCAACACCGACT
GTGGGGCCGTGGGTTAATCAGTGGACAGAGCAGTACACAGGCTGGGGAGGGTGGCTCAGTGGTCAGAGCA
GTACCTGGGGCTGGGGAGGGTGGGTCAGTGGTCAGAGCAATACCTGCGGCTGGGGATCGTGTCTCAGTGG
TCAGAGCAGTTCGTGGAGCTGGGGATGGAAGCTCAGTGGTCAGAGCAGTACCTGTGACTGAGCAGTGGTC
TGGGCAGCACCGACTGCGGGGCAGTGGGTGGCTCAGTGGTGAGAGCAGCACGGTCTGCGGGGCGGTGGTT
GGCTAAGTAGTCAGAGCGCCTGTGGCTGGGGAGGGTGGCTCAATGGTTGGGGCAACAGCGACTGCGTGGC
GATGGGTGGGCCAGTGGTCAGAGCATCCAGGGCTGCGGAGGGTTTCTCAGTGGTCAGAGCAGTACCAGGG
GCTGGGGATCGTGGCTCAGTGGTTAGAGCAGTACCCGGGGCTGGGGATCGTGGCTCAGTGGTCAGAGCAG
TACCTGTGACTGAGCAGTGGTCTGGGCAGCACCGACTGCGGGGCGGTGGGTGGCTCAGTGGTGAGAGCAG
CACGGTCTGCGGGGCGGTGGTTGGCTAAGTAGTCAGAGCGCCTGTGGCTGGGGAGGGTGGCTCAATGGTT
GGGGCAACAGCGACTGCGTGGCGATGGGTGGGCCAGTGGTCAGAGCATCCAGGGCTGCGGAGGGTTTCTC
AGTGGTCAGAGCAGTACCAGGGGCTGGGGATCGTGGCTCAGTGGTTAGAGCAGTACCCGGGGCTGGGGAT
CGTGGCTCAGTGGTCAGAGCAGTACCTGGAGTTGGAGAGGGTGGCTCAGTGGTCAGAGCAGTACCCGGGG
CTGGGGAGGGTGGCTCAGTAGTCAGAGCAGTACCCCGGGATGGCGAGGGTGGCTCAGTGGTCAGACCACC
CGGGGCTGGGTAGGGTGGGAGCAGCAGCGACTGGGGGGCGGTGGGTGGGTCAGTGGTTAGAGCAGTACCC
GGGGCTGGGGAGGGTGGCTCAGTGGTCAATGCAGTAGATGGGGCTGGGGATTGTGGCTCAGTGATGAGAG
CTCCCGGGGCTGGGTAGCGTGGGAGCAGCACCGACTGGGAGGCGGTGGGTGGCTCAGTGGTCAGAGCAGT
ACCTGGGGCTGGAGAGGGTGGCTCAGTGGTAAGAGCACCCGGGGCTGTGGCTATGGTGGTAGCTCAATGA
TCAAGGCAGGACCAATTGCGGGCCGCTGGGTGGCTCAGTGGTTAGAGCACCCGGGGTTGGGTAGTATGAC
GCAGTGGTTGGGGCAACAACGACTGGGGGGCGGTGGGTGGCTCAGTTGTGAGCGCACACGAGGTTGGGGA
GGGTGGCTCGGTAATCAGAGCAGTACCTGGGGCTAGGGAGGGTGGGTCAGTTGTCAGAGCAGTACCTAGG
GCTAGGGAGGGTAGCTCAGTGGTCGGAGCAGTACCTGGATCTAGGGAGGGTGGCTCAGTGGTCAGACCAT
CAGGGGCTGGGTAGGGTGGGAGCAGCAGCGACTGGGGGGCGGTGGGTGGGTCAGTGTTTAGAGCAGTACC
CGGGGCTGGGGAGGGTGGCCCAGTGGTCAATGCAGTACCTGGGACTGGGGATCGTGGCTCAGTGGTGAGA
GCACCCGGGGCTGGGCCTGGGATGGTAGCTCAGTGGTCAAGGCGGCACTGACTGTGGGGCGATGGGTTGC
ACAGTGGTTAGAGCACCCGGGGCTGGGGAAGGTGGCTCAGTGGTCAGAACAGTACCCGGGGTTGGTGAGT
GTGACTCAGTAGTCAGAGCAGTACCCGGGGCTGGGGAGGGTCGCTCAGTGGTCAGAGCAGAACCTGGGGC
TGGAGAGGGTGGCTCAGTGGTCAGAGCAGTACCCGGAGCTGGGGAGGGTGGCTCAGTGGACAGAGCAGTA
CCTGGGGCTGGGGATCGTTGCTCAGTGGTCAGAGCAGTACCTGGGGAGCAGAACCTGAGGCTGGGGAGGG
TGGCTCAGTGGTTGGGGCAACACTGTGGGTCAGTGGGTGGATCAGTGGTCACTGCAGTACCTGGGGCTGG
GGAGGGTTGTTCAGTGGTCAGAGCACTACCTGGGGCTGAGGATCGTTTCTCAGTGGTCAGAGCAGTACCA
GGGGCTGGGGAGCTTGGCTCAGTGGTCAGAGCAGAACCTGGGGCTGGGGAGCTTGGCTCAGTGGTCAGAG
CAGAACCTGGGGCTGGAGATGGGGGCTCAGTGGTCAGAGCAGTACCTGGGGCTTGGGAGGGTGGCTCAGT
GGTCAGGGCAGCACCTATGACCCGCCCCTCACTGCCCTCTGGACCCTGATCCCTGCAGAGCCGGGCGTGA
CTTTCTGGAACCTTCCACGCAGGACACAGCCTCACTGAGACTCACACTCAGACTCACACTGAGACTCAGG
GACACTGACACTCAGACACACACTCACAGACACGCTCAGACTCACTCAAGACACTCATAACACTCACACT
CAAACACTCACACACTCATATATTCAGACACTCACACTCAGACTCACTCAGGCAGACACTCACCCACACA
GAACACTCCGCTTCGCACACCAAACACGAGCAGCCTCGCGGAGTCGGATAAACCGGGTTTATTTTTTTTC
CTTTTTTTTTTTTTTTAACAAACTTTTCTTAAAAAAATGGAGGGCAGGCCAGGGCCGTCTGCGGTGTCGC
TCAACATGGCCTCCGGCGAATCGCCGCGGGCGGTCGTCGGGGGCTCAAGTGAGTGGAGGGGTCAGTGGTG
GAGACCCCGTTCCTACGCCTCGCGTCCTTAAAACAGGACGGGATGGTCGCCGCGTGGGGGGTCGGGGGTA
GTCGCTAACCACTGAGCTCCTCTGCCGCCCTTGCCTTCTTCTTCTTTTTCTTCCTTGTGGCGTCGCCGTC
CTTGGGGGTAAGGGGGAGAGGTGGGAAAGCTCAGTGCATGGAACACGCGCACCGGCGCAGCTCCCAAGGT
CGTTCTAGGTAATGGCGACCGAGTGTGTTCAGAGTGTGAGTCACACGCATCTTGCACACTCACCCTACCC
CTCCCACACTCACCCCTTGCACACTCACCCCGTCCTCCGCAGCCTCCTCCCCGCCGTCCGCCTTCTCCTT
TTTCTTCTTCTTCTCCTTCTTCACCCGGGGCGTGGTAGTGGGCGTCGCCTCGTCGGCGTCGCTGTCGCTG
TCGCGTTTCCTCTGCGGGGGTTGGGGGGACACGAGTGTCACACACACACGCTCACCTGGGTGATCACAGC
CCGCGCAACCCACTAGGCTGCACCGCCTCACACGCCTGTGCAACTCACAGTGAGCTGCGCCGCACACCAG
GCTACCCTGCCCCTATCCCCCCAACTCCCTCACTGCACACCAGACTACCCTGCCCCTGCCCCAGGCCTCT
CACAAGGACTACACTGCACACCAGGCTACCGTGCCGCTACCCTATGACTCTTGCACGGACCGCACTGCAC
ACCAGGCTACCCTGCCGCCGCCCTATACCTCTTGCATGGACCACACTTCCCACTAGGCTACCCTGCCCCT
GGCTCCACGCCTCTCGCACAGACCACGCCACTCACTTTCACGATGCTGGCGGCGTCCGCGGTGACCCCAG
GGCCCGGCGTGGCTTCGGCGGCCGTCGCTTTCTTGCTGGAGTCACTGAAAGAGGGGGATGGGTGCGAGGT
TAGACCTCCCTGCGGCGGCCATGTTATTTTCCATCAGGTCCCGGAGTCTGGGTGGGCGGGGCGATTTCAG
GAGGAATCGATAAACCCCGCCCTCACCCGCAAACCCCACCCACCATCACACCAAGCCCCGCCCACACACA
TGAGCTCCACCCCTGCCCCATAAGCCCCGCCCTTACCTGAGAACCCGTCCCATAAACCCCACCCTCTTTA
AGCACTGCCCTCCCCTTTGAACCACGCCCACAAGCCCCACCCACCCTACCCAGACCTCTTTCTAGTCACT
CCCGCCTCCCCAAGCCCCACCCACACATGTAACCCCTCCCACCCCGTAAGTCCTGTCCTCTCCTTTGAAC
CATGCCCACCTCCATAAGTCCCACCCACCCCACCCAGACCTTTCTAGTCACGCCCACCTCGGTAGGCCCC
GCCCAAACCTGAGCCCCATCCAACCCTTTAAGTCCCACCCTCTCCTTTGAGCCCCACCCACCCTGCTCAG
ACCTCTTTCCAATTCTGCCCACCTCTGTAAGTCCCGCCCACACCTGAGCCCCACCCTGGTCTGCAAGCCC
CACCCTCTCTGAACCACACCCACCCCATAAGCCCCACCCAGACCTCTTTCTGGCCACGCCCACCTGTGTA
TGCCCCGCCCGCTTTTTACCCCATCCGCCCCAACTACAAGTCCTGCCCACCCCTAAGCCCCGCCCCTCAC
CTGTAGTCCACGTAGTCGCGCGTCCAGGAGGCGGGGGTGCCGTCCGTGGGTCGGCCATGTTTGTCCAGGA
GGCCCTGCTTGATCAGCTGCTTCTTCTGGCTTGCCTGGGGGGAGGGGGGGCAGGGGCGGGGCCGGTGTCA
CTCAATGTGTCATTGATAACCATTACAAATCAATAAAAATTAGTGACCAATCATTGCATCAATAACCATT
ATGTCGTCGATGATCAATGAACATCATCAGAAATGTCATCAAAGATCAATAATCAACAATTAATGTGTTA
TCGGCCACCTTAATTGCCCATCAATATGTTATCAACGATCGATTATAAGATCGTCAATAATTAAATCATT
ACATCACTGGTAATCAGTACGTCATCAGTGAATAATCAATAAACAGGGGGGTGGCCATGTTGATTACCAA
TCGATACGTCACCAATCACTAATCAATCATCGATCCACACGGGAGGCAGCCATGCTGATTGCCAATCAAT
ACCTCACCAATCACTAATCAATCATCGATCAATACGGGAGGCGGCCATGTTGATTATTGACCCATGTCAC
CTCCAACAAATCAGTCGATGATTGATCATTGTTCAATGCAGCAGTGGCCGCCCCCCTGACCTCTGATCCC
CCACCCACCCCACCTCTCCGCCGACCTCTGACCCCCTCCAGCCTGACCGACCTTCGGCCCCAGGCCCCAC
TTGCGGGGGTAGGTGTCCCGCTCCATGATGACGCGCTTGATCTTCGCTACTACCCCGTGGTCGCACGTGG
AGATCACAGCCGTCGTCATCAGTGCGATGGCTGCCGGGGAGAGGGGTGGGTGGGTCAGTGGTCAGAGCAG
GGGGCATAAGGATGGAGAGGGGTGGTTCAGTGGTCAGAGCCGGGGACACCGTGATTATTATTAAGGATGG
AGAGGGGTGGGTCAGTGGTCAGAGCCAGGGACGCCATGATTATTAAGGTTGGGGCGAGTGGCTCAGTGGT
CAGAGCGGGGGGGGGGGGGGGGGAATGCAATGACTATTAAGGCTGGGGGTGGGGGGTGGCTCAGTGGTCA
GAGTGGGGGGGGACGCCGTGATTAAGGATGGAGAGGGGTAGCTCAGTGGTCAGAGCCGCGAAACGCCATG
ATTATTATTAAGGATGGAGAGAAGTGGCTCAGTGGTCAGAGCAGCAAGGGACGCCATTATTATTAAGGAT
GGAGAGGGGTGGCTCAGTGTCAGAGCAGTAGGGGACGCCATGATATTATTCAGGCCGGGGGGGAGGGGGC
AGTGTGTGCAGCTCAGTGGTTAGAGCAGGTGACGCCATGATTATTATTAAGACTGGGTGGGGGGTGCGGG
TCAGTGGTTAGAGCAGGTGACGCCATTATTATTAAGGATAGGGAGCTGGCTCAGTGGTCAGAGCGGTGGA
CGTCATGATTATTAAGGCTGGGGGAGCGGCTTAGTGGTGAGAGACGGGGACACCGTGATTATTAAGGATG
GAGAGGGGTGGCTCAGTGGTTAGAGTTGCGGGGGGACACCCCACTGTCATTAGGGCTGGGGGTGTGGCTC
AGTGGTCAGGGGCCCTGACCCCCACCCTCGACCCCAAAGGAGAAGGTGGGGTGGTTCAGTGGTGAGAGCA
GGGGACATTATTATTAAGGCTGGAGGGTGGGGTGGGGTGCGGCTCAGTTGTCAGAGCGGGGGGTGGGGTG
GGGGGGATGCCCTTACTATTAAAGCCGAGGACTGGGTAGCTCAGTGGTCAGAGCGGGAGGGGTACGCCAT
GATTATTAAGGATAGCGGGGTGGGTGGCTCAGTGGTCAGGGGCCCCGACCCTACCCACCCCCCCCCAGAC
CAAGATGGCGCCGCCCCGCCCGGCCCTCACCCACGCAGACGGCCTCGCCCTTGGTGGTGATGACCACGAC
CTCCTGGTTGACCTCGATGCCGTCCTCGTAGCGCAGGAGGCCGGGGAGCATGATCTTCGCGCCGTAGCAG
ATGGCGTTGACCTGCGGGGGTGGGGGGAGACGGGGGGTAACGTGAGGGTCTGGACGCTGACCGCTACCCG
ACCTGGGCGCTAAATTCCCCACCTGGGTGCTAACCACTGCCCCGCCTGGGCGCGAACCATTGCCCTGTGT
TCCCTCCTTCTATGCTGGGATGGGGGACGGCTGATCGCACCGGGCGTTAACCACTGTCCTGCCTGAGCGC
TAACCACTTCCCCACCTGGGCGCTAACCACTGCCCGGTCTATCCCTCCTTCCATGCTGGGATGGGGGTCG
GCTGATCGCACCGGGCGCTAACCACTGCCCCGCCTGAGCGCTAACCACTTCCCCACCTGGGCGCTAACCA
CTGCCCGGTCTATCCCTCCTTCCATGCTGGGATAGGGGAGATGGCTGATCGCGCCAAGCGCTAACCACTG
CCCCATCTGGGCGCTAACCATTGCCCCGTCTGCCCTCCTCTGGTGCCGGGGCGGAGGAAGGGCGCTAACC
ACTACCCTTCCTGTCCCTTCTTCAATACCGGAATGGGGGACGGTATGGCCGTTCGCACCAGGCGCTAACC
ACTACCCCACCTGGACGCTAACCATTACCCTGTCTATCCTTCTTCCATACTGGGACTGGTGAAGAACAAC
CGCATTGGACGATGACCACTGCCCCGCCTGGACGGTAACCATTGCCCTATCTGCCCTCCTCCCATTTCGG
GATGGAGGAAGGGCGCTAACCACTACAATGTCTGTCCCTTCTTCAATACCGGGATGGGGGACCGGCCAGC
CGTTCGCACCGGGCGCTAACCACTACCCCGTCTGTCCCTCCTTCCGTGCTGGGATGGGGGGGGGGGTTGG
CTGATCACACCCAGCGCTAACCACTGCCCCACCTGGGCGCTAACCATTGCCCTGTCTGCCCTCCTCCTGT
TCCAGGATGGAGGAAGAGCACTAACCACTACACTGCCTGTCCCTTCTTCCATTCCAGGATGGGGGATGGC
CGTTCGCATCAGGTGCTAACCAGTGCCCCACCTGGGCGCTAATCACTGCCCCGTCTGGGCTCTAACCACT
GCCCCGTCTATCCTCCTTCCATACTGGGACTGGTGAAGGCCAACCGCATTGGACGATGACCACTGCCCCG
CCTGGGCGCTAACCACTGCCCTGTCTGCCCTCCTCACGTGTCGGGATTGAGGAAGAGCGCTAACCACTAC
ACTGCCTGTCCCTTCTCCAATACCGGGATGCGGGACAGGACGGCAGTTCGCACCGGGCGCTAACCATTGT
CCCGTCTGCCCTTCTTTCATGCCAGCTAATCGCATTGGACGCTAACCACTGCCCCGTCTGTCCCTCCTTC
CGTGCTGGGATGGGGCACGGCCGTTCGCACCGGGCGCTAACCACTACCCCACCTAGGCGCTAACCACTGC
CCTGCCTGGGCGCTAACCACTGTCCCATCTATCCTCCTTCCATACTGGGACTGGTGAAGGCCAACCGCAA
TGGACGATGACCACTGCCCCGCCTGGGCGCTAACCACTGCCCGGTCCGGCCCTCCTTCCGTGCCGGGATG
GGGAACGGCTGATGGCACCAGGCGCTAACCACTGTCCCACCTGGGCGCTAACCACTACCCCGCCTGGGCG
CTAACCACTGCCCCGTCTGTCCTCCTCCCGTTCCGGGATGGAGGAAGAGCGCTAACCACTACCCTGTCTG
TCCCTTCTTCAATACCCGAATGGGGGACGGCTGATCGCACTGGGCGCTAACCACTATTCTGCCTGGGTGC
TAACCACTGCCCTGCCTGGGCGCTAACCATTGCCCCATCTGCCCTTCTTCCATACTGGGACTGGTGAAGG
CCAACCGCATTGGACGATGATCACTGCCCCGCCTGGGCACTAACCATTGCCCTGTCTGCCCTCCTCCCGT
GCCAGGATGGAGGAAGAGCGCTAACTACTACCCTGTCTGTCCCTTCTTCAATACCGGGATCGGGGACGGG
ACGGCCATTCGCACCGGGCGCTAACCACTGTCCCATGTGCCCTTCTTTCATGCCAGCTAATCAAATTGGA
CGCTAACCACTGCCCCATCCGTCCCTACTTCCGTGCCGGGATGGGGACGGCTGATGGCACCGGGCGCTAA
CCACTGCCCCGCCTGGACGCTAACCACTGCCCCATCTGTCCTTCCATACTGGGACTGGTGAAGGCCAACC
GCATTGGACGATGACCACTGCCCCGCCTGGGCGCTAACCATTGCCCCGTCTGCCCTCCTCCTGTGCCGGG
GTGGAGGAAGGGTGCCAACCACTACCCTGTCTGTCCCTTCTCCAATACCGGGACGGGGCACAGGACGGCC
GTTCACACTGGGCGCTAACCACTATCCTGCCTGGGCGCTAACCACTGCCCCATCTGGGTGCTAACCATTG
CCCCGTCTGGCTTCCTCCCGTGCCGGGATTGAGGAAGGGCGCTAACCACTACCGTATCTGTCCCTTCTTC
AATACCGGGATAGGGGGCGGGACGGCCGTTCGCACCGGGTGCTAACTATACCCCGCCTGGGCGCTGACCA
CTGCCCCGTCCGTCCCTCCGTACCGGATTCCCATACATCCTGTTCTATACGCCGCCCCCTATACGTTAAC
CATACGTCCCTGTTCCCATAGTGCAGGGGGGAACGTATAGAATGAGCGGGGAACATAGACAACTAATGGC
ACAGAGAGAACGTATGGAACGAACGTACAGAACTACTGACACAGAATCAGCGACGTAGGAACGCATAGGA
CAGGCAGGGAATGTACGGAATCAACGCCATCATAAAGGGGGCCTATACGGTTAGCGGGGAACCTATGGAA
CCATATACAATTAACGGTGTAGCGGGGAATGTATAGAAGAGGCAGGGAACGTGTGGAATCAGTGAGAAAT
GTATAGAATTAGTGGGGAATGTATAGAATCAGTAGCACTGTAAGGAGAATGCATACAATTAACAAGAAAA
AGGGAATGTATAGAACTGGCAGGGAACATATAGGATGAGCAGGTGATGTACAGAATCAGGGGTAACATAT
AGAATCAGGGGTAACTTAATGTATGCATGGGATATATGGGATCGGGGATGACATATGGAATGGGGGACGA
TGTAAAGGGATCATACAGAATCAATGCCATCCTAAAGGAACCTATATAATTAGCAGGGAACCTATGGAAT
TGGCAGGAAATGTGTAGAATCAGTGAGTTAAGAATGTATAGGGCAGGTAGGGAACGTATGGAATCAACAC
CATCATAAAGGGGGCCTATACAATTAGTGGGGAACCTAAGGAAACAGCGGGGATCGTATATAATTAATGG
TACATCGGGGAATGTATAAGACAGATAGGGAACATATGGAATCAGTGGACAGTGTATAGAATTAGTGTGG
AATGTACAGAACCAGCGGGGAACATATAGAAGGAAACATATCATAAAGAGAATGCATACAATTAGCAAAA
ATGGAACATATAGAACAGGCAGGGAGCATATAGAATAGGTGCCATATGGAATCAGTGATGTAAAGGGAAC
ATGTAGAATGGGGGCATCATAAAGGGAACGTATAGAATCAATCAGGGGTGACGTATAGAATCAGGGACAA
ATTGAAGGGAACATATGGAACCGGCAGGGAACGTATAGAACGGGTGGGTAATGTATGGCACCGGAAGCAC
CATATGGAACGGGCAGGTGACATATAGAACATATAGAACTAGCTGGTAATATATGGAATTGGGGTGACAT
AAAGGGAACATATAGACCGGGCGCTGGCTGCGCCACCCACCGCACTGTCCTTCATCACCAGGCGCTTGTG
CGACGTCAGCAGCTTCTCCAGTGGGAAAACCACGCGGCGCAGGTAGCTCTCGTCCCGGTGGTGGTCGTAT
AGATACTGCGCGTCCAGGACGTCGTGCATGGTCACCATGTGGTCCTGGGGGGCGGGGCGGGGACCAATGC
TGTCATTACGTACGTTCCGTCCCCCATGTGACGTATAGCTATACATCAGACCGCCACCAAAAATAACATA
TATCTATACATTGGGCCCTCAAATACTTCATTCTATGTCTGACCCCCCCACATACTGCATATCTATACGT
CCAACCCCCACTTAATGTATGTCTATACATCAGACCACCAGATACTATGTCACTCCCCCAAAAACAATGT
ATATGTATACATTCGACCCCCCTCAAAAATACTGTATTTCTATATGTCCCATCCCCACATACTGTGTATC
TATACATCTGACCCTCAAATGCTGTGGTTCTATACGTCAGGCCTTCATATTTCTATACATCACACCTTCA
AATACTTGACACATAACATATATCTGTACGTCAGGTCGCCCCAAAATATTGTATTTCTATACGTCAGACT
CTCAGATACCATATATAAACATGTTGGACACCCAAATACCGTACATCTGTCAGTATTAACTACACATTGT
CTTCTATACGTTGTCTGCTACACTCAGCGTGAACTACACACTGTCTCCTATGATGCCACCCATACATCGT
GCCATACATACATTGTCCCCATACATTAACTATGAATTTTCTTCTATATGCTGTCTTCGCATTTCCCCCC
ATACATTGCATCCCATATCACCCTACATTCCCTCCCATACACTGTCCTCACATTTTCTCCTATACATTGA
CTCCCATATGCTGCCTCCCATGTTGCCTGCCATACATTGCCGCCCACATATCCTCCCCTATACATCATGT
TGTATATTCTTCCCATACATTGACCTCTACACACTGCACCCATAAATCCTGTTCCATACATCGTCCCCCA
TATACCTATACATTAACTACAACATATCTTATTTTCGCCTATACGCTGTCCCCTATACTTCCTGCTCTAT
ATGCCATCCCCTACGTATCATACTCTATACGTTGACCTCTATATGCCATTCCCTATACATTAACTATACA
TCACGTCCTATACATTTTCCTCACTCTGCTCTACTCGCCGCCCCCTTATGTTAACCATACGTCGTCCCCT
CCCCCACTATACGTCGCCCCTTAGATCACATTCTACACGTCACCCCCTATACATTGTTCCATATGTTGAC
CCCTGCACGCCACCCCCCATACGTTGTCCCCGTCCCCTGCTCACCCGCTCGCCCACGACCCCCGAGCGCA
CGCGCCGCAGCTCCTGCATCTGCCCCCCGACGCCCAGCAGCAGCCCCAGGTGCACGCACAGGGTCCGGAT
GTAGGTGCCAGCCTCGCAGCTCACCCAGAACACACCTGGAGGGGTCACGGGGAGGTCAGGGGTCACGGGG
AGGTCAGGGGTCACGGCGAGGTCAGGGGTCATGGGATGGACGGGATGGGGAGAGAAGGGGAAAGAGAATG
AACACGGAGAGGTCGGGGGTCACGGGGTAGTCGGGGGTCACGGGGAGGTCGGGGGTTATGGGATGGATGG
ACGGACGGGGATGGAGACGGGAAAAATAAATACGGAGAGGTCAGGGGTCACGGAGAGATCAGAGGAGGTC
ACAGACACCACATCCAAAACAAGCACACGGGGTGGTCAGGAGTCACAGGATGGACGGGAAAAATAGAGGT
CAGGGGTCATGGAAGTGTCAGGGGTCACAGGACAGACGGACGGGGGAGAGGGGGGAAGAGAATGGAAGTC
ACGGGGAAGTCAGGGGTTACGGGACAGATGGACAGAGATGGGAAAAATAAATAAGAGGTCAGGGGTCACA
GAGAGATCAGAGTTCTTGGGACGGACAGATAAAATATGGGGAGGTCACAGTTCACAGATATGGGGCGTGA
GGTCAGAGGTCACACTGCAACCCCGACGGCAGCCATAGCTACATACGGAACGGTCAGAGCTCACAGACAC
GGGTTGAAAAGGTCACACTTCCCAGAAAGGTCAAGGTTCCCAGACCACGACCCCCCCCAACAGGGGATCC
CCGGGAACACACCCTCCCTCTCGCCCATGACCCCACCGTGACCCCGGCCTCACCCAGCCTGCGCTCAGGG
TCGTACTCGACAACACGGCTCTCATAGATTGTGCGCACGCGCAGCTGCCGCTTCACTGCTGCGATGAGCG
GGGGACGCTGGAACAGGGCGCCTGTCAGGGTCTCCAGGGCCTGGGGGCAGGGGCAGGGAAAGATGGCGGC
CAGGGTCACATGAGGTAACGGGGGCGGGGGGGGGGAGAAATTAACATTCGAATCCGTGAAATATTCAAAT
TTATGAGGCAATGTAATTAATATGCAGATTCCAGAAATTAATTCCAATATGTGAAATGACTATGCAAATC
CAATAAATTAATATTTAAATTCTCAAAATTAATATGCAGCTTCACAGAGGTTATAAGATCCATAAAATTA
ACTCAAAATAAAACTTATTAACTTAATATTCACAAAGTCTAATATTTAAATCTGCAGTTATATTCAAATT
TACCAATTAATATGTTTAATATGCAAGCATACATTTATATATATAACGTATATTCAAATCCAAAAAATTA
ATTCAAACTCAAGCTTGTAAACTTAATGCAAATTAAAGAAATCAATTCCAATCCGTAAACTTAGTATTCA
AATCCATAAAATTTAATATTTAAATCCCCAAAAATCAATATTCAGATTTATAAAACAATGTAATTAACAT
GCAAATTCATACCAGTTATAAAGTTCACATAATTGAAATTCATAAGATCTAATATTTAAACATGCAAGTT
AATATTCAAATTTACGCGTTAATGTTTCAATATGCAAACTTATATATTTACATATTCAAATCCAAAAATT
AATTCAAACTCGAGCTTGTAAAGTTAATTCAAATTCAAGAAATTAATTCCAATTCTTAATTTAATATTCA
AATCCATAAAATCTAATATTTAAATTACCAAAATCAATAGTCAGGTTTATGAATAATGTAGTATGCAAAT
TCATAAATTTAACTAAATGTATATTCGAGTCCATAAAATTTCATCCCAACTCAAGTTCGCCAAATTAATC
CAAGATCCAGAAAAGAATCCTGATTCGTAAAATTAATATTCAAATGTGTAAAATGAATACACAATTCCAT
TAAAATTAATATTCAAACCTGTGAAATTAATATGTAAATGCATAGAAGTCATAAATATCCATAAAATCAA
CTCAGGGCAAAATTCGGGAAATTACTATGCATATGCAAATTCATAGTTAATATTCAAAGCCATAAAAATT
AACATTCAAACCCGTAAAATTAATATTAATTCAAACTTAACGTTTGGTCCCGTAATCGCCCCTAAAGCCG
CGCCTGAAACCGTAATCTCCCTGAAACTGCGCATCACTGAGTCCCGTAATCTCTTTAAAACCCCCGCACT
CTGTACCGTAATATCTGTAAAATCGCGCAGTTTTCCCGTAATCTCCCTAACACCGCGCAGTACTGCGTAC
TGTAATCTCCCTGACAGCGCGCCCTGTCCCATAGTCTGTCTAAAACCCTGCAGCACTGCGTACCGTAATC
CCCCTTAAAAAACCGTACTGTCCTGTAATCTCTCTAATGCAATGGACGGTACCGTAATTCCTCCAAAGCC
GCTAACTGTCGTACTCTCCTTAAAGACTCGCACTCATTACCGTAATCTCTCTAATACCGCGTACGGTACC
GTAATTCCTGTAAAGCCGCTCACTCTGATCCGTAATCTCCTTAAAGGCGCGCACTCGGTACCGTGATCTC
CCTGACAGCGAGCAGCAATGTGTACTGTCATCTCCATAAAACCGCGCACTCGGCACCACCGTAATATCCC
CAATAACTCCCGGGTGACCCAGGCTGTGAGGCCACCTGCTTAAGTGACCCCAACTCACCCTGGAGAGCTG
GGCGGTCCCCTCGATAGCATTGTGCAGCCGCACGACCCCGACATACTCTTTGCCTGCAGGGAGGACACAC
AGGGGCGGTCAGGGCAGGGACGCGAGGGGGTGGTAGGCTCTACATTAGTGACCTCAGGAAGGGGGTTCGG
GAACTGAGGACGCTTTGTGTCTAAGAAGGGCTATGTCATAGTGAACGGCGCAATGACATCACCCCGAACT
GGAAGTGTGGAGGCTGAGATCTTCTGTGTGAAATAAGTCCTGTCCCGCGCCCCTCCCTCCTGCCCCTCCC
CGTCCTCCATCTGTCCCAGCCCCTGCCTCACTCACAGAAGCCCCCTCCCACCTGCGCACCCCCCCCCCGT
TGCAACTGCCCCGTGTCCTCCATACGCACCCTCCTTCCTGCCCCTCCTCCCTACCCCTTCCCCCCTCCCT
TCCCCCACTACCCCCTCTACCCCCCTCACCTGAACTACCCACCCCTCCATTCTGCCCCTCCACCCCTCCC
CCACTACCCACTCTACCCCTCACCTGCACTACCCAACCCTCCCTCCTGCCCCTCCTTCCACCTTCCCCTA
CCCCCTCCCCCGCACTACCCATCGCTCCCACCCCTTGCTCACGCACCCCTCCCTCTTTCACTGCCCCTCC
CCTCCCCCCGTACACCCCCCCTCACCCGCGCTCTGCTGTGACTTGACCAGGCGCGTGGCGCGCTCGATGC
AGACGATGAGGCACCCGGTGACCTTGGGGTCAAGTGTCCCGCTGTGCCCCGTCTTCTCCACGCGCAGGAT
GCGGCGGATCCAGGCCACGACCTCGTGCGAAGAGGGGTTGGATGGCTTGTCCAGGTTGATGAAGCCGGTC
CTGGGGGGGGGGGGGGATATATACATCACGTGTAGGCCAATGTCACACATGTCACTTATATAACATATAT
GCTACATATAGGCTACACGTCATATACATACCATATATATACCATGTGTACGTAACATATAGAACATACG
TCATATATGCATCATACACGTGTCACATATACATTATATATACATCGTGTATAGGTTATATGTTCTATAT
ACATCATGTGTGCAGATGCAGCCGGTCCTGGGGGGGATATGTATACGACACATGTACTCTATACGTCACA
CATGTCACACACGTCACATATACATCATATATGCATGACATATACATCATGTATACATAACATAAAGGCC
AGGGTTGGGGGATTTAGCTCAGCGGTAGAGCGCTTGCCTAGCAAGCGCAAGGCCGTGGGTTCGGTCCCCA
GCTCCGAAAAGAAGATGCATCACACACGTCACACATACATTATAAACACACTATGCATAGGTTATGTGTT
CTATATATGTCATGTGTTCAGACAAAGTTGGTCCTGGGGCGGGGGAGGGATGGATAAGTCATGTGTAGGC
CATACATCACCCACCTGTCATATATACGTCATATATATGTTATGTATGGGCTACACATCATATATGTATT
ATATATACATCATGTATACATAACAGATAGGCCATACATCATATATGTGACACACATATGTCACAGATAC
ATTATGTACACATGATGCATAGGTTATATGTTCTATATACATCATGTGTACAGATGAAGCTGGTCCTGGG
GAGGCGGGAGGTACATTCGTTATACGGTGTATATATACACGCTATATATAGGTTGTGTGTTTTATATATG
CTACATATCCTATGTATACACATTATACATAGGTTACATATGCAGCAGATCGCCTATATGTATACATACA
GGTGATAATTGGAGCAAATTACATACACATAGGATATGATATGGTGATATATATATAACCTATATATATA
TGTAGGCTATATACATTATATGCTCACCCAACCATGTGTATGTATGTATGTGTATATATATATATATGTA
TATACAGGTCATACAGTATACAAGTGTGTACCTACAGGTCACGTACTCAGATCACATATATACACATAGA
TTAGGATGTAGATACTATGATATACATACATATAAATATATAGGTTAAACGTCCGGGTCTCCCCGTCCCG
CCTACCTGACGTACTCCCCGATCTCCCTCTTCAGCGGGTTGGAGCCGCACGGGATGGGCGTGTAGTGGGT
CGTCCGCACGTTCAGTCTGTCAAAGTTCTGGGGAGGCGATGGCGGGGTGGGGGGTGGGGGGTGTCAAAGG
TCACCCACAGTAAAGATGGCCACCAAGCTGACTCACCCACGCCGCCCAAATCAAAGATGGCTACCAACTC
TCTTCGCTCAGGCCGCCCACCTTGAAGATGGCGCTCTAACCACTCACCCACCTCTACGGTTCCTCCCCAG
CCCAGTTTTGAGGAAGGGTCTCTCTCTACCTAGGCGAGGCTAGCCAAGCCCACTGGTGTCGAAGGGGTGG
AGCAGGACATGGCCTCCCAGTGGTCAGCGACCTTTACGATTAGGGTTTTAGATGGGAACTGGTATGGAAT
CCACGCATCCCGTGACGTGGGTGGGGCGGGACCTACCTTGAGCAGCAGGGGCCACTGGGAGGTGTCCAAC
TGAGCCGCCTTGGACTCCGGTTTGATCAGGAAATCTTCCGCGTGCTGGATCTCCTGCGGGGGGGGGGGTG
ACAGGAAGTGGGGGGATGACAGGAAGTGAGGGGTGACAGGAAAGGACGAGCCATGGGGGGGGGCGTCGGG
TCCGTTAACTTCGGCCATGTCAGGCTGGACCCAAATATTTAAATATTTTAGCATATATTAATATTAATGT
CCTAATAAAGCCTGGGGCCCGAAGTGGAATCTCGGGATGACGTCATCGGCCGTTCACTGTGACATCACAC
ACGCGACATATAGTCCAGAAAGGTCGGGGATGATGTCATCGCACACTTCATTGACATCATACGTGGGACG
GGTCACAGGGTCGGGGATGACGCCATGGCTCCGTGTGCTGTGTTGTCACACGTCAGAAAAATAAGAATGA
AGAAAAAAAAAAAAAAAACCCCACGGCCACTCACAGCCACGTCAGCTTCCGGCAGCGGCTTCCGCTCTTT
CTTCTTCTTGTGCTTCTTCGGGAACGTCATGGCGGCTGCGGGGGAGACAAACGCAGGGACCTGAGCAGTG
CCTGCTCAGACTGAGAGGTTTAAAGTCGGCTCTGATGTCGGGGCCCAAAGAAAGCCTGATGTCACCGAAA
ACCCATTCGTTTGAAAGCCTGATGTCACCGAAAACCCATTCGTTTGAAAGCCTGATGTCACCGAAAAAAT
AAATGTATTCTAAAGTCTGGCGTCACCAAAAATTAGGCCTGACATAACCGAAAACCGTTCATTTTAAACT
CTGAAGTCACCCAAAGTTTATTCTTAAGTCTGAAAAACGTGAAAGTCTCACGACACCAAAAGTTTTAAAG
TGTGACATCACCAAAATTAGGTCTGACGTCACAGAAAACCATATATTTTGAGCTCTGACGTAACCCAAAC
TTTATTCTTAGGTCTGACGTCACCGAAAAACTTTAAAGTCTGATGTCACCAAAAGTTAATTTTAATGTTT
TACGTAAAAGTAATACTCCAGTCGCTGACGTCATCAAAAATTATTCTAAGGCCTGACGTAAAAATAAACA
GACATTTTAAAGTCTGACGTCAGCGGAGGGGGAACCACGTTCCTAAAGCACAACCTGGCAGAAAATCGGC
CCCAGAACAGATGCTGACCAGCGCCGCCCACCCCCCCCCCCCCCCCGTCACGGCTCCCGGGCTCTTAAAA
CGTCCCAGCGTCAACTTCCCTCGGGCGACTTCTTATGACGACAAAATCGCCTCTATGACGCCCTCGGGAC
CAGACTCGAGTCGTGTTTGGCGCGAGGCAGGGAGCTAAGAAAGTCACGCGGGTCTAAAACGCGCGCGTGT
GGCCCCGACATGGACTCTCCGCGCCTCCTTATGACGACACAGTCTGGCCAGCCTCTATGACGCACTCGGG
AGGCGACCCGGGTCATGTTTGGCCCGGGACCCAGAGCCAAGGTAGTCACGCGGGTCCGCGCTCGGCCCCG
GCACACATAAAGGCCAGCGGCGCAGCGGTCAGACCGCGGGACGGGAATCGCGCGGGCCACGCGGGTCGCG
CAAGCGCAGCGCCGCGCGACTGCCTCCGGGTCACTGAGCGACCGCGCTGGAACTCGCTCCGGGTTACGGA
TCGCGCCGCGCAGTGCCTATTCGGCGCTGCGGTCCTTACCTTCCGCGTCCGCCATGTCGCAGGCAGACAA
CCCGGCCAACCGCCGCTAACCGCCGCCGCGAGCCGAGAACCGCGCACGCCAACAGTCACCACGCGCCGCC
GGGACACGCCCACCGCTGCTCGCACCGCCCCGGATGCAGGAAAACGGAAATAGCAGCCCGGAAGTCAAGG
GGCGGGGACGGCCGAGAATGGCAGACTCCTACCGCCCGACACCACTGCGGCTACAGCAAAACGGAAGTAG
CTGCCAGGAAGGCAGCCCGGAAGTGCGTAGAGGGTGGGGCCCGCACGTGCGCCGGGACGCTCTCCCGCGC
TCCTCCGGGCCCCCCACACAGCCACCGCTCGGCTTAGCGGAGCTATGGAGAAGCGATCGTTGCGGCGGGT
TGGAGTGGGTGGGCATAGCCTTCGCTCTCCCCCATCAGCCTTCGCTCGCCCCCATCAGCGTGGAGCGGGT
GGGCGTGGCCTGCGCTGTCCTCCCTCAGACTGGAGCAGGTGGGCATGGCCTTCGCTGCCCGCCATCAGCG
TGGGGCGGGTGGGCGTGTCCTGCGCTGTCTGCCTTCAGCCTTCAGCGGGTGGGCGTGTCCTGCGCTGTCC
GCCTTCAGCGGGTGGGCGTGGCCTGCGCTGTTCCCCCCCCCCCCCCCTCGGCCTGGAGCAGGTGGCCGTG
GCCTTCGCTGGCCCCATAGCCTGAGTGGGTGGGCGTGGCCTGCGATGTCTCCCATCACCCCTGAGCGGGT
GGGCGTGGCCTGCGCTACCAGCCATCAGCCTTGAGCGGGTGGGCGTGGCCTGTGCTGTCCCCCATCTGCA
AGTAGCGGGTGGGCGGGGCCTGCGCTGTCCTCCCTCTGTGTAGAGCGGGTGGGCGGGGCCTGTACAGTCT
CCCTTAAGTGTAGGGAGTGGGCGTGGTCTGGGCTGTTCCTCTTTGGCGCCAACGCTCCTGGGCGTGGCCT
TCAGGGCCCTAAAGTGTAGTGCGGGTGGGCGTGGCCCGCAGTGTCCTAAAGAGGGTGAGTTGGTCTTGGA
GCAGGTGGGCGTGCCCCAGGCTGTCCGTCTTGCGCGTCACCCTCAGTCTAAAGCTTTGCCAAGGCCTAGG
GAGGGTAGGCGTGGCCTACAACCAGTGGGCGTGGCCTGCTCGACCTGTCATCGATGGTAGGCGTAGCCTG
TGCCTTCTGTTGGCTTGGTCTGCGCTGTCCATCTTCAGTGTCACCCGCTGTCTAAACCATTGTCTGGGCT
TAGGGAGTGTGGGCGTGGCCTAGAGAGGGTGGGCGTGGTCGGTACTGTCTATGGGCGTGGCCCGCGCTGT
CGGTCTTCAGCGTCACCAGCTGTCTAAACCGGTGCCCGCCTTAATGGACACCGACCTTTCCCTCCGCCCG
CCGCGACGTCCGTTCCCGTTGAAAATAGTTTCTCTCTCTTACCCGACGCGGACGTCGTGGCCGGCAACGG
TCCGCGCGGAGGGCGGCCGCCTCTGTGAAGAACGCGAGGAGGGAGCGGGGCCCTAAGATGCCTCCCGCTC
TTCTATACGTTTACGGGAAACCGAGTCACGGACGCCGTGTGTGCGGTGTGCAAATGAGTCGTAAGGGGCT
GGGGAGTGTGTGTCGTGTTTTCCCCGACCTGTGTGCAGTGCTCATCTCCCATATGTGTATATACGTGTGT
CTATATTTCTATATATGTATATATAGCATATATTATATATTCTATTATATATGTATATGTACACTACAGT
GGAGCTTCCATTTCTACCTGATCGGTGATCCCCATTTCCTTAGAACGGACTCTATGCCCAAGCTATCATA
TTGTGTGTGTGTGTGTGTATACATGGCATATATAGTAACTTGCATGTTTCATATTTATATATATACACAC
ATACATACACTGTATGTATTTATATAAATATATATACATACATATACATATTGTATATATATAGTATATA
TCATAACTTGTATGTTTCATATATATACACACACATGTACAATACAATATGTATTTATATAAATACATAT
ACATATATATCTGTATGAGAGATAACCATTGAACACAGGTTGGGGAAAATACGACACACACTCACCAGGC
CCCTTATGCCAATGCACACGTATGTACATCTCACACACACACACAGACACACACACATAGACACACACAC
ACGCACATCACACATGCATGTACATCACACACACACGCATATACACACACATGCCCATGCACACTCATGC
AACACACACACACATACTTGCAGTAAAAAATAGACTCAAGATGTTTTACAGACAGACAGACAGACACAAA
TACATGCGTGTGCACACATATGCATTTATTAACAGTCCTGATTAAAGAAGTCATGAGTGTGAGCAGGAGT
TTCAGGGCAGGAGATGAAGGGGTCATCACGTGTTCTTTTAAAAATTATAAATAATAGTGGGATCCCATCT
TAAAAACACAAATCTGGGCTGGAGAGATGGCTCAGTGGTTAAGAGCACCCGACTGCTCTTCCAGAGGTCA
TGAGTTCAATTCCCAGCAACCACATGGTGGCTCACAACCATCTGTAAAGAGATCCGATGCCCTCTTCTGG
TGTGTCTGAAGACAGCTACAGTGTACTTATATATAATAAATAAATAAATCTTTAAAAAAAACACAAATCT
GAAATAAAAATAATATAAAATATACATATAAAGTGTAAAATAAATTTTTTATATATGTAAATTTTTTGTG
CTCCTGAGACAGGGCTTCACTGTGTAGCCCAGGCTGTCCTAGAACTCAGAGATTCTCTCACCTCTGCCTC
CTGGGTCCCAGGATTAAAGATGTAAAGGAAGCCGCACCACACCTGGCTGCTTTGTGATTCTTTAAGATAA
TCAATGGATGATAATTGATTATTAATTATTAATTGATAATGATTTAATCGAATGAAATAAAAATTAAAAA
TAAAAAAATAAATAAAAATAAAAGTCGAGGTCAGTGTCCGTGCACGTGTACAAGTTAATGTGTGATAAGA
AGCAGATCAGAAGATGAAGTTATAAGGAGAAACGGATGAATAAATATTTTTCACACTCACAGACACTCAC
ACTCACACACATATATATTACATTACAGTTCAGGAGCAAAGCCACAAAATATATATATATGATATGTGTG
TGTGTGTGTGTGTGTGTGTGTGTGTTTGATGATCTCAGCGCCATGTTGTATTTTACACGTAACCTGATGT
TTCCTTCTCATTCATCAAACACCGTCTGGTTTGTAGATTTCTGTGGCCTACGATTCCTCCAAAAACTCAT
TGGACCCAAAAACTCATTCCAAATAAAAGAGCCGTTCAGTGCACTGGGCTCTCGCCAGTTCAAGGCACTT
AGAATTCATGGTCAGGACTGCGCCATCGACGTCACTTATGTTCACATTTATTTATTTTATTTATTTTTTA
CTCCTTAGTTTTTTTCCACATTTGCACGATCGGGTTTATTTACAATTTTTCGGGGAAGGAGATGGACTCG
TATAGTTTTTACACATGAAATGTATAAATTCTATACGTCCCTGAAGCATGTGACTGCCAGGCGTGTTATA
GCGAAGAGGCAATGCTTCATATCTCTCTCCTTCTGTCAACCCGTTACTCAAGTCCACATATACCATGATG
TACGTCACTCAATGTATAAATTCTATAAGTCCCTGAAGCAAGCACATGACTGCTGGGCAGGCTATAGCAC
CCTCCCCCCAAAAAAAGTAAAAATGCAAAAGAAAATTCCAAATCACGCTGTTCAGGGACGAATAGAATTT
ATAAATTTGGATTAAAAAAACTCAAAGGGAAGAATCAACTGGAAGGGGGGAAAGAAAATAATATAAAGAG
AGGAAAATAAGGAAATTGATACAAGACGTCAGCAGAACGATGAGCCTGCTGGGAAACGTGAAAAAATATA
TAAATATATACATATGTATATTTTATTTATTGTATATTTATATATTTTATTTATTTATATATCATTTATT
ATATACATATTCAAGAAAACTATATATATTAAAAAAAATATATGCAAAGTCCTTAAGTATCTCAACCTCT
GTCCAAGTTTATTTCCTCATTGTCTTGGGACAACAAAAGAATGAATGAAATAAAATTAAAAAAATAGAAA
ATAAATTAAATAAAATAAAAATAAGTAAATAAGATAAAATAAAAAGTAATAAAAAAATAGATAAAAAATA
AAATAAACCAAAAATTAAATAAAATAAAAAAATAAGTAGAAAAATAAAATAAAATAAAAATAAATAAAAA
ATAAAAAAATAAAAAATATAAATTCTCCTCTCGCAGAAGCAGATCCCTCGCTGTCCCAGTTCAGCACAGA
GCGGGTGGGCGTGGCCCCTACTGTCTGTGGGCGTGGCCTGCACTGTCCGTCTTCAGCGCCATCCCCTGTA
CAAACCCTTTTGGCGGCCTAGGGAGGGTGGGCGTGGCCTAGGGAGGGTGGGCGTGGCCTAGAAAGGGTGG
GCGTTGCCCGCACTGTCAGTCTTCATCGTCTTCAAGGGACACCTGCATGTTTCCCGCTCGCTGTAACGTC
CGTCTTCCTTCTCTCTCCTCCTCAGTTCCGGTTTGAGGTCGCGTCCGGTCGGACGTGACGGGGGCCGCGG
CGGCCTCATCTCGGGTTCCGGCTTCCTGCAGAGAGGATGAAGGGTCCTGATCTAGAGTCGGGGAAACTGT
GGTGTCCGGAATATGCGTGTATACAAACCCTTCTTATAGTGTAATATATATGTATTAATTTATGTTAATA
TAAATATGCAATATATATGTTACTATATTGTCATATATATGTATTAATTTATGTTAAAATAATGTATATA
GTGTATAATTATATTGCTATGTGTATTTATTAATATACACTATAATATCAATACATATATTTATATATAT
TAAGATGGATATACATATATTTATTGTGTTACATATATTAATATATATTTAAATGATATAAATTTATATC
TATTATTATATTGTTATATATTAATATATATTAAAATGTAAATATATAACATATTATAATAAAAATATAA
GTATATAATATACTGTCATTACAATATGTATAAATATATTGAAATTATATATAAATATAATATAGTCTCA
TACTTATATATTAGTATATATTAAATATATAAATATATATCTATGATTAATCTCTAAAAAACAAACAATC
CAGTTGAAAAATGGGGTATAAAACTGAACAGAGAATTTGCAAAAGAAGAATCTCAAAGAGTCATTAAGCC
TATAAATAAATGTTCAATGTACTTTGTCATCAGGAAAATGCAAATCAAAACAACTCTGAGATTACATCAG
AGTGGCTAAGATAAAAAAATCAAGTGATAGCACATGTTGGAGAGGATGTGAACAAGGGGAACATTCCTCC
ATTGTAGGGCATCTTAAGAATGAGACTGAGAAACACACCTCAGAGACAAAGACAGAGACTACCTCAGAGT
GAAACGCTGGAAAACAACTTTCCAAGCAAATGGTCGGAAGAAGCAAGCTGGAGTAGCCATTCTAATATCA
AATAAAATCAATTTTCAACTAAAAGTCATCAAAAAAGATAAGGAAGGACACTTCATATTCATCAAAGGAA
AAATCCACCAAGGTGAACTCTCAATCCTAAATATCTATGCCCCAAATACAAGGGCACCTACATACGTAAA
AGAAACCTTACTAAAGCTCAAAACACACATTGCACCTCACACAATAATAGTAGGAGATTTCAACACCCCA
CTCTCATCAATGGACAGATCATGGAAACAGAAATTAAACAGTGATGTCGACAGACTAAGAGAAGTCATGA
GCCCAATGGACTTAGATATTTATAGGACATTCTATCCTAAAGCAAAAGGATATACCTTCTTCTAGGCACC
TCATGGTACTTTCTCCAAAATTGACCATATAATTGGTCAAAAAACGGGCCTCAACAGGTACAGAAAGATA
GAAATAATCCCATGCGTGCTATCAGACCACCACGGGATAAAGCTTGTCTTCAATGACAATAAGGGAAGAA
TGCCCACATATACGTGGAAATTGAACAATGCTCTCTACTCAATGATAACCTGGTCAAGGAAGAAATAAAG
AAAGAAGTTAAAGACTTCTTAGAATTTAATGAAAATGAAGATACAACATACCCAAACTTATGGGACACAA
TGAAAGCTGTGCTAAGAGGAAAACTCATAGTGCCGAGTGCCTGCAGAAAGAAACAGGAGAGAGCATATGT
CAGCAGCTTGACAGCACACCTAAAAGCTCTAGAACAAAAAGAAGCAAATACACCCAGGAGGAGTAGAAGA
TAGGAAATAATCAAACTCAGAGCTGAAATCAACCAAGAAATCAACCAAGTAGAAACAAAAAGGACCATAG
AAAGAATCAACAGAACCAAAAGTTGGTTCTTTGAGAAAATCAACAAGATAGATAAACCCTTAGCCAGACT
AACGAGAGGACACAGAGAGTGTGTCCAAATTAACAAAATCAGAAATGAAAAGGGAGACATAACTACAGAT
TCAGTACCTGGTATCTGTCTAGGAAATTGGTTATCAGTGTGGACTTAGGTAAATTTTTTTTGAGGTAAGT
GTTCTGAAATGGCACTGGAGAACTGATTGATGGCTGAGATTCTACTCATCACAGGACATGCCATTGTTGA
TCATGCAAGGTGGTTTGATACTTGAGATCCTACCTGTAGGGTTTTACTGCTGTGAACCTACTGTTGCTGA
ACCCCCAGTGAACTAGACTATGGGGGGAGGGCAGCAATGGGGGGAGGATGGGGAGGGGAACACCCATAAG
GAAGGGGAGGGGGAGGGATTAGGGGGATGATGGGTTCGGTCCCCATGTTCAGAAGTTCAGTCCATTATCC
TCAAGACAGAAGCATGGGAGCATTCAGGCAGATCGAGTAGCTGAGAGTTCTACATATTCATCCAAAAGCA
GAAAGGAGAAGACTAATTTCAGGAAGCTAGGAAGAAGGTCTCAAGCCCATCTCCATAGTGACACACTTCT
TCCAACAAGGCCTTCTAATAGTGTCACACCCTAGGGCAAGCATATTCAACCCACCACATTCCTTTCACTG
GCCACCACTGAACACAGGACTATTGGGGTCACACTGATCCATACCATAATAAAAATAAATCCCTCTGTTC
AAAGTTTGTTCTGAATTATGCAGCAGACATCAATTATTTCAATCCCCAGTAACATTGATTACTAGCTAAA
AATCACCATGCTAAAAACAAAACACCCCACCTTGAAGTTTCCAAGAGTTTCCAAAGTAATGCAATTTTGT
CAATGTCCTTTGCTAACCACCTCAACTTCATGGAAAACCCTAATGCTAAAGGCACCATACTCTTTAACTA
AAGACACAGAACACTCCATCTCAAAGTGACTAGAAAACAATGTTAAAGATTTCTAGCTTTTACACTGTCA
GAATATAATATACCATCGCTTCAGCAGATGAGACCCATCCATGGTCTTACCCAGTGTTGGAATCAACATG
CCTTTCAAGATCAATCAAGATCTTCTCCCGGTTGCTATGGTTGTACAACTATTATGAGGTAAACATCTAC
TTTGTTAGTGAGTTTGAGACCTTACCTACATGAAGGAATTTAATGTTTGGTACTGAAATTATAGTTAAAG
GCTCATGGAAGGGGAGTTCATTGGTCATAGGTTAGAACTTGTTGGGAGCGATGCCCTTGAGGCCCTCCAT
TGTTGATGTTATTATTATGGTTAGAATTAAGTATGACTGTGTTTATAGAAAATCCCTAGCCAGCTGCAGA
AGACTAATACAAATCTGGTAGTCAAGATAAATAATAATATGATAAAGACATCCTGCTGACTAATAATATG
ACAAACCTGTGACCTTTCTGACATCCTGTCAACATAGCCTACTCCCTGACCACACGAATACTGTGTCCTT
GGCCTGGATAAATGTTTCACACTTCCCCCCTCCCTCTGTTACCCATGTTATGGTATAAATTCAGCCTTGG
GGAAAACTGAAGTTGTCGCCTTGGTCTGACTCTTGTCTTGGTGTCCTTCTTTCTCTTCCAGGTACACCCA
CAGATCCATCATTTACAAAAACTTATTGTAGTTTTGCTCATGGTGATGTTGTAAAATTGGCTTCTATGTT
TATTTTTATATACATACATTGTCAGAAACCTTAGTTAGAAAAGCTTCTTTTGAAGTGAACAACAATCATT
GGAAAGATAAACAACTTTCCAGTATTCAGAGAATAAGTGACAGTGAAAGCAAAATCCCAAATGAGACCAC
AATGTCATGGAAGAGCACCAAAGAAGAGGAGGGAATAGACAATGGTTATTGTTGTTAAATGCTGTCTTCT
GCACATGAGTCTGTGAACTCACAGCAACTGTGATTATCTAGATATCCATATAAGACATGCCATTTAGAAT
TATAGACATAAATACAGGATGTGTTCTCCATGTTCCACTCTTATGAGGAGCAAATGAGCTGTTGGAGGGG
GACTTCTAAGCACGCTTTCCATATTCTGATGCATATGCACATATCCAAGTTCATATGGGCATCACTAATT
GAACTTAATGAATTATCATATATAAATGGTGACATGAAATTGGGAGAGGGTGCCGGGGTCCAGCCTTAAC
ACAGGATCAGGGATCAGAGTTCTCAACTGAAGGCAAAGCTATATGGAAGGTACATAATAAATATACACAG
ACTACTCTTTGGGTACAAACTGACAGGAAATTTCAAGACTTAAAGCTCCCCCCTCCCCCCCTCCTTCCCT
CACTGCCTCCCTCCTTTGCAGCTTGAGGCTGCACACACTCTGCATTCTCTTGCACACTCTGCTTTTCTCC
ATTGTGCTTTTCTTTTCTCAAACTCCCACACTCATGCACACCTGTGTTCATTACTCTTTAATTCTCACAT
ACTCGTCATACACACCTCACACATATGTCACACACACCACATGCACTCTCCTTTCACTCACACACACATT
CTTCATACACACCTCACATTCTCTCTTCATTCACTCTTCACACTCTCTCTTCACTCACGCTTAGCTTCAC
ATGCTCCTCTCGTTCTCTCTCGCCTCTTTCTTACCCCACTATTTTAATGTTACTCCAAAAGCAGGTTTAA
AGAAAAGACATTGCACAATCATTGCCAAATCAAATTCAAAAGAATAACCACATTGCACAAAGAATTAAGA
ATTACAGTTGTTACCCAAAGTTTCAAGCTTTCCCTATTCTCAGGCCTGTGACCAAAATAATAACAATTGC
AAACTTATCATTAGTTAAACTCTAACTTTCGACCTACTATACTTCAGAGCTCAGAGCTCCGAGCTCAGCT
TGTTGCATTTTCCTGGGAAGCTCTAATGATAAATGACAGACAAAACTGCCAGGCAGTAGTCAGAAAGAAT
CAAGTTAACCCTTAACTCAATAGTTCTGCTAGCTTTCTGCTCCTTTATATTGCACACAAACACTCTCCTA
AGAATTCCACTATTTTGACTTAGTTTTACTAGTATGTAATTTTACATATTCTATACTTCCTTATCTAGGA
TCCACTGTTAAATGTTATATAAAACGTTTTTCGTTACTTCAATAAATTTTTCCTTTCTTGGAGTCCCAAT
GTTGGTGCTAATTCATTTTCTAATAAATCCTTTAAAGTTTCTTTGCAAGTCAAGCATTAATCTGAACTAT
TATTGTGCAGTTACTACATTGATTCCAAGATGAGCACACACAGCATGCACCTGGGCCATTAGGACTGTGC
TGTGCTGTGCCCTTATCTCTCAATTTCCAATTGTTTAAGAATCATTGCATCAGGGAACATCTAGTTACAC
AAAATTCACCAGAGCAGAAGGAGAAAGAAGTAGGAAGGTCAGATGTAATGGAATAATTATGCACACCAAG
GCCAACTGCAAAACAGCCACGCACAAATGAAAGCTACACAGCTGTTGTGCAGGACTAAGTTTAGGAGAAA
TGGGAACAACTGGTTTTTTATAAAGAGCTGCTTCAGGTTACTGAGATGTGTCCATCCCAGCCTACTGCAG
GCAGCCTCTTATTTCAGATGGTCAGTCCCCTGGAGTGATGTGTGTCCTGCTTCTTGGGGTCCCAGACGCC
ACTCTACCTTACAAGGAGCTGCTGTGGGCTTCTGAGATGTCTCCATCCTGGCCTACTGCTGGCAGTCCCT
GTCATCGTATGTTGTCCCCAGCATCTCTCTCACTTTTATTTAAAAAGTTGTATGGTGCAGACATCCACAG
TTATAGTGGAGAGTGAGCGTCGAGTTGAGGAGATGACAACTGGAAAAATAATAAGACAAAGTAAGAAAAG
TCCAACAGCAATGGTGGCATTCTATAAAAATGATCTCCAATTCACATCTTGTACAAAGGAATTCACAGAG
GATGCAAGGGCAGTAGCCACTTCCTCCAAAGAAGCAGAGCCAACATGGCTATTACTGAAATTTAATGTTG
AATTTAAAAGACAAATTATTAAAATGTAAGATGATATTGCGATCATAAAGAATGAATTATATTTATAGTC
TCCAAAAGTTTCCATTAAACTTAACCCTTTTTGTTCTTAAGCTTTCCAAAAACCCAATATAGTACATGCT
TTTATACATTGTTTAATTTAATGAGTCTCCAATGTGTGCCTGGGAAGTAATCTAGGAAAATTATAGAATC
ATGATTTTCATTTTGCTGATAAGGCATCAGGAAAAGAAAGGTCAAAGAACATGTTTAGGAGGTCACAAAG
GGTCCAATGCAGAGGTAGAAATATAAATATCTCTAATTCTTTTTCTGTAAACTTTACCCTATGATACATT
TGATTATATTATGTAGTACTGTTAAAATCTAATAATGGGCTGTAAATGTTTTTGTGAGTTCAAGAAGAAA
AAAAGGAAATGAGAGGTAGAAAGTAGTGAGAGAGAGAAGGTAGGATGCAGTGGAGGGAAGAACAGGGAGA
TTGGAACAGGGTTTTTGGTAGATTGACAGGTGGAGAAAAAGAGACTGAAAGAGACAGAGAAACAGTAGAG
AAAGAGGGAAGGAGAGGCAAGAGAGGAAGGGAGAGAGGGAAGGAGAGAGGGAAAGAAAAGGAAGAAAAGA
AGGGAGGGAAGAAGGGAGACAGAGGAGGAGGGACGGACAGACAGACAGACAGACAGAACCATGAATGGTC
TGCTACTCACTATGTATCCCAGACTGATCTTAAACTCAAAGAATTCCTCCTGCCTTTGTCGCTCAAATAT
CAGTATAACATGTGCAACCACAAACCTCATCCAGTTAGGTTCTTTTAAATTTTGTTTTACATAGCTTCAC
TATGTAACTCTGGCCAACCTAGAATTTACTGTTCTCCATAATGGTCTTGAATTCAAGATCCTCCTGCATA
AGCTTCTCAAGAGCTGAGATCATAGGAATGTATGCTCACGAGATCTCCATGAGAAAACCCTGGAGACAGA
AAACCTAGGAAAGAGATGAGGAGTCATAGACACAAACATTACCAACAGAATACAAGAGATTGAAGAGAGA
ATTCCAGGGACAGAAGATAGCATACAAAACATTGACAAAATAATCAAAGAAAATACAAAAAGCAAAAAGC
TCCTAAACCAAAACATCCAGGAAATCCAGGACACAATGAGAAGATAGAACCTAAGGATAATAGGTATAGA
AGAGAATGAAGAATCACAATTTAAGGGGCCAGTAAATATCTTCAACAAAATTATACAAGAAAACTTCCCT
AACCTAAAGAAAGAGATGCCCATAAGATACAAGAAGCTTAGAGAACTTCAAAGACATTGGACCAGAAATA
AAATTCCTCCAGTCACACAATAGTCAAAACACCAAACCCACAAATCAAAGAAAGAATATTAAAAGCAGTA
AGGGAAAAAGGTCAAGTGACATACAAAGGCAGACCTATCAGAATCACACCAGACTTCTCACCAGAGACTA
TGAAAGACAGAAGATCCTGGACAGATGTCATACAGACCCTAAGAGAACACAAATGCCAGCCCAGCCTACT
GTATCCACCAAAACTCTGAATTAACACAGATGGAAAAAACAAGATATTCCATGACAAAACCAAACTTACA
CAATATCTTTCTACAAATCCAGCACTACAAAGGAGAACAGACAGAAAACTCCAACACAAGGAAGAAAACT
ACACCCGAGAGAAGCAAAGAAGTAATCTTCCTGTAACAAATCCAAAAGAAGAGATACACAAACACAGTTC
CACCTCTAACAACAAAAATGACAGGAAACAATCACCATTCCTTAAAAATCCCTTAACATCAATGGACTCA
ATTCCCCAATAAAAAGATCCAGACTAAAAGACTGAATACATAGAGAAGACCCAGCATTTTGCTGCATACA
GGAAACACACCTCAGTGACAAAGACTGACATTACCTCAGAGTAAAAGGCTGGAAAACAATTTTCCAAACA
AATGGTCCAAAGAAACAAGCTGGAGTAGCCATTCTAATATCGAACAAACTCGACTTTCAAATAAGTTATC
AAAACAGATAAGGAAAGATGCTTTATACATCAAAGGAAAAATCTACCAGAGTGAACTCTCACTTGTTAAC
ATCGATGCTCCAAATGCAAGTTCATAAAAGAAACTTTACTGAAGGCTATTAGCCCAAATGCTTGAATTAC
CCTAGATGCACAGAACACATGAAACTCAAGAAGGATGACCAAAATGCGGGTGCTTCACTCCTTCTTTAAG
AGGGGAACAAGAATACCCTTGGCAGGGAAGAGAGAGGCAAAGATTAAAACAGAGACTGAAGGAACACCCA
TTCAGAGCCTGCCCCACATTTGTCCCATACATATACAGCCACCCAATTAGACAAGATGGATGAAGCAAAG
AAGTGCAGACCGACAGGAGCCGGATGTAGATCGCTCCTGAGAGACACAGCCAGAATACAGCAAATACAGA
GGTGAATGCCAGCAGCAAACCACTGAACTGAGAATAGGTCCCCTATTGAAGGAATCAGAGAAAGAACTGG
AAGAGCTTGAAGGGGCTCGAGACCCCATATGTACAACAATGTCAAGCAACCAGAGCTTCCAGGGACTAAG
CCACTACCCAAAGACTATACATGGACTGACCCTGGACTCTGACCCCATAGGTAGCAATGAATATCCTAGT
AAGAGCACCAGTGGAAGGGGAAGCCCTGGGTCCTGCTAAGACTGAACCCCCAGTGAACTAGTCTATGGGG
GGGAGGGCGGCAACGGGGGGAGGGTTGGGAGGGGAACACCCATAAGGAAGGGGAGGGGGGAGGGGGATGT
TTGCCCGGAAACCGGGAAAGGGAATAACACTCGAAATGTATATAAGAAATACTCAAGTTAATAAAAAAAA
AAAAAAACTAAGTCAAAATAGTGGAATTCTTAGGAGAGTGTTTGTGTGCAATATAAAGGAGCAGAAAGCT
AGCCGAACTATTGAGTTAAGGGTTAACTTGATTCTTTCTGACTACTGCCTGGCAGTTTTGTCTGTCATTT
ATCATTAGAGCTTCCCAGGAAAATGCAACAAGCTGAGCTCAGAGCTCTGAGCTCTGAAGTATAGTAGGTC
GAATGTTAAAGTTTAACTAATGATAAGTTTGCAATTGTTATTATTTTGGTCACAGGCCTGAGAATAGGGA
AAGCTTGAAACCTTGGGTAACAACTGTAATTCTTAATTCTTTGTGCAATGTGGTTATTCTTTTGAATTTG
ATTTGGCAATGATTGTGCAAAGTCTTTTCTTTAAACCTGCTTTTGGAGTAACATTAAAATAGTGGGGCAA
GAAAGAGGCGAGAGAGAACGAGAGGAGCATGTGAAGCTAAGCGTGAGTGAAGAGAGTGTGAAGAGTGAAT
GAAGAGAGAATGTGAGGTGTGTATGAAGAATGTGTGTGTGAGTGAAAGGAAAGTGCATGTGATGTGTGTG
AGATATGTGTGAGGTGTGTATGACGAGTGTGTGTGAGAGTGAAAGAGGAATTAAGACATCTGTGTATGTG
TGTGTGAGTTTGAGAAAAGAAAAGTACAGAGGAGAAAAGAAGAGCACACAAGAAAGTGCAGAGTGTGCAG
CCTCAAGCTGCAGGTGTGTGTGTGTTTGTGTGTGTGTGTGTGTGTGTGTGTGTGTGTATGAGAGAGAGAG
ACAGACAGACAGACAGACACAGAGAGACAGAGAGGGAGAGAGGGAGAGAGAGAGATGGAGGAGGAGAAGG
AGAATGGAAGGAAGAAGAGGAAGAGGAGGGAGGGAGGAGGAGGAAGATGATGAAGACAACGAAGAAGAAG
AAATTGAAGAAACTTTAAGCATTGAAAAATTGCCTGTCGGTTTGTACTCCAAAGTAGTCTTTTATACTTT
TTCCCCTGCTTCCAGTTGAGAACTGTCATTCAGAATTGAGGCTGGACCCTGACAATAGTCAGAGACTGCC
AGCTGCACTTGGCTCTGGACGGTTGCTAAATGCTCTGAGCACAATTCTGTGTGCCTGCCTGCCAGCCTAT
CTCCATCATAGTCAAGGACGCCAGCCCTCTGGTACTGTGAGCTCCCAGTGAATCAATCTTAGCTTCTTGA
GGTACCTTGTTCATGGGGTACTTCATGACAATACAAGGATAAGAAAGACACTGGAATTTAGTGTGGCTTC
AGATGTCACATGCGTACTTGTAACTATTGCAATAGTCTTCTGCATGACTTCAGAACCTCTGTGAGTTCAT
ATGTGCAGCTGCCCTGCTGTATGAGAAGGAATACCATTGACCTGTAGCCATCCACATCCTCTGGCTCTCA
TATTCTGTCTTTTCCACCCCTACCATTCCACAATGGATCTCTGATCCTTGGAAGGCAGAGTGCAGTCTAG
AAGTTTTCCACTGGCTTTGCTGCAACTGGTGAGTCTGACAAAAGCCACCTAATGGGTTAAGAGACTTGAG
AGATGGCTTCGTGGTTAAGAGTGATTTGTGTTCTGACACAGGAGTTTGGCATACAAATGCCTGTAGGAAT
TCCAGCTCCAGGGGACCCAACACTCTCTGCTGGCTTATGCTGGCACCTAAGACATATGCCCCAACCATGC
ACAGCCAGGCAATTAAGCACTTGACTAAAGGTTTTTAAAAAGTCCTGCTACTCTAAAAGAACACAGTCTT
TGTTGTGATACTGTCTGCCTCTCTGCCTTCTTAGTAGTCTTCTAAATAAAACTTTTTCTTTCTCCAACAA
CTGCCCTGGCTGTTTGCCCTTTCTAGCTGACAAGGAGTAAATGAACTTAGGTTTGTGATTATAACACTGG
CAGCAGGTGACAACAGTCCCCAAAGTATATCATGGACTTGCATAGAGAAGCAAAACACACAAAGTCAAAA
AGCAAACAAGCTATAAAACACCAAACCAACGGATGCAAAGAGCTATTCTCCAGGTTTTTCAACTGCCGTG
GCTGAGCCCAAAAATGATTTTTTCTTTTGAATGTCAAGGGTCATCTGATATCCTTTGTTTAGACAGGCTG
ACCCCCTGCCATTGTGACAGGGGACAAATGAATGATTTTAGAAAAGCAAATGTGTGCTGCATAACCATAT
AACAAAAGCTAGTTATGGATTTTGAGCACCTCACTACACTTTCACCACAGAACTGGCATCCACACCAATG
TTTATCACGCCCTTGTGAGGCAGAGGAGGGGAGGAAGGCTAAGACTAGCCTGGAATTCATAGCAAGACCC
TGCCTCCAATTCAAACAAACAGGCCCTTGATAAGTAGTGTGAAATCACATGGTTTTATATTCTTTTTATA
AAGTGAAGAGCTTGCACAGCGTACATAGTTGGTGTCCAAGTTTAAGTACCTCTTGGGTTAACGTCCATGG
TCATCTATTGCTTCAGTGTCACACTTGGAATCCAAACCTAGTTTTCCCTTCTGTTCAGGCCAAATAGTAG
TTATCAAGTTTTAATTCACTGGCTCCCTGAAGACTCCTGGAGGTATGGGTACACAGAGAGGCAAGGAATG
GTTCTTTCAGTAAACTAGATGTAGCCCAAGGTAAGGTAAGTAGCGTCTGGACCTGTCACATTCCAATCTC
TGCACAGGAAACACAGCTTCTTTCCTAACATTGACCCCACAATCGCCTAAAACTCATACTGATTGTGGCC
AGTATGAGTCACACAGTGAGTCTGAGGCCAGCCTACAGTGCATAGTGAGAACTTGCCTCACTGGTGCTCA
TAGGCCTCACTGGGTTTACAGGAGATGCTAGGCCTCCTCTTCTCTCTCTTAGCTGGTGTCTGGTACATGT
TGGACTCAGCACTCTGTTACACATTTTACAGGGGAATATCAGGAAAGGGGGAAGCAACCTCTAGCCCAAG
ATTGTTTATTGGATGAGGCATGTGTACTTGGCCAATGAGATGTGAAGTTTGGTTCCATCATACAGACAGA
GAGAGGGGGCAGACATTTCTCCCCATGGGAGGACTGTAAAACCCACTCTCTTGCCCCTAAACCAATGTTC
CAGAGACGTTTTTGCCCCTGGTCTCCATGACAGTGTGTACACATTCCCTTTCTGCAGAACTCGGTGCTGA
GAATGACTTTTTCTTTCATCAGTCTCTGAATTTGTTACTGTTTTATTCCCAACAGAGATTAAGTGCACAT
GGGAGAGAGCACAACATTGTTACCCTGTGTACTTTTGTATTTTGATGGCTTAATGGGGAGAAGAACTGGA
CAGATGGGACTCAGAGATACATTTAAGGGTGCTTGTTGTACCATCCTGAGTGTAAGAAAAGTAAGGCAGA
GAGGCAGAATGACTCCATCTCAACAGGCTGAGACTGTTTTGTTGCAATAGTGAGTGGCGTCAACCTTTTC
CTGGGATGAACGTTGAGTGCACTTAGTGGCGTGAAGGAAAATATTTTTATACATAAACACATACTTGGGT
AGCTACCAGGAACTTCCAGCTTGTGTGTACTCTGTGTGTGTGTGTGTGTGTGTGTGTGTGTGTGTGTGTG
TGTGTGTGTGTGTGTGATTTGAGTGGAATCTGTGTAGTTTGCTTTTGAGGCCCAGACATATTGTTTCTGC
AGGTGGACAGAAATGAGCAGGCAGGATGGACCTAAGTCACTCTTTTTGACTGAGGGTTGTTGACCCTTAC
ATCTTGACTTGATTCCTCATGACCTGAGGCTATTATCATTATCCAACATAACCCAATTCTGGAAGGGTAA
AAAGAAGATGGGAGAGGGGCCATAGTTTCATGTGAGTGGGAAGGCCGGGTGGCAAGTGGGGATGGGACAT
CATCCATCTAGAGGAGTCAAGGAGATGGGTATGTTCTGAATGGTGGAAGGAGCATGCTGAGACCCTTCCA
GGTAGGATAGGCAGGGACTGTGAGGTTTGGACCATAAAGGACTCTGTGACCCTCTGAGCAGTGCAAGCTT
GAAGTCTACATTGGAGAAACTTGGTGAGACAGCAGAAAGAACCGGAAACAAAGAGTGAAGTTAGCACAAA
TCATAATGTTAGTACCTGACTAGGAAGCAAAACCATCACTTGGCAGTCAGGTAAATGCTGTCTGCCCCTT
TTCTGTTTTTAATTCTGTTCAGTGATGGCTTAGCTTTCTCTGGTACTTGGCCAGATCGGTCACAGAAAGC
CAGCATCCTTCCTCTAGCAAGGCAGAGACACCTTCCTTTTCGGCAATCATTACATGTAATGCATTGCATT
TTGGGAGGAACACTGCAGCCAGGCAATCTATTTGGTTCAGTAGGGTGACTATACTTTGCTGTACCAAAGT
CAGGTCTTCCTTTGGCTGTCTTGTACCGCTTGGAGCTCAATTGCTCGTACGTGGGTGCCTCTTAATGCCT
CGTGCTGGTGAGATCCACTGGGAGAGCTGCTTACATGGAGGGTTTCTTTGGGTATGAGGTGAATTTCAGT
AGGGTGAAGACCGTGTAAAAGTGTGAAAATGCAGATGATAATGAGGAAAGGAGTGATCCAGGGAAAGAGA
CAGACTGAGAGAGAACTCATGGCCCATGCATAAAAGGAGGCTTGTGGTTGTATTTTTGTCTGTCCTTGTG
TGTTTCAACCACCTTTCAAACCAGTTAGGGTTTGTTGGTGCATGAGCAGCATTGTTGGATGAAGAGGGCA
CCGATCCTCTCTTTAGCAGTAGTCAGATCTAGTCTTGGGGTAGATATTGCAGCAGCCATGGTTCTGAAGG
GCTAGAAACTTCTCTAAGGTTTTTGAGAACTGGTGAAGCAGAGACATTAAAAGGATATAGTTCACCTGTT
TTAGCTCTGAGACCTGAAAACAGTGCTCAGTGTGGCCAAAAGAGTGAAGAGGTGGATCCAGGAGTCAGAG
GTTGCCAGAATTGCCTTTAGGAGTTTAGCATGCAGATTCCTTTTTGAGCTGGCAAAAGGGACTGTGTAGA
AAGGGCAGCAGCTGTTGCACACTAAAATAGTGTCTGCTGAAACATTGAAAGAATGGTCCAATGTGAGCAA
TGCCTTGGGTACTGTGAGAGATGATATCGGAAAAGGGCAGAGGACCTTATTTTTTCCCCCTCATGTCCAC
TTTGTCCCCTAGATTGTTGTTGGATGTGATTTTGTGCCTCCTGTGACAAACATTTTCATTCAATTCATAA
GGCATGTTTTATTCTTGTTGGATGTCAGTCCACAGCTATAGGTTCCAATCTGGTCGGTGTACTTGAATCT
AGACTTGGCCTTCTGCTTTGCTTTCATGCTTTCCCAGATATAATCTACAGTACATGCCAGGCAGTTGTGT
TTAACTTTGGTCTGTCCAGACCGAGATCTGGGAAATTGCTGCTCTTGTTAATATTTTGTATGTTCTTACT
GGTGTTTATTTACATGCTTTTCTCAGTTCAAACAACTGTCCTTGGGTCATTGCTTTCTTTGTCACATCCG
TGTACAAAAGTACCTTCATGTATACAAGTACACCGAAACTAAAGTAAGGGTGGGTACACTATTACAGCAT
AGTCAATCACATTCTTTCAGGTCCTAGGTTGTCAGGTCCAACAAGAAGAATAGCAGGAGACAACGGTGAC
AGGGTCCATCCAAGGGGTCACAATAAAACTCAACAGATGGCAAAGATCCAGGACAAAAGTCAGGAGGTAA
TAACTGTACAACTTTGTAGGGAACATTAAGAGACAGTCCAAAATAACTTTTGTTTAGTAACCTCAAATGC
CATTGTACAACTGGCTGGAGGATGTACCAGAGTTTTGTAGGAAAAAACAACTGTAATAGCAGTGTGCTAC
ATCAGGACTCCCAGATAAAGAAAGACCACCTGGAAGCGTTTTTTTAAAAAAAACTCCATGGAATTCGGCA
TCTAATCGGCAATTTACAAGACAAATAGAACCCCATTCTGAGTTATGTTTACAAAATTGTCTAGCTAAGT
TTCCAAAGGCACCACTTCAGTACACAGAATCATTGCCCTAAACTATGAGTTTGATGGCAGAGAACTTGGC
AGCCCCCTTTAGTCATGGATCATTTGTGGTTAGTGTGTGGACCATGAAATTAGCTCCTGTTAAAATGAAG
ACTTGAAAGGCATAGCAGAGGGCATGGTCAATTGAACTAGCACGCAGGTCCCATACCAGTCCAGTGATAG
GCTTACTTTCCAGGTTCCACTGTTTATAGCATCCTCACATGTCAGTGTAGGAGACAGTGAGGCCAGAGTA
GTTGATTTTTCACTCTCTGTTCTTTGGGAAATAAAGGAAGCTTGTGAGACTGGAAGATCCTCCATGAGGC
AGGAGCTGGTCAGGTCTACAACAGTCAGAGCTGGTCAGGCCTGAACAGACAAAGACAGCACCATCAGCCT
TTTGACATCCTATTTTCCTATGCATATTTCTCCTGCAACAAAGCTAGCCTGGGGCTTACTCTTGTCTTCC
ATACAATGGACCTACTTATAGGCCTACGGAAATCCTGCTATGCAAGTGTATTATAAATGAAACCTATTTT
ACCCAAGCATTTATTTTTTCATAAAAATAGTTTTGTTTTTGCTTCTAGTATTCCAATTTTGAATATTATT
TTACATTAAAGAGAGTAAGTTTACTTGCTTCGAGATACTTGATTCGGACTTAACTTTGACAACATATACA
GATGGGAGATGTAGTTTGTCCATCCTGCCAAGCTAGTCTCGGTAAAAGAAATAGATCTGCATTAGCTTGA
CTACAATCACAGTTCTGAGTACATGAAAGAACGTGATCGTTTATAAGGAGACTGACCATTAATTTGTATG
GCTTAAATGTCTTTAAGAGCTTACAATTACTAATGTTCAGGACACTAGATTTTTATAATTTTATCTTAAT
GAGTCGTAGAAATTATCATTTTGAATTGAAGCTCTTTTACAATGAAAATAAACTTTGGACTATCGATTAC
AGTATAGAGAGAGAGTAGGAACCCCATTTCTTTCTATGAATCCTTCTACAAACCACCAAGGCTTTTTATG
TGACTCAGGGACTCTAAATAGATAAAGCTTAACAAAGTTAACAAAGATATAAGGGATTAGACATACATCT
TTCAGTCATATCTTGTCAACATGTGTTGACTACGATAATTATGGGAATGTATGCTGGCATATTGTACAAG
AGAAGATTACCTTATATGGATATTTAAGTATTAAGTTTTTGTCATAGGTGCTGGGTTAACAAGAACTAAG
AAGGTGCAGGCAGTAGACAGAGCGGTAGACACCCATAATTATTTTTATGCATTTGAAAATACTCTTCAAT
GTGTGTGTGTGTGTGTGTGTGTGTGTGTGTGTGTGTGTGTGTGAGAGAGAGAGAGAGAGAGATTTATGTG
ATTTTAATGTATATACGACATTGAATACAACATCTAAACTACCATGAGATATAAAATAGTAGGCAGAGAC
ATCATTTGTTATAAGAAAATTTTCAAGGGGAAATGTTAGGCAATATTTGAGGCCTTTCTTCAGTATATCT
TCTTTGAAGGGATCCTCCCTATTTCGAGTTTTTAGCCTGTATACCCAGAAAACCTTGCGGTCTCATATAA
CTAGAGCCTAATCTCATACAACCAGGTGGGAGGATTGACAAGATACACAGTTGAAAGCCCAGTGATCTTG
CCTGTCTCCTCCCTTTGGAAGGAATAAGAACAGTTAACAAGTCCAGCTGTGTTTTAGGCAGTCTCACTAG
AGTTCTGAAGACAGAATTTATCAAGACATTTTGCCACATCTCCTTATTAAGAGAAGACTGAATCCCTTTC
CACACAGAGTGTAATGAAGCAAATTAATATTAACTGTGTACAACCTGCAAAACCTTTAGGCTTGCAAGCA
CCCAGGCAAACCTTGTAGAAGGCATAACCCAGTCTTTATGACTTATATAGCATGTAGTCTTTTAGTTTTG
TTCGGCTTGTATCAGAGTCATCATCACATTTATGTTCACATCATCTAAAAGAATTTAGCTGTGGGAACCC
AGTTAAAACTATGGTGCTGGAACAATGATTAAGAGACTCTGAGCTGAAGCCCCCTTTATTCTTCATATGT
ATGAGCATGCTTAGACACAAGATACAATATAGTTTTCCTTTTCGCTGGATTTAAGAATATAATGTCTCTA
CACACATACATTGTTTGGTGGTTTTGCAAGGAGAGACAAGAGGGCAGATGGAGAGAACCTGGGTTAAGGA
GGAGAAAAAGAAAGACAAACAAAAAAGGGAGGATACGAGGAAGAACTTCCTAACTTTCTACTTCCCGTCT
ACCTACCTTCCATAATAAAACAACCTTTTCTCCTGTTGTTTATATTTTCTTCCTTAACTGAGTGAAGTGA
CAGTCTATTTTTCTTTGTAGGTTAGACATTACACATATTTTACTAATTCAATTATGCAGATTTAGCTCAA
TTATCAGATATAATTTCAACAAAGTCAAAAAGGAGAACTATTAAAAAAATTAGAACATTAGGGGAAATCA
ATTCATGCTGACGAACAAAATAGTCACTCTGGGCATGAGAGGTTTTTTTTTTATATATAAATACTTGTTA
TTGGATTATATTATTTACACTCTAAATGTTTTCGCTTTGCCAGTTTTTTCTCCAGAAATCCGCTATCCCA
TCCTCCCTCAGCTTCTATGAGGGTGCTCCTTCACCCACACCCCCACTCCGTCCCACCTCTGCCACCCAAC
ATTGACCTACACTGGGACATCAAGCTTTGAAACAAGGGCCTCTCTTACTGTTGATGGCCAACAAAGCCAT
CCTCTGCTACATATGCAACTGGAGCCATCCCTATGTACTCCTGGGACATTGGTTTAGTCCCTGGGAGCCC
TCGGGGGGCTATTGGCTGATACTGTTGTTGTTCTTATGGGGTTGTAAACCCCTTCAGCTCCTTCAGTCTT
TTCTCTATCTCCTCCATTGGGGATCCCATTCTCAGTTCAATGGTTGGCTGAGAGCATCTGCCTCTGCATT
TGTCAAGCTCTGGCAGAGCCTCTTAGGAGACAGCTCCTTAGGAGGCTCCTGTCAGCTGAGAGGTGTTTCT
TAGAGTCCTTCAGCCAAAGTCCTAGGACCAAGCAGAAATTGTCTAATCAGCTTCCTACAGAGTCAGGGCC
ATGTCAATTTCCTGACTCCAGTGGCCTGCAAGAATGTCTAACATGACCTCCTTCATATTCTGTCACAGAC
ACAGAATTTATGAATCTGTGTGTCACTCAGAATTTATGAGGATCTCAAAGATGTGGCAATGACATGGAAA
TGGATACCTTCTTCATATACCTTCCTGGTCAGGCCCTAGTCTCTATACCCTTAGGCGCCAGCAAGAGTGA
ATGGTTTCCTGGGACTGTGGTGGGTCCTTTTGCCTAATTCCTTCCTATGATGATTATAACCAAATGGCTA
GCATACTTGTCTGATCCCGTTGCTAGCTTGGCACTGGTGGGGAGCCTCGACACCTACATGAATGTTCCTA
TAAGCATTGCAATACCTAGAAGCACCTTAGGAGTCATTCCTGGCAGGGCACCCTGTATCTTACAGTTCTG
AGTGTGTACCTACAAATATGGGATAGAAGGTGACATTGGGACTACAAGCAGGACACGTGATGTGGAGTAG
TTGTTGATGATAAGGAAGGTAAAGTATTTGATGGATATACAGCCTACGTAGGTGACTATTGGGGTGTGTG
TGTGTGTGTGTGTGTGTGTGTGTGTGTGTTGTTGTTGTTGTCAAAATATAAAAAATAAAAAAGTATGGTG
GTCATTTATCACCACTTTAGGTCTATTCCACAGTGTCCCAAGATATCTGCTGGATATCTTAACTGTCAGT
CAGCAAAGCCTCTCACTTGCTCTGCTCCAACCCATATCACACTACCGAAGGCCTCTCTGTGAGCCATCAG
CAATCTTTCTTCCTATTTAGTTCCCAAGGCAGGTTTCCATGCCAGAAACACACATCCCAACTCTGTGGTG
GCCAGACAGCCAGTGCCCACTTTCTTACACTAAAATCACTACATGAAAGAACACACAACACAATAACCTT
TGGCCCAATTAATAAGATACAATCGCCCACCTAAACATACAAAGCCCAATACATATCCATCCCTTAAAAA
CATCCATAACAACCTGTAAAGGTACAGCATGGAATCTTAACATCCCCTGTCATATTGTTCTGTCACGTCT
TCTGTCCCTCCCCTCCTGTTTCTTCTTTTCCGTTCCAATCTTCTCATCTTCCTTCAAACTTTTCTCCTGC
CTGTCCTTCCTTCTCATTCAAACACAGACCTCCTTCTATCCTGTACCTGCCTCACCTGTGACATCATCCC
AAATGTGTGTTTTTCTATCTCCCTCTCACTCTCTGTCTCTCTCCATCTCCCTGTCTCTCTCTGTCTCTGT
CTCTCTCTTCCTGTTTTTCTTTGTATGTGTTTGTGTGTGTTTGTTTCTCTCTCTCTCCATCTCTCTCTCT
CCCTGCTTTTCTTTGTGTGTTTCTCTCTCTCAGTCTGTCTCTGTCTGTCTTTCTCTGTCTGTCTCTCTAT
ATCTATCTATCTATCTATCTATCTATCTATCTATCTATCTATCTATCTATCTATAGACCACTCTCTCTAC
CTCTTTTTCTTGTGTGTGTGTGTGTTAGCACATATGTGAATAATGTTGACTTTCTTCTATATACATATAT
GTCATTTGAGTGTAAAGAACAATGAGAGATATGCTCATCAACAGGTAGATATTTATTTGAGAGTGGCATC
TGACACCAGCAGTGCTGTTCCTGAAGTGTTAGGAGACATTCAGAGGGTGCTTCTCAGTACATTCTGAGAT
GAGCTATAGCTGATGTCCATACCAAGAAGGCAGTTGGGCAGGAAAAGGAGAGGTGCTTCTAATGTCAGGA
TAGAGGGGGTTCCAGGCCAGAATAATCAAGGGTTTGGAAGAGAGGCTAGTACATATTTTGGCTATTTGCT
GTGTGTGGATTTCCGTGGAATGCTGGATCTTTTCCCTTGGCCGCCTAGCCTTAGTCACTGCAACTTCAGG
AATGTCAATGCAGGATAGAGTGTCTCAAACACTTGAGGTCCTTTGGTTGTTGTATTGGCTTCCCCAGCCC
TTGTTTGTCCTCTTTGTTCTGAAGAATTGAAACAGTTTTGGTCCTTGAGGGACATTCTATGTCAGACCTG
TCACTGACCCCAAGGACCACACAGGTCAACAAGACAGGGTCGGAGTAGGGCCATTCTACTCAGGTTTCAA
GCTAGACTGTGGATGATGATAGGACCCCCAGTCCTCTTGTCCTGTGTGATGGGTTTGACACAAGCAATAG
ATAACTACATTTGACTTGGTAAACTTGGGGGAAATAGACAGGGCCCCTCTCCTAACCCTGACAAAGAAAC
ATTATTGGAAAGCACCTGGAGAAGGCTGGAAGAACAAAAGTACTCAAGGTTCTGGTTCTCTAAGCCATTA
TCATATTGTTTTGGGGTAGTCCCGTGAGGAGAATTATAAAGGCAGAGGCTATCCATGGAATAAATAGCAG
GCAAAAAGAATCCATGGCCAAGTGCAGCCTGTACACATTACCTTAGGTCTCTGCTAGGAAAGTTAGAAGG
CAGTCTCAGGTAGGGAGTCCTCTGATGCCCTTGATGGGAGAAAAGGGACTCTGGATGCTATGATCTGGAT
GGCTGGCAGCGTGTGCTTGGAGAAATGAGACAGGACTGGGACTGACATGCCATTCAGTGACACTACTCCC
TCAGCAACTGGTAGTCATGAGATGTTATCCACGTGAGGAAATAGGGGTAGAGAAGGGCTGTACTTGAGGA
TACAAAGTGGCAAGATGCCAAAACATGCCTTTGCCAGTGGATGGAGAGCCAAAGCCAAGGGCAGTGGCTT
GGCAGAATGGACGGGGGTCCTTTCTGGAGCTGAGTGAGGAAGTCAGAGAGAAAGGTATTTCCTCCTCCTA
ATAGGTTACATGCACTCTCTTAGGAAGACAGCACACAGATCATCAATGCCTCCATCAAGAGCAACCAGGC
AATAACAGGCTACCAGACAAGGCATTTGGGGCACTTTAACTCCTGCTTCAGAGTCCTGGAGGACACACTA
ATTGCTCCTGCCTCATGTGGGAAATCACAGAATGTTGGCCTTGACAGAATTCCCTGTGCCACCCTCCAGT
GCAGTTCTCAATGTTGGGATGTGACCTCACTAGACACACTGACTCAGACACAGGATTCAAGAGTAAAGTC
TGGGTTTCTGAGAGTAACCCAGAAAGCCCATCCCCGCAGTGTTAGGAAAGGTGCAGCTTCATTGTCAGCA
CGGTTATGGAACTCCCCAGCTTCCATCCCATCAGTGCCCTCAAACTGACTTTCTCCACAAGTATCAGCTT
TTCCTGTTATTGTGTCCACAACACAGGAAAACTGCTAGGCCTCACCTGGGTGTCTGGTGCCCCTCCACCT
TGACTTATATTGACACAGCAGCTGCAGAGCAGGGATTGATGAGTCTGAGGATCATGGGGGCTTCTCCAGA
TCTTCCCTTGCTGATTCTCAAGAAGATGTGGCCCCTTCCTACTTCAAGGTCTACTTCTTCAAGGTCTGCC
CAAGACCTATCCGGCATGAATATACACAGAATATGAAATGCCAGCACACAATTGAGGAAGGCTGGCTGGG
CATTACTCACAGTGTTTCCTTTACTCTTACTTGAATTGAGCTGGCATTCAGACTCTCTGCCTGAAAGGAC
TTTGCCTCAGCATTTCCCGAACACCCGACAATACCTTCCTGCCCAAGAGCTGACAAACCTTTCTGTGCCT
TCTTGGGCCAAGCAGACATATGTGGTAGGTCCTTCTTGGACCAAGCAGACATATGTGGTAGGTCCATCTT
GGGCCAAGCAGACATATGTGGTAGGTCATTCTTGGGCCAAGCAGACATATGTGGCAGGTCCTTCTTGGGC
CAAGCAGCATATGTGGTAGGTCCTTCTTGGACCAAGCAGACATATGTGGTAGGTCCTTCTTGGACCAAGC
ACACATATGTGGTAGGTCCTTCTTGGGCAAAGCAGACATATGTGGTAGGTCCTTCTTGGGCAAAGCAGAC
ATATGTGGTAGGTCCTTCTTGGGCCAAGCAGCATATGTGGTAGGTCCTTCTTGGGCCAAGCACACATATG
TGGTAGGTCATTCTTGGGCCAAGCAGACATATGTGGTAGGTCCTTGAAGCAAACTGGGAGAGACATAGGC
TTGGCTGTGGATGTTGAGAAATACCTGTCCTATTGCCTCACAGGAGGGACCTCTAGCAAATGGCTTTTCC
CTGACCTGGAGGTCTGCATCTTCTGCTCCCCACATTACTCTACTTACCGACATTGGCTCCTCTGGTAGGC
CATCTACCGTCCACTGAACTAAGAGATGGTTTGTCTGGCACTCTGTGAAGTGTCTCTGCCTGTGCTAAGA
GTCCCCCTACCATCCCTTGTACACACTGCTTATCTTCTGGACAATGTGGTCAAATCCAGATAGGTCAGCA
GCTCTGTGAACTCTCATATACCAGGCAGCTCAGCCAGGATTGCATGTGTTCTCCCTCCAGCCTTCTCTGT
CGGAGAGAGAAGTACTTCTGGATATCCAGACAGATGTCTTCTGCAGTGACCTGAGGCAAATGTCTCTAGC
TTCTGGATGGGGGTCCCTCTGCAGCCCACCAAGGCTCAGGACACATTTTTTCAGAGTAGAGAATACAGTA
GTGTGTTTCTGTTGTATTTGTCTAAGTGTCTGTGTGTGATTACCTGCATGTGGAGTGTGTGTGTGTCTGT
GTGTATCTGTAAATAATTGAGTCTCAAATGCACTTTAGCAACATGCCAGCAACAACTGTTGGTTGTATTG
AAATAATCCTAATAACAATATTTTTAATATTACTACATAGGAAATTTGTACAAACGAGCTTTATGATGCA
TGTATATGACAAAGAGAGAAAGAAAACTTCCTTGAGATATTTGTTGAGTTTTAGGTTTTGTAGCTTTCAA
TTCTAAAACTCAGCATTACTACTGTTTTTGTTTTTGGTTTTTCTTTGTCCCATGGTGTAGATCTTTATAG
TGGGCTATTGCCCTGGACAGACTGATTCTTTTTCTTCATGCTACCTCGCTTACTGGACTAGGATACAATT
GATTGTTTTCCTACTTATCTTTGACCCTCTCTACCACTTGTACATGCTTGTTTATTTCTCAGTTAGTCCA
TCATAAATATCATGTATGCTACAGGGCAAAAAGAACGGCTTAGTATGCTCATTGTTGTATCTTAATGCTT
GTTGAGAAGAAATGACCAAAGAGAAAGTTGTATGTTTTTAAGGAGTGTAAAAGTGCAGTCTCTACATTTA
CAATCCACAGGGGTTTTGGTTGACAATATGTAGGTTTGTGTGGTGGCTTCAAAGTAGATTAGTTGGGCTG
GACGTGGGAGGTCCCGAGGGAGGAGGGATGAATATTTTCTTACACACTTTAAATACTAAAATCTTTGTTA
CAAACACAGTTCGGATACTAGCTTTTACCCCTTACACTTTATATCTTGATTTCTGTCTCTGTCTGTCTCT
GTCTCTCTGTTTCTGTCTCTATCTCTGTCTCTCTCATCCCATCTCTGACTTCCTGGTTGCAATCCTAATT
CTTCCACTACATTCAGCATTTCAGATCTTCACTTTCAGTGTTCAGCCCTACAGCCTGAGGACATATTAAT
CTCTGGAGAAGGGAGAGCTTTGGGAGCAGTGACAGTTGTCTAGATAGCATGGAGGGCCATGTCAAGCGCC
CCATGAATGCATTTATGGTGTGGTCCCGTGGAGAGAGGCGCAAGTTGGCTCAACAGAATCCCAGCATGCA
GAATTCAGAGATCAGCAAGCAGCTGGGATATCAGTGGAAAAGCCTTACAGAAGCCGAAAAAAGGCCCTTT
TTCCAGGAGGCGCAGAGACTGAAGACCCTACACAGAGAGAAATATCCAAACTATAAATATCAGCCTCATC
GAAGGGTTAAAGTGTCACAGAGGAGTTATACTTTGCAGCGTGAAGTTGCCTCAACAAAAGTGTACAACCT
GCTGCAATGGGACAACAACCTACACACTATCATATACGGACAGGACTGGGCTAGAGCTGCACACCAGTCC
TCCAAGAACCAGAAAAGCATTTATTTACAGCCTGTGGACATCCCCACTGGATACCCACTACAGCAGAAAC
AGCAGCAGCAGCAGCAGCAGCAGCACATGCACCTGCAGCAGCAGTAGCAGCAGCACCAGTTCCACTAGCA
GCAGCTAACCTACTTACTGTCCACTGATATCACTGGTGACCCTACACCATAGCAGGAGCACGTCAGCAGA
GCCCTGTGATAGGTAATCTCATGATACTGGCTCTGCTCCTACCTATCCCAACACTCCCCCCTTCTGTAAT
TTACAGCTTGAGATTCCTACTTGGTTTGGATACTGATTTCCCTCTGTTGTAATAAAGGACAGCTCCTTTT
TTTGGGGGGGGTGGTTGGAGGAGGAGACCAAAATGTGTGTAAGGATGTGTAGTGTGTAAGAAAGGAGAAT
GCTTAGAAGGGCTTACTACATACTTTTTCTTTAACAGCGTACTAATCGCATTGTTATTGCATTTAATCCA
TGGAAGAAACTAGGTTTAGACTCATAATGAATTTATTTGTACTGCCAGCTCAAAGGCAGCAAACAGCTTT
AGAGCCAATACAGCTTGACATGCAAGAGATTTCACTGAAAATCTAAACTAGACAGGGAAAACTATAAATA
AATAAATACCAAAAGTATAAATAAGTAAATACCAAGTATCCTTGTTCTTTTTGTTTTGTTATGTTTTTCC
ACAAAGTATATTGAAACTCTGGAATTGTGACAAGAAGTATTATTTTGGCTTTATGTCCAAGGTTTCAAAG
CACTTAATGACACAAACTGTAAAATTAAACTGCTGTTAGCTAATTTTGTTTAACTTAAGTTTCTTTTATC
TCTGAAATAAGCCGTTTTTGGTCCCTGGATATTAACTTCCTACTGACCAGGGACTGTGAGATCCTTTGTT
CTCTGATAATTGAAATTCAAAACAAAGACAATCAACATTACAAACCACACACACACACACACACACACAC
ACACACACACACACACAGACACAGACACACACAGACACACACACACAGACACACACACACGCACAGACAC
ACACACACACGCACACACACACACACACACACACACACACACACACACACACACACACACACACACACCA
TTAGAAAAAGAATTTCCTGAGAGACTGTTCTTCTAGGAACCAAGCTTAGTTAGCACCTGGCTTTCAGACA
TCAACAGTTGCTTGTTACAAAGGTAAGGGAAAACTCACCCAAATGAAGTCTAAATGCTACTGAGCCAGAA
CCACAAATTCTGATTGTCATTCTTGTCAATTACTCATCTTTACAAGTAGTTCAAATGCCAGTAATAAAGG
ATTTCTGAAATGTTATTGATGGCAAACTTTGATTTCCAAATACAGCAAGGCTGAGAAAGAAAACCATAAG
GGGCATAGCCAAGCCAGCTTAGGGTATTGGTGGTGGGAGGCCAAGTAGGGAACTGGCTCAGACTGCATGT
GAGGGGAGCAGGGTCAGGGAGCCTGAGGTGGCCAGTGGCAATTTGTGGGTGGACAGGTGGCGGCAGCCCA
GACCATCTGAGACAGCATTTGGTTCAGTTTTTGTTTTTCTGGGAATGTCCTTCTATGTCACTCTGTGTGT
GTATTCTGTTTGTGCTTTTTGTCCTCTCCTACAAATTTTTCTTTAATTCCTAGGACGGGGCAGGCACAAA
GCATTCCACTGGGGCTGATCCTGAACCATTTTAGGACCTCACAGAGTCACAGAAGACTTGGGTCTGGTTG
TTTATGATGTGTTTATGAAAAGATAAAGAGTGGGGATATGTTCTATGGAGGTGTGGTGAGGTATAGGGGA
AAGGGGTGCCTCTGCAGGCCCATGCTGAGACATCCCTTCCCCTGAGGAACCAACCCAGGATAATACAGTA
TAGTATAAAGTTTATCCAGGGCATGGGGAGAGGAGTTAAGAGGGTAGTAGAGGCACAGGAGAGAGGGAGA
GTGGGAGAGAGAGGGTGAGTGGGAGGGAGAGGGAGACAGAGGGGGAGGAGGAGGAGGAGAGGGAGGGACA
AAGGGAGTGAGGGAGAGGGAGGGAGGGAGAGAGAGAGGGGGAGGGGGAGGGAGAGGGAGGGGGAGAGGTG
GAGGGAGAAGGAGTAGAGGAGTAGAGAAGTAGAGAGGCAGAGAGGCCAGCTGTGAGCATGTGGAGGTGGA
GGGGAGGGAATGGGGGGAGAAGGGACAAGGGAAAGAGTTGGTAAGAAAGCAAGAGGGAGGAAGAGAACAA
GAGAGTGAGGAGGGGAAGCATCCCCTTTTATATAGTCAGGCATACCTGACTCTTGTTGCCAGGTAACCTA
TGGGGTGGAGCTTAGACAGAATGCTAACATTCCCCTGTTTGGGTTTAATAAAAAAAGAAAAATTCAAAAG
AGATGATGGTGAAGCAGGAATAGGGTTGTCATTGTTGTGATCTCTACTTCCTGTTTGCTTTACAGCCATA
TGTCTCTAGGGAACCTAGAAAAGTGGGCATGGGGATGTTTGTCCAGTCTTAGAGTTGGCTGTTTCCTTGT
TGTCCAGGGTCTGTTGAACCGTCTGTGGATAGGTGAGAAGGAACAGGTCCAATCGAAGCGTCTGTGTCTG
TGAGGGGACAGTTCAGCATCTGGAGGTTGCTTCTCTGGAGCTGTCCTAGATGTACTAAGTGTCTGGACTT
GGCAAGATGCTGGAACACACACACACACACACACACACACACACACACACACACACACACACACACACAC
ACACATATATATATATATATTATAGGCAGAGAATAAGATTAAGTGTATTTGGGAGAAAAGTAAATTTTTC
TTAGATGTACATTTGAAACCCAGAGGAATCCCACCCTTTGGAATAGGTAGTAAGTGGGAACATTAGACAG
ATAGACAGATTACCCAGATTATCTGGGTGGAGTCTATTTGGTCCATAAGGGATAGATCTGAGTGGGTTTC
CTGTAGTTTACAAGTTTACAAAAGAGATAACAACAAAAGTTAATTTAACAACATGGGGCTGGAGAGGTGG
CCCAGAGGTTAAGAGAACTGACTGTTCTTCCCAAGATCCTGAGTTCAAATCCCAGCAACCACATGGTGGC
ACACAACCATCTGAAATGAGATCTAATGCCCTCTTCTGGTGTGTCTGAAGACAGAGACAGTGTAATCGCA
TATATAAATAAAATAATCCTTAAAAAAAAAAAAGAGTTAACGACATGAACATTCTTTAAGATAATCTGTT
TGTGGAACAGAAGGAATAAGAATTTGCGATTATACAGTTAGATCCATGTAGTGAAAAGTTTAACAAGAAG
AGGAAATACGGGGCTGCTGCTCAGGGACTACTGGCAGCTATGGCAGCTAGAGCCCGAGCCTCTTGCACCG
GAAGCGGTCCCCCAGCGACCTACCCCCGCCCTGCGGCGCAGGCCAGCCCGAGCCTTCTTGGCTTGGCATC
TCCTCCAGGGCCGCCAAGCACCTCTGAAGAGCCATGTTCCAGGCTGCTGGAGCCGCCCAGGCCACCTTGT
CTCATGAAGCCAAAGGCAGCAGTGGCAACAGCACGGTGCAGCTATCTAAGTCCTTTAGCTTGCAGACTCA
GGTGAAGGAGACCTGTGCAGCCTGCCAGAAGACTGTGTACCCTATGGAGCGGCTGGTGGCAGACAAGCTC
ATTTTCCACAACTCCAGTTTCTGTTGCGAACACTGCCGCACCAAATTCAGCCTGGGCAGTTATGCTGCAA
TGCACGTGCATTTTACTGCAAACCTCACTTTCAGCAGCTGTTTAAGAGCAAAGGCAACTAAGATGAGGGG
TTTGGTCCAAAACACCACGTGGAGCTCTGGGCCCACGAGGAGGTGGGCTGAGGCACCAAGACAGCCTGAG
ACCCCTTTAACATCCATTCTCTCCCAGCACATGGCCTACAGCTGGGCAGTGGGAAGGAGGCTAACCTGGG
CTTGGGGGAGCAGGGTGGGAAAGGATGAGGCTCCCTCAGACAGGTTTCAGGCATAAGGCTCTGCTCCAGG
ATTCCTTGCCTTTCCCTGTAGGATGTTGGCAGTGGGAACCAGAATTGGAGTTTTCACCATACTGCTCCCT
TTAACCCGTGTCTCCCTGGGAGGCCCACAAGTCCAGCTTCCCTATTTAGGTGCCTTTTCTCCAGCAAGGA
GTCAGCATGCCCTCCTCAGGGTTCCAAGCTCCCTCACTGCCACCTGGGCCTCCTGTACCCTCTTGTCTCC
CCAGCTACCTCTGCCCCTTAGCCTGGTTGTGAGCCACAGAGACTGGAAGAGGGAGAGTGCCATCTGCAGG
GCCTCATAGATGCCACCTCGCTGGTGGGGGGAGGCCAGGGGGAGAGGGAAGACAGCCTGCAGCCTTGGGG
GTCTAGGGGTCCCTTGTATCACAAAGCTAAAGCTCTTCCTAGAGCCTCAGCTGACCGGGTTGGCAATAGC
TATGCTCCCCCTCTGTTGTGCTGTTGACTGTTGTGATCAACCCTGGTTTAAAAATGTTTAAACTGGGGGC
TGGGGATTTAGCTCAGTGGTAGAGCGCTTACCTAGGAAGCGCAAGGCCCTGGGTTCGGTCCCCAGCTCCG
AAAAAAAGAACCAAAAAAAAAAAATGTTTAAACTGAAAACAAAAAAAGGGGGGGGATATGAAACATTTAA
TCAACGGGATCCAGGTTTAGATAAGGAAACAACCAATTCCATCTGTGAAGGCTTACGGCTGAACTAGTCG
CTAGAAACTGAGTTTAGAGTCTGTGTCCTAGTTGTTAAGCTACAGCTACCTTAGCTGTCAATGTAGTCAG
AAATCTGGGAATAGCTTATAATCTAGCAGTCATATGTTATTTAAAACATGACAGAGTGTACTACCCAACA
GTTCCCTAAGGTCTCCATGGCAACTTGGGCAGACTCAGTCTGGCTTTGGAGCCCAGAAGACACAGAGCTT
TTTCTCTGTGTAATGGATAGGTGTGACATGAGATTTTTGACTTACCTTAATTTAGATAAATCATTTGACT
CTAAGGGTATCCAGTTTTGTACACTGTGTTTCTCAGTGGCTATCATATCACAATCCAAGCAGACTCTTGA
AGCTGTGTTCATATCTTCTGAAATCTTGTGGGGCAAACTGTTAGAGATTTCAGAAGATTCTGTCTCATAA
ACTTAAATATATTAATAATTAGCAGATTTCTAACAAGATCGGGGGCTATATTGCCTAGTAATATCTGAAT
AGAGCATACCATAATTTAACGGCAGTAGCAAAAATCCTATCAGACAGGATAAGAATGAAAGTCATAATAC
GGAACTTTGACAGGTTTTGTAGGTAGAGAAAAGGAATAAGAAAGTTGTGCTGTGAGGGAGAGAGTGATGG
AACTGAACACAGGCCAGTCTTGGTAATGGCTAGTCTGTGGAGCTAGGTAGGGACAGGAGTGGGCACACGC
ATGCATGCATACACGCATGCACATAGTTGAGGTAGAGGGCAGCCGAGAGGTTGGTTCTTTGGTTCTGCGG
TGCACGCTCCTAGTTCCACCTGGCATGTGGGCAGAGTTTCCACCTGGCATCTGCAAGCCCCTGACCACTG
TTTCAGGCCCAGCCCTGGTTGGGGTGGGGGACAAGGAGGACTCAAAGTAGCCTGTTTCCCATCCCAGCAA
TGAGTATGCTATTATTGCGGTGGGTGACAAACAGATTATGAAAGGGGACAGGGCGAAAGCTGGATTTTTT
TTCTTTTGAGCCTGCTGCGGGCAGAGAGCAGGAGCAGAGTCCCAAACACACATACACACGCAGGACACAC
AGACAGAGACAGAGAGAGGGAGAGAGAGACAGAGAGGGAGACAGAAAGAGAGAGTCATGGAGAGAGACAG
AGAGACTGAGAGTCAGAGAGAGAGAGACACAGAGAGAGAGAGAGAGAGAGACAGAGAGAGAGTCAGAGGG
AGACAGAGATAGAGAGATAGAGAGAGTCAGAGAGGAGAGACAGAAGGACAGAGAGGCAGACAGAGAGAGA
AAGAGAGACAGAGAGATAGACAGCGGAGAAACAGAGAAAGACAGAAAGACAGAGGCAGAGTGACAGAGAG
AGACAGACAGAGAGTCAGAGAGACTGAGGAGAAAGAGAAAGACAGAGAGAGACAGAGAGACAGACACAGA
GAGACAGACAGAGACAGACAGAGAGACAGACAAACGGAGAGACAGAGAGAAATAGAGAGATAGAGAGATA
GAGACAGAGAAAGAGAGAGCGAGAAAGAGAAATAGAGAAAGCAACATAGAGACAGAGAGAATCCGTGAGA
GACAGAGAATGAGAGAGACACAGACAGAGAGAGAATAGAGACAGACAGAGAGACAGAGAAATAGAGAGTC
AAAGAAAGACAGAGAGGGAGAGACAGAGGGAGACAGAGAGAGAAAGAGAGAGATACAGAGAGAGACAGAG
AGACAGAGAAAGAGAAAGACAGGGAGACAGAGACCATGAGAGACAGAGACAGAGAGAGACATAGTCAGAG
AGACAGACAGACACAGAGGCAGAGAGACAGACAGATACAGACAGAGAGACAGAGAGAGAAATAGAGAGAT
AGAGAGATAGAGAGAGTCAGAGAGGAGAGACAGAGGGACAGAGAGGCAGACAGAGAGAGAAAGAGAGACA
GAGAGAGACAGAGGAGAAACAGAGAAAGACAGAAAGACAGAGGCAGAGTGACAGAGATAGATAGACAGAC
AGAGAGTCAGAGAGACTGAGGAGAAAGAGAAAGACAGAGAGAGACAGAGAGACAGAGGCAGAGAGACAGA
CAGAGACGGACAGAGAGACAGACAAACGGAGAGACAGAGAGAGAAATAGAGATAGAGAAATAGAGACAGA
GAGAAAGAGAGAGAGAAAGAGAAATAGAGAAAGCAAGAGACAGAGAAAGTCCATGAGAGACAGAGACCGA
GAGAGACACGGAGAGAGAGAATAGAGACAGACAGAGAGACAGAGAAATAGAGAGACAAAGAAAGACAGAG
AGAGAGACAGAGGGAGACAGAGAGAGAGAAAGAGAGAGATACAGAGAGAGACAGAGTAACAGAGAAAGAG
AAAGACAGGGAGACAGAGAAAGCAAGAGAGAGCCAGAAACAGAGAGAATAGAGACAGAGACATAGAGAGA
CAGACAGATGGAGACACACAGAGAGAAAGAGAGAGACAGAAGGAGAAAGAGAGAGACAGAGAGACACAGA
GAAAGACAGAGAGAAAGAGAGAGACAGAGAAAGAGAAATAGAGAAAACAAGAGACAGAGAGAGACCATGA
GAGACAGAGGCAGAGAGAGACAGAGGCAGAGAGAATAGAAACAGAGAGACAGAGAGAGAAATAGAGAGAC
AGAGAGACACACACACAGAGAAGGAGAGACAGAAGGAGAAAGAGAGACAGAGAGACAGAGAAAGAGAGAG
ACAGAGAGAATAGAGTCAGACAGAGACATAGACAGACAGATGGAGACACGGAAAGAGAAAGAGAGCAAGA
CAGAAGGAGAAAGAGAGAGAGAGAGATAGGGAGAGAGAGACAGAGAGCTAGCGAGCACTGGAACACTTGG
GAGGGAAGATGGCTGCACACAGGGAAAGAGAAGGTCTCCTCAGCCAGTCTCCAGCAGGACTCAAGGGGCT
AGGCCAGACCTGCTTCTGCTCTCCCAGCCCACCATTAGAACTAGAGGCTGCAAAGTCAGCAACCAGGCAG
GGAGGGTGGCAGAAGCCTAGAGAGACTGGGGGTGGGGGAATAAGAGTAGAGAAATAGAGAAGTAGAGGCT
GTCTATGAGTACTTGGAAGAGTAGGGGAGAGGGGAATGTGGAGAGACGGACAAAGGGGGAAGAGAGTAAG
AGCAAGAGAGCAACAGAATGAGGAGGGGACCATCAGCCCCTTTTATAGTGTCATGCATACCTGGCTGTTG
CCAGGTAACTGGGAGGGGTGGAGCTTAGACCAATGCTAGCAGTTTGTCCCTACAAGCTAGGCATAACTGC
AGGAATGAATGACCCACCTATAGACTGAGGAGGGGACTTTCCATCTCCCCATCATTTACAGGGTGAAGGT
TTAGTTTATGAGACTTTGAGGCCACCCAGACTAACTGTCATACATCTCCTCGTGGCAATACCTGGTTGAG
AAGTCCCTGTTTGGATGAGGTCTTTTTTTGTTATGGGCCTCTCTGCTCCCCACCCTTCTTCTTCTAAAGG
AGAATCAGCCTCGGCCCCTTTGCCTTGCTTCCTCTTTCTGCTCCCAAGGAGGATTTCTGTCCCCTTCCTA
TGTTCTCATCATGCCCTCTCTGCCACTACCCTTCCTCAGCCAGCACAGGCAGAGGGAAGAGCAGCCCCTG
ACCTCCCCGACCCCACTTGGAGTCCACCTCACATTCAGGCCCATACTCTCCAGAGGGCAGTCTACTAAGG
CCTTACCTCTCCAGGCTATGGAACCCAGGTAGAATCTCCCCCCAGATGTTCAGGGGAATATGTGTTCATG
ACACATGTGCCATTTGCAGGAACTGGCAGAAACCCCCCTCCCATTTTTAGATAGACCATGAGCTCTCACA
GGTCTTCTAGATTCAGTCATGTTGACTTACCTGGGATGAGTGTCAGTCAACCCAGGTGTCAGCTCTAGCT
GCACTACACAACAGAGGAAAGAGAGAGAGGGTTCTTGGGAGCCACCCAGAAAATGGTTCTGGGAGCAAAT
GGGCTGCCTACTCTAGTTCAGGCTGATATAGGTGCAGCCTTTCCTTGGACTGGACCTGACTGAGAATTTA
GCAATGCTGTTAAAGAACAGGTGCCAGATTCTGATGGGCGGGGTGGGGGCTCTGAGAGGCCACCGGATAG
CCCACAAATTTATGTAAGGTTAGCCAGGTTATGCAGGGAAAGAATGAGGACCCCAGGGAATATCTAGAGT
TTTTTAAACCTATAGGACCTATACTGCTTTTGACCCAGAAGCCAGAGAGTAACAGTCAGCTGTGAACATG
GCTTTTGTTAACCAAACTGCCCCTGACATCCTTTTGAAAGCTTCAGACACTGAATAGCTTTGTGGCCTAA
AGCCAGCCTCTATTTGTCTTTGAATGGCAAGACTGGGAGAGAGGCTTCAAGGGACAACTGACATGGACAC
ACCTGCATCAAGGATTCAGGACTGCAGGCTGTTAGCGCCACTAAAGTATTAAACTGGACAGGAGCTGATC
CAATGCAGTCTCACATCAGGGTTTATTCTAGTTAAGCTAGCTCAGCCCCTCAGTTAACCTCAGGCAGGCA
GGACTTCTTTTGTTGGAATAAGGGGCCCTGAGCATCTATCCAGGATTAAGCTTTACAGCAAGCAGCAAAG
GGGTGGGGGGAGCAGATAAGTGTGCAAGCATCTAAATTGGAAAGATACTAAGGCCTTTAGTTTAACTGGC
TGGTGCTGGAGATCAAATTGTAGACTCAATTTCTATTTCTCTCTGCATTGGTGCTCATTAGGCAGTGGGG
GTGAGGAGATGGGGAAGGGAGTTGGGGGCTTGTAACCTGGGGGTGCAGATCTCTTGGGGTAATAACCTGG
AGCCACTGGTCTTGTTGGGGGTGTAACCTGGAGTGCAGATCTTACTGGGGTGAGCCTAGAGACTGGAGAG
AGGCCCAGGTTTTGTTGGGGGTGGGGGCTGGGGCGTAACTTGGAAACTAATGCCTGTTTGAACCTGAGTT
CAAACTTAGGGCAGGTTCTCTAAAATGGAGTCTGGATTTAAAAGATCTGGTCTCTGAACCTATCACCTTG
GAGGAGGCACTGCCTGAGTACTTGGGTCAGCACCTGTGGGCCCACCCCCAAATAACTGTGGTCCTGTGTG
TATTGCAGGGCTCCCGGCTTGGAGACATGCCAGGAGGCCTCATGAGACTCCTACAGGAACTGAGACAACT
TGGCTGCCCAGTGTCTGCTAAGAAGGCAGGCCCAGCTTTGTCATCTTGAGGTCCCCTATCTGGGATGCAT
AGTCAACGGGGGCCAGCCAACATGCTGTTGGACACCTGGAAGCAAACCATCCTCAGCATCCCAGTTGCAA
CAACCCTAAAGCAAGTACAGGAATTTCTGGGATCTCACAGGTTTTGTAGACTTTGGGTGCAAAGGTCTTG
AGCTAGCCAAAGCCTTATGAGGTCTTCCAGGACCAAGAAAACAAAGTAGATGGACCCTTAAGAGGAATGT
AGCTCTTAAGACTCTAAGAAGAGCCTTACTGGAGATGGCAGCATTGGCCCTCCTAGAGAGTCACAAACCA
TTTCACCTGTATGTGGATCAGAGAGAGGGGACAGCAAAGGGGGTGCTCACCCAAACTTTGGGATCATAGA
AAAGACCTGAGTCTGATTTATCTAAGAAGCTGGACCCGGTGGGCCAAAAATGGCCAGCCTGCTTCTGGAC
CACAGCTGCCACTGTCCTTCTAGTCAAAGATGCTGGCAACGTAACCATGGGTCAGGGACTTGTTATCACT
ATCTCCCCTCCCCCATGCTACTGAGGGGACCCTCAAGAATCCACCCAGCCAGTGGCTGTCGAACCCCAGT
TGGTGCACTTTCAGGCTCTACTTTTGAGTCCCCTCACATAAGATATAACCCATCTTCTGCCCTAAACCCA
GCCATCCTCCTCTCTGACCCAGCCACAGATGTGCAGCATGTTTGCTCTCTGTATAGTTCTGGGGCACATC
CAGAGTGTCAGGCTGATGGGGAACGTATGTACCACAGGGATAGGAGCAGCTTCATCCAGAATGGAGTCAG
GGACGCAGGGGTGGTGGTAGTGGACTTGGACCTGTTATTTGGACCACTGATTTGCTGCTGGGAACTTCAG
CTCAGAAAGCTGAGCAAAAGGCTCTTACCCAGGCTTTAAGACTGGCAAAAAGAGCCATAGCCAACATTTA
CACTGACAGCAGATAGGACTAATATCTGCCCAAGGAAAAACCATCAAAAATAAGGAAGGAATACTTGCTT
TATTCAAAACACTCTCAAAATGGCTATAGTTCATTGCCCTGGGCATCAATCAGACAGGGACATCAGAAAT
TGTCTGAGGGAACAGGCTAGCTGATAAAGCCAAAAGGGAGGCTACTCAAGCTGCCAACTCCTGATAGCTT
TGCTGCCCAATGCACTCCTAACCATCCCTGAGTATACTACTGAAGACAAACGACATCAGGTGAAATGCCA
AGGAGTTTTCAGAAGAGACTGACGGTTGCTGACCTCTGAAGGCTGCACCATCCTACCTAAGAAGTTTGCT
AAGCCAGTCATCCATCAGATCCATTAAACTTCACTGTTGGTCACTGCAAACTGAAGTAATTTTTGTGAGG
GGCAAGGTACAAAATATTTGACTTAGGACACGTGGTTGATCAGGTAATCTCAGACTGAGCCATCTGCCAG
GCTGTGAACTCCTCAGACTACAGGAACCAGAATCAGGGGTCAACAGCCAGGGGCTAATTGGGAAATAGAC
TACAGAAATAAAACCAGGAACTTATGGACACAAGTATTTGCTAATTGTTATGGATACCTTTTCAGGATGG
GTTGAAGCCTACCCCACAGAGAGGGAGTCTGCCAAAATAGTGGGAAAAAAAGCTTCTGGAGGACATCATA
CCCAGATATGGTTTGCCTACCCTGCTTCGGTCTGACAATGAACCAGCATTCCTCTCTTAGGTAACTCCAC
CTCTACCATAGGTAGAGATTCTGGGGAACCAATAGAAAATTATATTATGCATACCTTCCCCATGGTTCAG
GGCAAGTAGAAGGGATGAATCGGACCCTGAAGGCGGCCTTTACCAAATCTACACCTGAAACTGGCAGCGA
CTGGGAATCTCTCCTACTTTATGCCTTATTTACAGCTAGGAACACTGCCTATATTTTAGGTTTCTCTGCT
TTTTGAGATCCTATATGGGAGGCCCCCTCCCATGCTGCCCTACCTCCAGTCGGTATCTTAGCTGAATATG
ACCAGCAAACGTTTTAAAAATCCTTGGGAGCCCTCCATAGGATCTACACGCAACTCTGGCCTTCCATCAG
CCAGGTTTATGAGTTTGTCCCTCTACGTAGCCCCCATTACTTTGAACCATGTGACAAATCTGGATTAACA
GATATAACCACAAGACTCTGGAACCTTGCTGGAAAGGGCCTTACATCGTGTTCCTGACCACACATAGGGC
TGATAAGGTGGACAGGATCAGAATGTGGATACATCACTCTCGTGTTAACCCTACGAGGAGAGACGATCCA
GCAGTCAAGGTCCAGCACAGGAGACTTCCAGGCAACAGGAACAATGGAAGGTCACTCCATACCCTGTTGA
TACTGAAACTGTGACTCCAGTACTCCAGTGATCCTGCTTGCTTGCTGCCTACATTTTGCTGCACCAGCCA
CTACCCCATTACTATCTGGATTCCCCCAATGGAGATGCTACAAACCTTGTCATCAAGTTCACAGTGGCTG
GCAAGAAGGCAGATCAGATTGCTGGTTCTTAACTCCTCTCTCCCTGGACTTAACAAAGAACCGTTGGTTA
CCAGACAGGGACTCTGCATTGGAAAGAAGATATCCCCAACTGATTCCCACCTCTGCCACTGCACTGTAAC
GCGTACTTCAGGGCTTACTACATACATTTATGGCCTGGCTATAAATGCAACTGAGGATTTTTATGTTCTA
GTACAGCTTGTACCCAGAATGACTTACTACTCTGGGTAGGATGTCTCCAGCCAGCTAGCACCTCCACACA
ATCAGGTCACTTCTGTTGTGTTTCTAGGTTCTCTCCTTGGCCTATAGGGCTGGCTGGAGCTGCTATTGTA
GGTGCCTCAGTCCTAATACTCCTAGATAAAAATTTCAAGGCCCTACGGATAGAGATAGATACAGGAAAAT
AGGAGATGAAATAGTGCATCCCTGACAGAAGTGGTCTGAGAGAACAGAAGAGGCCTAGACTTGCTGTTCC
TCTAGTAGGGAGGACTCTGTGCAGCCTTAGATGACGAATGATGTTTCTATGTTGGCTGCTCAGGGGTGGT
CAAAGAATCCATGCCAGATTCTACTGATGTTAGCTTGGACTTACTGTCTCTGCATAATCAGTGCTTTAGT
TTGGTTTGTTTCAGAACAGTTTTATTAAAATCTCTCAAGGATTGGAGATGGCCCAAACTGAGGGTGAAAT
GATGAGACAGGCTGACTCCATGACAGGTCTCAAATTGGCAGTTCAAGAGATTAGGACTAAAAACTGAGGC
TTCATGCAACTAGTCAGAAACTGCCCCACCACTTGGCCTAAAGTAAGGACAATGGCTCAGCAACAGTATC
CAGCCTTCACACCCAGGTAATAGTTCTGAATGTCCTTAAGAGATAGAACAAGGTCAGGCCACCTACCCCT
GAATTACTCAACAACAGATTCCAGGCTCCATGCTCCAATAACATTCCCTAAGAGATAGAGCGGGATAAGG
TCACCTACCTGGGAATTCCCCAATGTGCTTTAAATCAAACCTGCAAGCTCACTCGGGTATCTATCTTGAT
AATGGGAGACCCCAGCATGCAGAACTTCTACAGAATAAAACACTCCTTGCATTTACATGCTACTTGAATC
TGGATATCATTCTTCTTGGAATCATGGATGCTTACAAAAGGACTGAAGGACAGGTACATGTACATACACA
CATATGGGGAACTTACAGCTATTTTTAACCCTGGCCTCTTGTAATGCTCTTGCAGCTGATGTAGAAAGGT
CAGTGTTTTAGATTCAAGTGCATGGGATTCCTTCCTTACCCTTTTGCTGGACCGTTGCTCTTCATATTTC
ACTGAAAAATTTGGTTGATTACGGATGGGTCCCATGATTCTCTGAACTATTTCACTTGGCTCATTCTGTC
TTCTGACATCGGACTCCGCCTCCTACGATGATTAAGCAAACTTAAGATTTTGATGTTTCAGCATTAATGA
ATAGTGTTTACATCTATTTCCACATCTGTGGTTCAATTATGTGCTGGGAAGAGCGGTATTGTGAGCCTCA
TGTAGCTGAGACTGTGCTCACTCACTCATGTGTGCTTATTTGTTCCTGAAGGCCAGCAGAAGGTACCAAC
CACAAATCTTTTGATGTATAATGCTATCCTACCTCCAAGACATGCTATGGTATCTATGTCACATATTTGA
GGGCTAACTAGTAAATATTTGACTTGACTTACGGCTCCCTCCATCAGACCTATATCTGACACTGCTTGGG
TGGCCAAGAAGTTGAGACTAAAGAGCCCAGTGACCTAAAAGCAAATACTACCAATCTATAGAAAAATAAA
ATTAAAAGATCCCAACAAATTACTGTTAAGGGCATTTCGCTGTACTCATACAGCTTTGTTCAGTCATCAA
AGCTTCCTCCTGCAGCGGATGGGAAAAAAATACAGAATGGGGGGGGTAGAAAGAGGGCATGGGGAGGGAG
AAGCTTTGGTACACTCAGCCCTAAGTGGGATTTCTTCATCAAATCCTCCTGTCAGGACTCAGGGAACCTC
ATGAAAGAGTAACTGGAATGATTGTAAGAGCCAAAGGGAATGGAGGACAGAAAGAAAAGACAAGGCTCTC
TAAATTAACTGAGCAAAGCTCATATGAACTCACAGAGACTGAGGCTGGATGCACAGGACCTCCATAGGTC
TCCACCAGGTCCTCTGTGTGTATATTATGGGTTTCAGTTTAGTGTTTGTATGGTATTTGTGAGTGGGTCT
CTGATTCTTGTATCTACTTTTTGTTTCTTTTCTTTCTGTTATTTTTTTAGTATGTTTTATCTTGTTATAA
TTTATTATTAAACATTAAAATCCTGTTTTTTACAATAAGAGACAGAAAGGAAGGGGATCAAGAAGGGACA
GAAGTGATGGATGCAGGTATTGGGAAGTGTAGAAGGAGGAGATACCATAATCAGGATATATGAAGTGAGA
AAGAGATCTATTTTAAATAAATGGAAAAAACAAACCACAACCAATCAAAGAAGAACAAACCAAAACACCT
CTCTCTTCAGTACATTAAAATCAAATGTCGCCTGCTTCCTGCCCTTAAACCAGGTAGCCTCGTCTCCAAG
CAGGGGTCAGTGGGAGAGTTCTTTTCTCCACCCATGGGATTCTGCAGTTTTCCTTGACATTTGTGATGTG
GTGGCTTGAGGTGGGATCGGGCAGTAAGGTAGCTGGATTGAGCCCAAGTGGTAAAGAATCTAGTCCCATG
TCAGCTGACTGGTGGTCCCATCCTCTGGGTCTTTCCACTCAGAGGCGAAGTATTCTTGACTTCGGGGTGC
CAAAGGCAGGCAGAAGAAAGCTTCTTTCAAGTCTGAGACTAGGTACCAAATTCTGGACGGTGGCTAAAAG
CTCAGCAGGGTGTAGGGGTTAGGCACAGTAGGGCGGATGTCAGCCACTGGATGGTTTACCGCTCCTATGT
CCTGCATTCAGTAGTAAGTATTAGTGCCTGGCTGCTTAACTTGCAGGAGGGATATGTTTCAGGCCCCAGA
ATTGTATGTTCCAAGAAGCCTCTCCTAGGGCTATAAAATGGGTAATTACATTGGCCAGCTCAACAGCTTT
CTCCCAGAAACTAGCTGACCATAAATCTTAGAGAACAATGTTGAGAAGCAGGAAGCAACTTCTCCTAGGA
ACGAGCAGACCATGAAGTTAAACAATCTGAGAAGCAGGAGATGGCTCCTCCTACAAGACAATCTTGGGAG
ACAGAGAGTTTTTCCTTGTGATTTTTCACTGTTACTCTACACACTTTCCAATGACACCATCCCTGCCCCC
TCGGGTTGTGGTTTCTCCCTTTAAATAGCTCTTCTCCCAGCCTCTAGGGGTCGAACCCCACTGCCCCTGC
GTGGGATACAAGTCTCGACCCCAGTGCACTGGTTGCTATCCATAAACCTCATGTGATTACAGCAAGGATG
GTCTTGTGTGAGTTCTTATGGGGTCGAGTTATCCCAAGACTTGAGTGAGGGTGTCATCACTCCGGGGGTC
TTTCGCTACTGACAAGTTTTCTCCTCTTTCCCTACCTTCCCTCCAGTGGTTAACTAGGATGTTTAATGGG
GTAGATTCAGTCTGTCCCATGTCCAAAAATATTGTGACTTCAAGTCCAAGAACACAAAATGAGATAACTA
ACACCAACAAACACAGAGAAAGACAACACACAAACACTTTGGCCCTGCTGTGAGTGTAGAAACCAGGTAA
CCTGGCGACTCCCTTGGATCCTACCAGTATGGAGTTTAGCAAGTTTCAATAGTGCAGAGTCCTCCTGACT
CCCTCCAGGGGCCTGAAGTGTCCTCCAGAATCCCCAGGGTCACAGAGTTAAGCCACATCTGCCCTCTGCA
ATTGACCCACACCAGGGTAGAGGCTTTCCAGCCAACACCATGCTCAGGAGTCAAAAGTGAAAGCAAAAGA
CCAGAGACAAACAGCAGTAGGTGCCTGTTGCTGAGTTTGTCCTTTTGCACTCTGATAGGTCTCCAGGGAT
GGGGGCAGGGGTGTCTACCCAAATTCAGGACGACCCTCCCACCCCACAACCCTCTTTCAGTGGTACTTAC
TTCGAGATAACCCCGAGTGAGACACCGAGATGCAGATCAATGGAAAAGCAAGAGGTTTATTTTTCATCAC
TTCAGGGTCAACCTTCAATTAGTCCCTCAAGGTGAGTGACTAGAAAGTGACTCCGAATGGCTATTACAAG
CAGTTCTTATGCCTTTTATGGGAACAGGTTACCTCAGCAAGGTTACTGCTTATCGGCTAAGAATATTAAC
CTTTAAAGCCATCAAGCATCAGTCAGTACAGTCTGAGAATTTTCTACTCAAAAATGTTCCTGTGGGTGGA
GAATAGAACTTGGCCTAGTCTTGCCCCGGAGACAGGGGGTGTAAGGCTGGCCAAAGGCCCTAGGGTTCTT
CACAAGTAAGCATTTATTTGAAGATTAGCTGATTAGCTGATCCAGTCGAAGAGATAGGAAACAATCACAA
CAGCTGATCTGTTTTACTTTCAGCAAGTGCAGACAGAGCTCAGCAGTTTGCAGTCCTCTGGTGATCCCTG
GATGGAGTTTGCCAGCCACTTGAGAATCTGCTGAGATATCATAGACTCCCAGGGGCACAAGGTATAATTT
CCTAGTAATTGGAGAAGGTAAGGAATCTCCTGGAGAAAGAGGGGGAATCTCATTTTGAGGGACAGACATG
TGCAGAAAGTTTGGATGTACTTATCTAGAGTCATTTGACATGTGGCGGGTAGATCAAGGTCTTGAGATTT
CTTTGACTCCCTGAAGTTTATATGAAATTTAGCTCACAGATGGAGATATATAAGCATACCATATTAAAAT
TCATATTTTAAAAAAGCAGTTAACATGTGTCTGTATGATAGCAAGAGCAGACTCATGCCTTTGAGTCTTA
GCAAAAACGATAGCTTTAGATTAAAAGATATGTTTGGTTTGGTTTGGTGTTTTGTCCAGAGAGCTAGGTA
CAAAGGTTGGACAGAAATGTTTTAGCCTAATGAAAACCATTTGTAAGTCAGGAGACAACTAAAGAAAACT
CAGAATTCTGAGCTTGTGACTGAGTAGTGGGCAGTCTTTGTTCTTTTTTTTTTTTTTTTTTTTTTTTTTT
TCGGAGCTGGGGACCGAACCCAGGGCCTTGTGCTTCCTAGGTAAGCGCTCTTCCACTGAGCTAAATCCCC
AGCCCAGTAGTGGGCAGTCTTACTCCAGCAAATCTTGCATCTTCAAGATCCCAGGGCAATAACAGCATAG
GAGGGTCAAGAAATCTGAAATATTACACACACACACACACACACACACACACACAAACACACACACACAC
ACACACACACACCTTTAATAGTTTTTGAGACCCTCAGACTCAGAACTTATCTTCAAACCTCTACATATCT
TAGAACATTTTTTTATCTAATCATTTATCAGAGACATGAATAGAGATTACTGATACTTTATTTCTCTGCT
GGTGAAATGAGCCAGTTCAAGCCAATTAGATTATATTAAAAGGAATAATTCTGGAAAGCTGCTTTGGGTT
GAATTCATTGAGCTCAAGGTCTGAGGTCAGGGGAGTTGCCATGCTGAGTCAGGAGAGAGAAGAGAAAAAG
AGAAAGGGTGTGTGGAGAGAAAAGAGAAAGAAAGAGGAAGAAGAAAGTAAAGGAGAAACAAGAGGAGCAG
GAGGAGAAGAGAGAGGGAGAGAGAGAGACAGAGACAGAGAGACACAGAGACAGAGAGAGACAGAGACAGA
GAGAGACAGAGAGAGAAACAGAGAGAGAGACAGAGACAGAGAGACAGACAGAGAGACAGAGACAGAGAGA
GACAGAGATTCGTCCATAGTTCATAACCCAGACCAGTCATCCCAGGCTCCTGTGGTCTCCATGGCATATC
TCAGTTAAGCGATCCTTGTGTGTGTGTGTGTGTGTGTGTGTGTGTGTGTGTGTGTGTGTGTGTGTGTTTG
CAATCTGAACATATTCAACAATTTGGTCATTGATAAGGTGACTATGAACATGCATTTTTAAATTGTCGCT
AAACGTCTACAGTAACTTAATAGCTTTTGTAAGACTAGGACTTTACGTTAAACCTCTCTTGGGTTTAGAT
TTAACATAACTATTTTAAATTGAAGCTATAAGTTTTTAACTTATAAACATAATTCATAAAGAATCTGGGG
AATTTTTTAATCTTTATGTAGTGTAGAACATAACAGTTTCCTGCATGGGTTAGTGTATAAAACATAGCTA
TATCGTAGTAATGCCAGCAGAGCAAGGCTAGACTTATATTGTTAAATCAATCTCTGTTAGCGTGAATAGA
CCTGAGGTCACGAGAGACATATTTTAAACCCTTTTAATGATTTTTAATCAACCCTAAACCCTTCCCCAGC
AGGTCATTGGTAAATATTTTAGCTTCTTCTTTTATTGTTTTTCAGTTTTAAAATTAGTTATTTTCTTTAT
TTACACCCAAATGTTGCCTCCTCCCAGTCTCCCGTCCCAGAGCTCTTCACCCCATTCCCCATCCTTTCAC
CTCTGAGATGGTGCGCCCATCCCTGGGCATCCCCCTTCCCTGGGGCATCGAGTCTTGACAGGATTAGCTG
AGTCCTCTGCCACTGGGGACAGACAAGGCAGTTGGTCCACTTGAACCAGCCCACGTACGCTCTTTGGTTG
GTGACTGAGTCTTTGGGAGCTACCAGGGGTCCAGGTTAGTTGGTACTGTTGTTCTTCCTCTGAGGTTGCC
CTTCCCTTCACTTCTTTTAATTCTTCTCCTAACTTTCCCACACTGCACCACCGACCTCAGTCGAGTGGTT
GGCTTTAAGGATCTGCATCTGTCTCAGTCAGCTGCTGGCAGAGCCTCTCAGAAGACAGCCTTGCTAGGCT
CCTGTCTGAGAGCACAGCAGAGCATCAGTAACAGTGTCAGTAAGAGTTGGTGCCTGCTCATGGGATGGAT
CCACATTGGACCAGTCATGGGATCGCCTTTCCTTCACTGTGTGTTCCATTGTGTCTCTGCATTTCTTTTA
CACAGGAACAATTGTGGGTCAAAAATCTGCAGGTGGATTGGTGTCCCCATCCCTCCACTGGTGACCCTGT
CTGACTACTAGAGGTGAGCACTTCCAGTCCCATCTCCTCACTGGTGGGCATTTGGGCCAAGGTCTCTCAC
ATCTCAGATCTCTAGGACTTTCTAGGGGTTACCACCTTCCATGATGGCATACCCCCCTCTCCCCGAGTGC
CTCAACTCCCATCACCCACCCCTGAGAACAGCATGTTTCTATTCATTCTCCTGGCCCTCTGGGCTTCTCT
CTCCTGTCTTCCCCCCAATGTCTGATCCTGTTCTCCCTTTTCCCTTCTCCCTCCCCTCTGCCACTCAGGT
CCCTCCCTCCCTCTGCCTCCCATGATTATTTTGTTCCCCCTTGTAAGTGAGATTGAAGCACCCTCACTTG
GGAGTTCCTTCTTGTTTAACTCTTCAGACTGTGGGATGTATCATGAGTCTTCTGTACATTTTGGCTGATA
TCCATTTTTCAGTCAAGGGACAATCTGATTTGCTTCCAGTTTCTGGGTATTATGAATAAGGCTGCTGTGA
ACATAATGGAGCATGTGTCCTTGTGGTATTGTGGAGCATCTTTTGGGCATATGCCCAGGAGTTGTATAGC
TGAATCTTCAGGTAGAACAATTTCCAGTTTTCTGGGGGAACTGCCAGACTGATTTCCAGAGTGGTTGAAC
AAGTTTGCAATCCTGTTTTCAATGGACGAGTGGGGTTCTTTTGGTTGTTTGTTTGTTTGCTTTTTACATT
TTCAAATTCTGATCTATTTTATGTTAATTTTTAAAATGTTCTTATTAGATATATTTCTTTACTTTCATTT
TAAACATTAATCCCCTTCCCTGTTTCCTGTCCACAAGACCCCCCCATAAGGGTATTCCCCCTATAAACTC
CCCTTATACACCCCCCCATATCCCCTGCACTTGGGTTCCAACCTTGGCAGGACCAAGGCTTCAGATTCCA
CCCTTGCCCCAAGAAGTCTATTCTCTGCTACATATGCTGTTGGAGCTATGGGTCAGTTCATGTATAGGTT
TTCAGTAGTAGTTTAGTCCCTGGACACTCAGGTTTGCATTGTTGTTCTTAGTGGGATGCGAGCCCCTTGG
GCTCTTTCAATCCTTCCTTTAATTCCCCCAATGGGTCCTGTTCTCAGTTCAATGATTTGCTGCTAGCAAT
GACCTCTGTATTGGACATGCTTTGGATGTGTCGCTCAGGAGAGATCTATATCCGGTCCCTTTCAGCATGC
ACTCTTTAGCTTCATTATTCCTAACTAGTTTGGTGGCTGTATATATATATGGGCCAGATGTGGGTCAGGT
TCTGAATAACCATTCCTTGAGTCACTGCTCTAAATGTGGCTTCCATATCCCCTCCTATGGATATTTTTTC
CACTTTTAAAAAGGAGTGGGAGCATCCGCATTTTGGTGTTCCTTCTTGAGCTTCCTGTGGCCTGTGGATT
TTATCTTGGGTAATTCGAGCTTTTAGACTAATATTCACTGATCAATGAGTGCACACCATGTGTGTTTTTC
TGTGATTGGGTCACCTCACTCAGGATGATATTTTCCAGTTCCAACCATTTGCCTATGAATTTCATAAAGC
CGTTGTTTTTGATAGCTGAGTAATATTCCATTGTGTAGATGTACCACATTTTCTGTATCCATTCCTCTGT
TGAAGAGCATCTGGGTTCTTTCCAGCTTCTGGCTATTATGAATACTATGCTATGACTGCTATGAACATAG
TGGAGTATGTGTCTTTTTTATATGTTGGGGCATCTTTTGGGTATATGCCCAAGAGAGGTATAGGTGGGTC
CTCAGGTAGTTCAATGCCTAATTTTCTGAGGAAACTCCAGACTGATTTCCAGAATGGTTGTACCAGTTTG
CAATCCCAACAACAATGGAGGAGTGTTCCTCTTTCTCCACATCCTCGCCAGCATCTGCTGTCACCTGAGT
TTTTGATTTTAGCCATTCTGACTGGTATGAAGTAGAATCTCAGGGTTGTTTTGATTTGCATGTCCCTTAT
GACTAAGGATGTTGAACATTTCTTTAGGTGCTTCTCAGCCATTCAGCAGTGAATTCTTTGTTTAGCTCTG
AACCCCATTTATTAATAGGGTCATTTGTCTCCCTGCGGTCTAACTTCTTGAGTTCTTTGTATATTTTGGA
TATTAGCTCTCTCTCAGTTGTAGGATTGGTAAAGATGTTTTCCAATCTGTTGATTGCCGTTTTGTCCTGA
CAATAGTGTCCTTTGCCTTACAGAAGCTTTCCAGTTTTATGAGATCCCATTTGTCGATTCTTGATCTTAG
AGCATAAGCCGTTGGCGTTTTGTTCAGGAAAATTTCCCCATTACCCATGTGTTTGAGACTTTCCCCCACT
TTTTCTTCTATTAGTTTGAGTGTATCTGGTTTGATGTGGAAGTCCTTGATCCACTTGGACTTAAGCTTTG
TACAGGGTGATAAGAATGCATGCCATTGAACCAGCACCATTTGCTGAAAGTGCTATCTTTTTTGATTTGA
TGGTTTAGCTACTTTGTCAAAAATCAAGTGACCATAGGTGTGTGGGTTCATTTCTGGGTCTTCAATTCTA
TTCCATTGGTCTATCTGTCTGTCTCTGTACCAATACCATGCAGTTTTTATCACTATTGCTCTGTAATACT
GCTTGAGTTCAGGGATAGTGATTCCCCCTGAAGTCCTTTTATTGTTGAGGATACTTTAGCTATCCTGGGT
TTTTTGTTATTCCAGATGAATTTGCAAATTGTTTTGTCTAACTCTTTGAAGAATGGGATCGGTATTTTGA
TGGGGATTGCATTGAATCTGTAGATTGCTTTTGGTAAAATGGCCATTTTTACTATATTAATCTTGCCAAT
CCATGAGCATGGAATATCTTTCCATCTTCTGAGGTCTTCTTCAATTTCTTTCTTCAGAGTCTTGAAGTTC
TTATTGTACAGATCTTTTACTTGCTAGGTTAAAGTCACACCGAGGTACTTTATATTATTTGGGACTATTA
TGAAGGGTGTCATTTCCCTAATTTCTTTCTCGGCTTGTTTCTCTTTTGTGTAGAGGAAGGCAACTGATTT
ATTTGAGTTAATTTTATACCGAGTCACGTTACTGAAGGTGTTTATCAGCTTTAGTAGTTCTCTGGTGGAA
CTTTTGGGATCACTTAAATATACAATCATATCATCTGCAAATAGTGATATTTTGACTTCTTCCTGTCCAA
GCTGTATCCCCTTTTTTGTCTCCTTTTGTTGTCTGATTGCTCTGGCTAGGACTTCAAGAACTATATTGAA
TAAATAGGGAGAGAATGGGCAGCCTTGTCTAGTCCCTGATTTTAGTGGGATCGCTTCAAGTTTCTCTCCA
TTTAGTTTATTATTACCTACTTGTTGGCCATACATGGCTTTTACTATGTTCAGATATTGACCTTGAATTC
CTGTTCTTTCCAGGATTTTTATCATGAAGGAGTGTTGAATTTCTTCAAATGCTTTCTCAGCATCTAGTGG
GATGATCATGTGGTTTTTATCTTTCAGTTTGTTTATATAATGGATTATGTTGATTGTATTCTATATATTA
AACCATCCTTGCATCATTGGAATGAAGCCTACTTGATCATGGTGGATGATTGTTTTGATGTGCTCTTGAA
TTCAGTTTGCAAAAATTTATTGAGGATTTTTGCATCAATATTCATAAGTGAAATTGGTCTGATGTTCTCT
TTCTTTATTAGTTCTTTGTGTGTTTTAGGTATAAGAGTAATTGTGGCTTCATAGAAGGAATACGGTAGTG
CTCCATCTGTTTCAATTTTGTGGAATAGTTTGGATAGTATTGGTATGAGGTCCTCTATGAATGTGTGATA
GAATTCTGCACTAAACCCGTCTGGACCTGGGCTCTTTTTGTTTGAGAGACTTTTTTTTTTTTTTTTTTGG
TTCTTTTTTTCAGAGCCGGGGACCGAACCCAGGGCCTTGCGCTTCCTAGATAAGCGCGTTTGAGAGACTT
TTAATGACTGCTTCTATTTCTTTAGGAGTTATGGGCTTGTTTAAATGGTTTATCTGGGGTTGGGGATTTA
GCTCAGTGGTAGAGCGCTTGCCTAGGAAGCACAAGGCCCTGGGTTCGGTCCCCAGCTCCGAAAAAAAAGA
AAAGAAAAAAAAAAAAAAATAAATGGTTTATCTGTTCCTGACTTAACTTCAGTACCTGGTATCTGTCTAG
GAAATTGTCCATTTCCTGCAGATTTTCAAGTTTAGTTGAATATAGGCTTTTGTAGTAGTATCTGATGGTT
TTTTGAATTTTCTCTGAATCTGTAGTTATGTCTCCCTTTTCATTTCTGATTTTGTTAATTTGTACACACT
CTCTGTGTCCTCTCGTTAGTCTGGCTAAAGCTTTATCTATCTTGTTGATTTTCTCAAAGAACCAACTTTT
GGTTCTGTTGATTCTTTCTATAGTCCTTTTTGTTTCTACTTGGTTGATTTCAGCTCTGAGTTTGATTATT
TCCTGCATTCTACTCCTCCTGAGTGTATTTGCTTCTTTTTGTTCTAGAGCTTTTAGGTGTGCTCTCAAGC
TGCTGACATATGCTCTTTCCTGTTTCTTTCTGCAGGCACTCAGAGCTATGAGTTTTCCTCTTAGCACAGC
TTTCATTGTGTCCCATAAGTTTGGGTATGTTGTGCTTTCATTTTCATTAAATTCTAAGAAGTCTTTAATT
TCTTTCCTTATTTCTTCCTTGACCAGGTTATCATTGAGTAGAGCATTGTTCAACTTCCATGTATATGTGG
GCGTTCTTTCCTTATTATTTTTGAAGACCAGCTTTACCCAGTGGTGATCTGATAGGATGCATGGGATTAT
TTCTATCTTTCTGTATCTATTGAGGCCTGTTTTATGACCGATTATGTGGTCAGTTTTGGAGAAAGTACCA
TGAGGTGGTGAGAACAAGGTATATCCTTTTGTTTTAGGATAGAATGTTCTATAAATATTTGTTAAATCCA
TTTGGTTCATGACTTCTCTTAGTCTGTCTATGTCTCAGCTTGATTTCTGTTTCCATGATCTGTCGACACA
TTGATGAGAGTGGGGTGTTGAAATCTCCTACTATCATTGTGTGATGTGCCATATGTGATTTGAGCTTTAG
TAAGGTTTCTTTTATGTATGTAGGTGCCCTTGTATTTGGGGCATAGATATTTAGGATTGAGAGTTCATCT
TGGTGGATTTTTCCTTTGATGAATATGAAGTGTCCTTATCTTTTTTGATGAATTTTAGTTGAAAATCGAT
TTTATTCGATATTAGAATGTCTACTCCAGCTTGCTTCTTCAGACCAATGCTTGGAAAGCTGTTTTTATAC
TGTCACTCAGAGGTACTGTCTGTCTTTGTCTCTGAGGTGTGTTTCCTGTAGGCAGCAGAATGCAGGGTCC
TCATTGCATATCCAATTTGTTATCTGTGTCTTTTTATGAGGGAGTTGAGGCCATTGATACTGAGAGATAT
TAAGGAATAGTGATTGTTGCTTCCTGTTATATTTATGTTTGGAAGTGAGATTATGTTTGTGTGCTTGTCT
TCTCTTTGTTTTGTTGCAAAATGATTAGTTTCTTGCTTTTTCTAGCGTGTAGCTTGTGTCCTTGTGTTGG
GCTTTAACATTTATTATGCCTTTCAGGACTTTATTTGTAGAAAAATATTGTGTAAATTTGGTTTTGTCAT
GGAATATCTTGGTTTCTCCTTCTATGTTAATTGAGAGTTTTGCAGGATACAGTAACCTGGGCTGGCATTT
GTGTTCTCTTAGGGTCTGTATGACATCTGTCCAGGATCTTCTGGCTTTCATAGTCCCTGATGAGAAGTCT
GGTGTAATTCTGATAGGTCTGCCTTTGAATGTCACTTGACCTTTTTCCCTTACTGCTTTTAATATTCTTT
CTTTGTCTTGTGTATTTGGTGTATTGACTATTATGTGATGGGAGGAGTTTCTTTTCTGGTCCAATCTATT
TGGAGTTCTGTAGGCTTCTTGTATGCCTATTGGTATCTCTTTTTTTAGGTTAGGGAAGTTTTCTTCTATG
ATTTGTTGAAGATATTTACTGGTCCTTTGAGCTGGGAGTCTTCACTCTCTTCTATACCTATTATCCTTAG
GTTTGATCTTCTCATTGAGTCCTGGATTTCCTGTATGTTTTGGGCCAGTATCTTTTTCTGTTTTCCATTA
TCTTTGACAGTTGAGTCGATGATTTCTATGGAATCTTCTGCTCCTGAAATTCTCTCTTCTATCTCTTGTA
TTCTGTTGGTGATGCTTGTATCTACTGCTCCTGATCTCTTCCTTTGGTTTTGTATATCCCAGGTTGTCTC
CCTTTGTGCTTTCTTTATTGCTTTTATTTCCATTTTTAATTCCTTCACCTGTTTGATTGTGTTGTCCTGT
AATTCTTTCAGGGATTTTGTTATTTCTTCTCTATTGGCTTCTGCTTTTTTATTTGTGTTTTCCTGCATTT
CTCTGAGGGAGTTCTTTATGTCTTTCTTGAAGTCCTCCATCATCATGATCAAATGTGATTGTAAATCTAA
ATCTTGCTTTTCTGTTGTGTTTGGATATTCAGTGCTTTGGTGGAAGAATTGGGCTCTGATGATGCCATGC
AGTCTTGGTTTCTGTTGCTTGGGTTCCTGCGCTTGCCTCTCGCCATCAGATTATCTCTAGTGTTACTTTG
TTCTGCTATTTCCAACCGTGGTTAGACTGTCCTATAGGCCTGTGTGTCAGGAGCGCTGTAGACTTATTTT
TCTGTTTTCTTTCAGCCAGATATGGGAACAGAGTGTTCTGCTTTCAGGCTTGTAGTTGTTTCTGTCTACT
GGTCTTCAGGTGTTCCTGTGGAAGTGTGTCCTGAGTCTACCAGGCAGGTCACTTGGAGCAGAAAAGTTGG
TCTTACCTCTGGTCTGGGGCCTGAAGTCGCTCCTTGGGTCTGGGTTTCAGCTCTCAGTGAGGGCAGTAAC
CAGAAGGGCCTGCCCCATCTTATCTTGGGTCCCTGTGCACAGGGGGCCCAGATGGCACCAGGTATTTTCC
TCTAGAGTCAGAAATGTGGGCAGAGAGTAGCCAGATCAGCTGACTACTGCGTGTCTGCCCCTCTGAAGGT
CTAGCTCTCCCTCCCACGGGATTTGGGTGCAGGAAGTTGTTTGACCAGGTCCCTTCAGTTCCAGGCAGAG
TCTGGACCGCAGCTTTCCTGCAGCTTGAGTGCCCCTATCTTCCTGTTTCTAGAGGCCCTGTACAGTTTCC
TCTTGGGCCAGGGATGTGGGCAAGGGTGGGCAGTACTGGTGGTCTCTCCTGCCCTGCAGTCTCGGGAGTG
CCCACATGTCTGGGCGAAGAGCTCTCTCTCCCATGGGGTTTGGGAGCAGGGAGCTGTGGGCCAGGATCAG
CAAGGCCCCTGCATTTCTTTAAGGGAGTTCTTTATGTCTTTCTTAAAGTCCTCCATCATTATCAAAAAAT
GTGATTTTAAATCTAAATTTTGCTTTTCTGGTGTGTTGGATATCCAGTATTTTCTTTGGTGAGAGAACTG
GGCTCTGATGATGCCAAGTAGTCTTGGTTTTTGTTGCTTAGGCTCTTGGGCTCGCCTCTAGCCATTGGGT
TGTCTCTGATACCAGGTGCTCTGATTTCAGATGTGTTGGTGCTCCTGGAGACTGTCTTCCAGCTCTATTC
CAGGTTCTGCCCCTGATTGCTTATGTACTTCCTTGCACCCAGTGAGCACAGTTGGCACAATGCGATTCCC
TCTTGGGTCTGGACTGTGGGCAGAGGGTATTCTCCTCTGACTTCTCAGGAGTATCCACACTTCTGAGGTT
CCAGCTCTCTCCCCCATTGGATTTTGGCGCAGGGAGCTGTTTGGACGGTTCAGTTCAGTCCTGGTTGCAG
ACCAGAACCACGGGTACCAGTGGCTATCTGTTCCTATATCTCTGTGTCCAGAGGCACTGTGCACTTTCCC
CTTGGACCAGGGATATGGGCCGAGGTGGGCAGAGGTGGCAGTCTGTCCTGAGGTCTTGGGATGTCTCCTA
GGTGGTCTGCTCTCTTCCCCATGGAATTTGGGTGCCCCCATTGTGTTTTATATATTGCTTAGCTAGTTAC
TAGAGAGTTCTGCTTGCGTTGCTCAGTCCTACAAAATCTTTGCTTCTCTTGTCTGAATTCTTCCTCCTCG
TTCACTGCCCTGTAAACAGTGCCCCTGCAAACACTTGTAAGCTCTTTGGTAGTCAGATGCTTCTGGTGCA
CTTGAGAGTCAAGATGTGAGCTCTGGACCAGTGTGCATTTTAGAAGGATGGCCTTTCGAGAAATTTTATT
GGCTCTAGATTGTCAGTTACTTGTGCAAGCTAGAAAGTCTGTTTTGGGCCCTACCTAGGTACTCAAACTT
TGTGCAGTGGTGGGGTGGAGAAGGGGAGGATAAGAGGTAGGGGTGAGAAGCATTGTTAGACACTGGGAGG
AGTCTAAATAGTAATTAACTCTGACCTGCAGAATATCTGAAGCTGTGAGCTGTGGGACACAATGGTCTGT
GAGCAGGAAGATGAGGTAGAGGCCAGGAAACCTGAAGCTATGTAGTCTGCAGAATCACTGTGTTTTATAG
AACTCATTTGTCAGCTCTTAAAAGTCATAAGCTGTGAGCTCTTAACCACCATTACTGGCTCTAGATTTAG
AAGAGAGAGAGAGAGAGAGAGAGAGAGAGAGAGAGAGAGAGAGAGAGAGAGAGAGAGAGAGGAGCGTGGG
AGGGAGGGTAGGAGAGAGGGAGGGAGAGAGGGGGAAGAAAGGAAAAGAAGAAATGCAAGGAAGGAAGGAA
AGAAGGAAGGAAGGAAGGAAGGAAGGAAGGAAGGAAGGAAGGAAGGAAGGGAAAAAACAAGCAGACAAGC
AAGCTGGGGTTCTTGAATGTCACATACTCTGACCTCACACTTAGTTGTTCAGACTTGTTACTTGTCTGAC
CGTCTTACTTACATGGTGGGCTCCAGAAAGAAAGCCGCTGTTTCCTCTGGACCACCAGATGCTGTCAGCC
TAGGACAACCAGAAGTAGTGGGATCTAGGATGTCAGAGGCTAGGCTCTGGTCTTCCTTGGGGTTGCAAAC
CCCTTCAGGTTTTCCTCTAACTCCTCCATTGCAGTCCCTGTTCTCGGTCTGATGGTTAGTTTCAATTCTC
CTCATCTGTATCAGTAGGGTTCATCAGAACCTCTCAGGAGATAGGCTTTGAAACAGCCCATTCTTCCCCC
TCCCTCTCACTGGCACATAAGTCCATTTCATTTTTTTGTTGAATTCCTTTTTATTTACATTTTAAATGTT
ATCCCCTTTCCCAGTTTCCTGTCCACAAACCGTCTATCCTATATCCCCTCCCCCTCCTTCCATGATGTTG
TTCTTCCACCTAACTACCTATCCTTCCCACCTCCCTGCCCTGACATCTCCCTACAATGGGGGATCCAGCC
TTGGCAGGGCCAAGGTCTTCTCCTTCAATTGGTGCCCAACAGGGCCATCCTCTGCTAAATGTTCAGCTGG
CACTATGGGTCTATCCTTGTGTATTCTTTGGATGGTGGTTTAGCCTGGGAGCTCTGGTTGGTCGGTATTG
TTTTTCTCATGGGGTTACAAGCTCCTTCAGCTCCTTCAATCCTTTCTCTAACTTATCCAATGGGAACACA
GTTCAATTGTTGTTCACCTCCATATTTGTCATGATATTTGGCAGAGCCTTTCAGGAGCCTATCAGGCTCC
TGTCAGTATGCACTTCTTGGCATCAGAAATATTTCAGAAATATTGTCTGGTATGTATGTGGGTTGTATTC
CCAGGTGGGGCAGACTCTGAATGGCCATTCTTTCTATCTCTGGTCCAAACTTTGTCTATATATCCTTTCC
TATGAATATTTTTGTTCCCCCTTTTAAGAAGGACTGAAGCATCTGCACTTAGGTCATCCTTTTTCTTGAG
GTTCATGTGTGCTGGGTACAACATACGATGACAGGGACTGCCAGCAGAAGGCTGGGATAGAGATATCTCA
GAAGCCCACACACAGCAGCTCTTTGTAAAAACTGGTTTTTCCTATTTCTCCTAACCTTGGCCCTGGACAA
CGGCTGTATAGATTTCATTTGTGTGTGACTGCCTTTCAGTTGACCTGGCTGTGCATGATTATTCTATTAT
ATCTGACTTTCCTACTTCTTTCTCCTTCTGCTCTAGTGATTTCTGTGAAACTGGATGTTCCTTGATGTAA
TGATTCTTCAACAATTGGAAATTGAGGCATTAGGGGCACAGTACAGCACAGCCCTAAAAGCCCAGGTGTG
TGCTATGTGTTCTCATCTTGGAAACAATGTAATAACTGCACAATAGTAGTTCCAGGTTAATGTTTGACTT
GCAAAGAAACTTTAAAGAAATTATTAGAAAATGAATTAGAGCCGATATTGGGATCTTAAGAAAGGAAAAA
GTTATTAAAGTTAGAAATTAAGTTTTTTATAACATTTGAGAGTGGTTCCTGGATAAGGAAGTATGGAATA
TATAAAATTATATACTAGTAAACTAAGTCAAAATACTGAGACACTCTTACAAGTGTCATTGTGTGCAAGG
AACAGAAAGCTAGCAGAACTACTGAATTAAGGGTTAACTTGATTCTTTCTGACTACTGCCTGGCAGTTTT
GTCTGTCATTTATCATTAGAGCTTCCCAGGAAAATGCAACAAGCTGAGCTCGGAGCTCTGAGCTCTGAAG
TATAATAAGTTAAAAGCTAAAGTTTAAATAATGATAAGTTTGCAATTGTTATTATTTTGGCCACAGGCTT
GAGAATAGGGAAAGCTTGAAACTTTGGGGAACAACTGTAATTCTTAATTGGTTATTCTTCTGAATTTGAT
TTGGCAATGATTATATATAATGTCTTTTTTCTACATGCTTTTGAAATATCAATAAAAGACTGGGGCAAGA
GAAAGGTGAGAGAGCACGTGAAGAGTGAGTGAAGAGAGAATATGAAGAGCAAATGAGAGAGCCAGTGTGA
GAGCAAATGTGAGAGCTAATGAGCGAGCATGAGAATAACATGTAAAGAGAGTATGAAAAGTGAGTGAAGC
GAGAATGTGAGGTATATATGAAGATTGTGTGTGTGAGAGAAAGGAGAGTGCATGTGGTGTGTGTGACATA
TGTGTGAGGTGTGTATGACGAGTATGTGAGAATTAAAGAGTAATGAACACAGGTGTGCATGAGTGTGGGA
GTTTGAGAAAAGAAAAGCACAATGGAGAAAAGCAGAGTGTGCAAGAGAATGCAGAGTGTGTGCAGCCTCA
AGCTGCAAAGGAGGGAGGCAGTGAGGGAAGGAGGGGGGGAGGGGGGAGCTTTAAGTCTTGAAATTTCCTG
TCAGTTTGTACCCAAAGAGTAGTCTGTGTATATTTATTATGCGCCTTACAGATATCCCTGCTTCCAGTTG
AGAACTCCAGTCCTGTGTTGAGGCTGGACTCTAGCACATGTGGTCTGTGGATAGTATCTTGGGTAATTGA
GCTTTTGGACTAACATACACTTATCAGTGAGTGCATACCACGTGTGGGTTTTTTTGATTGGGTTACCTCA
CTCAGGAAGATATTTTCTAGTTCCATTAATTTTCCTGTTAATTTCATGAAGTCATTGTTTTTGATAGCTG
AGTAATATTCCATTGTGTAGATGTACCACATTTTCTGTATCCATTCCTCTGTTGAAGGACATCTGGGTTC
TTTCCAGCTTCTGGCTATTATAAATAAGGCTGCTATGAACATAGTGGAGTACGTGTCTTTGTTGTATGTT
GGAGCATCTTTTGGGTATATGCTCAGGAGAGGTCCTCAGGTAGTGGAATTCCAATTTTCTGAGGAACCCC
CAGACTGATTTCCAGAATGGTTGTACCAGTCTGCAATCCCACCAACAATGGAGGAGTGTTCCTCTTTCTC
CGCATCCTCGCCAGCATCTGCTGTCCCCTGAGTTTTTTATCTTAGCCATTCTCACTGGTATGAGGTAGAA
TCTCAGGGTTGTTTTGATTTGCATTTCCCTAATGACTAAGGATATTGAACATTTCTTTAGGTACTTCTCA
GCCATTTGATATTCCTCAGCTGAGAATTCTTTTTTAACCTTGAGACAGCATATTCTTGAAATAACCATTA
CAGTGCCATATCTGGTTGAAATATCATATGATGGGTAAACTACACAGTGCACAATAACATTCTGCCTACA
TCATTCTAACTTTATAACTTTTTCCCCTTTATACACCACCATCTACCTATGTGGGACTTTGATAGTCAGA
TGCAAATAGGCGATAGGCTGTCTAAATTTTTGGTAATCAGTACAATTTATAGAAATGCAGATCCTGAAAA
GACTTGAATTGTGGCACAGTGAAAGTCAAATGTTTATGGTATATGGACACTAGTCACTTATTTCTATGGG
CAGAGGGAAGATATAAGCTTTAGAGAGTCATGTGACATTGCTTCTGGAAACTCAGATACTATAAGTTCTG
GATATTAGAATCTGTGGTATCTTTGAAGATGCTGCCTCTGGGCTGCAACCCAGAGCTATCTCTAAAGCTG
TCATCTCTGAACTTCCAAAGACTTGTGATCTGAACAGCCTTATGCTTTCTACATAGTAGACCTAGGAGCA
ATTTAATGCTGTGGTTTCAGAAAAGTCAGACACTGCTGACTCTATTCAGTCAAACACTGTGGAATCTGCA
TAGTAAAGCACTCAGTTCTCAACTGACAGTCTCTGCTGTCTGTACACATTGAATGCTTTGGGCTCTGCTC
AGTTCAAGACTATGTTGTGGCCTCTGGATAACCAGAAGTGGTGTGGTGGGCATTTTGGAAGCTGCAGAGT
CTCAAGGGAAAGTAAGGTGCTAGGGTGCTATTACTCTGAATATTTTAAAAGTGTGAGCTTGAATACTTAT
CTAGTGTGTGCTCCAGGCATTTGGAACATCTAGGCTCCAGAAAGATTGAAGCTTCCAGCACATGACAGAA
TCTATGGACTGTGGAGAGTCAGAACATATAGGTAATCAGACCCCACAGGATCTTAGCACTGTGATTCTTT
GGAAGCTATAAAGTCTCAAACTGTGGCCTGTAGATAGAAAGATGTTCTGGCTTAAGGAAGTCAGACGTAA
GAGACACTGAACAGTTTAGAGTATTGTTGAGTCTGGACAGTTTGGATATGTAGTCTGTAAACAGCTGGTT
ACAATGTGTTCTTGGAAGATGGAGTCTGTGGGAAGCTTTTTGTTCTGGGAAACAGAATATACTCATTGGG
CAGTCTGATGCTGTGAACTATGGAATATAATAAACGGTCTTCACTAGTCAGAAGGGGCAGACTCTAAAAC
CTTCAAAGCTATGCACTGTAGACTTTTGAATACTGCTTTCTAAGGACATCTTAACAGAAATGCGGTTTGT
TTATTGAATTTATTCTTTCCTTCCTTCCTTCTTTCTTTCTTTCTTTCTTTCTTTCTTTCTTTCTTTCTTT
CTTTCTTTCTTTCTTTCTTTCTTTCTTTCTTTTTATACTCCAGATTTAATTCCCTTCCAGTTCACCATCC
CAAGTGATCCACATCCCATACCTCCTCCCTACCCTTTCCCTCTCCCCTTTCTTTCTCCTTCCTCTCCCCT
GCCCTCCATCCCCACAAGGATGTCTCTATTCCCCGGCCCCACCCACCTCACCAAACTTCTAAAATTCCTG
AGGCCTCCAGTCTCTTGAAGGTTAGATGCTTCTTCTCTGGCTGAACCCAGAGAGTCCTGGGAGTCCTCTG
CTATATATGTGTTGGAGACCTCATCTCAGCTGGTGTATTCTACCTGGTTGGTGATCCAGTGTCTGAGAGA
TCACAGGGGTCCAGGTTAATTGAGACTGCTGGTTCTGCTACAGGGTCCCCCTCTTCCTCAGCTTCCTCCA
GTTTTTCCCTATTTCAGCCAGAGGGGTCAGCAGCTTCTGTTCATTGGTTGGGTGCACATATCTGTATCTG
ACTCTTTCAGCTGCTTGTTGAGTACTTTGGAGAGCAGTCACGGTAGGTCTCTTTTTATTAATGCCACATA
GCTTCAGTAATGGTGTCAGATCCTGGGAACTCCTGTTGAGCTGTTGCCCACTTTGGGCCTGTCGCTAGAC
CTTCTTTTCCTCAGGCTCTTCTCCATTTTCATCCCTGCATTGGGTCAAAGTTTTTGGCTATGGAGTAGTA
ACCCCATCCCTCGCTTGGTACCCTGTGTTTTTGCTGGAGGTGGGCTCAATAAGTTTCCTCTCCCCACTGT
AGAATCTTTCATCTGGGGTCCTCCCTTTGAGTCCTGAGAGTCTCTCACTTCCAAGGTCTCTGCTACATTC
TAGAGGATCTTCCCAAACTTCTCCTTCCCAAAGTTGCCTGTTTCCTTTCATTCTGCAGGGTTTCAGTCCT
TTTCCCCCACTGATATTAGATCATGTTCCCCTCTCCCCTTCCCCTCATCTCCTTTCCCTCCACTGTGCTC
CCTCCATTTCCCCTTGTGGTTGCTTTCTTCTCCCCCCCCCAAGTGGGATTGAGGAGTCCTCACTTGGGCC
CTTCAGCTTGTTGACCTTTTGGAGTTCTACAGATTGTATCTTGGGTATTCTGTACGTTTTTGGGTGGGGG
GTTCACATCTATGTATTATTGAGACCACGCTATGCATGTCCGTTTGGTTCTGAGTTACCTCACTCAGGAT
GACATTTTATAGTTCCCTCCATTTGCCTGCAAAACTCAGGATGTCCTCGTTCTTAATAACTGAGTAGTAT
TCCATTGTGTAAATGAACCACATTTTCTTTATCCTTTCTGTCATAGGACATCTGCATTGTTTCCAGCTTC
TGGCTATCACAAATAAGGGTGCTGTGAACATAGAACATCTGCCCCTGTGGCACAGTGGTACATCTTTGGG
GTATATTCCCAAGAGTGTTATTTCTGGGTCCTTAATTAGGTCTACTTCCAATTTTCTGAGGAACCTCTAG
ACTGATTTCCAGAGATGTTGTATCAGTTTGCAATCTCACCAACAATGGAGGAGTGTTCCCCTTGCTCCAC
ATCCTTGCCAACATGTGTTGTCACCTGAGGCTTTGATCTTAGCCATTCTGAAAGGTAGAATTTCAGGGTT
GTTGTGATTTGACTTCCTCTGATCACTAAGGGCTTTGAACATAACTTTAGGTGCTTCTCACCCATTTAAG
ATTCCTCTATTCTGAATACTCTGTTTAGTTCTATACCCCATTTTTTGATTGGGTCATTGGTTTATTGGTA
GTAAGCTTCTTGAGTTCTTTATATATTTTGGATATCAGCCCTCTATCAGATGTGGGGTTAGTGAAGATTT
TTTTCTCAATCTGTAGGATGCCAATTTGTCTTATTGACTATGTCTTTGCCCCACAGAAGCTTTCCAGTTT
CCTGAGGTTCCATTATCAATTCTTAATAGTAGAGCATGAGCCATTGGAGTTCTGTTTAGGAAATTTCCCC
TGTGCCAATGAGTTCAAGGCTCTTTCCCACTTTCTCTTGTATTAAATTCATTGTATCTGGTTTTATGTTG
AGGTCCTTGATCCACTTGGACTTGAGCTTTGTGCATGGTGACAAATATGGGTCTATTTTCATTTTTCTAC
ATACACACTCAGTCAGACCAGCACCATTTATTGAAGATGCTTTCTTTTTTCCATTGTATATTTTTGGCTT
CTTTGTCAAAGACCAAGTGTGCAAAGTGTGTGGTTTTATTTTTGGGTCTTCAATTCTATTCCATTGACCA
ACAGTCTGTTTCTGTACCAATACCATGCAGTTTCTATCTACTACTATTGTTCTGTAGTAGAGCTTGAGGT
CAAGCTCTGAGGTGATTTTTGAGGTGATTCCCCTAGCCATTCTTTTATTGTTTAGAATTGTTTTCTCTAT
TCTGGGTTTTTCCAGATGAACTTGATTTTTGCTCTTTCTATATGTTTGAAGAATTATGTTGGAATTTCGA
TGGGGATTACATTGAATCTGTAGATTTCCTTCGGTAGGATGGCCATTTTTACTGTTAATTCTGCTAATCC
ATGAGCATGGGAGATCTCTCCATTTTCTGAGATCTTCTTGGATTTCTTTCTTGATAGACTTGAAGTTTTT
ATCATAAAGGTCTTTCACTTGTTTGGTTAGAATTACCCCAAGATATTTTATATTATCTGTAGCTATTGAA
AAGAGAATTGTTTCCCTAATTTCTTTTTTAGTCTGTTTATCCTTTGTATAAAGGAAGGATACGGATTTAA
TTGTGTTAATTTTATATACAGCCACTTTGCAGAAGTTGTTTATCAGCTGGAGAAGTTCTATGGTAGAATT
TTTGGGGTCATTTTTGTATAGTATTATATCATCTGCAAATAGGCATACCTTTAATTCTTCATTTCCAATT
TATATCCCCTTAATTTCTTTTTGTTGGCTTATTTTTCTAGCTAGCACTTCTAGTACTACATTGAATAGAT
ATGAGGAGAGTGGGCATCCTTGTCTTGTCCCAGATTTTTAGTGGGATTGCTTCAAGTATCTCTTCATTTA
ATTTGATATTGGTTATTGGTTCGCAGAAAATTGCTTTTATTATGTTTAGGGATGGGCCTCGAACTCCTGA
TCTTTCCAATACTTTTAACATGAAGTGTTGTTGTACTTTGTCAAATGCTTTTTCTGCATCTAAAAAGATG
ACCATGTGATTTTTTTCTTTGAGTTTGTTTATATGGATTATATTAATGGATTTCCGTATATTAAACCGAC
CTTGCTTCCCTGGGATGAAGGCTACTTGATCATGGTGAATGATGGTTTTAATGTGCTCTTGTATTCAGTT
TGCAAGAATTTTATTGAATATTTTTGCACTGACATTCATAAGTGAGATTGGTCTGAAGTTCTCTTTTTCG
GTAGGGTCCTAGTGTGGTTTAGTTGTCAGAGTAATTGTGGCTTCATAGAATGAATTAGGTAATGTTCCTT
CTGTTTCTATTTTATGGAGTAGTTTGAAGATATTGGTATTAGGTCTTCTTTGAAGGTCTGGTGGAATTCT
GAACTAAATCCATCTGGTCCTGGACTTTTTTTTAGTTTGGAGGTTTTCTTTTCTTTCTTTCTTTCTTTTT
TTTTTATTAACTTGAGTATTTCTTATATACATTTCGAGTGTTATTCCCTTTCCAGGTTTCCAAGCCAACA
ACCCACTAACCCCTCCCCCTCCCTTCTCTATGTCTGTTCCCCTCCCCATCCTCCCCCCATTGCCGCCCTC
CACCCAACAATCACATTCACTGGGGGTTCAGTCATAGCAGGACCCAGGGCTTCCCCTTCCACTGGTGATC
TTACTAGGATATTCATTGCTACCTATGGGGTCAGATCCAGGGTCAGTCCATGTATAGTCTTTAGGTAGTG
GCTTAGTCCCTGGAAGCTCTGGTTGCTTGGCATTGTTGTTCATATGGGGTCTCGAGCCCCTTCAAGCTCT
TCCAGTCCTTTCTCTGATTCCTACAACGGGGGTCCCGTTCTCAGTTCAGTGGTTTGCTGCTGGCATTCGC
TTCTGTGTTTGCTGTATTCTGGCTGTGTCTCTCAGGAGCGATCTACATCCGACTCCTGTCGGCCTGCACT
TCTTTGCTTCATCCATCTTGTCTAATTGGGTGGCTGTATATGTATGGGCCACATGTGGGGCAGGCTCTGA
ATGGGTGTTCCTTCAGTCTCTGTTTTAATCTTTGCCTCTCTCTTCCCTGCCAAGGGTATTCTTGTTCCCC
TTTTAAAGAAGGAGTGAAGCATTCACATTTTGATCATCCATCTTGAGTTTCATTTGTTCTAGACATCTAG
GGTAATTCACGCATTTGGGCTAATAGCCACTTATCAATGAGTGCATACCATGTGTGTTTTTCTGTAATTG
TGTTACCTCACTCAGGATGATGTTTTCCAGTTCCGACCATTTGCCTACGAATTTCATAAAGTCATTGTTT
TTGATAGCTGAGTAGTATTCCATTGTGTAGATGTACCACATTTTCTGTATCCATTCCTCTGTTGAAGGGC
ATCTGGGTTCTTTCCAGCTTCTGGCTATTATAAATAAGACTGCTATGAACATAGTGGAGCACGTGTCTTT
GTTATATGTTGGGGCATCTTTTGGGTATATGCCCAAGAGAGGTATAGCTGGATCATCCTCAGGCAGTACA
ATGTCCAATTTTCTGAGGAACCTCCAGACTGATTTCCAGAATGGTTGTACCAGTCTGCAATCCCACCAAC
AATGGAGGAGTGTTCCTCTTTCTCCACATCCTCGCCAGCATCTGCTGTCACCTGAGTTTTTGATCTTAGC
CATTCTCACTGGTGTGAGGTGAAATCTCAGGGTTGTTTTGATTTGCATTTCCCTTATGACTAAAGATGTT
GAACATTTCTTTAGGTGTTTCTCAGCCATTCGGCATTCCTCAGCTGTGAATTCTTTGTTTAGCTCTGAAC
CCCATTTTTTAATAGGGTTATTTGTTTCCCTGCGGTCTAACTTCTTGAGTTCTTTGTATATTTTGGATAT
AAGGCCTCTATCTGTTGTAGGATTGGTAAAGATCTTTTCCCAATCTGTTGGTTGCCGATTTATCCTAACA
ACAGTGTCCTTTGAGTTACAGAAGCTTTCCAGTTTTATGAGATCCCATTTGTCAATTCTTGATCTTAGAG
CATTAGCCATTGGTGTTTCGTTCAGGAAATTTTTTCCAGTGCCCATGTGTTCCAGATGCTTCCCTAGTTT
TTCTTCTATTAGTTTGAGTGTGTCTGGTTTGATGTGGAGGTCCTTGATCCACTTGGACTTAAGCTTTGTA
CAGGGTGATAAGGATGGATCGATCTGCATTCTTCTACATGCTGACCTCCTGTTAAACCAGCACCATTTGC
TGAAAATGCTATCTTTTTTCCATTGGATGGTTTTGGCTCCTTTGTCAAAAATCAAGTGCCCATAGGTGTG
TGGGTTCATTTCTGGGTCTTCAATTCTGTTCCATTGGTCTATCTGTCTGTCTCTGTACCAATACCATGCA
GTTTTTATCACTATTGCTCTGTAATACTGCTTGAGTTCAGGGATAGTGATTCCCCCTGAAGTCCTTTTAT
AGTTGAGGATAGTTTTAGCTATCCTGGGTTTTTTGTTATTCCAGATGAATTTGCAAATTGTTCTGTCTAA
CTCTTTGAAGAATTGGATTGGTATTTTCATGGGGATTGCATTGAATCTGTAGATCGCTTTTGGTAAAATG
GACATTTTTACTATATTAATCCTGCCAATCCATGAGCATGGAAGATCTTTCCATCTTCTGAGGTTTTCTT
CAATTTCTTTCTTCAGAGTGTTGAAGTTCTTATTGTACAGATCTTTTACTTGCTTGGTTAAAGTCACACC
GAGGTACTTTATATTATTTGGGTCTATTATGAAGGGTGTCGTTTCCCTAATTTCTTTCTCGGCTTGTTTC
TCTTTTGTGTAGAGGAAGGCTACTGATTTATTTGAGTTAATTTTATACCCAGCCACTTTGCTGAAGTTGT
TTATCAGCTTTAGGAGTTCTCTGGTGGAACTTTTGGGATCACTTAAATATACTATCATGTCATCTGCAAA
TAGTGATATTTTGACCTCTTCTTTTCCGATCTGTATCCCTTTGATCTCCTTTTGTTGTCTGATTGCTCTG
GCTAGAACTTCAAGAACTATATTGAATAAGTAGGGAGAGAGTGGGCAGCCTTGTCTAGTCCCTGATTTTA
GTGGGATTGCTTCAAGTTTCTCTCCATTTAGTTTAATGTTAGCAACTGGTTTGCTGTATATGGCTTTTAC
TATGTTTAGGTATGGGCCTTGAATTCCTATTCTTTCCAGGACTTTTATCATGAAGGGGTGTTGAATTTTG
TCAAATGCTTTCTCAGCATCTAATGAAATGATTATGTGGTTTTGTTCTTTCAGTTTGTTTATATAATGGA
TCACGTTGATGGTTTTCCTTATATTAAACCATCCCTGCATGCCTGGGATGAAGCCTACTTGATCATGGTG
GATGATTGTTTTGATGTGCTCTTGTATTCGGTTTGCCAGAATTTTATTGAGTATTTTTGCGTCGATATTC
ATAAGGGAAATTGGTCTGAAGTTCTCTTTCTTTGTTGTGTCTTTGTGTGGTTTAGGTATAAGAGTAATTG
TGGCTTCATAGAAGGAATTGTGCTCCATCTGTTTCAATTTTGTGGAATAGTTTGGATAGTATTGGTATGA
GGTCTTCTATGAAGGTTTGATAGAATTCTGCACTAAACCCGTCTGGACCTGGGCTCTTTTTGGTTGGGAG
ACCTTTAATGACTGCTTCTATTTCCTTAGGAGTTATGGGGTTGTTTAACTGGTTTATCTGTTCCTGATTT
AACTTCGATACCTGGTATCTGTCTAGGAAATTGTCCATTTCCTGAAGATTTTCAAGTTTTGTTGAATATA
GGTTTTTATAGTAAGATCTGATGATTTTTTGTATTTCCTCTGAATCTGTAGTTATGTCTCCCTTTTCATT
TCTGATTTTGTTAATTTGGACACACTCTCTGTGTCCTCTCGTTAGTCTGGCTAAGGGTTTATCTATCTTG
TTGATTTTCTCAAAGAACCAACTTTTGGTTCTGTTGATTCTTTCTATGGTCCTTTTTGTTTCTACTGGTT
GATTTCAGCTCTGAGTTTGATTATTTCCTGCCTTCTACTCCTCCTGGGTGTATTTGCTTCTTTTTGTTCT
AGAGCTTTTAGGTGTGCTGTCAAGCTGCTGACATATGCTCTCTCCTGTTTCTTTCTGCAGGCACTCGGCA
CTATGAGTTTTCCTCTTAGCACAGCTTTCATTGTGTCCCATAAGTTTGGGTATGTTGTACCTTCATTTTC
ATTAAATTCTAAGAAGTCTTTAACTTCTTTCTTTATTTCTTCCTTGACCAGGTTATCATTGAGTAGAGAG
CATTGTTCAATTTCCACGTATATGTGGGCATTCTTCCCTTATTGTCATTGAAGACAAGCTTTATCCCGTG
GTGGTCTGATAGCACGCATGGGATTATTTCTATCTTTCTGTACCTGTTGAGGCCCGTTTTTTGACCAATT
ATATGGTCAATTTTGGAGAAAGTACCATGAGGTGCCTAGAAGAAGGTATATCCTTTTGCTTTAGGATAGA
ATGTCCTATAAATATCTAAGTCCATTGGGCTCATGACTTCTCTTTGTCTGTCTATGTCTCTGTTTAATTT
CTGTTCCATGATCTGTCCATTGATGAGAGTGGGGTGTTGAAATCTCCTACTATTATTGTGTGAGGTGCAA
CGTGTGTGTTGAGCTTTAGTAAGGTTTCTTTTACGTATGTAGGTGCCCTTGTATTTGGGGCATAGATATT
TAGGATTGAGAGTTCATCTTGGTGGATTTTTCCTTTGATGAATATGAAGTGTCCTTCCTTATCTTTTTTG
ATGACTTTTAGTTGAAAATTGATTTTATCTGATATTACAATCGCTACTCCAGCTTGCTTCTTCCGACCAT
TTGCTTGGAAATTTGTTTTCCAGCCTTTCACTCTGAGGTAATGTCTGTCTTTCTCTCTGAGGTGTGTTTC
CTGTAGGCAGCAGAATGCAGGGTCCTTGTTGTGTATCAAGTTTGTTATTCTATTTCTTTTTATTGGGGAG
TTGAGGTCATTGATGTTGAGAGATAATAAGGAATAGTAATTATTTCTTCTCATATTTGGATGTGAGGTTA
TGTTTGTGTGCTTTTCTTCTCTTTGTTTTGTTACCAAGACGATTAGTTTCTTGCTTCTGCTAAGGTATAG
CTTGCCTCCTTATATTGGGCTTTATCATTTATTATCGTTTGTAGTGCTGGATTTGTATAAAGATATTGTA
TAAATATGGTTTTGTCATGGAATATCTTGGTTTCTCCATCTATGTTAATTGAGAGTTTTGCAGGATACAG
TAACCTGGGCTGGCATTTGTGTTCTCTTAGGGTCTGTATGATATCTGTCCAGGATCTTCTGGCTTTCATA
GTCTCTGGCGAAAAGTCTTGTGTGATTCTGATAGGTCTGCCTTTATATGTTACTTGACCTTTTTCCCTTA
CTGCTTTTAATATTCTTTCTTTATTTTGTGCGTTTGGTGTTTTGACTATTATGTGACGGGAGGAGTTTCT
TTTCTGGTCCAATCTGTTTGGAGTTCTGTAGGCTTCTTGTATGCTTATGGGTATCTCTTTCTTTAGGTTA
GGGAAGTTTTCTTCTATAATTCTGTTGAAGATATTTACTGGTCCTTTGAGCTGGGAGTCTTCACTCTCTT
CTATACCTATTATCCTTAGGTTTGATCTTCTCATTGAGTCCTGGATTTCCTGTATGTTTTGGACCAGTAG
CTTTTTCTGCTTTACATTATCTTTGACAGTTGAGTCGATGATTTCTATGGAATCTTCTGCTCCTGAGATT
CTCTCTTCCATCTCTTGTATTTTGTTGGTGAAGCTCGTATCTACAGCTCCTTGTCTTTCTTTTGGTTTTC
TATATCCAGGGTTGTTAACATGTGTTCTTTCTTGATCGCTTCTATTTCCATTTTTAATTCCTTCAACTGT
TTGATTGTGTTTTCCTGGAATTCTTTCAGGGATTTTTGTGACTCCTCTCTATGGGCTTCTACTTGTTTAT
TTATGTTTTCCTGGAATTCTTTCAGGGATTTTTGCGATTCCTCTCTGTAGGCTTCTACTTGTTTATTTAT
GTTTTCCTGTGTTTCTCTAAGGGAGTTCTTCTCGTCTTTCTTGGAGTCCTCCAGCATCATGATCAAATAT
GATTTTGAAACTAGATCTTGCTTTTCTGGTGTGTTTGGATATTCCATGTTTGCTTTGGTGGGAGAATTGG
GCTCTGATGGTGCCATGTAGTCTTGGTTTCTGTTGCTTGGGTTCCTGCACTTGCCTCTGGCCATCAGATT
ACTTTGTTCTGCTATTTCTGACAGTGGCTAGACTGTCCTATAAGCCCGTGTATCAGGGGTGCTGTAGACC
TGTTTTCCTGTTTTCTGTCAGCCAGTTATGGGAACAGAGTGTTCTGCTTTCGGGCATGTAGTTTTTCCTC
TCTACAGGTCTTCAGCTCTTCCTGTGGGCCTGTGTCTTGAGATCTCCAGGCAGTTCGCTTGGAGCAGAAA
AGTTGGTCTTACCTGTGGTCCTGAGGCTCATGTTTGCTCGTGGGGTGCTGCCTACGAGCTCTCCTCGGGA
GTAACAACCAGGAAGATCTGAGCTGCCCTTTCCAGGAGCTTCTGTGCACCAGAGTTCCAGATGGCGTTTG
GTATTTTCCTCTGGCATCCGAGATGTGTGTGCAGGGAGCAGTGTCTTCTGGTTTCCCAGGCTTGTCTGCC
TCTCTGAAGGTTTAGCTCTCCCTCCCACGGGATTTGGGTGCAGAGAACTGTTTATCCGGTCGGTCCCTTC
AGGTTCTGGCCGTGTCTCAGACTCAGTGGACCTGCTGCTGCTGTGCCCTTATCCAAGGGAACTCAGAAGC
CGTATACAGTTTCCTCTTGGGCCAGGGATGTGGGCAGGGGTGGGCTGTGTTGGTGGTCTCTTCCGCTCTG
CAGTCTCAGGAGTGCCCACCTGTCCAGGCAGTGAGGACTCTCTCCCACGCGGTTTGGGAGCAGATTATTT
TTAAATTTAATTTTAGTGTTTTTCACTTATGCACTTTACATCTCACTTCCCTCTTCCTGATCACCCACTC
TCACAATCCTTACCCCATTCCCTATTCCCTTCTCGTTTGAGAAGTTTGTGGCTCCCCTCGGTATCCTCTA
ACTCTGTCATCTCAAATCTCTGTGAGGCTAGGTGCTTCTTCCCTCTGAGGCCAGACAAGGCAGCCTTCCT
AGAATAACAGCTTTTGGGATAGCTCCCACACCAATTGTTCAGGACCTCCATGAAAGTCAAGCTGCCTACA
TATCCCCTGCATATGTGTAGGGAGGCCTAGACCAAGCCTGTATATGTTCTTTGGTTGGTGTTTCAGTCTC
TGAGAGCCTAAAGAGTCCAAGTTAGTAGATTCCATTGGTCTTTCTGTGCAATTCCTATCCTTCCTTTTAT
TCTTCCATAAAAGTCTCTAAGGTCCACCAATGTTTGGCCATGGGGATCTGCGTCTGTTTCAGTCACTTGC
TGGGTGGACCCTCTCAGAGGGCAGCATGCTCCTGTCTTCAAGCATAATACCACATTATTAATAGTGATAG
GGATTGGTGCTTGCCTATGAGATGTGTATCCAGTTGAAGTGGTTATTGGTTGGCCATTCCCTCAGTCTCT
GTTCCACCCCCCATTTCTTGTAGACAGGATAAATTTGGGTTAAAAGTTTTGTGAGAGTGTTTGATATCTT
TGTCATTCCACTGGGTTTCCTGCTGGACTACAAGAGGTGGCCTCTTCAGGTTCCACATTCCCAGTGCTAT
GAATCACAGCTAAGATTACCTCCTTAGGTGTGTCCCATATTTCCAGGTCTCTGTCTTGACTTGGAAATGT
ACACATTTCCTCATTCCCATCAGTTGCAGATTTTCATGGACCACTAGCTATCTCTCCTGTCCTTCCTCAC
AGCTATCCTGAAACCCTGATGACCGTCTTCATTCCCTCCCACATTCCTCCCTCCCTCCATCTCTTATGAC
AATTTAATTTCCCATCTAAGTGAGAGTCTTCCTAAATGTTTAGCTTCTTTAGTTCTATGAAGTGAAGCAT
GGTGCCTGTATGTTGTGGCTAATATCCAATATAAGGGAGTATATACCATGCATGTAATTTTGGGACTGGG
TTACCTTACTCAGAATGCTCTTCATAGGTCCATCCATTCACCTGCATAATTGGCGATGGCTTTGTTTTTA
ATAGCTGAAAAGAATTTGATTGTTTAGATGTAAAACATCTTCTTTAACCATTCTTTAGTTAAGAGACATT
TAGGTTTCCAGTTTCTGCGATTATGAATAAAGCTGTTATGAACATAACTGAGCAAGTTCTTTGTGGGACA
GTGGAGCATCTTTTGGGTATATGCCCAGGAGTGGAATAGCTGTGTTTTGAGACACAACTATTTCCAGTTT
TCTAAGAAACCACCACATTGTTTGCCAAAGTAGTTGAACAACATTACACTCCCACCATGAATGAAGAAGT
GTTCATTACTCCACATCCTCACCAGCATCTCCTATCTTTACAGTTTTTGATCTTTGCTATTATGAGTGTA
AGATGGAAACTCAGAGTTGTTATGAATTACATTTTCTGATGTCTATCAAACCAGAACATTTTTTCTTAGT
AATTTTAAAAAAGCTTTTGTTTGTCTGTTTGTTTGTTTATTTATTTTTACACTCCAGATTTTATTACCTC
CCAGGCCACCCCCCTGACTATTCCACATCCCATACCTCTCTCACTCCTGTAAGCGAAGGATGCTGACGGT
ACCTGGGAGAGAATGGGGGACAAGGGACACGAAGAAGGACACCAAGACAAGAGTCAGACCAAGGCGACAA
CTTCAGTTTTCCCCAAGGCTGAATTTATACCATAACATGGGTAACAGAGGGAGGGGGGAAGTGTGAAACA
TTTATCCAGGCCAAGGACACAGTATTCGTGTGGTCAGGGAGTAGGCTATGTTGACAGGATGTCAGAAAGG
TCACAGGTTTGTCATATTATTAGTCAGCAGGATGTCTTTATCATATTATTATTTATCTTGACTACCAGAT
TTGTATTAGTCTTCTGCAGCTGGCTAGGGATTTTCTATAAACACAGTCATACTTAATTCTAACCATAATA
ATAACATCAACAATGGAGGGCCTCAAGGGCTCTCAACACACCCCCATTCCACCCAGCTCACCAGACCTCT
AAATTTCCTGGGGCCTCCAGTCTCTTGAGGGTCATCTTCTCTGACTGAACCTAGACCCAGGACTCTCACA
TATGTGTCGGAGGTCTCATCTCGGCTGGTGTATACCACCTCATTGGTGATCCAGGGTCTGAGAGATCTCG
GGGGTCCAGGTTAATTGAGACTGCTGGTCCTCCTACAGGGTCCTCCTCCTCAAAAACTTCTTCCGGCCTT
TCCCTGATACAATCACAAGTGTGCTTGACTTGGTTGAGTGTTAGTATCTACTTTTCCCTTAGTCAGCTGC
TTCTTTGGGTCTTACAGAGGGCAATCATTGCGGTGTAAGACTCAATCTGAGTCTCAACTACCAGAAAACT
TCCATGAATGAGACGTGAGACCAAACATTGATTTAAAAGCAAGAGGATAATTATTCCAGCTAGCTGGGGT
TCGCCTACATTGGAAAGAGAGGGACACAGAGCTGGTTTGAATCATGGTTTAATTCCTCCCGTGGTTAACT
ACCCTGATGGAACCTGTCAATTGTTTTACTCTTGCTTTTGACCTTCAGGCCCTGCATTTTAAATTGCCTT
GAATCCTTTGTTAAAGACTTCGTTAATACAGTGCAAGTGATCGTGCTTAGACACCAGTACCAGGGTGTCA
TGGCCGAAGAAACTGGGTGATTTCATGATTGTAATACTCACAAGAAAAAGGGGAAATGAAAGAAAAGGGC
TATTACTTTTCCAACAGCCTCAGGGTGACAAACAGCCCTCTCACTCCCATCCAGGAGGGAGTGCCCCAAT
CTTATCTGGCTCAGTTCCCGGGATGTCTCCAGGAAGTCAGGGAGCCCTTTCCTCCCTGCATATAGATTGA
GGATCCTGACACTGCTGCCCTAGTCTGAGGCAACCTAAAGGTCAACTGAGCCCACCAATGCTTGTATGCC
CAATCACCACTGCTGTAACCCACCTGCCCTCTACGAAATGTATAAAACTGTACTAACAGATTGTTTGGGG
TCACCTCTCTTCCTGATGCAGGCCGACCCCGAATTGCTGGAATAATTATCCTCTTGCTTTTGCATCGATC
TCTCCCTCATGTCTCATTCACAAGAGTTTCCTGGAAGTTAAGACTCAGGTCGAGTTGGTACAGTAGGCTC
CTGTGAGAGAGAAGAAAGCATTCAAGGAGGTGGAGAAGGGACACTGATTAGGGAGAGGACAGCAAGGAGA
AAAGGAGAACATGGTCAGGAATTTGGGGAGAGGACGAAGTGATGCTCTGAGGGCCAGCAGAATGAATGGA
AACAGGCAACCTTGGGAGGTAGGAAATGGGGGAACTCTCTATAATATACCAAAGACTGGTAGGTGAGGAA
AACACAGGAATCAGAGGGAGGGACCTTAGATAAGAGCCCGGGAGTGTGTAAAGGGAACATGTACAGTCTT
CCTCCAGTAGAAAGAGAGGTCATCAAGTGGAGTGATGGTGTTGCCATCCCACAGTCAAAACTTTCACCCA
GAATTGTTCCTATCTGAAAGAACTGCAGAGACAGAAATGGAGAAGGATCTAAGGAAAAGAAGGTGCAGTG
ACAGGCCCAAATTGAGATCCAGCTCAGGAGAAGGTCCCAAGGCCTATCACTATTACTCAGTCTATGGTGT
GTTTAGAGACAGAAGTGTAGGATGGCTGCCCTCCAAGAAGCCCAAGAAGCAGATGATTAAGTAAAATGAA
CCCAATGGACAGAACCCAGGGAACTAAGCGGTTGAATTAGGGAAAGACTGGAAGAAGCTGAGGAGGAAGG
CGACTCCATAGGAAAACCAGCAGTCTCAACTAACCTGGATCCCAGAGACCTCTCAGACACTGAGTCACTA
ACCAGGCAGCATACACTATCTGATATGGTGGCCCCGACTCATATACAGCAGAGGACCGCATAGTCAGGCC
TTAGTGAGAGAAGATGCATCTAACCTTCATGAGATTTGAGGCTCCAGGGAGTGGGGAGGCCTGGTGGTGT
TGGGGTATATGGACATCCTCTTGGAGATAGGGAAGGAGGAATGGGATGAGGAACTGTTTGATGGCAGACT
GGGAGGGAGATAACAATGGCACTAGGGAAAAAAAAAGTAAAGAAAATTAAAAAAAAGAAAAATAAAAGAG
GAAAAGAAAGGAAACAAAATTCTGTCCAGGAAACAATTTGTTTGATATTCCAAGTATCTCAGCCATTGAG
ACTCCCTTCTGTGCCATGCACAAACTGCACAACCTGGGGACCCAGAACATATATAGCCATGAAAACTAGA
AAACATTGCTGATTCCAAATAGTGCATGCTGTCAGGAGCCTAGTATACTATATACTGACAGGCTTTACCA
GAGCATGACAAACACAGAGGAAGATGCTCTCAGTGAATCACTGAACTGAGAATGGGTCCGCAATGGAAGA
GGTTAGAGAAAGGATTGAAAGAGCTGAAGAGGCTTGCAACCCCATATGAATAACAAATGCCAACCAACGA
GGGATCACAGGGACTAAACCACTCCCCAAAGACTATACATGGACTGACCCATGGCTCCAGCTGTGTATGT
AGCATCAGTGGAAGGAAAAGTTTTTGGTCCTGCCAAGGCCTGATACCACAGTGTAGGGAAATGTCAAGGG
AGAGAGGCAGGAATGGGTGGGTGGGTGGGTGAGTGAAGACACGGACAGAAGCAAGTGAAGGAAGAATGGT
GTAGGGGTATTATGGACTGGAATCTAGAAAATGGAAGAACATTTTAACTGTAAATGAAAAATATCCAATA
AACAGTAAAGATAAAAGATTTATGCACTAATAAAAAATGGGGTACAGAGCTAAACGAAGAATTCTCAACT
GAGGAATTCAGAATGGTTGAGATGCACCTAAAGAAATGTTCTACATACTTAGTCATTAGGGAATTGCAAA
TCAAAACCCTAAGATTCAACCTCAGGGACAGGAGATGTTGGTGAGGATGTGGAGAAAGGAACACTCCTAC
ATTGTTGGTGGGATTGCAAGTCCATACAGCTACTCTGGAAACCAGCCTGGCAGTTCCTGAGAAAACTGGA
CATAGTACTATCTGGGGACCCAGCTCTACAACACCTGGCCATCCACCCAAAAGATGCTCCAACATATAAC
AAAGACACGTGCTCCACTATGTTCATAGCAGCCTTATTTATAATAGCCAGAAGCTGGAAAGAAACCAGAT
GCCCTTCAACAGAGGAATGGGTTCATTTATATGATGGAATACTACTCAGCTGAATCAAAACAATGACTTC
ATGAAATTCTTACGCAGATGAATGGAACTAAAAAATAACATCCTGAGTGAAGAAACCCGGTCACAAAACA
AGACATATAGCCAACATCAAATTAAATGGAAAGAAACTTGAAGCAATCCCACTAAAATCAGGGACTAGAC
AAGACTGGTGATTCTCTCCCTTATCTATTCAATAAAGTCCTGGCCACAGCTTCCAGGGACTAAACCACCA
ACCAAGGAGTACACATGGAGGGACCCATGGCTCCAGCAGCATATGTAGCAGAGGTTGGCCTTCTTTGGCA
TCAATAGGAGAAAAAGCACTTGGTTCTGTGAAGGCTCATTTCCCAGTGTAGGAGAATCCAGGGTGTTGAG
TTGGGAGTGGGTGGGTGGGAGTGGGAGCATCCTCATACAATCAGGGGGGTGGAAATATGGGAGAGGAGGG
AAAGGGGATAGTATTTGAAATGTAAATACATAAAATATCCAATAAGAAAGGAAAAAAATTATAATAAAAA
GACGTTTTCCTATTAAGGGGTTCCCATTTTCTCACACATGAGAATTGCATCATTTGGGATCCCTGATTAT
TATGAATCATGGACTCATTTCAAAGAACAAATAGTTTCATTTAATCTAAATCCTACACTGAAAAACAACT
GAGATGATAAATGTTATCACCACTCATGTTAGGAATGCTTGAAGAAACTAACCTTAAAAATCTTTGTTGG
TCAAATTTCAGACATATATAATGAAAAAAATGACGGGCCCCACTAGGATTAAGATGAAGGGAGGCCCTAA
CAACTCTAAAGAGCTTATACACACACAAGTGAGTCTCTCTTTTATATCATAGTTTTATTAAATATTGCTT
TTCCATGATATGTTTAACAGCTCCCCAAAACATTTCTGAGTAAGTATTCAAAGCGGCCATATTAAAATAC
AGCTTCAATATAAAGTTTGTCACAGTTTTACAATATTCAAAACTGACAGATCATCTTAAAAAAAATAAAC
ATGGACCATTACACCCAAAACATAGGAAAATAATTAAGTAACATGTTTGGCATTTTCATTACTTTACAAA
ATAAAGCAGATATTTAACTCTATTACTGGCACATGGACACTGATCTGTTAACCTAGTTTGAAATGTGTCA
CATTTAAACATACTATACAAGATCATTATACACACATCAACAACAAAAAAAAGTGATGTTCTTTTGATGA
AGTGCACCCTGAAGATGTTGCCAATGTTGCTAAATGTTTAGAACATTTAGCTCTTAAGATTAAAAAATAA
AAATAAAAAATAAAACAAAGGTCCTTTTCCTTTTTAGGACTGCTGAATTCACCTTCTCTCTCTGCCTCTG
TTTCTCTCCCCCTCCCTCGTGTGTGTGTGTGTGTGTGTGTGTGTGTGTGTGTGTGTGTCTGTAGTTTTGT
TTCATTTGTCAGCCTTCCTGGTTTAAAATCAATTGGGTCTATGGACACCCACCAGGGGGCAGTGTAAGAT
GTGCCATTAAATCACAAACAGCTGCAAATATTGTACATTCACCTTGCCGTGGAGGGTTCATCTCTGCAAA
CCTCTTCAGAATGGTGCTGACCATCATTGGGGCAGCAACAGAAGAGTTCTGCTGTCTGGGAATGTCTGCC
TGCTGGGTGATACCTGAAGCCATATCATAAATAATTGGAACTATTATACTAACAGGTTCTTGGGGAGGGA
CTGATGTTTTCTGGGTTAGCTGAAGAAAAAACAGCATTTTGGATTTCAGGACCACGGCTGGTGTCCCAGG
AGCTGCAATTGGTGGTGCACTAGGAGGGATGGTGAGGCAAAATTGAACGTTCCATTTCAGCTGGGTTGCT
TGGTCTGGGAACACCTCCAACTGCATTATATGCACACAGTCCCGGAGGATGTGTGTTGGCGCTCCCAACA
GCTTGGTGAAGGCTATAAGTGTGTTGGCTTTAAATGGTGGTCCTGCAACTCTTGTTTCAAAGAATTTCTC
CAAAACTTGAAGCTCATCAGGTTTCCACTGTCCTACATTTTCAGGTGTCACTTTTAGCTGAAGGGTCTGG
TTGGTTTGGGGACTAAGGGTTACTCTGCATTTCAGGGCATCTGTCTTGAACATGATTACACCAGGTTCAT
TGGAACTGATCAGCTGCAATGTCTCCTGTTGGATAATTCTTTGAAGGTGTCGTCTCATGATGACAGACCC
AAGGAATCTCTCAAGTGGGGAACAAAGGTAACTACCTGCCAGGCCAGGCACAAGGCCTGGCATTGGAGAA
GGTAGCAGTAAGATGTTCAAGGCACTGTGAGTGAGAATGGTGGGTACAGATGCTGCACAGGAGCGCTGAG
GTAGTTTTCGAGGTGGAGACATGTTGGTTGGCATTGTCTGGGAACTTGTGCCAGCTCGAGGGGAATGAAA
AACATCTGGGACAGTTGAATGCAGAGATGGGTTAGCTGGTGACATTCCAGGCAAAGGGGTTGCTGGTGAG
AGTCTGGACACAAACACTGGAGGAGACCCTCCACTTGATGACATAAGAGTGTATGGAGAACTAGAGTCAA
GGGCTCCTGGAGGCTGTGTGTGCATCATAGAGGGGGGCTGATTAACTGGGCTGCGATAGGATGTAGGAGA
TGAAGTAAGAGGGTAAGCGCCCGATATCCCTGGCTGCTTTGGAAATGGCTGTTGCTGAGGTGGCTGGAGT
CGTGATATTAAAGAGTCCGTCCTATCTCCTCCTATAGGAGAAGGAGGGTAATCATCCTCCTTTAAAGCTC
TTTTCTGAGCATCAACAAACATGTTCAGGAAAGTCTTTAATCCTGGTGCAGGACAGAAGCCTTCAACTAA
CTTGCTGTTATCACAAAGACTATAGGCACCGTCCCGTACTGCCACGACACCGTGACTAAGGCAGTATATA
TCAATGCAGTACATGTTCCTGAAGGCCAATCTGATGTGGGTGGATGAATGTGGTAATATGGAGAAACACT
GGTAGGCGGTGTTACTTCTCTGAGTCAAGCCCAGCACTGGAACAGTAGGGAGTTTGTTGATGGCATTTAA
TGGTGCCTGAGTATCAAACAAAACCTGTAATAACTGGACCACATTTGGTGTTTTGTTGAACATTTCTTGA
AGGTGATGGAGAATGGTAATATGACAATTACTGCAACCTGAGTTTGGGCCAACTGTTCCCAAAGAAATGT
AAAATTTCTGATGAATGGAATTCCACTGGATACTGATTGAGCTTCCTCTGGTGGTTCCATAACACAAGAT
AAGTTTTCGATAATTGTAAACACAAACTTCTGAGAAAAAATTCAGATGAGCAGGTATTTCTGGTAGAGAA
TGTGCAAATTCCAACACACACTCATATAATCGGGAAATGCTACTCCAGTCATTAAGAAACATTTCAACTA
CTCTTCTACCACCAACAGGTTCAGACAACAGATTTTCATATGTCAGGTAAACATGTCTGGATGGTCCTTG
CTCCCTGATAGAAGTGCCATTAAGAGGACAATTTGCAAACACTAACTCTGCCACCCATGTGCGGTTATTT
CTACCTTGTAATCGGAAAGTGCAATCAAGAAGAGAGCAGTCCAGAGCCTTCTGCGTTTCCTCACTTATTC
CCTTACAGGGAGGAATTTTTAGTAAGCGAATTGCATAGCTGAAGCCGTCACCTTCCACTTGTACTCCCTG
ATGTGGTATCTCCAGGTTGGACAACTCCAATCGAAGTCCTACAAATGGCATGTTGGTGTCACACATAGCG
ACAAAGTGAGCTAGAACTTTATTGAAGGCACACATTTCTCCTGATTGTTTGGCTTTCTTGCATTCTACAG
GACATGGGTCATCAGATAAGTTGTGCTTGGTACCAATTATGGTCTGTTTTCCAATCTTTGTATAGGACAT
CAAGTCCTGGATGTTGTCCTTGAATTGCTGCAGCAGCAGTGCCATGACAGGTGTGTTCTCGCCATCTGCA
GTACTCACAGACATAAAGTAATACTTGTATGATAGCTGGGTGGGCTTATTAGGAACCTCAAGCATTTCCA
CAACAATGTAGTACTGCGGAAGGCGAGTAAGTTTAATAAACAACTTGTTCTTAGAAAGCCTACCAATGGG
ATGTGTTGAATAGTTGGCGAGCTGCAACGTTTCAGTGGTTATTGCAGGCAGATGTTTTATAGATTGTTTG
CAACGCTGTTGTCCCAGCCAAAACTTAAGTTGTTGAATCCAAGGGATGATCCGCTTCATGTCATCATTCA
GCGATTTTTCCATGTCCTCCAGAGTGGCCTGGTCAAGTCCATAAAGCATCAATTGGAACATTCCAGAATG
CAAATCTACAAAAATGTGCAGGCACTCCGAATTACCACAGGGCTCCAAGATGGGTACAATAAGAGCTGGA
AGTGCAGTCTCTATGGAAGAGTTTTCATTAGCATTGAAGCTTCTAAGAATGGCCTTCAGTTCCTGCAGCT
TCTGGTGGGCTCGTGAGTGTACACTGTCAATCAGGAGCTTTTCTATTGATAAGTGGTCAATCTTCATGGC
TCTTTCTACTAATTTAGAATCAGAAGCTGGTAAAGGAGGATCGTGGAAAATCTGTAAAGGCTTGGAGACA
TCATTCTCATCGATTTTAATTGTAACTTTGTGAACAGATGCTGTGCCTGTTTTTTTCCCTAGAACCTGTT
GGCTCCAAACCGAGAGGCACTTTCCAGCACGGTATCTTTCCACCTGTACAAGGTCTCCCCACCTCTCTCT
GATTAACATTAGCGTCTGGGAATGTAATACTTCTAATTGAAGCGATAAGCAGAAAAAATGCAGGCAGTTG
TACATGTCCTGAAGAGGTTTCTCATCAGCAAAGAGCCTGGACTGGACTAGCTGATGGATAAAGTCAATTT
GCATGCTATGAACCAAAGCTCGCCCATCTCCCGTTTGCTTATCCTCAACTAGAATTTCTAGCTTGAGAAG
ACACCATGGGACTTTTGGGTCATCACCCATCACTGTCAAGGTTGCTTCAAATTCTCTTTCAACTCGAAAC
TTCACACGGCCATTCGCCACTGTAAGATTTGCTAGCTGTGGAGGAAGATCTGCTGTTACAAGCCTATGTC
TAAGAATCTGATTAAGCTGATGAAGTGCGGCTTGTTTCTCAATCTTGGTAATAGGGTCTGGAGGAATAAT
TTTGTCCCTGATGCAGGTTGAAAGCCTTGGATAAGAGCCAGTAGTCAGTACATCAATGGCATATGGGATA
GCAAAACTAGGCAGGCAGGCATGGACCAGGGCATCTCTAGCTAAGGAGGCCAAGCGGTCAGCGGTATCCA
CAAATAAGATGGCTTGATGATCTAAAAAGCTTGTGATCATCGCACACTTTTCTACCTTGCCAGCATCACT
GGCCCATTTTACTAAAGCTAATAACCGAACGAAGAGTTGACGTGTCCGGCTAGCAAACTGTACAATTTCT
ATTTTCCTTTCCACATCAGATTTCCTTGGCAAGAAGTCCGTCAACACCATAAGCTCTGAGTAGGCCCTGT
GCAGCAAAAATTCGATGAGTGTGCTAAGCCGGTATCCAGGGGTAGTCGCGGAGGCTGCTGCCACCGCCAT
GGCTCCGGGCGATGGGGGAGCCGGGGCAGACACCAAGTCCCTGCTGCTGCCTTCGCCGCCACCTCTGCCA
CCTCCGCGGCCAGGAGGGATGAGCTGGTGGTTGTCCAGCTGCACTGGAGCCATGGCGGCGCACAGCCTGG
CTCGGGGTAACCGCCTGAGATGCGGCCCTGGAGCCTCTTCCGGGACTCAATGACCTCACAGAGGTGAGCG
CGGGCAGAGCGGCCGCCGCCTAGCGCCAGGCCGCTCCTCCGCCCCCCATATCAGGAAGTTGAGCCCAGAC
TGCGGAGACCCGCACCCACGTAGTGCCGGGCGGGCGAGCGCGGAACCAGAGGGCTGAGAGGCTGCCCAGT
GGCCACTGAGGGGGAAGGGGTAGGGGTGGAGGTGGGGTGGACGGGGTAGCTTCAGCGACTGCTCAGCGGC
CGCCGGGCTGGGAGTTGCTGCGTCCTTGTTGCTGGGTGGAGAGCGGAAGTTGCCAGGAAGAACGGAAGGA
GAACCCGCGGGAGGCCCTTTCCAAGGCAACCTGCAACCAATCCCCAAGCTGTTAGCCATTTCGTTCAACA
TAGAACGAAAGAAAAATTTACTCAATAATACAACTAATAAAACTCAAATATTGATTTGTTATTACATCAT
TAATTCTCTTTTTGGTCTTCTTGTAATTGTATGAGAAGTTTTGAATCAACGTATAAAAAGATAAAGAGAC
TGGGGATACGTTATACGAAGATGTGGGGGAAGAGGGTGCCTTAGTGCGCCCTCCCCGAGTGAAGAATCAC
ACAAAGGTATAGTATAGAATAGTTTATTCAGCGCACGGGGAGGGGAGTTAAGAAGGCATTAGGGGAAGAG
AGGTGGAGGAGAGGCGAGAGGAGGGGAAGGGACATGAGGAGGGGAAGAGGGGGGAGGGGAGAGGAGGGGC
GAGAGTAGAGGCTGTCTATGAGTACTTGAAGAGTAGGGGAGAGGGGAATGTGGAGAGATGGACAAAGGGG
GAAGAGAGTAAGAGCAAGAGAGCAACAGATTGAGGAGGGGGCCATTAGCCCCTTTTATAGTATCATGCAT
ACCTGGCTGTTGCCAGGTAACTGGGGGGGGAGGGGGGCTCAACTTAGACAGAATGCTAACAACAATCCTA
AAACAGTATGTATGCTGCAAATATACGAGTCACTTATGCGAAACAATTCCTCAAACTTCTAGACATAATA
GTTCTTTTCAAGTCTCTATACAATTGAAAAAAATATAGAAGTGTATAGTCATTGCAAAATTCTTGTTGGA
GTTACTAAAAGTTGCACCTGAAATCTTCTTGGATAGTGAATTATATTTTAGACTAGTATTAATTTTCAAA
TATGTGAGTGAACTATATTACGGTAATGAATAAGCAGTTAAAAATAGGGTTGGGGATTTAGCTCAGTGGT
AGAGCACTTGCCTAGCAAGCGCAAGGCCCTGGGTTTGGTCCCCAGCTCAGAAAAAAAGGAAAAAAAAAGA
AGTTAGAAATAAAAAGTCATATAAAGAAGAGTCTTCAAGTCATAAAATATAAACACTACTAATGTGTGAA
AACAGGAAATTATGAAAACTACTGAGTATGGCTAGTATATGTTCTCAGACACAGGTACTTACGAGTCAAA
CAGAAGTAAGTAGACATGACCAATTTCCATACATCTACCACCCAAAGTTGGGCCAGCATCCTGATGGTAA
GTCTAAGGGCTTCCCAGAAGGAGAAACCAAACAGGCTGTAGCAGCTGACAAAATTGCTTTCATCTTCTCC
CTTCTGTTTCTGCTTCTGCAGACTTCAAGAAGTGCAGATAGTCTCTGTAGTGAGAACACATTTATACTCA
TTGTGTGACCATGAATCATTGACAATGATCATTCATCATCCCTATAATTTAAGTGTTTTCAGTAGATGCT
CAGTAAGATCAATATTGGAACATGTTTGATATTCTACTTATGGTAAGTGAGATTGCTAGTTTATGGAGAA
GATTACGATGAAATTGATGATGTTAAATACAAAAACCACAAAATATTTTCAGATCAGTAATGTTGACTTA
TCTTTTTGTCTGCCATGATGCAATGTGGGAATAAATGTGACACCCGCAGCCCAATGACTGTTACTCAACA
GATACATTTTCCTAATTTAATATTCAAAATCTATAAAGTCCTATTGCTTACTGCAAAGATTAACTGAATA
GCTTGAACTCAGTGCACCACTATTTCTAGAAGCAAAGATGACACCTATAATAAGTCACATATGCCATTGG
ACAATGTTTCTAGCATTTATTTTGATTTAGAATCGTTCTCTAGACCACCGTAAGTCAAAAAGTTGTTCTT
AAACTATAAAATAGCATGTGTGATTAAAGCCAATCAATAAATAAAGAGCTGGAAGGTATGGATATAAATG
GGAACAATGAAATGAGCTATGGCAATTTTTCAAGTCTATTACTCTGTTTTCCCTGAAATACAAATGTTTT
TCTTTTAACATCAACCAACTGATTGGTTTTGATTTTTATTTTTGTTTTTTTTTTTTGTTTCTTTTTTTTT
TTTTTTCTTTTCTTTTTTTCGGAGCTGGGGACCGAACTCAGGGCCTTGCGCTTGCTAGGCAAGCGCTCTA
CCACTGAGCTAAATCCCCACTCCCTGATTTTTATTTTAATGTTTTTGGTTCACAGAAAGGATCATTTCAC
CATAGGGTATCTTTGAACTCCCTGTTGGGTATCTTTTTAACTTTTATATATTCATAAAACATGTCCCAAG
AGAAGTGGTGACAAGGTCCATGAAGACTGCACCTGATAAACACACCTCTATTTCCTTACACCTTTAGAAC
AGGTAGCTCCATCCAGAGATTAAACCTACAAACAGAAACATTCATGATATCATAAAGAAATAAGAAAAGG
AGTATTGAAGTTCACTATTAAGAAGCAGCACTCACTGGAAATTAGAATTAAACTGTACAAAGTAATGTCT
TCATTATCAGATGTATGAATCCAAATACTCTCTCGCCATATAGGGACAAATAAAAAAAAATTGGAGATGA
TGGAAATATTCTCAAAATTTACAAATGCATTTCAAACCCATCTTACATTATTTTTCTGATTCTGTGAGAT
AATGCATTGCTAAAAGTCAGACTGAGTACTTCTGGTTACATTTTCTTTTCTGAAATGCAAGAGGAAATAC
AGGGACAAAGTGTGGAGCAGAGTCTGAAGAAAAGGTCATCCAGAGACTGCCCCACCTTGACATCCATCCC
AAAGCAGCCACCAAACGCAGTCACTATTGCTGATGCCAAGAAGTGCTTGCTGACTGGAATCAGATATGGA
TTCTCCTGAGAGGCTGTGCCAGAGGCCTCCTGACACAGATGAGGAGGGTTCCAGCTAACTATTGGATTGA
ACAAGGGACCCCAACGGTGGAGATAGAGAAAAGACTGAAGGAGCTGAAGGGGTTTGCAACCCCATAGGAA
GAACAACAATATCAACCGACCAGAGCCCACCATTGCTCCCAGGAAATAAGCCACAGACTAATGAGTACAC
ATGGAGGAGCCCATGACTCCAGCCACATATGAAGCAGAAGATGGCATTGTCAGGCATCAATAGGAGGAAA
CACGCTTGGTCCTGTTGAAGGCTCATATCCCCAATGTAGGGGAATGTTGGACACTGATGTGGGAGTGGGT
AGGTAGGGGTGCGAGCATCCTCATAGGAGCAGGGGGAGGCTGAAAGGGGCATGGCTGAGGGAGTAATGGG
GATAACATTTGAATTTTAATACATAAAATAACCAAAAATTAAATTTAAAAAAAGGAAAAACAAATTGAAA
TGTTTTACATTATCTATCAAGAGATCATGATATAATTTTATTCTGCAGCCTATATTTGTTAGTAAAGTTT
AAATGGCTACAAAAAGAGCTCCAAAATACAGGATAGACTTTCCCCCTTTGTCTTCCATTAACAGAGAAGC
AAAAAGAACCACTGGAGCTGGGCTCTAACAATTCTTGAGTTCTTTTTACCTTTTGGACATTAGCCCTAGG
TCAAATATAAGGTTAATGAAGATCATTTTCTTATCAGTAGGCTGCAATTTTGTCCCATTAACAGTCTTTT
GCCTTACAGAAGATTTGTAATTTATGAGGTTCTATTTAACAATTGTTGACTTTAGCCTCTTAGCCATTTG
TGCTGTTTGGGAAAGTCTCTTGTATCAGTGGAATTCCTGGGTATTTCCCACTTTCACTTAAATGAGATTC
AAAGTATCTGATTTTATATTGAGGTCCTTGATTCTCTTGGACTTGACTTTTGTACAAGGTGATAACTATG
ATACATTTTCATTCTTCTACATGTAAACATCCAGTTAGAGCAGCACCATTTGTTTTAAGATGCTTCCTTT
TCTCCATTGTATGGCTCTGGCTTCTTTGTCACAGCTCACATTTTGATAGATGTGTAGGATTTTTGTTTTT
GGTAGATTCAATTCTTTATGAATGTTTCTGTTTTTGCATAAATGTCATGCAGTTTTTATCACTATTTCTC
TGTAGTACAGCTTGAGGTAATGGATAGTAATTTCTCCCAAAATTCTTTTATTGTTTAGGATTGTTTCAGC
TATCCTTAATTTTTTTCCATGTGAAGTTAAGAATTGTAATTTTAAGGTTAAAAAATTGTGGGATTTTTTA
CAGGGATTGAATTGACTCTATAGATTCCTTTTAGTAAACATCCATCTATTTTCACTATGTTAATCCTACT
ATTCCTTGATATCTTCTGCAGTTTCTTTCTCTGGGAGCATACAGATCTTTTACTTGCTTGGTTGGATTCA
CTCCCAGATAGCTTTTAATTATTTGTGTCTATTGTAAAGTGTGCTGTTTCCCTAATTTATTTCTCATCCC
ATATATCATATTTATGAAGGAGGACAACTGATTTTTTTTTCTTTTACCCAATTACTTAAGTCTACTTCTG
AAAAGGCTTTGCATCATATTTGCACTTTGGTGAAGGTGTTCATCAGTTGCAGGAGTTCTCTGCTAAAAAG
AAAAAACTGGATTACTCAAGTATAGTATATCATTTGTAAGTAGTGATACTTTCTGACTTCTTTTCCAATT
TGTATTCCCTTGATCTTGGCTAGTTTTCTTATTGCTCTGGCCAGAACTTTTAGTCTTATATAAAGTAGAA
AGGAAGAGAGAGTGCAGCCTTGTCTTGTCCCCGATTTTAGTGGAATTGTTTTATATTTCTCTCCATTTAG
CTTGATGTTACCTATTGGCTTGCTGTAGTATTGCTTTGATTATGTTTAGTCATGAGTCTTATATCCCTGA
CCTTTCTAAATACTTTTAAGGAGTGTTAGATTTTGTCAAAGGCTTTTTCAGCATCAAATGAGATGATTTC
TTTCTTACACTTTATTTACATGTTGGTTCATATTGGTAATCCTTTGTACATTAAAACATCTTGCTTGCTT
GCTTAATTAATTATGTTGGATGATGTTTTTGATGTGTTTTTGATTCAGTTTGTGAGTCTTATTGAGTATT
TTTGCATCAATGACCATAGAAGAAATCACTCTGAAGTTCTTTTTCTTTTTACTTTTTTATTCTTTAATCA
TTTTTTACAGTCCAGATGTCATCCCCCTCCCAGTCTGTCCCTAAATTGCTCTACATCCCATATGTACTTT
CTCTCCGCTGACTCCAAGAGGATGTGCCCATTCCTACCCCCACTCCACCAGACCTCCCTACTTCCTACGC
ATTCAAGTCTTTCAAGTGTTAGGTGCATCTTCTCTCACTGAGGCCAGACCAGGCAGTCCTTTGCTATATA
GGTGTTGGAGGGCCTCCTATCAGCTGATGTATGCTGCCTGGTTGATGGCTAGTGTCTGAGAGATCTAGGA
ATTCCAGGGCAGTTGAGACTGCTGGTCTTCCCATGGAGCCACCCTCCTCCACAGCTTCTTCCACATTTTC
CCTAAGATGACCACAGGGCTCCCCAGCTTCAGACCATTGGTTGGGTGCTGGTATCTGCATCTGACTCTTT
CAGTTGCTAGTTGAGCCTCTCAGAGATCAGCCATGGTAGTCTTCTGTCTCCAAGTACACCACAGCATCAG
TAAACATTTTCAGGACCTCCAGCCTCCCCTTGAGTTGGATCCCAATTTGGACTTCTCACTGGACCTCCAT
TCTCTCATGCTCTACTCCATTTTTCTCCCTTCAGTTCCTTCAAACAGGAACAATTCTGAATCAAAGCTTT
TTACAGTGGGATAGCAACCCCATCCCTCCTCTTGATGTCCTATCCCTCCCTGCACTGGAAGTGGACTTGA
CAAGTTCCCCTTCCCACTTCAGAACATTCCATGCAAGGTCTCTCTGAGTCCTGAGAGTCTCTAACCTACT
GGGTCTCAGGTACATTCTGGAGGGTCCCCCACCTTCTACCTCCTGAGGTTGCCTGTTTCCATTCTTTCGG
CTGGCCCTCAGGTCTTCAGTCTTTTTCCTCCCAATACATGATCAGGTTCTCCCACTCCCCTGTCTGTCTT
CTCTCACACCCAGGTCCTACCTTCCTCTTAGCTCCACCCCTACCCCCAACCCTGTAATTCGAGCTTTCTT
CTCCCCACACCCACCCCCGAAGTAGGATTGAGGCATTGTCAATTGGGTCCTTTAGCTTGTTAAACTTCAT
GAGTCCCTTGGGTTGTGCCCTGGGTACTCTCCTTTTTTTTTTTTTGCTAACATCCACTTATTATTAGTGA
CCATGCATGTCTTTGCTTCTGAGTTACCTCACTCAGGATGATATTTTCTAATTCCACCTATTTACCTGCA
AAACTCAGGAGGCGCTCATTTGTAATAGTAAAATAATATTCCACTGTGTAAATGAACAACATTTTCCCCA
TTCCTCCATTGTGGGACATTGGGGTTGTTTTGAGCTTCTGGTTGTGACAAATAAGGCCACTTATGAACAT
AGTGAAACACATGCTCCCCTGGAATGCTGGGACATCCTTTGAGTATATGCTCAAGAGTGGTGCAGTTAGG
ACTTCACCTAGAACAATTTCCAATTTTCTGAGAAACTCTAGATTGATTTCCAGAGTTGTTGTACCAGTTT
CCAATCCCACCAGGAACGTAGGAGTGTTCGTTCCTCTTACTCCACATCCTCACCAACATGTGCTGTCACC
CGAGTTTTTGATCTTAGCCATTTTGACTGATTCACGGTGGAATCTCAGTGAAAGATCTGTATGACAAGAA
CTTCAAGTCTCTCAAGAAAGACCTTGACAAAGACCTCAGAAAATGGGCAGATTTTCCATGCTCATGGCTT
GGCAGAATTAACACAGTGTAAAAATTGCAATCCTACCAAAAGCAATCCCCATCAAAATCCCAACATAATT
CTTCAAAGATCTGGAAAGAGTAATTCTCAAATTCATCTGGAAAAACAATAAACCCAGAATAGTGAAAATA
ACTGTTAACAATAAGAGAACTTCTGGATGAACCACCACCTATGACCTCAAGCTATACTACAGAGCAATAG
TGATTAAAAACTGCATGGTATCGATACAGAGACAGATTGATCAATGGAACATAACTGAAGACCCATCTTT
TAGTTCTGAACCAGTGCCCAGAACAGACCTTGGGTGCTGGCTCTGCATCCAGTCTCACAACACTCAGAGG
AAACCCAACTCCCAGGGACTCTAACAAGCCCAGCCTAATAGGCTGATGTGAGGAGCATGTGAAGAGGCCA
CAACAACTGCACCAACACCTGAGTAACTTGGACCCCAGGATCCAGGGATGCAGGAATCTCCACCTTGGCA
GTGGCACAGGTTCCTCCCTGTCTGAACTAGTGCCCTGAGCAGACTTTGGGCCCTGGCTCTGCAACTACTC
CTACAACACCCAGAGAAAGTCTGACTCCCAGGGTCTCTGAAATTTCCAGGATCACAGGAGAGGCCACAAC
ATCTTTCCCAGCACCCAGAGTAACTGGGACCACAACAGGAATCAGTGAAACAAACGCCACCAACCAGAAG
CAATGGTTCCTTCTAGCTTGCACATATGCCCAGAGTAAACCCAGGGTTCTGGCTCCCCACCCACTGGTCC
AACACCCTGAAAAAGCTCAACTCCCAGAAGTTCTAACAGTACAGGTTCACAGGAGCTGGATCACATCAGC
AATCCAGGATGCCAGAGGCAGCTATACTCACAGGAGCTCTGAAACACCCAGCATATCAGATTCACAGGAT
TGCAGAATCATAGTATCATACAGAGAGCTGTAATCTGAGAAGTTCTGACACAACCAGGATCACAGGAGGA
GGGACAGGCTCCAGTCAGAGGGAACAAAGTTAGCACTAGAGATAACCAGATTCAAGAACACAAGCAAGAA
ATACCAAGGCCTCATTAGAATCCAGTTCTTCCACTACAGCATGTCCTGAATAGTGCTGTCACACTAGACT
AGCAAAGTCTCAGAACTGCAAGACTTTGGATTTAAATCACAACTCAAGATGATAAAAGAGAGCTTTAGGA
AACACAAAAATAACTCCCTTAAAGAAATACAGGGCAACACAGGGAAACAAGTAGAAGCCCTTAAAGAGGA
AACACAAAAATTCCTTAAAGAATTACAGGAAAACACAACCAAACAGGTTAAGGAATTGAACAAAACCATA
TAGGCTCTAAAACATGGAAATAGAAAAAAGGAAATCACAATGGTAGACAATCCTGGAGATAGAAAACCTA
AGAAAAAGATCAGGAATCACAGACGCAAGCATCACCAACAGAATACAAGACATAGAAGAGAGAATCTCAG
GTGCAAAAGATACCATAGAAAATATTCACACAACAGTCAATGAAAATGCAAATAGCAAAAAACTTGTAAC
CCAAAACATTCAGGAAATCAAGGACACAAGAAGACAAAAACCTAAGGATGATAGGTATAGAAGAAAGTGA
AGATTCCCAACTTAAAGGGCCAGTAAATATCTTCAACAAAATTATAGAAGAAAACTTCCATAACCTAAAG
AAAGCGACGCCCATAAACATATAAGAAGCCTACAAAACTCCAAATAGACTGGATCAGAAAAGAAAACCCT
TCTACCACGTAATAATCAAAACACCAAATGTACAAACAACAACAACAACATCAATATTAAAGGGACTAAG
AGAAAAAAGGTCAAGCGACATATAAAGGCAAACATCAGAATAATACCAAATGTCTCAACAGACACTATGA
AAGCAAGAAGTCCTGGGTGAATGTCATACAGACCCTAAGAGGACATAAATGCCAGCCCAGGCTACTATAC
CCAGCAAAACTCTCATACCAAAGTTGGTAAAACCAGATATTCCATGAAAAAAAACCAAAAAACAACAACA
AAAAAAAAACAAATTCACACAGTATGTTTCCACAAATCCAGCCCTCCAAAGGATAATAGATGGAAAACTC
CAACAAAGTGGGGAAACAACACCGAATAAAAAACAGCAAGAAAGTAATCTTTCAACAAGAAGTCCAAAAG
AAGATAGGCACAAAAGCATAATTTCACCTCTAACAACAAAATAACAGGAAGCAAAACAGGAAGCAAAAAT
TACGTTTCCTTAATCTCCCTTAACAACATAAATGGACATAGACTAACTGATTGGATAGGTAAACAGGACC
CAGCATTTTGCAGCATACAGGAAACGCACCTCAGAAACAAAGACAGACACTAGATAAGAGTAAAAGGATA
AGAAAAATTATTCCAAGTAAATGGTCCCAAGAAACAAGCTTCAGTAACCATTCTAATCACAAATAAAATT
GACTTTCAGCCAAAAGTTATCAAAAAAAAAAAAAAAAAAACAAACCAACCAACCAACCAAAAAATCCAAA
AAAAAAAAAAAAACTGTACCAAGATGAAACCTCAATTCTGAACATCTATGCTCCAAATGCAAATGCACTC
ACATTCATAAGAGAAACTTTACTAAAGTTCAAAGTACACATTGCATTTTGTACTATAATCGTAGAAGACT
GCAACACTCCACCCTCATCAATAGACAGATCGTGGAAAGAGAAACTAAATAGATGCCATGAAACTAACAG
AAGTTATGAACCAAATGGATTTAACAAAAATCTACAGAACATTTTATCCCACAAGAAAAGAGTATACATT
TGTCTCAGCACCTCATGGTACTTCTCAAAAACTGACCATGTAATCGGTCATAAAACAGGCCTCAACAGAT
ACAACCAGACTGAAATAATCCCATGCATCCTATCAGATCACCACAGACTAAGAGTGGTCTTCAATAACAA
CAAAAACAACAGAAATCCCACATACACATGGAAGTTCAATCCTCTGCTCAGAAATAACTAGCTCAAGGAA
GAAATTGACTTTTTAAAATTTAATGAAAATGGAGCCACAATATACCAAAACTTATGGGACACAATGAAAG
CAGTGCCAAAAGGACAACTCAAAGCACTGAGTGCCCTCTGATTAGTCTAGTGATCTTGTTGATTTTCTCA
AAGAACAGGCTCCTGGTTTGGTTAATTCTCTGTAGAGTTCTTTTTGTTTCTACTTGGTTGATTTCAGCCC
TGAGTTTGATTATTTCCTGGAGCCTACTCCTCTTGAGTGTATTTGCTTCTTTTTGTTCTAGAGCTTTTGT
GCTGTCAAGCTGCTAGTATATGCTCTCCTTTGGAGGCACTCAAAGGTATGAGTTTTCCTCTTAGTACTGC
TTTCATTGTGTTCCATAAGTTTGGGTACGTGTGCCTTCATTTTCACAAAAATTTAAAATGTCTTTAATTT
CTTTCGTTGTTCCTTGACCAAGTTATCATTGAATAGAGCGCTGTTTACCTTCCATTTGTATGTGGACTTT
CTGTTGTTTTTGTTGTTTTTATAGATTACCGTTAGTCCATGATTATCTGCTAGGATGCATGGGAATATTT
CACTCTTCCTGTATCTGTTGAGGCCTTGTTTGTGACCAATTATATTGTCGCTTTTGGATAAGGTACCGTG
AAGTGCTAAGAAGAAGAAGGAAAAAATATATATAAATAATTTTTTCATTTATGATGAAATGTTATATAAA
TATCTGTTAAATGCATTTGGTTCATAACTTCTGTTAGTTTCCTTATTTCTCTGTTTACTTTCTGTTTCCA
TGATCCAAAGATCAGAGTGGGTGTTGAAGTCTCCCACTATTTTTGTGTGAGGTGCAATGTTTGCTTTCAG
CTTTAGTAAGGACTGTTTTATGAATGCAGGTGCCCATGCACTTGGAGCATAGATATTCAGGATTCAGAGT
TCATCTTGATTAATTTTTCTATGGATGAATATGAAGTGTCCTTCCTTATCATTTTTGATAACTTTTTGTT
GAAAGTCAATTTTATTTGATATTAGAATGGCTACCCCAGCTTCTTTCATGGGACCGTTTGGTTGGAAAAC
TGTTTTACACCCTTTTCCTCTGAGGTAGCGTCTATCTTTGTCCCTGAAGTGTTTTTCCTGTATGTAGCAA
AATCCTAGGTCCTCTTTAGTTATCTAGTCTGTTAGTCTATGCCTTTTATTTGGGAACTGACTCCATTGAT
GTTCAGAGATATTAAGGAATAGTGATTGTTGCTTCCTGTTATTTTTGTGGTTCGAGGTGGAATTATGTTT
GTGTGTCTCTTCTTCTGGTTTCTTTGCAAGGCAATTACTTTCTTGCTTTTTCTATGGTGTAGTTTCCCTC
CTTGTGTTGGAGTTTTCCATCTATTATCCTTTGTAGGGCTGGATTTGTAGAAAGATATTGTGTAAATTTG
GTTTTGTCGTGGAATATGTTGTTTTCTCCACTTATGTTAATGGAGTGTTTTGTCTGGGATGGCATTTGTG
TTCTCTTAGGGTCTGTATGACATCTGTCCAGGATCTTCTGGCTTTCATACTCTCTGGTGAGAAGTCTGGT
GTAATTCTGATAGGTCTGCCTTTATATGTTACTTGACCTTTTTCCCTTACTGCTTTTAATATTCTGCTAT
TTTAATATTACTGCTATTTAATAAATATTTAAAATATTTTAATATTTAATATTTTAATTTTAATACATTT
GCTGTTTTGACTATTATGTGATGGGAGGACTTTCTCTTCTGGTCCAATCTATTTGGAGTTCTGTAGACTT
CTTGTATGTTTATGGGCATCTCTTTCTTTAGCTCAGGGAAGTTTTCTTGTATAATTTTGTTGATGATATT
TACTGGCCCTTTAAGTAGGGATTCTTCATTCTCTCCTATACTTATTATCCTTAGTTTTATCTTCTCATTG
TGTGCTGCATTTCCTGAATGTTTTGGGTTAGGAGCTTTTGGGTTTTACATTTTTTTTTTTTTGAAGTTTG
TCAATGTTTTCTATGGTTATTCTGCCCCTGAGATTCTCCCGTCTATCTCTTGTATTCTGTTGGTGATGCT
CACATTTGTGACTCCTGGTCTCTTCCCTGGGTTTCTATCTTCAGGGTTGTCTCCCCTTGTGCATTCTTTG
TTGTTTCTATTTCCATTTTTAAATCCTTGATGCTTTTGTTCAATTCCTTCACCTGTTTGGTTGTGATTTC
CTGTAATTCTTTAAGGAATTTTTGTGTTTCCTCTTTAAGGGTTTCTACTTGTTTACCTGTGTTCTCCTGT
ATTTCTTTAAGGGAGTTAGTTACTTATATCCTTCTTAAAGTCCTCCATCATCATGAGGTGTGATTTCAAA
TCCTAATCTTGCTTTTCCAGTATTTGGTTATCCACTATTTGCTTTGGGGGATAACTGGGCTATGATGATG
CCAAGTAGATTTAGTTTCTGTTGCTTAGGTTCCTGCACTTTTCTCTTAACATCTGGTTGTCCCTGGTGTT
AGCTTGTCTTGCTGTCTCTGACAGTAGTTTGACAGTCCTGTAAGCCTGTGTGTCAGCACTCCTGGAGACC
AGCTTTCTCACAGAGGGATCTAGGTATAGAGAGCTGTAGGACCTGGTCAGCTCCAGGCCCAGGCAGAAAC
TGGAAGGGTTCTATCCCAGTCTGCTCCTGGGTTGTTGTGTCCTGAGGCTCCATGCAGGTCCCTGGCAGCA
GAAGTGGTGGTCTTACCTCTGCTTTCAAGTGAGTAAGTGAGCCTGGGGACTGGCTTTCCGACCTAGGCAC
AGGCAGAGACTGGAAGGATCCTCCTCTCCCTGACTGCTCCTAGGTTCCTGTGTACAGAGGGCTCTGGGGG
ATTCCTCTTGGACCGGGAATGTGAGCAGAAGTGGGGGTGTCCCCTGTGCTCTCAGGATTGTCTGCACCTC
TGAGGGTCCAGCTCTCTCCCCCACAGGATTTTGGCATAGAGAAATGTGGGACCCAGTCAGATTTGGGTAT
AGGCAAAGAGCGGAAGAATCCTGTCCCAGATGGCTCCTGGGTTCGTGTGTCCTGTAGCCTCTAGGCAGGT
CCCTCAGAGTATAAGTATTGGTCTTACCTCTGCTCTCAGGTGTATCAGCACTCTTCTAGGCCCATTGTTA
TTAAGAGAAAACTACTTAATTTCAAAGAGAGTTGTTTATTTTCTCTAAACAACTTTGCTAATTTATCAGG
CTAATGTGTTTCTCTCCTTCACTGTCTAACAACCCCATGAAGATCTTAACTGTTTACTATTCTATTTTTA
TGGTGAAATGAAATACTTCACATTTCTATACTTTTTCTGATTTTTGACCTCTTTTCTATAAAATGTTGGT
TTGTTGTTGGGTTTTGTTTTTGTTTTTGCTGTTCTTTATGTTTGAACAATATTTTACAAAGTATTAGTGT
GTATAGGTGACTTATTAGGACATGTGTCTATCTGTACAATCTCCAGACTCCTGATCCACCTTCTCCGGTA
TTCCCAGGCGGTCTCCCATCCAAGTACTAACCAGGCCCGACCCTGCTTAGCTTCCGAGATCAGACGAGAT
CGGGCGCGTTCAGGGTGGTATGGCCGTAGACCTGATCCGCCTTCTCAAGCACACTGTCTCATTTCTCTGA
GACGGAGTTTCATTTTATACTTTAGACTTATATTAAACTTGCAATCTAAGTCAGCCTCCTGTGTTTTCTT
ATTCCTACCTAGAATATTTTAAGTGCTTAGTTTGATAATGTCTATGTATTTTGAGGTCTTTAGTATGTAA
CAGACTATGATAGTACTAGGTTTGGTGAAGGAGAAAGTTTGTTGTACATATGTGGGAGAGTATATCCAAA
AGCAGGGACAGGAGAGAAGGTATAAAGTAGGTATGAAACCCAACCAAGCCACACGGGGAAAAGAGTAGAA
CACAGGAGAGTGCAGAGAATGTAACCAATTCCAACAGCTAGGAAGCACAAAGAGAACGGGACAAAATCCA
GGTAACCAAATTTTTCAATTAGATATGGAAATGCAGTTGGAGAAGAGAAGCCCCAAGTCTATGGCTGGAG
AATTTAGGTTAGGGGGCAGGTTATGCCAATCTGGAGAGCCATATATCAGGGGAAACTTGGTGGCCAGGTC
TGCTTCTAAATATTAAATGGAAAACTAATCCATTCATTCCAAATTTAAAACCTTATTGTATTCCATAGCC
CACTGGTACTTTAACCCATGGTATTAGCAGTTTTCTTCTACTACTTTATTTATTGTATGACTAATATGCA
TTTGTACCTAAGAAAAATGAAATGCTACAGTGGTTTCTTACGATACAGAGGGAAGTCACATGAAATTTGG
GCAGTCACAGAGTAATTATTATACGGTGATGATCACACAGTTGCCATCTCATAGATGCCATCAAACATAG
ATTATCTTAATTAGCATAAGTCAATAGTCCTCCCTCAGATCATTACACAGTTATCATCAAAGTGTTGGCC
ATGATTTAGCAGTAATTACATCGTGGCCATCCCAAAGTGACCTCTATACACATATTCAACCCAGCATGGG
AATCATTTGATAGTCATCATACAGTGTCTGTCATCATTCAGCCATCACAGAATGGCCATCAGAATTGACT
ATTATGAAATGTCCATTACATGGTGGCCATCACTCAGTGGTTATCTAATATTGGCCATCTGACAGTGACA
ATCATTGTTCCCAATATACGTACTATCTATCACCTTAGATTTCTATATGGTGACCATCATCCAATGATGA
GCACTGAGGGATTATCACAGTCCGGACATAAGAAAGTGAGCAAATTACACCGACCATCCCACAGTAACAA
TCATATGACAGCCATCACTCAGTTGTCAACCCACAATCATCAGCATATAGTGACCACCAAACCCTGACTA
TCACAAAGTGTCCATCATACAGTGGATATCAATTGGTGGTTATCACAAAGTCTTCATCACTAACTTGTCT
TCATACAGTGACCATAAGAGAGTTCCCATCACACGGTGTTCATAACAAAGGGACCACCATCAGTGTGCAT
TCCACCAAGAGACTATCACACATTGGCCATGATATAGGTCTATTAAACATATCTCGCCTTCCAGTATCCA
CTGTGCCCAGAGCTGGGGCTGTCCCACTGCTCTCAGACAAAAAAAAAAAAAAAAAAAAAAAAAAAAAAAA
ATCTGCTCTCAGAGAGTTGGTGTGCCAGAAGCACTCTACTTCCAAAGCCCAGAGCCCACGGCCCACAGGT
GGGACCCCACCTACTCACCACTGACTGTCCAAGGATAGACACAACAAGAGAGCACATGGGACAGGAGGCT
CAGGGCAATCTAGGACAGGACATTTCCAGTCTCCATCAGGATCCAGAGCTGGGGCTGTCCCATAGCTCTC
TGACCCAAAACCTGCCGAGAGAGCTGGTATGCAAGGAATCCTCTCACTCCTAAGATCACAGCCTCCCAGG
ACAGGTTCCGCAAGACAAGCTCCAGTCAGACACAGCAAAGTCAACTAACATCAGAGATGACCAGATAGCA
AGAGGCAAGGACAAGATCCCAACAGACAGAAACCAAGACTACTTGGCATCATCAGAGCCCAGTTTTCCCA
AATACTGGATATCCAAACACACCAGAAAAGCAAGATTTGGATTTAAAATCACATCTCATGCTGATAATAG
AGGACTTTAAGAGGACATAATAAGTCCCCTGAAGAAATACAGGACAACACAGGTAAACAAGTAGAATCAC
TTAAAGAGGCAACACAAAAATACCATAAAGAATTACAGGAAAACACATATACACAGGTGAAGGAAATGAA
CAAAACGATTCAGGATCTAAAAAGATGGAAATAGAAACAATGAGAGAAAACCCTGGAGACAGAAAACCTA
GGAAAGAGATGAGGAGTCATAGACACAAACATTACCAACAGAATGCAAGAGATTGAAGAGAGAATTCCAG
GGACAGAAGATAGCATACAAAACATTGACAAAATAGTCAAAGAAAATACAAAAAGCAAAAAGCTTCTAAA
CCAAAACATCCAGGAAATCCAGGACACAATGAGAAGATAGAACCTAAGGATAATAGGTATAGAAGAGAAT
GAAGAATCACAATTTAAGGGGCCAGTAAATATCTTCAACAAAATTATACAAGAAAACTTCCCTAACCTAA
AGAAAGAGATGCCCATAAGATACAAGAAGCTTAGAGAACTTCAAAGACATTGGACCAGAAATAAAATTCC
TCCAGTCACACAATAGTCAAAACACCAAACCCACAAATCAAAGAAAGAATATTAAAAGCAGTAAGGGAAA
AGGGTCAAGTAACATATAAAGGGAGACCTATCAGAATCACACCAGACTTCTCACCAGAGACTATGAAAGA
CAGAAGATCCTGGACAGATGTCATACAGACCCTAAGAGAACACAAATGCCAGCCCAGCCTACTGTATCCA
CCAAAACTCTGAATTAACACAGATGGAAAAAACAAGATATTCCATGACAAAACCAAACTTACACAATATC
TTTCTACAAATCCAGCACTACAAAGGAGAACAGACAGAAAACTCCAACACAAGGAAGAAAACTACACCCG
AGAGAAGCAAAGAAGTAATCTTCCTGTAACAAATCCAAAAGAAGAGATACACAAACACAGTTCCACCTCT
AACAACAAAAATGACAGGAAACAATCACCATTCCTTAAAAATCCCTTAACATCAATGGACTCAATTCCCC
AATAAAAAGATCCAGACTAAAAGACTGAATACATAGAGAAGACCCAGCATTTTGCTGCATACAGGAAACA
CACCTCAGTGACAAAGACTGACATTACCTCAGAGTAAAAGGCTGGAAAACAATTTTCCAAACAAATGGTC
CAAAGAAACAAGCTGGAGTAGCCATTCTAATATCGAACAAACTCGACTTTCAAATAAGTTATCAAAACAG
ATAAGGAAAGATGCTTTATACATCAAAGGAAAAATCTACCAGAGTGAACTCTCACTTGTTAACATCGATG
CTCCAAATGCAAGTTCATAAAAGAAACTTTACTGAAGGCTATTAGCCCAAATGCTTGAATTACCCTAGAT
GCACAGAACACATGAAACTCAAGAAGGATGACCAAAATGCGGGTGCTTCACTCCTTCTTTAAGAGGGGAA
CAAGAATACCCTTGGCAGGGAATAGGGAGGCAAAGTTTAGAACAGAGGCAGAAGGAACACCCATTCAGAG
CCTGCCCCACATGTGGCCCATATGTTGCTGGATGAAGGAAAAAGTGCAGACCGACAGGAGCCGGATGTAG
ATCGCTCCTGAGAGACACAGCCAGAATACAGCAAACACAGAAGCGAATGCCAGCAGCAAACCACTGAACT
GAGAATAGGACCCCCGTTGAAGGAATCAGAGAAAGGACTGGAAGAGCTTGAAGGGGCTCGAGACCCCATA
TGAACAACAATGCCAAGCAACCAGAGCTTCCAGGGACTAAGCCACTACCTAAAGACTATACATGGACTGA
CCCTGGACTCTGACCTCATAGGTAGCAATGAATATCCTAGTAAGATCACCAGTGGAAGGGGAAGCCCTGG
GTCCTGCTAAGACTGAACCCCCAGTGAACTAGACTATGGGGGGAGGGTGGCAATGGGGGGAGGATGGGGA
GGGGAACACCAATAGAGAAGGGGAGGGGGGGTTAGGGGAATGTTGGCCTGGAAACCGGGAAGGGGAATAA
CAATCGAAATGTAAATAAGAAATACTCAAGTTAATAAAGATTAAAAAAAGAATTGAGCAGACAAAAAAAG
TTTTTTTTAATAGAAATTTCTTTTAAAAAATTGAGAACCTATGGTCAGTGTGTACAGGTTAAGAATCACA
ACATACACAATCATATCTTTAATCAATATGGGGTGACTTTAGTTTTAATATCTAGTGTGTTTTGTCAAAG
AACCAAACTCTGTATGATCTCTAGCTTCATGTCCATGGGGGACAGTTTCCATTCCTTACCCTCAGATCCA
CTTGTCTCTGGCCATATCTGCTGTGTTTCTTAGAAGCAACAAATAGAAAAGTCCTCTTTTTAAATCAAGC
TGCTGGTTTTTACTGTTTGATTGGGGAATGGAGACCATTTTTAAAAGGCCTGTATTGGATCCTGTGGTTT
TGCTGACATTTTACTCTGAGTTGTTTCCTAGTCTTTCTTTGCTTAGCTAGTGTTTTGGTTCTTTTTTTTT
TTCCGGGGCTGGGGACTGAACCCAGGGCCTTACGCTTCCTAGGTAAGCGCTTAGCTAGTGTTTTGATGGC
TTCAGTTTTTTTCTGAATGTGTTTATCTTCCTTTTCATCCAAAGGATCCATTCAAGTGTCTATTGTAGAC
CTTTAGCTTGTTTTAATTGTAGAAATGTTCTTCATTGCACTACGATAGATGGTTTTGCTGGATATAATAA
AATGGTTGACATAAAAAAAAAAAAAGAAAGAAAGAAACTTTACTGAAGCTCAAAGCATACATTTCACTTC
ACACAATAATAGTAGGAGAGTTCAACACCACTCTCATCAATGAGCAGATCATGGAAACAGAAACTAAACA
GAGACACAGGGAAATTAACAGAAGTTATCAACTAAATGGATTTAACATATATCCAAAGGACATTACATCC
TAAAACAAAGGAATATACCTTCTTCTAAGAACCTCATGGTACCTTCTCAAAATTGACCATATCATTGGTA
ACAAAACAGACCTCAATAGTTAAAAGGAGACTGAAATAATTCTCGCATCCTATCAGATCAGCATGGACTA
AAGCTGGTCTTCAAAATAACAAAAAAAGCAGAAAACCAATATACACATGGAAGCTGAACAATGCTCTATT
CAATGACAACTTGGTCAAGGAAGAAATAAAGAAATTAAAGTCTCTTTGGAATTTAATGAAAATGAAGGCA
CAACACACCTAAATTTATGGAACACAATGAAAGCGGTGCTCAGAGGAAAACTCATAGCTCTGAGTGCCTC
CAAAAAGAAACAGGAGAGACCATACATCAGCACACCTAAACAGACACCTAAAAGCTCTGGAACAAAAAGA
AGCAAAAACACGCAAGAGGAGCAGAAGGCAGGAAATAAGCTCAGGGCTGAAATCAACCAAGCAGAAACAA
AAAGTACTGTACCAAGAATCAGTAAACCAGGAGGTGGTTCTTTGAGAAAATCAACAAGATAGATAAACCC
TTCTCTGGACTAGCTATAGGGCAGAGAGAAAGTATCCAAATTAACAAAATCAGAAATGAAAAGAGAGACA
TTGGAGGAGTTAGAGAAAGTATTGAAGGAACTAAAGGGGTTTGTGACCTCATAAGAACAAGAATACCAAC
CAACCAGAGCTCCCAGGGACCAAACCACCATCCAAAGACTACACATGAACAGACCCATGGCTCCAGCTGC
ATATGTAGCAGAGGATGGCCGTGTTGGGCACCGATAGAAGGAGAAGCCCTTGGTCCTGCCAAGGTTGGAC
CACCAGTGTAGGGGAATGTCAGGGCAGGGATAAGGGAAGGGGTGGGTGATTATGGAGAGGAAGAATGGAA
TACAGGATTTATGGGCAGGAAATCAGGAAAGGGGGTAACATTTGAAATGTAAATAAAGAACTATCCAACA
AAAGAGAGAGAGAGAGAGAGAAAGAGAAAAGGGGTGGGGGGTTGAGAGTAGGGAGGAGAGAAAGGGCAGC
ATTTTCAACAAATGGTACTGGTTGACCTAGAGGTCTGCATGCAGAAGAATGCAAATCGATCCATTCTTAT
CTCCCTGTACGAAGCTCAAGTCCACGAGGATTGAAGACTGCCACATAAACCAGATACACTGAGAGTAACT
GAAGAGCAAGTAGGGAAGAGCCTTGAACTCTTGGGCACTGGAGAAAATTTCCTTAACAAAACACCAATGG
CTTATGCTCTAAGATCAAGAATCAACAAATGGGACCTCATAAAACTGCAAAGCTTCTGTAAGGCCAAGGA
CACCATCATTAGGACAGCAACCAACAGATTGGGAAAAGATCTTGACCAATCTTACAACAGATAGAGGGTT
AGTATCCAAAATATACAAAGAACTCAAGAAGTTAGACTCCAGAGAGCCAAATAACCCTATAAAAAATGGG
GTACAGAGGTAAACAAAGAATTCACAGCTGAGGAATATCGAATGTCTGAGAAGCACTAAAGAAATCATCC
ATTCAACATCCTTAGTTATCCGGGAAATGCAAATCAAAACAACCCTGAGATTCCACCTCACACCAGTCAG
AATGGCTAAGATAAAATAAAAAGCTCAGGTGGCAGCAGATGCTGGCAAAAATTTTGGGACATAGGTACAC
TCCTGCATTCTTCATGGGATTGCTAGCTAAGACAACCACTCTGGAAATCAGTCTGGAGGTTCCTCAGGCA
ATTGGACATTGAACTGCCTGAGGACCCAGCTATACCTCTCTTGGGCATATACCCAAAAGATGCTCCAACA
TACAACAAAGACACGTGCTCCACTATGTTCATAGCAGCCTTATTTATAATAGCCAGAAGCTGGAAAGAAC
CCAGATGCCCTTCAACAGAGGAATGGATACAGAAAATGTGGTACATCTACACAATGGAGTACTACTCAGC
TATCAAAAACAATGACTTCATGAAATTCGTAGGCAAATAGATGGAACTAGAAAACATCATCCTGAGTGAC
GTTTTAACCCAATCACAGAAAAACACACATGGTATGCACTCACCGATAAGAGGATATTAGCCCAAAAGCT
TGGATACCCAAGATACAATTTACAGACTACATGAAGCTCAAGAAGAAGAGAGATAACAGTACTTCTTAGA
AGGAGGGAAAAAATATGCCCACGATGAAATATGCAGTCACCAAACCCAGACACTATTGGGGGTGCCAAGA
CGTGCATATTTATAGGAGCTTAATATAGCTGTCTACTGAGAGGCTCTGCCAGAGCCTGACAAATACAGAG
GTTGGCAGCCAATTGAGCACAGGGTCACCAATGGAGGAGTTAGAGAAAGAACTGAGGTATCTGAAGACAG
TTGCAACCCCATAGGAAGAACAACAGTATCAACCAACCAGACACCCCAGAGCTCCCAGGGACTAAACCGC
CAACTAAAGAGCATCATGGAGCAACCCATGGCTCCAGCCACATATGTAGACCATGGTCCTGTGAGGCATC
AGTGGGAGGAGAAGCCCTTGTTCCTGTGAAGGTTTGATGCCCCAGTGTAGGGGAATGGGAGGTGGAAGGG
AATGGGTGTGTGGGAGTAGGGGGGGCGGCAGCGGAGGGGTCCATCCTCATGGAATCTGGGGGTGGGAAAA
TATGACTGGGGCTTTCTGGAGTGGAAACCAGGAAAAGGGATAACATTTGCAATGAAAATAAAATATCCAG
TAAAAGAAAATTTTAAAAATAGAATGAACAATGGTGTGAAAAGAGGAGAACGAAAGTATTTTTGTTCACC
TTGGCTAGGCTTTTACTAAACTCAGGTCTCATAAGCTCTGGGCATCCCTTGGTCTCTGGTCAGGTGTGAA
GACTGGGGAAAGGTAAAGGGTTGAGTAAAACTGAGGGAGAGTAAGGGGAACTGAGAACAGGCAGCAGTCC
CTCACCTGCACATGGATTAAAGGCTGTTTGTTCTCCCCTTCAGGGAGGAAGAAATATAGCAGACTGCAAA
GAAATGAGAAGGCTGGTATGAAGGAATGGTCGTCCTCTATGGTGACAGTCCCCAGAGTTAGTCACTTTGG
TGTGGTGAGTTCATAAAGCACTGGAGTTCAACAGCAAGCTCTGGTCCTCAACTCCAATTCTCAGAGAGCA
GAGGCAAGAGGAATGCAGAGTCAAGCAAGGCACCCAGCTCGTCCCCTAGTCCACCTTCTGGTTGCAAGTG
AAGAAACAAGCTCTAGCATGGCTGCAGCTCCTCGGGAGGCCAGGCTGCAGCTCTGCAGACTGGAGCTCCT
TGTCCTGACAGCTTTCCTGGTCTCATTCTACCACAGCTAGCTCTGGGCCCCCAGGAAGGGAGTGGGATAC
TAGCCGCCACCCCGCTCTCCAGCCTGACTGTCCAGGATCTCCCTGAACACTGGGCTGTAGATTTTCAGCC
GGTCCCGCCCACCACACTAACCTTGGTAAAGCTCAAGCTGACACTGCCTCCACCTCCATTTCTTGGTCTC
GGTAGGAGCGAATGGTAGCACCTCCACTTCAGGAGCACTCGAAAAGAAGCTGCTTGTCCCCAGCACCAGC
ATGCATTTTGTCTGGTGAGCTGGCTCGTGCTTGGTCTTCTTGTAGGACCAGGACTGCCGCTGGACTTCTG
CTGGCCTCGGCAAAAGCAGGTACCTCAAAAGAGAAACCACAGTGGTCCCCGACCGCTGCTGGGGTGCAGA
AAGAGAAGACAAACTCAGTGCTGCCTCACCTGGGGTAGCCACACAGCCCTTGCTCCGGCCCCACCAAGTT
CTACCGGGCCACTCCTCTGCCGCCAGCTCCACTCACGCCATGCCCCATCCTTCCACCTCCCCAGCCCCCT
CCTAGTTCCCTACGCAGCCAATATGGCGGATGCCAACACGTCACCTGTGCGGCGCAAGGAACCCACGGCC
GCAGAGGCGCTGTGGAATCACACTCTCGTAAATGCAGGTTTCCCAGCCCCGAGTGGTGCTGGAGTGAAGT
AGGGGTGGGGGGTGGAGGTAGGAGGTGAGGAGCGATGTGGCATGCAGGAAGCGCTACTCCCAGGGTCCGG
AAGACTGGGAGGGGCGTTCTGCGCTGGGTAGGCGGGCAAACAGTCGGCAAGCAAAGAGCTGGTCCTGGCT
AAACCTGACCACGCCACAGAGCATGCGCAGTGCTCCTTACGCATGCTCAGCAGGTCCTCCTAAGAGTACC
TAACTGCGTGGCTGGCAGTAGGATTCCTAAATAGGATGCGGTAACTCAGGGACTCTGCAGAGACCTTCAG
GAGTCCTAACTCTGCCCAAGGACCAGCTTACTGGGCCTAACAAAACACGAGTGTCTTACATACTGCGCCA
CGCCCATGTCAGTACCTAGTAACAAATACTACCAGGGCAGGATTTTAAGACTCAATCAAGTTAGCCATTT
AGAAGCTAGAGGCAGCAGATAATGCATTTGAAAGGACTCAGTAGAACTGTGCTCCCCGCCTTCCCACTCT
ATTAGGTTTGTCTCACTCCAGATGCTCCTGAGGGTTGCCCTCACATTACTGACAAACTCACAATCTACTG
CATGTGCCCAAACAAGTGCACCAGACACGCACGCACAAACACACACACACACACACACAGACGCGCGGGC
ACACACACAAACACACGCGTGCGCACACATACACGCGTACACACACAAACACATACACGCGCGCACGCAC
ACACACGCGCGCGCACACGCACACACACGCACGCACACAAACGCACACACACAAACACACAAATACGCGC
GCGCGCGCACATACACGCGTACACACACAAACACACGCGCGCGCGCGCACACGCACACACACAAACACAC
ACACAAGCACACAAACACGCGCGCGCGCGCATACTCGTGCACACACTCGCGCACATACTCGTGCACACAC
TCGCGCACACACACACATCCAGGCACACGCGCACACACATGCAGTGCACACACACACACAACACACACCA
ATATGCAACTCTAGCCATAGCAATTACTAAATGACTCCCGCGAGAATGTAAGATTTGCAGTGACAATAAT
GCTTCGGTAATCTTCACCTTGTGCTTTAAGCCTCTGCTAATCTTTGGCTCTAGTAATGTAACAGATAAAT
TAAGTTACACACTGAAAGGAGGATCTAAACCCTCAGCAAAACATTTTAATACTTAAATTAAAAAAAAAGT
CATTCCACCTTTTGACACTTAGAGGCTTGAAAGTGAAAGATAGAGTTTTAAATAGCTCAAAACTCAGCAA
CAGGATCTGACTCAGGAAGACAGATTGTTAAAAATGCAGGAGAACTGGTTCAGAGACACTGACCCTCCTG
CTTATCACCGGACTGAGTAAATGAGTAATGGGTTTTGTTCTGCCGCTGTGATGTTTGTTCAAGTCCCCTC
TGTTCCCTCCAGCCATTGTGTCCTACGGAGAGTATTCCAGGAAACCCTACAGCCAAGCCTAACCAGATGT
GTTTCAGATGCAGATGCCTCATCAACTCTGACAAACATTTACCCTAAAGGACAATCAGGATCTGTTCTCA
GGAGAATGCTTGACCTTTCCCCTCATTCAAACCCTAGAGTCTTAAGAACAATTCTGTGACTTTGACACTT
GTGACTTGTGACACTTTTGGTATTTCCTTTTGACATCCCCCCATCTCCTGGAGCTTGTGACTTCTTCCCT
TAAAAAGTCCTTCTCCCGGGGTTGGAGGTTTAGCTCAGTGGTAGAGCGCTTGCCTAGCAAGCGCAAGGCC
CTGGGTTGGGTCCCCAGCTCCAGAACAAAAAAAAAAAAAGTACTTCTCCCAGTCATTCGGGGTCGACACC
TCTGTTTCCTGCCTGGGATACGTTTCGGCCCGGAGATCTCCGTAATAGGTCTCTGTAATAAATCTCGCCT
TTCCTTATTACATCCAAAATGGTCTCTCTGTGTCTGGGGTCTGCGATTTCCCAAGACTTGAGTAAAGGTC
TCTCTTCGGGGATCTTTCAAAAGAAGTTGCTACAGTGGCAAAATTAGCTCAGTACCTTGGAGAGGTTTCT
AACACACTACATATAATGCACCACTTCCTCTCTTCTACATCTACAGCTGTTGTGCTGTGTTACTGAAGAA
CAGTGAACTGTTCTTTCAATTTATGTCATCATCTGGTGTGGACAAAAACCAAAAAAGGCCACAGAGGTTG
GCAGTGATTTCAAATAAGAATTGCCAATAATGCCCTCTAACTCTGTTTAAAATCCAAGGAAAAATAAGCT
TTAGAAGTATGGTTCTGCAACAGTGAGACCTTTGAATGAGAACATGAGACTTTGAATTGTGAAAGTGTGT
ATGTGTGTGTATGTGTGTGTGTGTGTGTGTGTGTGTGTGTTTCAGTCACTCCCATTTAAGTGAATAAATT
CATGCTTGGCAAAACTGAGTGTTATTAACTCCATACCATTGCGTTCTGAGTCTCACTTTTATATTACTTA
CCATCTCAGTTCAGAACTCTTCTTCCTCTTTTCAATATCATCTATTTTTCTCCTCCTGGATTATTCCCAT
CAGCAAAAACATAGTTTCTAACTTCTACCTACTATCATTTGATGCACTTTATACCTCCCTGTTAATTTAA
GTATTTTTCTTCATTCGGCCTACAAAATAAATCTCTGTTCATTTTCCTCCTGCACCGTTGACTGCTTCTT
GCCCACTTTGCTATATGTTCTTCTCTTTATAATTTTCAATCATTGGTACTTCAGTTCTCAGTCACTGGCA
TTTATCTTTCCTGGTTTTCTAGTTTTTCCTTATATACAGATCAATAATTTAAAACCGACCTGTATGCTAC
TGATGTCCAAAATTTCCTCTAGCTAGACTTTCTTGAAATCGAGAGGTGTACATCTTCAACCTGATCAATA
TATGTGCATAAATATCTAATATTTCATTCCAATTCAGATTACTCAAAATAACATAATTTCAAGCCAATAA
ATCTGTACCTTTGAGTTTTCATCAAGGTAATTCACGGACTCCACTTCTTGACAAGTTTGCTGCTCATACC
TCACTATACTACATTCTGTTGGGAGCAAGGCCCTTAAAAACCCTCCATTATTGATGTTAATATTATAGTT
AGAGTTTAGTATGACTGAGTTCATGGAAAATCCCCAGTCTGCTGCAGAAGACTAATACAAATCTGGTGGT
CAATATGCGCAGTGATATGACAAAGTTTTGACCTTTCTGAGAAACCAACATCCTGTTGACATCAGCTGAC
CCCAAGAGTAGTGTGTCCCTGGCTTGTGTAGATGCTTCTCACTTCCCCATTCCTTCTGTTACCTCTGCTA
GAGTATAAATTCAGCCTTGGGAAAAAATAAAAAGAATAAATTTGTCACCTTGATCAGACTCTTGTCTTGG
CATCCTTCTTCGTGTCTCTTGTCCCCATTCCCTCCTAGGTGGTTCCCAACCTCCACTGACTGCCCTGTGG
GCCGGGACAACATTCAATTTCCACCATCAAATAAATAAATAAATAAATAAATAAATAAATAAATAAATAA
ATAAATTTACTTTCCCTCTATGTTTCTTCATTCATTATTCCCTAGTACATTGTTGTTTAAATCTCTCATA
TATACACACATATACATATATATTTCAATCCTGTGCTTTTAATAGACTCAATTTCGGGAGTGATAAGTAT
TTAGTCAATTATCGATATTGTTAATTTTGATCTGAGCTCTTGGAACTGCTTCAGATCAACACACAATATT
TAAGAGAATTGACCATGTAGCTCCTTAACTGATATTTTGGAGTGTGTCAGTTATCTCTTGCATGTCACTC
TGCTGATCAAAGTTCCTAAAAGATACTCCATCATCTCCATTGAAATGTTCAAATCTCTTACTCTGAATGT
AAATGAAATTACTTCATGAAATTCTTTGTGACTGTAGTGTATCACATTTTGCAATGTAAGTAAAAATGCT
TGAGTCCTCCCATGGAAAACTGAAATGCTTTTTATTTTTTACTATGGATGTTTGTTTATAATACTTCCAA
ATTCCAAATTTTGGCCTTCAGGTCTTTGTTGAGACAACATTATTATCTATAAATAATGTAAAATGATATA
AAATAAGGCTATTTATGACTGTACAAAATATTATATTTAACAATAAATGATGTGAAATTTGCTGCTGAGT
TACACATCACCATACTGATTCCTTATCAGAAAAGTTATGTGTAATTAGTAGGAAATGCAGGTAACTATAA
TTTACTAAACTATCTTAGAAGATTTTATTCATAAAAAAAAGTCAAAAGTAAGAACTCAAATAAAATACAC
CTCCAAAATACCACAAAACAAAGCAAAAACCTAAAGAAGATTATGCATGCATATCCACCGAGACATCTCT
AGGAAACCTGGTAATGTGTGAACATCCCATAATTCTTCTTTCTTTCAAAGAAAGAGATCTTTCTATATTT
AACTGCTATATTGAAACACAAGATTTAAGCTATCAGAGTCCCCACAAAGGACTAAAGCCAGCATGAATAT
TATTTATTCAGATTCATGAATTTTATTCTTTTGGCACTGACCATATATAGACATCACAATCCAAAAGCCT
TTAGTTGCCTGAGCTACTGTTAAATGAACTGATTCACTATACATGATACACATTTCATGGAATATTGAAA
ACATGTTTATAAGACAGGCATGGAAGCTCACGCTCACTCCAGAACTAAGGAAGCTCAGGTAGTAGAACTG
CCGTGAGTTTGAGTTCGGTCTTGGCTATAAACTGAAAAGTTACCTTAAAACTAACAAAATTTAAAGAAGA
AGAAGGAAGAGGAGGAGGAAGAGGAGGAGGAGGAAGAGGAGGAGGAGGAGGAAGAGGAGGAGGAGGAGAA
GGAGAAGAAGAAGAAGAAGAAGAAGAAGAAGAAGAAGAAGAAGAAGAAGAAGAAGAAGAAGAAGAAGAAG
AAGAAGAAAGGATCATTTTCAAGAACTTAAAGTATGAATTTTTAAATACAGTGATAGTATTGAACACAAT
GCCAGTAGTATCATAGATTTAAATAGCTGTAGAATACACACGCACATGCACACGTGCACACACACATGCA
CACTCACAAGCAAACACTCATACACACACATGCACAAGCACGCACACATACAAATAGGATCAAATTTTAG
ACTTAACTTAGAATGTATTTCTTTTGTTATTATTGGATAGTTTTTATTTACATTTCAAATATTATCCCCC
TTCCCAGTTTCCTATCCATAAACCCCCATCTATTACTCTTCCCCATTTTTGTATGAGGGTGTTCCCACAG
CCAACAACCCACCCTTTCCTGAATCCCCGACCTGACATTCCCCTACACTGGAGGTCCAACCTTGGCAGGA
GCAAGTGCTTCTCCTCCCATTGGTGCCCAACAAGGCTATTCCCTGCCACATATGCAGTTGGAGCCCTGGG
TCAGTCCATGTGTAGTCTTTGGGTAATGTTTTAGTCCGTGGAAGCTCTGGTTGGCTGGCGTTGTTGTTTA
TATGGGGTTGCAAGCTCCTTCAACTCTTTCAATACTTCCTCTAATCCCCCCAAGGAAGTCCTATTCTCAG
TTCAGTGGTTCAATATTGGAACATGCTTGATATTCTACTTATGGTAAGTGAGATTTCTAGTTTATGGAGA
AGATTACGATGAAATTGATGATGTTAAATACAAAAACCACAAAATATTTTCAGATCCGTAATGTTGACTT
ATCTTTTTGTCTGCCATGATGCAATGTGGGAATAAATGTGACACCCGCAGCCCAATGACTGTTACTCAAC
AGATACATTTTCCTAATTTAATATTCAAAATCTATAAAGTCCTATTGCTTACTGCAAAGATTAACTGAAT
AGCTTGAACTCAGTGCACCACTATTTCTAGAAGCAAAGATGACACCTATAATAAGTCACATATGCCATTG
GACAATGTTTCTAGCATTTATTTTGATTTAGAATCGTTCTCTAGACCACCGTAAGTCAAAAAGTTGTTCT
TAAACTATAAAATAGCATGTGTGATTAAAGCCAATCAATAAATAAAGAGCTGGAAGGTATGGATATAAAT
GGGAACAATGAAATGAGCTATGGCAATTTTTCAAGTCTATTACTCTGTTTTCCCTGAAATACAAATGTTT
TTCTTTTAACATCAACCAACTGATTGGTTTTGATTTTTATTTTTATGGTTTTTTTTTTGTTTCAGTTTTT
TTTTCTTTTCTTTTTTTCGGAGCTGGGGACCGAACTCAGGGCCTTGCACTTGCTAGGGAAGCGCTCTACC
ACTGAGCTAAATCCCCACTCCCTGATTTTTATTTTAATGTTTTTGGTTCACAGAAAGGATCATTTCATCG
CTTCTCGGCCTTTTGGCTAAGATCAAGTGTAGAAAGGATCATTTCACCATAGGGTATCTTTGAACTCCCT
GTTGGGTATCTTTTTAACTTTTATATATTCATAAAACATGTCCCAAGAGAAGTGGTGACAAGGTCCATGA
AGACTGCACCTGATAAACACACCTCTATTTCCTTACACCTTTAGAACAGGTAGCTCCATCCAGAGATTAA
ACCTACAAACAGAAACATTCATGATATCATAAAGAAATAAGAAAAGGAGTATTGAAGTTCACTATTAAGA
AGCAGCACCCACTGGAAATTAGAATTAAACTGTACAAAGTAATGTCTTCATTATCAGATGTGTGAATCCA
AATACTCTCTCGCCATATAGGGACAAATAAAAAAAATTGGAGATGATGGAAATATTCTCAAAATTTACAA
ATGCATTTCAAACCCATCTTACATTATTTTTCTGATTCTGTGAGATAATGCATTGCTAAAAGTCAGACTG
AGTACTTCTGGTTACATTTTCTCTTCTGAAACAGTCGTATGAAATGTTTTAGATGATCATAAATAATTCC
ATACAATTTTACAGTTGTGAAGACCTCAAACACCAATGTGGTGTTAGCTTGGGCTCCATGATGAAAGCTT
CTAAAAATGTTTAAGTATAAGAGCAAAGACCATACTTAAGGTTTGAGGACCTAAGTGATATAAATTTGAA
AATGGCATGTAACTTCACTTCTATTTTTCACTATTTGCTATGAGATAGACGGGCTTCTTAGGTCACCACT
ACCAAAATCATGTCTTACTACACCAAAAACCTGCAGGCAAAAGTTATTTGTAGTGGGCCCTTAGTTTTAT
AAAATATTCAGCAAAATGTACTTCTTATTTTATCGGACATTGTTTTCTGTCATTGCTTTTACAAACGTAT
ACTAGTACACTGGTTTTCTCTGGTTTTTATTATCAGTGATAATTCATTGATTAATAACCGCCCCCCTTTT
TCCCCAGTATTTGCCAGGCTAGGATTGTAATTGTTCATGGATTCCCTCTTATTGAGAGGGCCTTAAGTCC
AATTTTAGAATAGTTACCACCAAGCTATGCTTACCAACATTGAAATCTACAGGGTATACTGCCATGCTGA
TCATTGTTATGGTTCACATCCTCATTTGTGCACGTCAAAAAAATTATAATATTGCATAAAGAACCTCACA
ATGAAAAATCTTATTACAAACATTTTTCAACGAAATGCATTCATAATAAATCAATCAAAAAATTCCTGGC
ATTTTAGTGGTATATTGTTTAAATTCTCAACAAAGTAACCATCTTGAAATACCAGGACAGTTAGGCTAAA
TGAGAAAATATCCAAATTTGATTGGGTTGCAATAGTTCTGCTTTTTAAAAAATTTTTCTTGGTTATTTTA
TGTATTTACATTTCAACTGTTCATGGGTATCTCTTGAAGTTAGGGAAGTTTTCTTCTATAATTTTCTTGA
AGATATTTACCGGCCCTTCACGTTGGTAATCTGCATTCCTTTCTATACTTATCATCCTTTCCTTAGGACT
TCTCATTCTATCCTGGATTTCCTGGATATTTTGGGTTTGGAGCTTTTTGCTTTGTGTATTTTCTTTCACT
ATTGTGTCATTATTTTCTATAGAATCGTCTGCACCTGAGATCCTCTCTTCTATCTCTTGCATTCTGTTGG
TGATGCTTGTATCTATGAGTTCTCATCTCTTTCCTAGGTTTTCTATCTCCAGGGCTGTTTATTGTTTCTA
TTTCCATTTGTATATCCTGAATGATTTTGTTCAGTTCCTTCACCTGTTTGTATTATGTTTCCCTGTAATA
CTTTATGGAGTTTTTGTGTTTTCTCTTTAAGGGCTTCTACTTTGTTTTCCTGTACTCAGTTTAGAGAGTT
ATTTATGCCCTTAAATTCCTCTCTCATTATCATGAGATGTGGTTTTAAATGCATGTCTTTCTTTTCTGGT
GTGTTGGGATATCCAATATTTGCTGTGGTGAGAGAACTGGGTTCTGATGATGCCAAGTAGTCTTGGTTTC
TGTTGCTTGGGTTCTTGCACTTGCCTTTCACCATCTGGTTATCTCTAATGTTAGTTGGTTTTGCTGTCTC
CTACTGGAGCTTGTCCCTCCAGTGGGCGTATCAAGCTGTGATCTTAGGAATGAGAGGACTCCTTGCATAC
CAGCTCTCTCAGGGCAGGGTTTGGGTCAGGAAGCTGTGGGACAGCCCCAGCTCTGGGAGCAGATGGTGGG
TCTCTCCTTGGTATAGTCAGTGGAATATAGGGTCCCACCTATGGACTGTAGGCTTATAAGGGAGAGTGCT
CCTGGAAAACCAGCTCTTTGAAGACAGGTTTGGGTCTGAAGGACTGTGGGACAGCACTGGGTGCAGATGG
AGACCAGAAGGGTCCTGTCCTAGGCCTCCCTATGGTTCTACTTTCTTAAACACATTGTTTTTTTGTGTAC
CACTTTATGAACCCTGTCATGTGTTTGAATTTCATTTAAATATGTTGCCTGTAATAACCTTTTAATATAA
ATAATTTTCAGTTATAGTCACAGCCAAAGAGTTTTTGTTTACATTCTTTAATATTATTCAGATTTCTCCC
TTTATAATAGTAACATTCTTTTAGTGAAAACATGACTATATTCCTTTTGTTTAAAAAAAATCTGAGCTCA
AAACTATATGACATGTTTAAAAAATTTGCTCCTGTTTGCTGAACTACAATTTTATTTATGTGTCAAACAA
ACATTTTATAAGCAAATATACTGGTAAATCCTGTTACACTACATTATAATTTTCAATTATTCTTCCTTCA
AAAGGATATATGGCCAAACTTCTTTGAATTACTCTCACCAGGAGTGTATCATACCACTTTTACCTTGAGA
AATGATTAAAACATAAAAACAAATTAATAAAAAAGGAGAGAGTATGCAGATACTCTTAAAAATGAGGATA
TTCTCCATGAGTCCAAGATACTAGCTTTTTTTTATTAGTCTTTATTCGTAGTAAAGGTGTAATTCATCTG
CTTACAGAGAACATTGTGGAACATAAACCAACCTCACAGGGGAGAAAAAAAATTAAAAAAAAAATCTAGG
AGCAGTTTATAGTAATGATACGTGTGGAAAATATCAAAGGTCAATAAAAGTAAGAGAAAGAGAAGGCAGG
GACTAGTTAAGGGACATGCATGAAATTGTGGGCATGCTGTGCTAGATAGCTTTGTTTGTGGATTTCGGGT
TTATTCCCGTCATCCTGATTGAATTACTTTTTTACTCAAATGACTAATATATATCATGCCTGTCTTTCCT
TGTTAAAATGGTGAGGCTTCTGTGGACTGTACAAAAGCAAAACTAAACTGTGTTAATATTTATTCTAGGT
AGTTAACAGAAAATTGTTTTACCTCAGATGAATATGTGTGTAATAACTTAACTGCCTCACAATTTCAAAA
TGTAAAATAGACAAGAGGATATATTTATTAAGTGAGGTTAAGACATAAAATTTTGAGAAATAATACAGCT
ATTATTACTTCAGGGCTTTAAATATGCATAGACTATTGAAATTATTTAAAAAAATTTTTTTATTAACTTG
AGTATTTCTTATTTACATTTCGAGTGTTATTCCCCTTCCTGGTTTCCGGGCAAACATCCCCCTAATCCCT
CCCTCCCCTTCTTTATGGGTGTTCCCCTCCCCATCCTCCCCCCATTGCCGCCCTCCCCCCATAGTCTAGT
TCACTGGGGGTTCAGTCTTAGCAGGACCCAGGGCTTCCCCTTCCACTGGTGCTCTTACTAGGATATTCAT
TGCTACCTATGGGGTCAGAGTCCAGGGTCAGTCCATGTATAGTCTTTAGGTAGTGGCTTAGTCCCTGGAA
GCTCTGGTTGCTTGACATTGTTGTACTTTTGGGGTCTCGAGCACCTTCAAGCTCTTCCAGTCCTTTCTCT
GATTCCTTCAATGGGGGTCCTATTCTCAGTTCAGTGGTTTTCAGCAGGACTTTTATACAGCAACAATAAG
CAGTGTTAGAAATGTTTGTTAGTATTGGAGAATAAAATGCTGTGGCCCAGGCACATCCTGTGTTCAGTAT
CTTGTTAATATCCAGACCTCAAATTATGTCCAAGAGCTCATTTCTGCAAATACAGAAACAGTTAATTTTA
GAGCCCTTATTTTAGGGACCCTTATCAGTTTGTAAGAGAAATACTAAGTGGTAGATATAAAACAGACACT
GACCAACAAAAATGACTTTGTCACTCTTTTTGTGTAGGAATGCTCAGCCAAGCATCATTGTTTATAATAA
CCCTGGAACAAAATCCTAAAAAAAATTAACTGATGCCTTTTATCCATGAGGTAGGATGAAATACCAGGAA
TAATGTGTCCTTTTATCTTATTGCTGTAAACAGACACCATGACCAACACGAGTTTTATAAAGGACAACAT
TTAATTGGGGCTGACTTAATTTCCATTATCATGAAGGCAGAAGCATGGCAACATGAGTACAAGACGGAAG
CATGCAACAAGGTAGGCATGGTACATGAGTAGCTGAGTTCTACATCTTCACTGGAAGCCAGGAACAGACT
GAGCCTCCTCAGGCAGCTAGGAGGGTCTCCAAGCCCACCCCACAGTGACACACTACCTCTAAGAAGACCA
CACCTTCTAATAGTGCCACTCCAAGCATATGCAAACCATCACACCTTTTAATAAAATGTATTTTTAATCA
AATCCCCCCAATTAATAAAAAAAAGTTTTGTGCTTTGAAATGTTGCATGCACCACTGTTTCTAAGTGGTA
ACTAGATTTCTTTTTGAAGTTGGTTAACCTTGACAGACAGCAGTGTGCCATGCCCTTTGCCAAGCTTTGT
AAGGCTGTCATGAAATACGCTACTAGCTTATGAACCTACAGTTGACAAAAACAAACCTTTATTAATAACA
ATTTGCCAAGTGCTGGGAGAAGAAAGAGGTATTTTCATACTAATGATAATTATGATAGTAATTATGATTG
TTCCATTAAATTGTATACTGGATATATTTTGTTCTTCATTGAAATTTATTTTGCATTAGCCTGCTGAGTA
ATCCATTTTAGCAATCCTGCATCCTATTTTACTAGTACTACCCTAAAACATATTATCTCCTTAAAACCAT
ATCAGGTTGTAATGGAATTTTTGTAGGGTTTTTTACTTAAAGTTTTATAGAGGCAATAAATGATTTCCAA
CTAACAGACCTCTCTTTCAAAGTTCATTTCTCTTTGTGTTGTGTTTTTCCTCTTAAAGTGAATTATTTCT
TCCCTCAAATAAGATTCTTATGAGAGGAATAATAGGGGTTTTGGAGTTCAAACAAGGGAGAACAAATAAT
GTTAAAGTTTACATCTGTGTAGAGTATGCATGCCTGGTACCTACAGAGACCAGAAAATTGTGTCAGGTCC
TCTGGAACTGGAGTTAAATAGGTGGTTGGGACCTTCTGTGTGGGGGTGCTGAGAATCAAATTCAAGTCCT
CTGAAAGAGGAACAAGTTCTCTTAACTACTCAGCTGTCTCTCCAGCTGTCATTTTGATTTTGAGACAGGA
TCTTGTTTTGGTGTCCTGGCCATCTTCAAAGTTGCAGCAATTCACTTGTTTTGTTCACTCAAATTCTGGG
TTATAGGCATGTAATAGACTATAGGGATCCAAACACAAGATATTATACCTTTAAAGATAAGTAATCTTTC
AAGCTATTAAAAGGCTTTTTTCTGCCCATGTCTCCATTGCTTGATGTTGTATCAATAATTCTTCTTAGCT
TAATTTCTATAGATCACAGATCTAATACCTAGGGCACAGCTTTGAATGTCATTTAGATAAGTTTATTTAT
ACAAGAAAAAAAATCCTTCTATTATGGGGTCATAATGTATTTGTATTCAGAACCTTGTCTTTTAGTCTGT
CACTAATCACATAGGATCAGCAGGCAATATAGTCAATCTGACATATTCAATCAAAAAATGCTGAGAAGAC
TGTCTTATATAGTCGCTTCTACTACATACCTCTGTGGGAAGTTTATTAGTTGCTATTCATTAGGGATAGT
TTGTGATAATGCTGTCATCCCTAACAAAAGATAGAGGTACCTAGCAGACATTCGTTCATAAGATGATATT
TGCTTAATTGACTTCATTCTTTACAATATTTGAATGAATAGCCAGGATGCTGACTATTGGGGGAGTTAGT
GATTTAAATTGAAGACATATAAATAAAGAACCTCTAATAATTCCTGATAGAATCATTATAGTAGATGACA
GTTAGTGACCAGTGGGCAATGTCATGCTGGATCAACAAGGTGTATAAAGCTTGATAACTAAGTTGAGTAA
CTGTTTAGATTAATTATAATAGGAGTTAAGATTTGAGGGTGTAGGGTCTATGATATGGCTTAGCAGTTAA
AAGCATGTACTATTGTAGAAGATTGGAATTTGGCTCCAAAACCTACATTGAATTGATCATAATTGGCTAG
GATCCAGCTGTAGAAAATCTGATAAACTCTTCATAGCTCGGTGAGCACCTGTACGCACATGTAGGTATTT
CTGCGCATATACACATAATGTATAACAATTACGTGGCTAGAGAGATGGCTCAGTACTTAAGAGCACTTGT
TCTTGTAGAGGGTCTAGATTCAGTTCCTAGCACCCACATGGTGGCTCACAGTTATCTGTAACTCTAGTTT
CAGGGTATCTAACACTTTCTAGCTAAACTTATGCATACCACATGTATACAAAAGTAACCCCAAAAATTCT
ACCAGAGAGCTCCTTCAGCTGAAAACATCTGTAGCAAAGTGGCTGGCTATAAAATCAACTCTAAAAAGAA
TCAGTAGCCTTACTCTACTACAATGATGAAAGGTCTGAGAAAGAAATTAGGGAAACAACACTCTTCACAA
TAGTGAAAAGTAATATAAAATATCTGGGTGTGTCTCTAACTGAACATGTGGCAGATCTCTATAACAAGAA
CTTCAAGTCTGAAGAAAGAAACTGAAGAAGATCTCAGAAGATGGAAAGATTTCTTATGCTCATGGAATGG
CAGAATTAATATAGTAAAAATGGTCATCTTACTGAATGCAATCTACAGATTCAATGCAATCCCCAACAAA
ATTTTAACTCAATTCTTCATAGGTTTAGAAGAAGCAATTCTCAAATTCATTTGGAATAACATAAAAGTCA
TGATAGTGAAAAATATCCTCAACAATAAAAAAAAAAAAAAAAGAAAAAAGAAAAAAAAACTTCTGTGGGA
ATCACCAACCTGACCTCAAACTGTATTACAGAACAATAGTGATTGAAAATTGTGTGGTATTGGCACAGAG
ACAGGCAGGTAGATCAATGGAGTCTTCAGTTCTAATTGAAGACTCAGAAATGAACCCACACACCTATGGG
CACTTGATTTTTGACAAAGGAGCTAAAACCATCAAATGGAAGAAAGAAAGCATTTTCAACAAATGGTGCT
GGTTCAACTGCAGGTCAGCACATAGAGGAATGCAAATCGATCCATTCTTATCATGCTAAGACTAAACCAG
GAATTAAACCACTATCCAAAATGAACACATGGACAGACCCATGGCTCCAGCTGCATATGTAGCAGAGAAT
GACCTTGTTGGGCACTAATGGGAGGAGAAGCCCTTGGGCCTGCCAAGCCTGGACACACCAGTGTAGGGGA
ATGTCAGGGAGGGGAGGCAGGAAGGAGCGTGTGGTTTTGGAATGGGAAAACCCTCATAGAAGAAGGGGAA
GGGCGAAAGGGAGAGAGGGCATATGGATGGAAAACCAAGAAAGGGAATAACATTGAAATGTAAATTTAAA
AATCAAAAAAAAACCCCAATAAAATAAAAGTGCAAAACTTCTGCAAGACACTATTAGTAGGACAGAAGGA
GAAAAACCCTCATGACCCCTGGTTGCTGCCGCCGCAGAGCGCCCGTGGGCAGCACCCCACGAGCAAACTT
GAGCCTCGGGACCACAGGTAAGACCAACTTTTCTGCTGCAAGAGACCTGCCTGGTGAACTCTGGGCACAC
AGAGGCAGAATTCCTCTAGGACCGGGCACGTCCTGTGTTTACCAGGAGTCCCACACCCGCGGACCCCGGC
CCGCAGCAGCTCTCTGCTCCCAGACCCCGAGGGAGAGAGACCCAACCGCCTGATCAGGTGGGCACTCCTG
AGGCTGCAGAGCGGAGGAGACCACCAACACTGCCCACCCCTGCCCACATCCCTGGCCCAAGAGGAAACTG
TATAAGGCCTCTGGGTTCCCGTGGGGGAGGGCCCAGGAGCGGCAGGACCGCTGCGCCTGAGACACGCCGG
AACCTGAAGGAAACAGACCGGATAAACAGTTCTCTGCACCCAAATCCCGTGGGAGGGAGAGCTAAACCTT
CAGAGAGGCAGACACGCCTGGGAAACCAGAAGAGACTGCACTCTGCACACATCTCTGACTCCAGAGGAAA
ACACCAAACGCCATCTGGAACCCTGGTGCACTGAGGCTCCCGGAAACAGCGGCGCAGATCTGCCTGGTTG
CTGCCGCCGCAGAGAGCTCATGGGCAGCACCCCGCGAGCAAACTTGAGCCTCGGGACCACAGGTAAGACC
AACGTTTCTGCTGCAAGTGACGTGCCTGGTGAACTCAAGACACAGGCCCACAGGAACAGCTTAAGACCTG
TAGAGAGGAAAAACTACACGCCCGAAAGCAGAACACTCTGTCCCCATAACTGACTGAAAGAGAGGAAAAC
AGGTCTACAGCACTCCTGACACACAGGCTTATAGGACAGTCTAGCCACTGTCAGAAATAGCAGAACAAAG
TAACACTAGAGATAATCTGATGGCGAGAGGCAAGCGCAGGAACCCAAGCAACAGAAACCAAGACTACATG
GCACCATCGGAGCCCAATTCTCCAATCAAAACAAACATGGAATATCCAAACACACCAGAAAAGCAAGATC
TAGTTTCAAAATCATATTTGATCATGATGCTGGAGGACTTCAAGAAAGATGTGAAGAACTCCCTTAGAGA
AACACAGGAAAACATTAATAAACAAGTAGAAGCCTACAGAGAGGAATCGCAAAAATGCCTGAAAGAATTC
CAGGAAAACACAATCAAACAGTTGAAGGAATGAAAAATGGAAAAAGAAGCAATCAAGAAAGAACACAAGG
AAACAACCCTGGATATAGAAAACCAAAAGAAGAGACAAGGAGCTGTAGATACAAGCTTCACCAACAGAAT
ACAAGAGATGGAAGAGAGAATCTCAGGAGCAGAAGATTCCATAGAAATCATTGACTCAACTGTCAAAGAT
AATGTAAAGTGGAAAAAGCTACTGGTCCAAAACATACAGGAAATCCAGGACTCAATGAGAAGATCAAACC
TAAGGATAATAGGTATAGAAGAGAGTGAAGACTCCCAGCTCAAAGGACCAGTAAATATCTTCAACAAAAT
CATAGAAGAAAACTTCCCTAACCTAAAAAAAGAGATACCCATAGGCATACAAGAAGCCTACAGAACTCCA
AATAGATTGGACCAGAAAAGAAACACCTCCCGTCACATAGTAGTCAAAACACCAAACGCACAAAATAAAG
AAAGAATATTAAAAGCAGTAAGGGAAAAAGGTCAAGTAACATATAAATGGAGACCTATCAGAATCACACC
AGACTTCTCGCCAGAGACTATGAAAGCCAGAAGATCCTGGACTGATATCATACAGACACTAAGAGAACAC
AAATGCCAGCCCAAGTTACTGTTTCCTGCAAAACTCTCAATTAACATAGATGGAGAAACCAAGATATTCC
ATGACAAAACCAAATTTACACAATATCTTTCTACAAATCCAGCACTACAAAGGATAATAAATGGTAAAGC
CCAACATAAGGAGGCAACCTATTACCCTAGAAGAAGCAAGAAACTAATCGTCTTGGGAGCAAAACAAAGA
GAAGAAAAGCACACAAACATAACCTCACATCCAAATATGAATATAACGGGAAGCAATAATCACTATTCCT
TAATATCTCTCAACATCGATGGCCTCAACTCCCCAATGAAAAGACATAGATTAACAAACTGGATATGCAA
TGAAGACCCTGCATTCTGCTGCCTACAGGAAACACACCTCACAGACAAAGACAGACACTACCTCAGAGTG
AAACGCTGGAAAACAACTTTCCAAGCAAATGGTTGGAAGAAGCAAGCTGGAGTAGCCATTCTAATATCAA
ATAAAATCAATTTTCAACTAAAAGTCATCAAAAAGATAAGGAAGGACACTTCATATTCATCAAAGGAAAA
ATCCACCAAGATGAACTCTCAATCCTAAATATCTATGCCCCAAATACAAGGACACCTACATATGTAAAAG
AAACCTTACTAAAGCTCAAAACACACATTGCACCTCACACAATAATAGTATGAGATTTCAACACTCCACT
CTCATCAATGGACAGATCATGGAAACAGAAATTAAACAGAGATGTAGACAGACTAAGAGAAGTCATGAGC
CAAATGGATTTAACAGATATTTATAGAACATTCTATCCTAAAGCAAAAGGATATACCTTCTTCTCAGCTC
CTCATGGTACTTTCTCTAAAATTGACCATATAATTGGTCAAAAAACGGGCCTCAACAGGTACAGAAAGAT
AGAAATAATCCCATGCGTGCTATCAGACCACCAGGGCCTAAAGCTGGTCTTCAATAACAATAAGGAAAGA
ATGCCCACATATACGTGGAAATTGAACAATGCTCTACTCAATGATAACCTGGTCAAGGAAGAAGTAAAGA
AAGAACTTAAAGACTTCTTAGAATTTAATGAAAATGAAGGTACAACATACCCAAACTTATGGGACACAAT
GAAAGCTGTGCTAAGAGGAAAACTCATAGCGCTGAGTGCCTGCAGAAAGAAACAGGAGAGAGCATATGTC
AGCAGCTTGACAGCACACCTAAAAGCTGTAGAACAAAAAGAAGCAAATACACCCAGGAGGAGTAGAAGAT
AGGAAATAATCAAACTCAGAGCTGACATCAACCAAGAAATCAACCAGAAACAAAAAGGACCATAGAAAGA
ATCAACAGAACCAAAAGTTGGTTCTTTGAGAAAATCAACAAGATAGATAAACACTTAGCCAGACTAATGA
GAGGACACAGAGAGTGTGTCCAAATTAACAAAATCAGAAATGAAAAGGAAGACATAACTACAGGTTCAGA
GGAAATTCCAAAAATCATCAGATCTTTAGTCATAAGGGTAATGCAAATCAAAACAACCCTGAGATTTCAC
CTCACACCAGTGAGAATGGCTAAGATCAAAAACTCAGGTGACAGCAGATGCTGGCGAGGATGTGGAGAAA
GAGGAACACTCCTCCATTGTTGGTGGGATTGCAGACTGGTACAACCATTCTGGAAATCAGTCTGGAGGTT
CCTCAGAAAATTGGACATTGAACTGCCTGAGGATCCAGCTATACCTCTCTTGGGCATATACCCAAAAGAT
GCCCCAACATATAAAAAAGACACGTGCTCCACTATGTTCATAGCAGCCTTATTTATAATAGCCAGAAGCT
GGAAAGAACCCAGATGCCCTTCAACACAGGAATGGATACAGAAAATGTGGTACATCTATACAATGGAATA
CTACTCAGCTATCAAAAACAATGACTTTATGAAATTCATAGGCAAATGGTTGGAACTGGAAAACATCATC
CTGAGTGAGGTAACACAATTACAGAAAAACACACATGGTGTGCACTCATTGATAAGTGGCTATTAGCCCA
AATGCGTGAATTACCCTAGATGCCTAGAACAAATGAAACTCAAGACGGATGATCAAAATGTGAATGCTTC
ACTCCTTCTTTAAAAGGGGAACAAGAATACCCTTGGCAGGGAAGAGAGAGGCAAAGATTAAAACAGAGAC
TGAAGGAACACCCATTCAGAGCCTGCCCCACATGTGGCCCATACATATACAGCCACCCAATTAGACAAGA
TGGATGAAGCAAAGAAGTGCAGACTGACAGGAGCCGGATGTAGATCGCTCCTGAGAGACACAGCCAGAAT
ACAGCAAATACATCAGCGTATGCCAGCAGCAAACCACTGAACTGAGAATAGGTCCCCCGTTGAAGGAATC
AGAGAAAGGACTGGAAGAGCTCGAAGGGGCTCGAGACCCCATATGAACAACAATGTCAAGCAACCAGAGC
TTCCAGGGACTAAGCCACTACCTAAAGACTATACATGGACTGACCCTGGACTCTGACCTCATAGGTAGCA
ATGAATATCCTAGTAAGATCCCAGTGGAAGGGGAAGCCCTGGGTCCTGCTAAGACTGAACCCCCAGTGAA
CTAGACTTTGGAGGGAGGGCGGCAATGGGGGGAGGATGGGGAGGGGAACAGCCAAAAAGAAGGGGAGGGG
GAGGGATTAGGGGGATGTTTGCCGGAAACCGGGAAAGGGAATAACAATTGAAATGTAAATAAAAATACCC
AAGTTTATAAAGATGGAGGAAAAAAAGTCACCACCCCCAAAAGAAGATACATGATAGATAGATAGATAGA
TAGATAGATAGATAGATAGATTGACAGATCTGTGACTTATTAATAAAGTACAGATTCTTTCCACCCAAGA
ATGTATGTTGATCTTAATAAAAATACACAACAAAGGGAGCTGTGGTGAGGTTTCAGGTTAGAATGACATA
ATTGCCTTTTGTTGTAGTCTCTCAGATGTAAGTGAGTTCTTAATTTTTCTTCCCTGAATGCCCCTTAGGA
ATAGGATTATATCTAGGGCATTGTTCATGCTAGAGAAATACTCTACCACTGTCTGTAACTTTCATGTCTG
TAACCCCATTTATTTTCTATAACACTTACAGGGCAAGCTATAGGAAGACTCTCAACTGTCCATTTTGCCA
TCCCAAAACTGGTCCATGACTGGGAATGTTTAGTTATCTCATAGAGAAAAGACATGCCTCAGAACACACT
GCAGGACAGACAGTAGTATAGGAAGGGTTTGGTTATTGTCTACCTGCACATATGCCAGGAGAGGAAACTG
GTTAATCTATCCATATAGTAACATTTACCAAAGCAACCACATACTATATTGAGTACACAAGGTTAGTAAG
ACACAGCTAAGATCAGGCTACTTACAGGTACTAACATGGACAATTAAACCCATTCAATACAGTAATTACT
TGGTAGCGGGTCCGTAACATTGTCTCAGTTTCCAGTATGTCTGTATATGGTTCCTTCTGTGTCAAGGTCA
GTTACTAAAGACCACATGACCTATGGCAGAGAGTAGAAAAACCTCTACCCGACTTCTCTGTATGCTGAAA
TTTATTAGCCCTGGTTTGCAAGCATACTGATCCTCATATGTTCCAAGCTTATACAGGCATGCTGTCCTCC
AAAAACATTTTACATGTGCTGCACTCCATGCAATGTGCTACTCTGAAGTTTCCAACCAACACTGTTCAGT
TTAAGATACTTTTGTTGTTATCAAAAAGGATTCATTATCCCATCATTGACTCCAGGATAATCTCAATTCT
GTACTTTATTGGTGTACCTAGAAGAGAGGACACAGAGATCTTCTCCAAAACTAAAAATAAGTGATACTGA
GCTATGGTTCTGAACCCATAGGGAACAATAGTGATTACCGAGCTCTGCATAGACAACCTCTTAGCATGCC
AACCCCATGCACCTGCACCTACATTTCTCTCAAAAGTTCTTCATTTAATTGGAGATTATCCAGGTCAACT
AACAGCACATGTGCTGTAAAGGCAAAAACCAAGTCCAGGAGTTGTAGTAATGGGTCATAAATTATGAACA
TTTGCTGATCTCTCAAAGTATCCAACTGGTTCTTATCAAACATCTATATCAGAGGATCTTATTCTCTGGT
CTTCAAGGTAATGGCATGTGGGAGTCACAGACATAAGTAGGCAAAAAACACTTGTTAGCACAAAATAAAT
GAAAATAAATGTAAACAACAAAACCAAAAGAGGAACACCAAATGCATGGTGAAGGCTGACACCATCTATA
AAAAGTTATTTCTCTACATGACTTGGAAAGTCATTATCCCTGTTGTATGGTTCTCACTGGTGATTTACTG
CAAGAAAAATGAGGAGCATAGCCCTGGGTCTCCTGATTTCTTTTTTTTATTTCCTCAGAAACTCTAGAGC
AATGTTTCTGTGATTTATAATAAATTAGTCCACAGAGTCAATGAGTGTGGGATATAAAGTACTATATTTC
ACGGATAGTTGAACACATGATGACATGGGTGTAGTATGGTACTGCTTACATCATAAAGTGTGTATCCACT
GAGTAAGCCAAACTATAGACACAGAAGACACCAACATTCTGTGTATCCCTGTCTGGCTAGGAACTCACTA
TGTGACTTGGGGTGCCTGGAAATTCATTACTACCTCTGAGATCTGAGGCTACAGAAGTGAGATAGGACAA
CTTAGTAAAGAAGATGTTCTTAAGTATAAAAGGTTAGTGACCATTTTTTATTCATAAAAATACATTTAAA
AGGTCTGTCAATATAAAGAATGATGAGGCTTAGCACACTTTGAAAAACAAGAACAAGAATATATAAAACA
CCAAGAATAAAACAAAAACAAAAACAAAAACTAAAAACCCAAAACAAAAAAGTGAAAACCCAAACCATAG
CCAAACAGAAAAATGTTGCTAAGCATTATTCTCTCACTTCAGATTTAACAGCACAGTCTTACAGGCCATG
ACTGGTCTGGAGACTTAGTAGCAAGGCAGTCACCTCAGTTCTCTCAAAGGGTGTTGTCAGAGAAGGAAAG
GGAATAGAAGCAACCTGGCTGATTCATTGGCTATATAAAATTAGGGCCTATTCAGACTAAGGAAACAAAA
TATGAGGAAGGAAACTCATCCAAGGAATTCTATATTTGCTGGGGATGAAGCTGCTGATATAACATCTATT
TCTGCAGTAGGTTCTCTTTCTTAGCTGGGACAAATTCCAGTTCATGCTGCAGTCTCTCAGACCTCAGAGA
TGATGACAGTTATGATATAGGCTTAGTGAAGTTCTGCCATACCAACTGTCAGGCTGATAACTCCCATACA
CTCAATAATACAAGAAAGTTAACACTAATCTTTTAAATGAAATCATTGTTTATACTCCCAATGAATAAAA
GTCACAACAGATATCTTTATGTAAAATAAGCTACAGTAGTCAATATCATATGAGCAATATACATATTACT
CATGATGAGTTACTGGTGGTACACATCATTTTATAGTTAAACATAAGGCAGTCTTGCAGCCTTTGCAACT
GAACAAGTTCATGAGGTTAGGTCTGGAAACTCTTTAACCTACTGTATCCAGAGAATGGATAGAAATGTGT
AAATACTGGGGGGAGTATCATTAAAGAAGTGGAACCTGATGTTTCTGATGAAAAAAATATAATTATAGCC
AGCCAAGGGTCCAGGTTAATTGATTCTGTTGGTCTTCTTGTAGAATTTCTATCCCCTTTTGGCCTATAAT
CCTTCCTTCTGTTCTTCCTTAAGAGTCCCTAAGCTCCATCCATTGTTTACCTGTGGCTGTCTGCATCTGT
CTGTATCAGATAACCAGTTCTTAACAGTCAGCTCTTTATAACTCTGGTTTATCCAAGATGGAAAACCAAC
TTCCTTCTGCCTCTCTCTTTACTCTCTAAGCTCCTGATTCTTTCATGTAGACTCCTCAGTCTTGCAAACA
TAATAGGGGTCAATTCTCTAGGGACTAGCTGAAAGCCCTAATGAACAGTTGGGTGTTGTTACAACACTGG
TGACATCAGAGGATGCTAAGAGCTATCCAGGATACAATAGAATGTCCAGACAAGGGAGTGCTGATGTCAT
GAAGAACAGACTTTGCTTTCTGCTAATGTTCTTCCTATTCTGACCAAAAGCTGACAAACCCTTTCTGGGA
GACTCTCCTGGAGCATAGCCATTGATTAACTCCTTCTTCCAAAACAAGATTTCTGAGTGCCAAAACCAGA
GACAACCTGATGGCCAGAGGCAAGTGCAGGAACCAAAGCAACAGAAACCAAGACTACTTGGCATCATCAG
AGCCCAGTTCTCCCAACAAAGCAAATACTGAACATCCAAACACAGCAGAAAAGCAAGATCTAAAATCACA
TCTCATGAGGAAGATAGAGAACTTTAAGAAGGACATAAGTCCCTTAAAAAAATTACAGGACAACACAAGT
AAACAAGTAGAAACCCTTAAAGAGGAAACACAAAAATCACTTAAAGAATGACAGGAAAACACAACCAGGT
GAAAGAATTGAACAAAACCATCCATGATTTAAAAATAAAAATAGAAGCAATAAATAAAGCACAAAGGTGT
CGATGCCCGCACTGACACGGCACCAAGAGTTGGGCGTAAGCTTGTGGGATTAAAGAACACACACAGGTTT
ATTAGTGTTAAGCAAGAAAAGGAAGAGGGTCCTGTAGCTTTATTCACCGAATATATACTCCAAGTTTGAA
AGATCCCACACAGAGAGACCCTTACTCAAGTCTTGGGAAATCGCGGACCCCAGACACAGAGAGACCATTT
TGGATGTAATAAGCAAAGGTGAGATTTATTACAGAGACCTATTACGGAGATCCCTGGGCGACACATATCC
CACGCAGGAGTCAGAGGTGTCGACCCCGAGAGGCTGGGAGAAAGAATATTTAAAGGCAGAGGCTGTGAGC
CCAGGGGATGGGGGATTTCAAAGGGGAAGGCACCACAAGTTACAGGATTGTTTTATGGCTCCAGGAGATA
AGGGGTTTATTAAAATAAAATAAATAAAATAAATAAATAAAATAAATAAATAAAATAAATAAAATAAAAT
AAAATAAAACCAAAAGGTTTTATTGCCCCCTGATTCCTGGAACAGAGCTACTAAATCAGGAGAACGGTCG
GGTCTTCAGGTCCTCATTATTTTTAAAAGTTTGTCAAAATTGATGGAGCATTTGTATTTGAAACACCTCT
GGTTAGGCTTGGGCTGCCCGGTTTCCTGGAGTGCTCTCTGCAGGACACAATGGCTGGAAAACACAAGTAG
GGGCTTCTCAGGGTCTGGAGGACATCTGGTTAAAGTATGATTCTGAGTAAGCTGGGGGATGTCTGTGGAT
GGTTTATGGGTCAGTCCTTGATAGCCTGAGCTGGTTTTTGTATTCCTTTTTTTTTATCTTCATGGCCTGC
TATTCCTGGCGGCAGGGCTTAGCTCTGAGTTTGTGGCTTTTGGGGCTTACTCTTTTAATTTTATATTTCT
AAACGTAGAATTCGTATAATTCTCCTTTCAGAAGTTCGAGCGTGCCAGAGGCTGAAGGGCCAGCCTCGGC
TGAGGCTGCAAAAACTAACCCTAGCTCTTACTATTAATAAAAAAGCTTTGGATGTTAAAAAAAGAAAAAA
AGATCATATTTTATAAGGTTATTTATGTAATGAATTATATAAGGTTAAAAAGTTTACCTTACTTGATATA
GGAGCATTCTACCAGACCTCTCTTTAAATTCCAAGCAAGGTTCTTAACTCACTTCCAGAAATGGGACATT
GCTGATTGATTGGACTATATTGGATTAATCTTGTCTGGCCATGTATGGGGATGGTGTTAAGGACATTCGC
CTTGGACTGCAACTTGTACAAGTAGATCAGAGGTTTTTTTTTTTTTTTTATCATTTATCAAACAATGTCT
TTTATTGCAACAGATTATCATCAGCCAAAACAAGAAAGAGCTAGGCAAACCTTGTTGACAAAAGAAAAAG
AAATGCAAATAGCAGGAATGAGACCTTTCACAGATATTAAACTGAGAGTGGAGGAAAGTCAAAGAAAAAA
TGGGTGTTAGTAAACAACAGGTGAGCCACCTTCCCAGTTGTGGCTCATTTCTGGAATTCAGAATTTATAT
TCATTATTAATAACCTATTAAATATGTTAATACTACCTCACACCTGTTCAAACTTTACAGTACCTGTAAT
ATAGACTATTATAAAAATACTATGATCCCTGGTAGGCTGAGATTAGTAACCTTAGCTTCACATCTCTCTT
TAACCACATAGACTTCTCCACCATGAAGGACTATATTCAAATAGAGTCCTTCTATATTGGAACATATTCC
AGGATGTGAAATAATTGCTTCCTTTTTTGTCACCTGCTGTCATGTATTAGTCCATAGAAAAAAGAAGATT
ACATAGTACATCTACTTAATCCTTCCAGCTACTGAAAGTCTGCTTCTTCTATATCCACAGAAAGCCTTCT
TTTCTGAAGTAAATATACTCAGCTAATGACTTTTTCCCAAGAGAGGGAACTAGTGGTATCAAGAAATATG
TACCACAGTCAGTAAATACAAACTTGTACAATCGCTAGTCACCTAAGGGACTAATTAAAGCCTGCCTATG
GTTTTAATTCAACCAATAGATGTTCATTGAAGTTATGTACCAGTTTCTGGGTCACTTTCTAAGATCCAGG
ATGTAAAAGGAAAGATAAATATTAGAAATATATGTTCCTCCAGGCATAAAGTAAAGTGCCTAACATGTCT
GATGAGGGAATTAAGAAATTAATGAAGGTTTGTTTATGTAGTGTGTGATCTGGTAACAACCAGCTTACCC
TTACTGCCCATCCTGGACTATTGTAAATGTTAGGGAAGTCCCAACCAATGCTGTTCATATATGCTGGTCA
GTTCTCCTAGAAAAATTATCTGTTTTTCTAAGCCCCCATACTCCCAACCTCCTGGTATAAAATCTGTTAA
GGTTGTCAAAGACTAGCTTTGACACCACAGCATAAACTGAGGCAGGTAGCAAGGTATGGGGTTGGTGATC
ATGGCCAGTGCTGATTGGACCTGGCTGGGTCAACTGGCTCGGAGTAAGTGTTGATAGCAACCAATGATTA
GAGAAATCACTACTGGATTAGCAACCTGCTGGCAGGTATGATTAGAGAAATCACTCAGCAGACTTTTCTG
TGAGATAACAAACCTTGATTCATTGGGACTAGACACTCCCAGTGGCCAGGAAGAAACTCTCAATTCCTTT
AACTCTTAGAGGTCAACAAGAAAAGGAAAGAGAAAATTCATACACACACACACACACACACACACACACA
CACACACACACACACACACACCAGGAGAGAGAGAGAGAGAGAGAAAGAGAGAGAGAGAGAGAGAGAGAGA
GAGAGAGAGAGAGAGAGAGAGACTTAGTGAATGAAGCAAAGCAGGCTACAATAACTTCACACATGCACAT
ACATACAAATACATACACAGACTGAATGGATAAAGCAAAGCTGAAACAAACAGACTCTAAGCATTTTACA
CATATACACATTTAGTAAATGGAGTAGGCTTCAACAAATTATTTTTTTTCTCCCACTGAAAGGTAAAAGT
TTTAAAGTTGCCCCCCTAGACACAAAGTTTAGAGCAGAAGAAAAATAAGAACAATAAGAATTGTATGTTC
CGAGAAGCCTCTCCTAGGGCTATAAAATGGGTAATTACATTGGCCAGCTCAACAGCTTTCTCCCAGAAAC
TAGCTGACCATAAATCTTAGAGAAAAATCTTGAGAAGCAGGAAGCAACTTCTCCTAGGAACGAGCAGACC
ATGAAGTTAAACAATCTGAGAAGCAGGAGACGGCTCCTCCTACGAGACAATCTTGGGAGACAGAGAGTTT
TTCCTTGTGATTTTTCACTGTTATTCTACACACTTTCCAATGACACCATCCCTGCCCCCTCGGGTTGTGG
TTTCTCCCTTTAAATAGCTCTTCTCCCAGCCTCTAGGGGTCGAACCCCACTGCCCCTGCGTGGGATACAA
GTCTCGACCCCAGTGCACTGGTTGCTATCGATAAACCTCATGTGATTACAACAAGGATGGTCTTGTGTGA
GTTCTTGGGGAGTCGTGTCATCCTGAGACTTGAATGAGGGTGTCATCACTCCAGGGGTCTTTTACCACAA
CTTATATATCCCAGCAAAATCTTTCAATCAATATAGAATGACAATGTGATTACATTCTAGTTTTTTTTTC
TAGTGAATGACTAATGAAAAAACAGTATGTTCCCCAATAACTTTACATGAAAAGACACTACATAGTAAAG
ATAAAGAAAACAAATCTTTGAAGTTAACACCCGACTTGAGGGTATCAAAACTAGTATACCTGTGCAATAA
GGTCTGGTTTCAGTATGGAACACTAGATCTGTAGGACCGAACAGCCTTACATCTAGGAGGTCACAAAAAC
ATGGAGATGGAGAACGATGCAATAAGCAATAGGTTTAATGATCCAATGCACTGAGGTGGCCCTGTAATCG
GGACAGAGGTGACCTCAAAGAACAAAAGCACACACCCTTTATACTATTTCAGGATTATAGACTTTAAGTT
ACTTCTCATTGGTTGGGCCTATTACCTTTTGAATTCATTGTCACCTATTGTCCTTTGAGTTTATTGGAGG
CCCTTGGTGGGAAAATATCTTCAGCACTCAGAGGGGGTAGTGAAGGATCCTGCCCCTACAGTGGTTAGCT
CATTCATGCGGATGGGGTGGTAAGGGTGGTTAACTCATTTTCTGGAACAGGGTCTTATCCTATATTCTAC
CTGGTGTTTGCCTAAGGCAGCCTTTGTCCTTAAGTTTGAATCTTACACATCTAATTGTCGGCGCCAGCAC
TGACACAGTACCGAGAATCAGGCAAAAGCCTGTGGGATTAAAGAAACACACACACACACAGAGGTTATTC
GTGTCAAGCCAGAAGAGAAAAGGCTCTCCTATAACTTTATTGACCAACTATATACCCCAAGTACACCAGG
GAGAAAATATTTGGGAAGCACAGTGGGAAACCCTGGCTGGAGACTTCGGCCTGAATAAAGTAGGGAAATA
TTCAGGAAGACCAGCCTAAATCTTAAAGACAAAGACCGAGAAAACAAAAGGCAGGAAAGATTCACCCAGG
TGTGAGGTACCAGGCAAGACTGCTCCTTTGTTAGGAACAGAAGGCTTCAGCAGGGATCAGCAGGAGTCAA
ACCCTGCAAGAGACTCAGAAGGATTTTGTTTGGGCTGAAAGCATTCTGTGATTGTAATCTTTTTGTGCCG
TAAATAATCTTAACTGTGGCCATACAGTCACAAAGCGGCTAGGTCCAAATCCAATATGACTCCCTGCATC
TCCCCCATTTTTCTTTTATAAAAGACCATTAGGTGGAAGTAGTGGTCTGAGAGAGATCAAACATGCCTCA
CAGAGTGCCCAGCTCGGCCATGGCGAGCCACTCTTGCAGTTAGGACTGCACCCCAATGGCTAGGAATGAA
CTTATGCTATAACACACCATTCTGGGCTATACGTGTATGTTATTTGGGGGAGAAACTGGGCAGAGGAGCA
TTTGACTGGCCCGTATGTTTAAACGGGGTGTAGCCACCTCTGTCTTAGGATCGACCTCTCGAACCCCAGC
CTTATCCGTCATAGGATCACCTTGTCGCCCCCAAGGTTCCATTGTCTTAGATTGGTCAAGGGTCAGAGGA
AGTTCCCCTTTGCTGAGGATAGCTACAATGGGTCATCTTCTCATTCCTCTTACTTGAGCCCAGGGGTGAA
AGAGCAGGGGCCAGATGGCATTAATTTAGGAGATTGTGGAAGTTGAGCCTCTCCCGGTATGTAGTGGGCA
CCTCATCTTGTTCGTTGTCTCTCTGGTTCTCTTCAGCTGCTACGGTCATCTAATTATTTTATAGGATCTT
CATACATACTGTCAGCAGTCTGGTAAATGAAAAGAGGTTAAGCCCAAGCATTTACCTATCTTTGCTCCTT
TCTGACTGTTCTTCTTGTTCCCCTATACAACTTCTCTTAGCCATGAAACCTTCACCACATGAAGCTATGA
CCTTTGATCCAGCTAACAAACTGCCTTCTTGCTGCTACAGACCTGTTTCCATGCCTCCAAAAACCCAACC
ACTGTCTCAGTTTCTCCTTCTCACAAGTCAACCCAAAAGCCTCCTTGTTCTACCTCTCCAGACCCCTCCC
CTCCTCCTGTGACAGCTTCAGGTCTGCATTGGCACCTACATTCACCCCTCCCCATCACCTGCTCCAAGGC
CACAGCCAAATCCCCAAGTCCTTCCACCCCCAGGACACCTGACCCAGCACTAGTCTTTCCTTTAAGGGAA
GTTGCAGGGGTAGATGACCTTGTCAGAGTACATGGTCCTTTCTCTCCGAGTAAACTTTCCCAGGTAGAAA
GGAGATTGGGTTCTTATACCTCTAACTCCTCTGCCTTTATTAAAGAGGTTCAGTACATTATTCAGTCTTA
AAGCCTAACTTTCCACACTGTACATGTGATCCTAATAATTTACTTCCTGACAAAGGCAGGCAAGTTTGGG
AGCAGGCAAGAACACATGCAGATGATACTCATCAAACAGATGCAACATATCCAATCAGACTGAAACAGTA
CTTGACCAAGATTCTCCATGGATTTATAATTCCACAGGTATTTTAAACAGAGAAAGATTCATAAGCTGCC
TCCTGGCTGGTCTTAGTAAGGCAGCCTTAAAACCAGTAAATTTTGAAAAACTCTGAGTTAATCCAGGACA
AACAGGAAAAACCATCTCAACTTTTAGAATGCCTTACAAAGACTCTAGTACAATACACTAATCTGGACCC
TGAAAACACAGAAGGTAAACCACTTCTGATGACCTACTTCTTTTCTCAGACCTACTCCAGCATAAAAGAC
AAACCTAGTAAGCTGGAGGTGGGGGACCCTAACTCCACAGGCAGAAGTTTTGGCACTGGCCTTCAAAGTA
TACCATAAGGAAGATGAGAAAACCTGCAGACAAAAATACCATATGCTGGCAAAGACTGTCCGACCAGCCC
CAGCTACTACCCCAGACTCCTGGTCTTCTAAGGCTAAGAGACCACCAGGCTCCTGCTACAAGTGTGGTCA
GAGAGGTCATGAGGCAAATAAGGGCTTGCCCTAATTTCTTCAGGTCAAAGAGGCTATGTCCTAGGTGCCA
TCAAGAGGGACACTGTGCTCCCAATTGCCTTCATGTTGCAAAGAACAGGGGACATCATGTCTAGATAACC
CTCCAGTGGATCTTCGAGGCTTGGCTATGAATGACTGAAGGGGCCCTAACTCTCTTGACCAGACCACTAG
CAGGTGCCACGTAGCTACTGTCAATGAGGATGCTGAGGGTACCTGGGAGAGAATGGGGGACAAGAGATGC
AAAGAAGGACGCCAAGACAAGAGTCTGATCAAGGCGACAATTTTATTTTTTCCTAAGGCTGAATTTATAC
CATAACATGGGTAACAGAGGGAGGGGGGAAGTGTGAAACATTTGCACAGGCCAAGGACACAGTATTCGTG
TGGTCAGCTGATGTCAACTGGATGTCAGAAAGGGCACAGGTTTGTCATATCTATTAGTCAGAAGGATGTT
GATTTTTCAGAAAGGTTACAAGTCATTGCATTGGGTATCTTGACATCAGATGTATTTCTCAGCAAGGTCA
CAACTTTATCATATCATTATTCATCCTGACCACCAGATTTGTATTAGTCTTCTGCAGCTGGCTGGGGATT
TTCCATGATCTCAGTCACACTTAATGCTAACCATAATATTAACTTCAATAATGGAGGGCTTCAAGGGCAT
CACTCCTAACAAGCCACCATGGTATGTGAGTGGCCCTTCTCCTACCTCTTGGACACTTGTGTGTGACGAT
TTCATTATGTAGGTGAAGACAGGTACAGGATAGAACGAGGCCTGTCATTGGATGAGAAGGAAGGATGGGC
GGAAGAAAAGTTTGAGGGAAGGGTAGGAGACTAGAATGGAAGAGAGAAGGAGACTCAGAGAAATGAAGAG
TGTATGGGCCACCACAGAGTTGAGATGTGTGTTTCTGGCATGGAAACCTGCCTTGGGAACTAGATAGGAA
GAAAGATTGCTGATGGCTCAGAGAGAGGCCTTCAGTAGTGTGATATGGGTTGGAGCAGAGCAAGTGAGAG
GCTTTGCTGACTGAGACTAAGATATCTAGCAGATACCTTGGGACACTGCGGTGCCGGACCTACAGCAAGT
AAAAAGACTGTTTTAAATAAAAGAAATAATATAATTTTATAACAAAACATTCGAGCCACTTACTCAATCC
TGACAGAGTTATGGGAACCCCCATTCTCCCTCTTGTTTTGCTATTATTGGAGTAGGAGGACAACTTTACC
TTCCTTACTGGACTCACCTACAGCCTACTCCTGAGGACTTAAATTTCTTAAAATGTGTCACTGCTTCTTG
CAAAATCTGTCAGATGTCAGGCTCCAACTCAAGGTATTGTTGTGCCCCCTTCACAACCCACCAGGCCAGA
GGCTTCCTTCCTGGAACTGACTGGCAATTTGACTTCTCCCACATGCACACCATCAAATGTGCCAAGTACC
TCCTGGTATTGGTGGACACCTTCTCAGGTGGGTAGAGGCATTTCCCACAACTAACAAAAGGGCTCAGACA
GTCTTTGATCACCTCATCCCCTGATTTGGTGTCCCACCCTCCTTCCAGTCAGACAATGGTCCTGAGTTTG
CCTCCCAAATCTCTCAAATTCTGGCTAAGGCCTAGACATCTTCTGGCATTTCCACATTCCATACCACCCT
CAATCGTCAGGAAACATAGAAAGAACTAACTGTTCTTTAAAAACTACTCTTGTCAAGCTGTCACAGGAAC
TCCATCTAGATTAGGTAAAACTCTTCTGGCTCTCTTCAGTCTACAAGCTCTCCCTATGCAACCTCTCCAA
GACTGACCATTTGAACTCATGTATGGATGTCAGGTCCTAACCCTCGGCCTTAACCTAAATGCTCTCCCCT
TCTAGACCATCTACTCACCTCACTGCTTTGCTACCTTCATAGAACTTTGCTGACCACTATCTACCTTGGC
CACACACTGTTTCCTGTCATCTGCCCATCAACATTAGAGAATAGGTTCTTCTATCCTCTCCAGACCATTG
TCCCTCATTTTTCTATCCTAAATGGCAGGGCCCTTTTAAGGTGATTGTTATGACACCTACAGCTGCCAAA
TTGGAGGGACTCCCTCACTGAGTCAAACCTTTTATCCCTTGCTGGGGGGCCAACCATGACATTAGTCTTC
TTTCTCCTTAGTTCTTGAGACAGTGGAGTGGGAAGATCATCAGGAGAAGGTAAGACTTTGTCTTATGAGA
TGTTTAGGGTTGCTGTATAATAAGTTGACTTATCTAAGTCTAAGTTACTATGCTACTGTAGCTGATTTTC
TTATCTATGCTAGTCACTATGCTCTGTTACTGTAACTGACTGGCCTCTGTTCCTCTGAGGCCAGAAACTG
TATAGTCTCTGGCATTTAGCACCTCATTCTGAAACAGCAAGAAATAAACTAGAGGATTAATTGCCAAAGC
CTTTTCCCTTTTGTCCCTATGCCTCTTGCTTGTCAGGCTAAGGGGAAGTTTGGAGCAATAGACTTCTATT
GAACCGAGAGAAGTGAATTGTGCTTGCAGAAGGAAAAACTTCTACATAAGCAAATCAACATAAACTTATA
TAAGTTCATATACAGTTCATGAATGCATATTTATTCATTTACACTCAAAATAATTGGGCCCAACTTACAT
GCATTCTCACAATTACTTTCTTACACAAACACATGTATACATTCTCACAATTACATACTTACACACACAT
CCATACTTACATTTGCATATGAAGCAAAAGACCAAGTACAGGTGCAGAAAGAACTCACTCACTCGGGATG
AAAGATGAGCTCCAATCTTTATTGCATAGAGAAGGAAATATGATAATATTAATATGATTCTATAAGAATT
CCTAAAATCATAACATTGATTATTAAGCTCTTTTATAGAGGGACTGTTATTAAGCCTTTTTCTGATAGTC
AAAACTGCAGTGAGAACTCGGCCAGTCTTGCAAGTGTCACCAGTTAATTGCTCTTAGATGGTAACCAAAC
TTTCTCCTACTCAGAGCACATTCCAAGAGGTTGTAAAAAAATTAACCAAAGGTCATAAAAAGGGAACTAA
TGATTTATTACAGGTGCTAGGACAGAGGATAAAATATTGACTGGGTTTATCTATATAAACTTCACTAATA
AATTAGTTATGGTTTTAAACCTCTGGTGAACCTGTGGAGTTGTGGCAGGAGATGGATGTTTAGCCAGATA
ATTATGCCTAATGGATATGGATGCAAACATACTCTGTTGTAATCTTCTATTTCAATTTATGATTTGACTT
TTTATGTGAACTTGTGATAAACTTTGTAACATGTGATCATGTATTTTGAATGATGTTTAAGTGCTGAGAA
CAAAGAGTCAGGCCTGAGCTGAAGGGGATTGAGCTAAAGAGTCAGGACTGAATGAAGGAAAACTGAGCTG
AATTGAGCTAAAGAGAACTGAGCTGAATTAAGCTAAGGAGAACTGAGCTAAAAAGATCTGAGGACGTTTT
CTGACCAATTATACGGTCAATTTTAGAGAAAGTACCATGAGGAGCTGAGAAGAAGGTATATCCTTTTGCT
TTAGGATAGAATGTTCTATAAATATCTGTTAAGTCCATTTGGCTCATGACTTCTCTTAGTCTGTCTACAT
CTCTGTTTAATTTCTGTTTCCATGATCTGTCCATTGATGAGAGTGGGGTGTTGAAATCTACTATTATTGT
GTGAGGTGCAATGTGTGTTTTGAGCTTTAGTAAGGTTTCTTTTACATATGTAGGTGCCCTTGTATTTGGG
GCATAGATATTTAGGATTGAGAGTTCATCTTGGTGGATTTTTCCTTTGATGAATATGAAGTGTCTTTCCT
TATCTTTTTTGATGACTTTTAGTTGGAAATTGATTTTATTTGATATTAGAATGGCTACTCCAGCTTGCTT
CTTCCGACCATTTGCTTGGAAAGTTGTTTTCCAGCGTTTCACTCTGAGGTAGTGTCTGTCTTTGTCTGTG
AGGTGTGTTTCCTGTAGGCAGCAGAATGCAGGGTCCTCATTGCATATCCAGTTTGTTCATCTATGTCTTT
TCATTGGGGAGTAGAGGCCATCAATGTTGAGAGATATTAAGGAATAGTGATTATTGCTTCCTGTTATATT
CATATTTGGATGTGAGGTTATGTTTGTGTGCTTTTCTTCTCTTTGTTTTGCTCCCAAGACGATTAGTTTC
TTGCTTCTTCTAGGGTATAGTTTGCCTCCTTATGTTGGGCTTTACCATTTATTATCCTTTGTAGAGCTGG
ATTTGTAGAAAGATATTGTGTAAATTTGGTTTTGTCATGGAATATCTTGGTTTCTCCATCTATGTTAATT
GAGAGTTTTGCAGGATACAGTAACCTGGGCTGGTATTTGTGTTCTCGTAGGGTCTATGACATTTTTCCAG
GATCTTCTGGCTTTCATAGTCTCTGGTGAGAAGTCTGGTGTGATTCTGATAGGTCTGCCTTTATATGTTA
CTTGACCTTTTTCCCTTACTGCTTTTAATATTCTTTCTTTATTTTGTGCATTTGGTGTTTTGACTACTAT
GTGACGGGAGGAGTTTCTTTTCTGGTCCAATCTATTTGGAGTTCTGTAGGCTTCTTGTATGCTTATGGGT
ATCTCTTTCTTTAGGTTAGGGAAGTTTTCTTCTATGATTTTGTTGAAGATATTTACTGGTCCTTTGAGCT
GGGAGTCTTCACTCTCTTCTATACCTATTATCCTTAGGTTTGATCTTCTCATTGAGTCCTGGATTTCCTG
TATGTTTTGGACCAGTAGCTTTTTCCACTTTACATTATCTTTGACAGTTGAGTCAATGATTTCTATGGAA
TCTTCTGCTCCTGAGATTCTCTCTTCCATCTCTTGTATTCTGTTGGTGAAGCTTGTATCTACAGCTCCTT
GTCTCTTCTTTTGGTTTTCTATATCCAGGGTTGTTTCCTTGTGTTCTTTCTTGATTGCTTCTTTTTCCAT
TTTTCATTCCTTCAACTGTTTGATTGTGTTTTCCTGGAATTCTTTCAGGGATTTTTGTGACTCCTCTCTA
TGGGCTTCTACTTGTTTATTTATGTTTTCCTGGAATTCTTTCAGGGATTTTTGTGATTCCTCTCTGTAGG
CTTCTACTTGTTTAGTTATGTTTTCCTTTGTTTCTCTAAGGGAGTTCTTCTCGTCTTTCTTGAAGTCCTC
CAGCATCATGATCAAATATGATTTTGAAACTAGATCTTGGGGTTGGGGATTTAGCTCAGTGGTAGAGCGC
TTGCCTACGAAGCCCAAGGCCCTGGATTCGGTCCCCACCTCTGAAAAAAAAGAACCAAAAAAAAAAAAAA
AAAAAAGAAACTAGATCTTGCTTTTCTGGTGTGTTTGGATATTCCGTGTTTGCTTTGGTGGGAGAATTGG
GCTCCAATGATGCCATGTAGTCTTGGTTTCTGTTGCTTGGGTTCCTGCACTTGCCTCTTGCCATCAGATT
ATCTCTAGTGTTACTTTGTTCTGCTATTTCTGACAGTGGCTAGACTGTCCTATAAGCCTGTGTGTCAGGA
GTGCTGTAGACCTGTTTTCCTGTTTTCTTTCAGCCAGTTATGGGGACAGAGTGTTCTGCTTTCGGGCATG
TAGTTTTTCCTATCTACAGGCCTTCAGCTGTTCCTGTGGGTCGTCTTGAGTTCACCAGGCAGGTCGCTTG
GAGTAGGTAGGTTTGTCTTACCTGTGGTCCTGAGGCTGAAGTTTGCTGGTGGGGTGTTGCTTATGAACTC
TCCGGGGCAGCAGCAACCAGGGAGATCTGCGCTGCCCTTTCCGGGAGCTAACGTGCACCAGGTTCCAGGT
GGCGTTTGGTGTTTTCCTCTGGAGTCAGAGATGTGGGCCAAATGTAGTCTCTTCTGGTTTCCCAGGTGTG
CCTACCTCTCTGAAGGTTTAGCTCTCCCTTCCACGGGATTTGGGTGCAGAGAACTGTTTATCTGGTCGGT
CCCTTCAGGTTCCGGCCGTGTCTCAGAAGCAGCTGATTTCCTGCTCCTGTGCCCTTATCCAAGGGAACCC
AGAGACAGTATACAGTTTCCTCTTGGGCCAGGGATGTGGGCAGGGGTGGGCAGTGTTGGTGGTCTCTTCT
GCTCTGCAGTCTCAGGAGTGCCCACCTGTCTCCACAGTGAGCTCTCTCTCCCATGGGAGCAGTGAGCTCC
ATGGAGGCAGGGAACACAAGATTGGGAATCCCGCTAAAAACCGGAAGTCAACAATAGCTATTCTTATTTT
TCTTTTTATATATTTTTATTGGTTATTTAATTGTTTACATTTTGAATATCATCTCCTTTCCCAGTTTCCT
GTCCATAAACCCCCATGACATCCCTTCTCCCCTTTCTTCTATGAGGGTGTTCCCCTGCCTACCCACCTAC
CCCTTCCCACCTCTCTGCCCTGACATTCACCTACACTAGGGATCTAGCTTTGGCGGGACCAAGTGCTTCT
CCTCCCATTGGTGCCCAACAAGGCCATCCTCTGCCACATATGCATCTGGAGCCCTGGGTCAGTCCATGTA
TATAGTCTTTGTATGGTGGTTTAGTCCCTGGGAACTCTGGTTGGTTGGTATTGTTGTTCTTATGGGGTTG
TAAGCCCCTTCAGCTCCTTCAATTCTTTCTCTGATTTCTTCAACAGGGACCTTATTCTCAGTTGAGTGGT
TTGCTGCTAGCATTCACCTCTGTATTTGTCATGTTCTGGCACAGCCTCTCAGGAGACAGCTATATCATGT
TCCTGTCAGCATACACTTCTTGGCATCAGCAATATTGTCTAGTTTCGGTGGCTATGTATATATACCGGCT
ATATCCCTAGGTGGGGCAGGCTATAGATAGCCTTTCCTTCAGTTTTTGCTATTTTTTCACATCTCTGATT
GATAATTATTTTGATTTCCTGTTCCATGCCCTGAGTGATAGGTTAATTCCCAGGTAAATGGAGAGCATCT
CCAAAACTGATTCCTTTCTAGTATAGTTATAGTTACCATACCAGGGCATATCTCTCCTCATCATTCTTTC
AACTGTAACATTTGATTCCAACAAATGATTCACATAATAGATTTCAAATAGAAAATTTGTGAAAAAGCAC
ATGAAGTATGTGAAGTTCTACTTAGCTAATTAACATCAAGTGTGTATGGCCAACACACATTTCTGGACAG
GCAAATGGCAATGTTTCTTTCCTCCTATCTAGTCTCATAGGATACATACCTCCTGCTATCCCAGGGTTAA
AAAATATGGTTATCATTACCTGCTATTTCAATGGATCATGAGCATGGAACACAGTTGTATTCCATGCACA
TTGACAGAGTTCATAGATTTCCACAATCTTAAGTGAAGAAAAGCAGCCTCTTACCATGATACTTTCTCTC
AAAACACCTGTCATACAAAAGTTCACAAAAGTTGTGAACTCAGGCATCAACTCTATCCAGATGCCCAGGA
AGAACATCTTCAAAAATAAATAAATTCGCCTCTGAGAATCAGCAGATGCCAAGCATTCCTGGTGGGAAAA
TATTGGTTCATTCACTAAGAGATACCTACTTAATCTCTTAAGCATTCCCTTCCTGTTTGGTTTTCTATGG
TTTCTTATAGAGGAGTCTAACATTGTTACATAGTTTTGTCCTATATAACCACATACTTGGTAAGGTTCTC
ACTATGAATCAGAGATTCATTTGGTTTCCCTTAAAATACAGGCTCTATCTGGAAGAACATGTCACTTTCT
GCTGTCACATCAAGATGTATGTAGTCTGTCCACCATTACAAAAGATGTTATTAGTCTCCACCCCTTATAT
CAATAAAACTTGACAACATTTTGTTGACAGATGAATTGGAGTAGTATATCTTGCAGCCTCTTAAAATAAT
CTTTCAGTTTAGCTTCCTTTATTTTGCACTTGAATTCTTGCACTCTATCTCTTTGAAGAATTATGAGAAT
TTCTCACAATTTCCTGTTTTTCCTATACAAAGTCACTACCTTTGCCTGTGAGTTGAACAGGAGAAGGAGC
TAGAGGGAGACCAGAGATGGAAGCAAGAAATGGTAAAAAAAAAACTTTAAATATTTGATAAATCTAAGAA
AAGATCCTAAGAATTGTGCCAGCCATGATGATAAATACCTCTGTTACAAGCAGTTGGGGGTCAGGGTTAG
GTAGATCTTTGTGACTTTGAGGCTAGCCATGTAGAAAAAGTGCATTTGGGGATTGGGGATTTAGCTCAGT
GGTAGAGCGCTTGCCTAGTAAGCGCAAGGCCCTGGATTCGGTTCTTAGCTCTGGAAAAAAAGAAAGAAAA
AAATGCATTTAGCAAGTCTTAGTGCAACCAAGGGTAGTCAGTAAGCACTTTTATTGATAATAACAAAAGT
AAAATACAAAATAAAACCAAACAAAAAATGGTTTCTGAGAATTTGCTTCACTCTACTCATTTGAGCCTCT
GGATGGTGCCCTGGACATTGTGTATGAACTATAAGTTACAGGAAGTCAATGGAGCTGAATGGAACTCAAT
GTTACCCAACCCATGCAAAACAGGATAACACTAAGGAAAGCAGTTGTCATGTTTTCTCACTGGGGAGATG
GACTACAAGAGGCCAGAGAACTGTACATAAAGAGTAATGTATGAACTATAATTCAGAAAGGAAAGGTGAT
TTCAGGCATAAAGATGATACTATTATTTCTTTCCAAACAAGAACCTTCTGGGACTGAATTTGCCTTGTGG
TCTTGTTCATACAACAATAAAATGAAAGTTTAATATCTGACTACATCCTGTTTTAGAAATATGACTTTTG
TAAAGATTGATGATTGGGTTTTAGAAGGCGTCACTCTTGCTGTGTTTAGGTCTAAGAACTCATATTTAAT
CACTTAGACCAAGTGAAGGGAATGGAGTAATGGCAAAGTCACTCAGGATGAAATCTTTCTACACTTTGTT
AAAACTTGACAGTATAGGAATCATAGGAGCAACATAGGTAACCCAAAGGAGTGAGGCTGCAAAAAAGAAG
CTAGAATTACTTTCCAACTGACTAACATGAAAGTACACAATGATTGGCATTTAGCATAAAATTCCTGGAT
TTTTGTCCCATATATATATATATATATATATATATATATATATATATATATATATATATATATATATATT
GCAGCATTCCTTCACAAATAAACTTTTGGGTTTTTTTTTCTTTTTTCTTTTTTTTTTTTTTTTCGGAGCT
GGGGACCAAACCCAGGGCCTTGCGCTTGCTAGGCAAGTGCTCTACCACTGAGCTAAATCCCCAACCCCCA
CAAATAAACTTTAATACATATTGGGTGTTACATATCGTAGGGCATGAGTTCTATGCCAAACTTTTACAAT
AAATATGAACACTTACCAAGCTACTAAGGAAAAGTGAGATTAGACAATAGTTAGGAATGTTAAGAAAAAG
ATTCTAGGTTTTCTGTTAAAAGTGACTGATCTTAGTGGATTTGAGTTGAAGACCCAAACATAAAGCCACG
TATACACAGACACCTGACTTTTCATAAAGAATCTAGAAAAACAAACTAGAAAAAATATAGCTATATTTGG
ATTTTTTACATGTAGCAATCTGGTTTAACCTGTTTATCCTGAAAAAACTCCAAATGACTCAGATTTTAAG
TTATATCAGATATACTGAGCCTATTAGAAGAGAAAGTAGAGAACAGCTTTGAAGTTATTAGCACAGGAAA
AGACTTCCTGAAGAGAATACCATTAACAGATGGACTAAGATTTCTGAATTTGTGTTCTTTAACAATAATT
GGGAGTTCATGAAACTAAAATGCTTCAGCATTTGTTTGGACATCATCTGGACAAGGCAGCAGTCTACAGA
ATGGGAAAAGATTTTAATCAACTACATATATGTAGATGATTAATATCTAAAATAACTGACAGATGTCTGC
TATCCAAAATATATAAAGAACTCGAGAAACTAAATATCAAAAAATCAAAACCCAATTTAATAATTGGTTA
CAGATCTAAATAGAGAATCTCAACAGAGAAAACCCAAATGACTGACAAACACTTAAAAGAAATGTCAACA
CCCTGAGTCATCCCAAAAATACAAGTTGAAACTAGTTTGAGATTTCATTTTACACAGTTCAGAATCTCTA
AGATAAGTAACAGAAGTAACATCTCCTATGGTAAAGATGTGGGACAAGGAGAACACTCTTCTATTTCTGA
TGGGAGTACAAACTTGTACAGCCACTCTGGAAATCAATTTGGTGGTTTCTGAGGAAGTCAGGAACTAATC
TACCTTTAGCTCTAGCTCAACTATGCTCATCACAGCTTTATTCATAATAGAAACTGGAAACAGCCTAGAT
GCCCCTCAACTGAAGAATAGATAAAGAAAATGTAGTTCATTTACACAATGGAATGCTACTTAGCTATTAA
ATACAAGGACATCATGAACTTTTCAGGAAAATTGTTTGAAACTAGAATATATCATTCTGAGTGAGGTAAC
TTAGACCCAAAATGACATGCATGGTATGTACTCATGGATAATGTGGATATTAGCTATTAAGTCTGTTGTG
GTAAGATTAAATAAGGCTTCTTTTATCTCATATTATGTCTGGCACCATAGTACCTCATGGCATCTGTTGG
GTGATTTCATCTCAGTCAGTAAAGCATCTTACCTGCTCTGCTCCATTCCATATCACACTGCTGATGGCTA
CCCTCTACGCCTGGCAACAATTTCTCTACCCATCTAGTTCTCAAGGCAGGTTGCCACCATGCCAAATATA
CACATCCCAATTTTGTGGTGGCCCAGTGTGTCCAGCCACCACACACTCTGTTGAACTCAAATCGCCATTT
GAAAGAACACACAACACAGTAACCTCTGATCCAGATGATAAGATATAATTGCCTACCTAAACATACAAAG
TCCTATACACATCCATCCCTTAAGAATATTCATAACAGCCTGTAAATGTGCAGAAAGGAATCTTAACATC
TGCCACCATGTTCTCCCAGCTGCTCTCACTTCTCAATGGCTCCAGTCTCCTCCTCCTTTCTAAAATTTTT
CTCCTGCCCATTTTTCATTCTTGTCCAATGACAGGCCTTGTTCTATCTTGTGCCTGCCTTCATCTGCATA
ATGACATCATCCTACATAAGTCAATGATAACTAATCTAAAATTCATGGAAACACTGAGATTGGTTATATA
ATAGGGGGACTGGAGGAGACAGATGTCATTAGGAAAAGAAATAAAATATTTAAAAATAAGTAAAGTGGGG
ACTTAATTTGGAGGATCAAGTTGAGAGGATGAGGGAGGGAACACTGGGAAAGACAGCTAAAATTAAGGGC
CACTTGAGGGGCAGTATAGAAACCTAATACAGTAGAATATGGAAATATGAAGGTGATCTGAGTGAAACTT
CCTAAAAAATTCTCTCTCTCTCTCTCTCTCACACACACACACACACACACACACACACACACACTTTTAT
GAAATCACCAAATAATGAGAGAAACAGAGTACTTCTAACTGGTCATCTCTTGTAAACAAATAAAATGCCT
TCATAACTGAGGTTGGGTTCCATCTAATTCAGTTATTGCCCAAAGGGGACCCATGGGAATCCTCAAATAA
ACTGGGCTTTTGCCAAGACTACAGGCTGCTCTCCATAAGCTGACAGCAAGACCTCATAGCTGAAGACAAA
CACCTACACCACTCACTGAATATGCAGAAGCTGACCTGGTGCCAAAATAAAGCCTTTACCACTATATTCT
AGTATTTTTTTAAATTTTATTTATTTTATGTATGTGAGTACACTGTCACTGTTTTCCAGACGTCCACAAG
AAGAGGGCATCAGATCCCATTACAGACAGTTGTGAGCCACCATGTGGTTGCTGGGATTTGAACTCAGGAA
CTCTGGAAGACCAGTCAGTGCTCTCAATCTCTGAGTCATCTCTCCAGACATATTCTAGTATTTTTATTAC
AGGAATGTAGTAATAATTTATTAATAAATCCCAGCACAGGTTGCTTCCCATCTTGACATTTTCTTCCTGA
ATGAAACACACATACACACATAGCCTTATATTTGAATATGCCTTAAACAGCACAATAGCTGGGTGACTAT
AAAGCATCTATGCTGCTAGACTCTCCCTCTTGCCAATAATTCCAAGTTAGTACTTACTAATTTCTATGTT
CCATCTTGGCTGCTCTTAACTCCAATTAGTCAGCTGTCTGGGCCATGTTTTCTTGAGCCAAGCATAATCA
AAACACCACATTCCACTCCCTGCCTCATAGGCTTGTCAAGACACATGAATCTATGGGGGTTATACCAAGC
CATTCAACAATAAAAAATTTAGTTCAACTTTCAAAGTCCCCACAATCTCTAACAATCTCAACAATGTTAA
AAGTTCAAAGTTTTTCTGAGATCCATCCAATCACTTCACTGTAATCCCCAAAGCAAAACAGGAAACCACC
TGGGCAAACTCAAAACTCTGCATCTTCGTGTCTGATGTCAAAGTGGTCTTCAAGTCTCCAGCTCCTTTTT
CATCTATGTTGATTACAAAAAGACGTCTTTCTATTAGTTTGACTCCATGCTAGCAGCTTTCCTTGGCAGA
AATCCCACACCTCTGACATCTTTACCATCTTGGGATCTCCAAGTCAACTTCAACTTCCTAGCTTCTTGTT
CTAATGTGTGGGATCCACACATGATCTTCTGAACAACTCCAAAGGGCTGGCATCACTTCTCCAGCTCTGC
TGTCTATACCATTCTAAGCTATGGTTGACTCCACTCCATTGGTGCTGCTATTCTTGGTGATCATTGATAG
TACTGGCAACTGCTGAAAGACCCCCGAAGGGAGCCCCCCACTCAAGTCTCGGGAAAGACGCGCACCCAGT
AGGACACAGACACCAACTTGCTGCAATCACACGAGGAAGCTTTATTGTAAGCGAGATGAAACGAGAGCTC
AGGCCAGCATGCTGGGGTCGAGACTCATACACCACACAGGGAGTAGAGGAGTTCGACCCCGACCTGAATT
TCCACAGAGCTTATAAAGGAAAAAAACCACAAACCAGGGGGGATCAGGAGGGAGGGAGGAGGGGAATTCC
AAAACCATAGACTGCCTATACAGTTAGGTCATATGCTAGTCATGTGTAACACTAGGCAACACACCCAGGA
CTTTGTGACATTGTGATTAGGGGGTAGTGACATTTTACAGGGCCATTGGAACATTGTGGCCGGAGGCTAT
GGGTCATTGTGGCTGTTCCAGGAAACTTTTCATGCAAGAATATTCCGGGAACCATTGTACAGCAAGGGAG
GGGTGAAAAGTTCATGTTCTCACAGACTCTACTTCTTCTTTTTGAGTAGCTAGACCCCTACTTCTTCTTT
TTGGGTAGCTAGGCGGCTTTTTATTAAATTTTTAATCCTTCATTCCCCACTTCTTCTTTTTCATCGGCTC
TAATCTTAGAGCCATTGTTCATCCCATTGTAACTCTTGGTACTGTTGTCGCAGGACCAGTACCTGAACAG
CACTCACTCTTTCTTTTATAAATGTCACCAGCCTATTGAATATACATGGCCCGAAAGTAAGTAGAAGCAT
GAGGATTATAATGGGCCCAACTAAAGTAGAGAGGAGAGTGGTTAACCATGGGGACTTATTAAACCAACTT
TCAAACCATCCCTGTCTGTCTTCTCTTTCTTTTTTCCGTATATCTAAGCGTTCTCTAAGTTTAGCCATCG
AATCCTTGATTACTCCAGAATGATCAACATAAAAACAACATTCTTCTTTTAGAGCAGCACAGAGTCCTCC
TTCCTTGAGGAATAATAAATCTAGTCCCCTTCTGTTCTGTAGTACCACTTCAGATAGGGAGGTTAAAGAC
TCTTCTAGTTTAGTTATAGATTGTTCTATGGATCTAAGGTCAGTATCCATAGCTGCCCGTAATTCTTCAT
AATATTGGGGGGTCTGAATTAATGCAGCGGCACCCGTACCAACTCCAGCCGCTATCCCCAGTCCCATGAG
TACTGCAAAGGTCAAGGTGATAGGCTCTCTCTTCCAACGACCTCGGTGATCAAACTCATCTACAAAAGAG
CCATCATCGTGATATAGGAGTCTAGGAACGAGTTGAACCAAAATACAGTAATCTTTGGAAGTATTGAAAA
CAGAAGTTGATACACAAGGAGTGAGACCAGTGTTGCAGGCCCATACTGTGTCTAGGGGGGGTACTAGATA
CTGATTACCTTCCGTAGGCTGGACGGTTTGCATTTGATTACAAAGGTGCTGTTTATCATGAGGTACCTGG
CCTAAACAAAGTCCACTTCCTGAGACTGCTGTTAGAGTTAACTTTCTGTTTTCCCCCCAGGGGCATTGAG
AGGAGTCTGTTGTTTTGTTGTAACCCCTGGTCTGAGCAATACCTTCATAATATGGGGGGCTAGAGGCATA
GCACAACCAACAAGACTGAGTAACGTTAGGATTGGTACGATTCAGGACCAGGAATGCCCCTTGTATTAGG
CTAAACAGACGATTTTCAGTGTCCGGGGGTATGGGAGTATTTGAAGTGGAGGGAGGTTCTTTAGCTAGGA
CATTAGGACCTACAGGTTGGGCTGGGGGGCTACTGAGGCTTAAGCGAACCATGACTGATGATCCAGGCTT
GTTATTATAATCATTAAAAACTACCCCCCATCTCATGCCCCTCATCCATGTTTGGGTATCATAATTTTTA
CCAGTGTCTGTAAATTTGATCCGAATTCTATCTAAATCAGCAGAGCGACAGTCAAACCTTTTATATGGTT
CCATTATGACATACCTCCCTGGCCCAGAGTTTTCAAAAGAAAAGGTAGCCCTGTCATGAGTATATTCGCT
GTCCCATTTCCAATCACCGTCATTGGAAGAAACACAACTCCATTTAGCACAATAATGTGAGGCTGGCCCC
CCACATATAGTCTGCTTATTATGCTCTGGGCAGCAGTAAAACCCATAGCTTCTTATTTGATTAGGGGGAA
TGGAAGTGGGGATAATCTGTTTGAGGCAGAAAGCTAGGTCAGGCCACCATGTCCCTGGCGGTGCTATTTT
GGAAGTGGTGAATAAAACCTGATCCAGAGCAGGACCAAGAACCTGCCAGGTTAGAATTAAAGGCTGATGT
GGGTTGTAATTTGGTAGGTAAACCTGACCTGAGTGAGGAGCAGCCTTAACTGAATCATCTGGTGGGTGCT
CACGGTCAGGCCTGGTGGTCTTGGCGTTGAGAACACGAGTAGTAGCGTGGTCTCGGTTTGCATCAGCAGT
AGCAGCGACAGCAGTAGTAGCGGCGGCTTTTGCGGCGGCAGCAGTCTGGATGATTTCCGGTTTCGCTGGC
GTTGGTTTCGGAGGCGTGGGTTTCGGAGGCGCAGGTTTCCTAGCTGGAGGATTCGCAGCTCCTATGTTTC
CTGGCCATATTCCTGCATCTTGGCTCTTCACTTCTGCAGCACAGGCGAAGCTTAAGAGGATTATCAGTAG
TTGCCACCATCCAGTTGTTGTCTTCATTTTGGCTGGGTGTCTTCTTGACGTGGGAAGCGTGTATCCAAGC
AGCGATCCCATCCACCTTTACTGCCGTGGGGGTGGTCAGCAACACCAGATATGGTCCTTTCCACCGAGGC
TCCAAGGTGCCAGCTCGATGTCGTCTGACTAAGACCGAATCTCCAACCTGGAACCTGTGGGGCACCTCTG
AAGTTCCCGGTGCGTAGGCTTCTTTTATCTGGTCCCAGATCTGTGTTCTGATGACTTCCAGAGCCTTTAG
ATGAGTAAACAAAGCAGAGGATGAGGAAGAGTCGGCACTGGGATCCAATATCCCACTGGACTCAGTCAAG
GGGGGCGGTCCCCCATGGAGAATCTCATAAGGAGTGAGGCCGAAACGTCCGGGTGTGTTTTGGACCCTAA
GAAGCGCAAAGGGAAGGAGAGTCACCCAGTCTTTACCACCGGTCTCAATGGCTAATTTAGTTAGGGTCTC
TTTTAGAGTTCTATTCATTCTTTCTACCTGTCCTGAACTCTGGGGTCTATATGCACAATGTAATTTCCAA
TCTGTCCCCAGTTGCGAGGCCAATCCCTGACTTACCTGGGCAACAAAAGCTGGCCCATTATCCGAGCCGA
TTACCTTAGGTACCCCAAACCGGGGTAAGATTTCTTCAAGAATCTTCTTGGCCACCACCTGAGCAGTTTC
GGATTTTGTGGGGAAAGCCTCCACCCATCCTGAAAAGGTATCAACAAAGACTAATAGATATTTATTACCA
TATTTTCCTGGCTTTATTTCAGTAAAATCCACTTCCCAGTGGACTCCTGGTCGGTCTCCTCGTCTTCTTT
TTCCAGGTTCTTGATAGGGCTTAGCGGCGTTAGTAAGTGTACAGGCCTGGCAAGAGTCAACCACCTGCCT
AATTGTTGAATTCAAATTTAACACATGGTATTTAGAAGCTTTGACAAGTTGTTTTAGTTTATCTGCCCCT
AAGTGAGTCAACTGGTGCAGTCTCTGAACATAACTTATTCCTTCTTGTGTTGGCAGGATCACTCGCCCAT
CCATAGTCCGCGCTACCCCATCAAAGCTGAATTCTTGAGCTTGTTTTCTGTAAACCATATTTTTTAATAT
TTTAAAATCATTGGCTGAATAAATGTAGTTAGAGTCATCAGTAACTGGAGTTTTTACTGGAGTCTGACTC
TTTTCTGCTAATATTGTTACCTGCTGGGCCACCTGTTTTGCCACGAGGTCCGCCATTTGGTTCCCTTTTG
TTATAGGATCTTCTCCTTTTTGGTGACCTGGACAGTGAATAATGGCCACCTTCTTTGGCAAATGTACTGC
CTCTAAAAGGGCTAAAATCTCTTCTTTGTTTTTGATGTCTCTTCCCGCCGAAGTGAGTAGCCCCCTTTGC
TTGTAGATGGCTCCATGTATATGGGCTGTAGCAAAGGCATACCGGCTGTCGGTATAAATGTTAATGGCCT
TACCTTCTGCCAATCGCAAGGCCTGAGTCAAAGCCACGAGTTCGGCTTTTTGAGCTGAAGTTCCTTCTGG
AAGACTACTTGCCCAGATTACCTGTTTTCCATCTACCACTGCCGCTCCCGCTCTCCTTTTTCCTTCCACC
ACAAAACTGCTGCCATCTGTATACCAAGCAGGCACACCTGGCCATGGTCGATCAGTCAGGTCCTTTCTTG
TTCCGGTTTCTTCCGCCAAGATATCGACACATTGATGTATTGGGGTGGAGTTATGCATCTCAGGGAGAAG
AGTAGCAGGATTAAGAATGGCAGGTGGGGCGAAAGTCACTCGTTCATTCAGTAACAGGCTCTGATAGTGG
GTCATCCGGGCGTTAGTCATCCACCGGTCCGGGGGCTGCCGCACGATACTCTCCAGAGCATGGGGAGCAA
TGATAGTCACATGCTGACCTAGGGTGAGCTTGTCAGCATCTTTAACAAGTAAGGCCACGGCAGCAATGGC
TTTTAGGCAGGAGGGCCATCCGCTGGCGACCGGGTCTAACCTTTTTGACAAGTAGGCTACCGGGCGTTTC
CAGGGCCCCAGAGCCTGAGTTAAGACCCCGCGGGCTACTCCAGCCCGTTCATCAACATATAAGGTGAAAG
GCTTAGTCAAATCTGGCAAGGCCAGAGCAGGGGCTGCCAGTAGTGCAGCTTTTATGTCCTCAAAGGCTCT
TTGGTGCTCCTCGGTCCAGGTGAATGGGACCTTTTCTTTTGTAAGAGGGTACAAAGGAGCTGCCAGTGTT
GCGAACCCCGGTATCCAGAGTCTACAAAAGCCCGCCGTCCCCAGAAACTCACGTACTTGTCGCGGAGTGG
TGGGGGTCGGGATCTGCATCACAGTTTTCTTTCGAGCTTCGGTGAGCCACCGCTTTCCTTCTCTGAGAGT
GTATCCTAGGTAGGTCACCTCAGTGCGACACAGCTGAGCTTTTTTAGCAGACACCCGGTACCCCAACTCA
CCCAATTCATTTAGGAGCCTTTTGGTCCCCTCACGACACAGTTCCTGGGTTGAAGCAGCAAGCAGTAGGT
CGTCTACGTACTGCAAGAGAGAAATCTGGGGGTTTTGTGCCCTGAAAGGCGCAAGGTCTCGATGGAGCGC
CTCATTAAAGAGAGTAGGGGAATTTTTGAACCCTTGGGGCAGCCATGTCCAGGTCAGCTGGCCAGTGTGT
CCTCCTTCTGGATCTCTCCACTCAAAAGCAAATAGTGGCTGGCTGTTGGGATGCAACCGAAGGCAGAAAA
AGGCATCCTTTAAGTCTAAGACAGTGTACCAAGTCCGCTCTGGTGGTAGGGAACTTAGTAAATTGTAAGG
ATTTGGAACCGTAGGGTGGATGTCCTGCACCCTTTTGTTAACTTCTCTTAAATCTTGTACTGGTCGATAA
TCGTTAGTCCCAGGCTTGCGCACAGGCAGGAGAGGAGTGTTCCAAGGGGATTGGAAAGGCACTAGAATCC
CTAGTTGTAGCAGTCTCTGAATATGTGGCCGGATGCCTTCTTTAGCTTCCCTACTCATAGGGTATTGTTT
GACTGAGACTGGAGAGGCATCGGCTTTTAATTCTACTACTACTGGCGGTACTTGCTTGGCTAACCCCATC
CCTGTCTGCTCCGCCCAGACTTCGGAAAAAGCAGACAGCCACTCGGGGGCTAGTAACTGTTCGGGATTCT
GCTCATGGAGGCGGTATTCTTCTTCTAAACTTAAAACCAAACATGCAACAGGGGCCTCTTCCCAGGTTAC
TTTTGGCCCTTTTGAGGTGAACTGTACTTGAGCCTTAAGTTTGGTTAATAAGTCTCTTCCCAGTAGGGGC
ATGGGGCATTCAGGAATCACAAGAAAAGAATGAGTCACTTGGCTTTTCCCTATATCTAAGACTCGTTTAG
TGGTCCAGGGGTAAAGTTTACTACCAGTGGCTCCCATTACCATAGTCCTCTTTTGCCCCAATTGTCCCAG
TGGCTTGGTCAAAACTGAATGTTCTGCTCCTGTGTCTACCAAGAAATCAACAGGAGTCCCCTCCACAGAA
AGAGTTACCCTAGGCTCGGGGAGGGGAGTCGAGCCCCGACTTCCCTAGTTCTCTTCAAAGGCCAGTACCT
TGGGTCCTCTTTGTTTCTTTTTAGGACAGTTTCTGGCCCAATGTCCTTTTTCTTTGCAGTATGCACATTG
ATCATTTTCGAGCTGCAGTCTTTTTCCTCCCGGAGGTCTTCTTGCTCCGTTGCCCAGGTACCCTGACTGT
CCCTTCTCTATCCTTTTGTCACCTACTACTGCGGCCAAAATCTTAGTTAAGTTCCTCTCCTGCCGGCGAT
CACGCCGGTTCTCTCTCTCCTCTGCCTCTTTCTTTTCTCTCTCTCGTTTCTCTTCCTCTGTTTCCCTCTT
ATGATACACCTTCTCTGCTTCTTTTACTAGATCTCGCAAAGTGTAGTCCTGGAGCCCCTCTAACCTCTGC
AGCTTTCTCTTAATGTCTGAGGCAGACTGCCCAATGAAAGCCATGGCTACAGCCGCTTGCTGTCCCTCCG
AGGAGGGGTCAAACGGTGTATATCTCCTATAGGCCTCCATCAGTCGCTCTAAGAAAACAGAGGGCGGCTC
TGCTGGTCCCTGAAGAACTTCTCTTACCTTAGCCAAATTAGTGGGTCGCCGAGCGGCCCCTTTCCGCCAC
TAGAGTCCGGCGGTATACTGTGAGACGCTCCCTACCTTCCGCAGTGTTGAAGTCCCAGGCTGGGCGGGTC
AAGGGGAAGGTTTCATCTATAAGATTGGGGAGATTAGTGGGGGTCCCATCTGGTCCGGGGACATTCTTTC
TGGCTTCCAACAGGATCCTCTCCTTCTCCTCTGTGGTGAAGAGGGCCTGCAGGAGTTGCTGGCAATCATC
CCAAGTGGGCTGATGGGAAAACATAAGGGACTCAAGAAGCCCAGTCAAGCCCGAGGGATTTTCTGAAAAA
GAAGGGTGATTAGTTTTCCAGTTGTATAGATCAGCTGAAGAGAAAGGCCAGTACTGCAAAGGGACAAGTT
CATCGGGGCCTGGCGGGGGGCCACCAACATAGGCACGGAGGGGCAGGGCAACAGTGAAATCCCCTTCTGG
GCTGCGGCCTCTCCGGCTCCGTGTCCCCGCCGCAGGCCCCCCCACCCCGTCCCTCTCGGCAGGTGCCGGG
GCCGGGGGTGCAGATGGTCGCGGCAGAGGATAAGGGGGAGGCTGTGGCTCCGTCCACAAAGGGTCCTCGA
TCTCAGGGTAGATCTTTGGAGGTTCCGAAGGGTCTGCCGACAGTTGGGTCTGCTTAGGTTTAGCTGCCGC
AACTGCCACTGTCACTCCAGACCCCGTGATCCAGGGCTTAACCCAAGGTGGGGGATCCTGGACCAGGTCC
TGCCAGACGATGATATAGGGGATCTGGTCGGGATGTCCTCCTACTTCCTGAAAGACAATGCGCTTAACAG
CGAGAACAAGAGACAGGTTAAAGGCTCCCTCTGGTGGCCATCCTACCTTAAAGGTTGGCCATTCGGATGA
ACAAAAAGTCTGCCAGGGTCCCTTCTTAACGTCTACTGAAAAATTGTGAGCTCTAGTCCTTACTTCAGTC
CAGTGATCCAGAGTCAAAGTCAAAGGAGTCGTTACTTTCTGTCCCATGTTGAGCTCGACAACACACACCA
CACACACGAGCACAAACAAAAGAGAAAAAAGAAAACAAAACCGACGTCGACTTCGTGTCGACCAGATGCA
CTGAAACTGATCGGCAGGTTGCAGACCTTGCCTAACAAACCGGTCGTCAAGGAGTAAAGTCTCCTCTGGA
CCTATCAGATGGGGTTCACCAGGCGTCCCTGGTCCCCCCTTGTGTCCTCCTGGGACGTCTCCCAGGGCGA
ACGGACGGTGGGTACCTGGACACGTCTATCCCTATCCACCCCGCTCTCCTTCCTGGAGCGCGGTCTCACT
GAGCGTCCGCAAAACCGAAACAGCGATCGCACCAGATTCCCAGACAGAACATAGACACGGACACAGACAC
AGCGCTGAGATAAAACAGAGAATCTTACCTCCAAGTGGGTCTAGGACCCCTGGGTGGTCGCGCAGATCCC
GGACGAGCCCCCAAATGAAAGACCCCCGAAGGGAGCCCCCCACTCAAGTCTCGGGAAAGACGCGCACCCA
GTAGGACACAGACACCAACTTGCTGCAATCACAGGAGGAAGCTTTATTGTAAGCGAGATGAAACGAGAGC
TCAGGCCAGCATGCTGGGGTCGAGACTCATACACCACACAGGGAGTAGAGGAGTTCGACCCCGACCTGAA
TTTTCACAGAGCTTATAAAGGAAAAAAACCACAAACCAGGGGGGATCAGGAGGGAGGGAGGAGGGGAATT
CCAAAACCATAGACTGCCCATACAGTTAGGTCATATGCTAGTCATGTGTAACACTAGGCAACACACCCAG
GACTTTGTGACATTGTGATTAGGGGGTAGTGACATTTTACAGGGCCATTGGAACATTGTGGCCGGAGGCT
ATGGGTCATTGTGGCTGTTCCAGGAAACTTTTCATGCAAGAATATTCCGGGAACCATTGTACAGCAAGGG
AGGGGTGAAAAGTTCATGTTCTCACAGACTCTACTTCTTCTTTTTGAGTAGCTAGACCCCTACTTCTTCT
TTTTGGGTAGCTAGGCGGCTTTTTATTAAATTTTTAATCCTTCACTGCAATATACTAGGATCTTCCACAG
CAACTAGACCTCACCCATAGCCTCTCATAGGCTTTCTTCATGGTCCTAAGCCTTAACTCTTTGCATGACC
CCTTCAATCCTGGGACATCAACGGCAACTCAGGCTGCACCTTCACCAATGGACTTCCTTGGCCTCTCACA
GACTCTTTCATGTCTTCAAAACCAGACCACCTGGGTGACTCTTACACATTACTTAGTCCAGTGGCAGCAT
GAGGTATAAATATGGCTATTTCTGAAACACAGCTTCTTTGTGTTCTCAGAAACATTTCCCAGAAGACTTC
AACTCAGTGATTCTGGTCTCTTCTTCATCACTGTTCATTTCTTAGCTTCAGATCATCATTACTTGCTCAG
TAGTCTCTTCTCTTCTTGACTCTAAAGCCAGAGCCAGGTGACCAAATTCTGCTGAGTTCTACTGCTTGCT
GGAGCTGGAAAATGGCACCCCTTACCTATTACAATATCACCAGCCTTTTGTTTTTCAACCCTTTCACTGT
CTAAGCTTGGCTATCCTAGAACTTGCTCTGTAGATTGACCTTAAACTCAGAGATATGCATGGCTCTCTCT
CCTAGTTACTGGGATCAAAGGCATGTGCCACCATGACCTTTCCTCTGCTTGGAACTTGCTTTATATCAGG
CTGACTTTGAACTCAAAAATATGCTTGCCTCTGTCTCCTGAGATTAAAGATGTACCACCATGTTTGAACC
TAAGCTTAGCTGGATGGGATCTGGCTCCAAAGTTACTACTCCCTCTATCTGTTTACCTCCATTTCACTTC
TTGGTGCCCTTTTATTATTTAAGCCACACATTTTCTACTTTCTTTCTAAGCTTGCTACACTTCATCATAA
CACCTTTCATGAGACTAAAAACACAGCACAAAGTCTAAACTGGATAGTTTTGAGACCTTCTTTGTAATTA
ATATAAATCTCTATACCTTAGCCTCAGGCAGACTGTTTGGACAAAGGCAAGAAGCAGCAACATTCTTTAC
CAAAATACAACAAGAACACTTAGTCTCTCCACCAGATACTAAAATTCTTCTCCTCTAACGCCAAGCCTTC
ACAGTTCAAATCACCTTTAGCAACAAAGTCTTGCATATTCCTGCTGGGATAGCCCATTAAGCCTTACTTA
AAGCATTCCACTGCTTTCCAAATTCAAAGTCCTTAAACCCTCATTCTTCCAAACAAAGCCTGGTCAGACC
TATCACAGCAATATCCTAGTCTCTGGTACCAACTTCTTTCTGTCTTAGGGTTTTACTGCAACACCAAGAC
CAAGGCAACTCTTTTAATTTTAAATTTTCTTTATTATTACTTTTTTTTTACATTCCAGTCATTGACCCTC
TCCCAATTCCCCCTCCAACAGTTCCTCATCTCATTCCTCCTCCTCCCTGTCTCCAAGAGGATGCCCCTGT
CCAAGTCTCCCTCCCCTGAGCTCCCAGCAAGGCCTTCCCAGTCCCTGAGGCCTCAAGCCTCTCTAGAGTT
AGGCATGTCTTCTCCCACTGAGGCCAGACCAAGCAGTCCTTTCTTATATATATGTATTGAGTGCTTCAGA
CTATGCTGCTTGGTTCTTGGTTCAGTGTTTGAGAGATATCAGGGGTCCAGGTTAGTTGAGACTAACTAAC
TAGTCTTCTTCCTCCTCAGCTTCTTCTAGCCTTTCCCTAATTCAACCACAGGGGTCCCCAACTTCAGTTG
GGTATAAGTATCTGCTTCTGTCTCAGTCAGCTGCTTGTTGGTACTGTGAGAGGAAAATCATGGACTTTAA
AACTGCATGGAGACAGGCAGGTAGACCAATAGAAGAGAATTAAAGACTCAAAAATGAACCCATACACCTC
AGGTCACTTGATCTTTGACAAAGGAGCTAAAGCCATCCAGTGGGAAAAAGAGAGCAATTTCAACAAATGG
TTCTGGTTCAACTGGAGAAAAATGCAAATTGATCCATTCTTATCACCATGTACAAAGTTTAAGTCTAAGA
GGATCAAGGACCTCCACATCAAACCAGAATACACTCAAACTCATAGAAGAAAAAGTGGGGAAGAGCATCA
AACACATGGGCACTGAGGAATATTTCCTGAAAAAAACACCAATGGCTTATGCTCTAAAATCAAGAATTGA
CAAATGGGATCTCATAAAACTGCAAAGCTTCTGTAAGGCAAAGGACACTGTGGTTAGGACAAAATGGCAA
CCAAAAGATTAGAAAAATATCTTTACCAATCCTATATCCAATAGAGAGATAATATCTAATATATATGAAT
AACTCAAGATGTTAGACTCCAGAGAGCCAAATAACCCTATTAAAAATGGGGTACAGACCTAAGCAAAGAA
TTCTCAGGAATATCAAATGGCTGAGAAGTACCTAAAGAAATGTTCAACATCTTTAGTCATCAGGGAAATG
CAAGTCAAAACAACCCTGAGATTCCACCTCACACCAGTCAGAATGGCTAAGATCAAAAACTCATGAAAAC
AGATGCTGTCAAGGATGTGGAGAAAGAAGAACACTCCTCCATTGTTGGTGGAATTGCAAACTGATACTGT
GAGGTCCTTCTGGGACCTCTTGAATGAGACTCATGGACAGGTGATCGATGCAAAAGCAAAAGGAGTCTCT
TATTGATCCAACATGTGCTGGGGATACATCCCTTTAGAGAGAGATGACCCCCCAGTAGTCTCTAATAGGG
AGTTATAATATATATTTATATTATATTATATATTTATATATATAGCTGTATGTAGTATATACTATCACAT
ATGATATGATATAGGCAGCTTTCTTTCTTTTTTTTTTTATTAACCTGAGTATTTCTTATATACATTTCGA
GTGTTATTCCCTTTCCCAGTTTTCGGGCAAACATACCCCTAATCCCTCCCCCTCCCCTTCTTTATGGCTG
TTCCCCTCCCCATCCTCCCCCCATTGCCGCCCTCCCCCCATAGTCTAGTTCACTGGGGGTTCAGTCTTAG
CAGGACCCAGGGCTTCCCCTTCCACTGGGATCTTACTAGGATATTCAATGCTACCTATGAGGTCAGAGTC
CAGGGTCAGTCCATGTATAGTCTTTAGGTAGTGGCTTAGTCCCTGGAAGCTCTGGTTGCTTGGCATTGTT
GTTCATATGGGGTCTCGAGCCCCTTCAAGCTCTTCCAGTTCTTTCTCTGATTCCTTCAACGGGGGTCCTA
TTCTCAGTTCAGTGGTTTGCTGCTGGCATTCGCTTCTGTGTTTGCTGTATTCTGGCTGTGTCTCTCAGGA
GCGATCTACATCCGGCTCCTGTCGGCCTGCACTTCTTTGCTTCATCCATCTTGTCTAATTGGGTGGCTGT
ATATGTATGGGCCACATGTGGGGCAGGCTCTGAATGGGTGTTCCTTCAGTCTCTGTTTTAATCTTTGCCT
CTCCCTTCCCTGCCAAGGGTATTCTTTTTCCTCATTTAAAGAAGGAGTGAAGCATTCACATTTTGATCAT
CCTTCTTGAGTTTCATGTGTTCTAGGCATCTAGGGTAATTCAAGCATTTGGGCTAATAGCCACTTATCAA
TGAGTTATAGGCAGCTTTCTAACAATAGGGGCAGAATTTGAATAATGGTAACTAGGCAGGGTACTGTTGG
TGGGGCAAAGGGACCTCCAAACTGACTTGTGGTCAGTGGACCTCTGTGACTTTCCGAGGGATTTGGATTG
GGAGTCAAAGGGGCTTTGTTCAACAGTTTAGCTTGTAGCTGTTCCAGGAACTAAACTAGCTGTACTCCTC
CTGGAAGGAAAGGGTCTTTCTCTGTTTGGATGTTTGTTGTAGAATTTTCTCACTGGCCTCAGATTAATCC
TAACTCTGGCTTTTTCAGTACAACCACTCTGGAAGTCAGTCTGGCAGTTCCTCAGAAAATTGGACATAGT
GCTATCTCAGGACCCAGCTATACCACTCCTGGGCATATACCCAAAAGATGCTCCAACATACAACAAAGAC
ACGTGCTCCACTATGTTCATAGCAGCCTTATTTATAATAGCCAGAAGCTAGAAAGATTCCAGATGCCCTT
CAACAGAGGAATGGATACAGAAAATGTGGTACATCTACACAATGAAATACTACTCAGCTGTCAAAAACAA
TGACTTCATGAAATTCTTAGGCAAATGGATGGCACTAGAAAATATCATCCTGAGTGAGGTAACCCAGACA
CACTTGGTATGCATTCATTGATAAGTGGATATTAGCCCAAAAGCTTGGATTACCCAAGATATAATCTACA
GACCACATGAAGCTCAAGAAGAAGAAAGACCAAATTGTGGATGTATCTATCTTTCTTGGGGTGGGAGGCA
AAATATTCACAGGAGGAAATAAAGGACAAAGAGTGGAGCAGAGACTGAAAGAAAGGGCTCACAAAAGTTG
GGCTCTCTTGATCTCATTGTAAATTCCTTATTGCATCAATAAAGCTCTTTGCTTATTAGTTTTAAAAAAA
AATCTGTGTTACACCCACATATTAAATGTAATTTGTAATTAAATGTTACTCTTTCCACACAGTAAATGCA
TTCATATAACAGCAAACTAGACTGGTGAAGTCATTTTTCCTGTTGCTACTTGTGGTGGCTTGCATGAAAA
TGGTCCTCATATCCTGATGTGAGTGGTACTATCAAGAGTTATGGCCTTGTTGGAGTTGGTGTAGTCTTAG
AGGAAATGTGTCACCAGGGATTGGGCTTTGGTGTTTAAAAAGCTTAAGACAGTCCCAGTGGCTCATGCTC
TCTTTCTTGTGTTTGACTTTCAGCTCCTTCTCCAGCATCAAGTCTGCTTGTGTGTTGCCATGCTTCCTGT
CAAGATGATAATAGACTAAATCTCTGAGCCTATTAGCCAGCTCCACTTAATGTGTATGTAAAGTATTCCT
CTGGCTGGAATACAGACATGCCCTTAGTATATACTTTTAGTCCAAAACAGTGAAGGTAAAGTTAGTTTGT
AGAAGGAAGTACCCATGTTTGAAAAAAGTGATGTCTAATTGAGTAGCATATCAGTGAAAGATTTGACAGA
ATAGGCTATACCTAACTCTTAAGAGAGCAGAAAATGATGCTACTTAAAAGACAGCAATGTGGGTTGGGGA
TTTAGCTCAGTGGTAGAGCGCTTGCCTAGGAAGCACAAGGCCCTGGGTTCGGTCCCCAGCTCCGAAAAAA
AAAAAAGAGAGAGAGAGAGAGCAATGCAAATTGAGAAAAGAGAAAGGAGGCAGTTTTACCAGGAGAGTTT
TACAGAAACAAGCTAGATGAAGGCAAAAGAGAATGAGCCAGAGAATGAGAAGGGTCCAGAAGATTAGGAC
AGATTATCAAAGTAAAAAGACAAGCAGAGCAATTCAAGAGAGGCTCAGAAAAAGAAGACAGAATGAATAA
ACTCAGCTTGCAGAGGAGTTTCAGCCAGAACAACTCAGTTGAACCAGCCAGCCAGAGTTCAGAAAAAGCT
ACAGAGGCTGACTTTATTCAGCAGTAAAAGTCTTAGAGTCTGAAAAAGCTAAAAGTTTCCAACATGAGGC
TTAGGTTACTGGATTCAGGCAACAAGAGAAAACAATCATTTAGGTGAATAAAAGTTACTTTTACAGTTTG
CAGTTAAAACATGTAAGATTATGTTTGTTTGTTCTGTGTTAAATCCTTGCAACTTCAAGTTTCTAATTGT
AATTAAAAATAAGTTCCTGTTTCTTAGATGTGATGTAAAGTACAACACATGGTTTTCGATCTACTCTAAA
TTTTTTAGTCTGTTTCCCTGTATATACTTACCCTTGTACCTGCCTTTTAATTGTGTCTTTCTAACAATAG
ATAATAGCCAACCCTGTCTACCCCTAAACATTGTCTCTCCTATAAAAGGGACTTCAAGAATCTGGCAGGA
GCTGATCTCTAAAATACTGACTTAGGAAGAGACAGCCAGACTGTTCACTTCCAAGTACACTGCAAAATAT
AGCTACTTCAACTGGCCAAAAATGGATTAAGTCTAGTTTGTTTGTTTTGCATATTCTCAGGTTTAATGTT
TTAGGGAATGAACTGGAGTGACCAAGGTTGTGCAACTAAACTGTCCCTGGTTTCCTTACTTTCCCTACTT
TTATTCATTGAAAACAGTGTGAATCCATGGATTGGTATGAAAATGGTTTGAGAAATCTCTAAAATGAATG
TTAATTTTATTTTTGAATAGAGATTGGAGTACTGGAGGCTTTCCTTGTGGGATTTTGATGTCAAGAAAAA
AACCAAGAGTCCTGACTTTCCATAACAATTTGGTCAGGACTCCTGGATGACACATGAAATGGGTCAAGAG
CTTATTATCCTTGATTCTAAAAGCAAGGTAGATGTAGTACTAGTTATCCCTAGATGTGATGAATCTCATT
CTAGTCTCAAAGTCACAGAGATCTACTTGCCTCTGCTTCTTGAGTGCCAGGAGTGTTTGTCACTACAACT
CATTTAACTCCCTCTTCTATGTTCAGTGTAATGCTTGCTCAGCATTTCCACACAGCTATTTATTTCACTC
ACTTTTTCATGGTTCTCAACATAGATTTCGACTCACAGAATCTGAGACTTAAGATTTGATGCTGAAAGTT
GACATAAGAGAAATGATTCTGAAACTCCTCATTTGGGTGAATTTTATTATAGGTGACTTAATTTGAATAC
TTGTTTCCGCCCATGTTTGCCATAATATTCTTTACAGTACTACCAGTCATCATCAAGAGACTTGACAATT
GTTGACTTTCATTAAAAGTTTGGTGACAGCGTTGCCAGAACATATTGCAGAGCATTTCATGCCCAATATC
CTTTTTTTTCTTTTCACTCCATCCATCCTCAGTAGTAAAGTAGCATTAGTAAGCATACAGCCCTGTCACC
ATAGATGTCATCAGGATATGCTTTATCAACTAGTTTCATATTATGTCCCATACTATGAAATCTGTGAGTC
AAATGTACATTTGTATCTATTGTTCTATAAGCTGTGTACCTTCATGTACCTCCAAAATGGCCTTGACCTC
TTCAAAATAACAATGTGAAACTTTACTAGCATGAGCCATATAAGAAGAATAAGAATTAAAATTTTTCATC
AGGAAATGCCCAAACTATATACATATTCATGACACTATAATGATAATATCTTAATACCTAAATATGCCCA
TCTTTTTGAAAAAAATCACTGAAATAGTAAGTAATGAACACCCATGGGTTGTATCAATGATTGAAGAGTT
AAGTCTACAAACACACTTGCCCTGCTATAATATACGTAAAGACTAAAATTGATTATTATCAATTTCTTTG
TTTCATTTTCAGAATATATTTCAATTTCCAATCAAGAAAACAAGCAAGTCCTTTATCCTTCTAAGCCATT
AACATTTTTCCTGATTGACAGAAAAAGGGTACGTGTGGGAACGATCATCCATCCTAATCTTGCTTTTATG
GGTTCAAAGTGTAGCAATTGAAGGAAGAGCAGCAATTATTGAACTTCTATACCCAACTTAAGCAACGTTC
CCTCCCACTTGACCTTAAGACACTCACTCACTATTCCTTTGTGGATTATGTCTATAGTTCGTTTCCTTGA
TACATAGACTGTGATTTTGGGCTCCCAGTTAATGTGTCAGGCATTGAAGAATGTCTGTGGAAACAAAATA
ACTTAATAAAAATAATCCTTTAGTGCCAGAATTAGTTCTCCGTTCTATTTCATAAGTATTGTTGTTTTTT
CTGTAGCTGTGAGAGAAGCCTATTCTGCTCCTATTTTATTAAATAATATACCATTCACCAGCACTCCTTC
ACTTTGTTATAATCCTCAAAGCTTAACTTCCAATGGAATCATTTTGCTTATAGTTCTGTGCATGACTTGA
GAGATGATTCATTCTTAACTTTGCCAACTGAGTAATACATTAGTTTATATGAATCCTGCTTAGGGAGAGG
ATTTTCTCTCTTTTCTTGGTAGAAAGGTGTGCAAGAAGCAGACCTAATGACCAAATGACATCATCAACAG
CTGCATGCTTTACAAGGACAGCCATTCAGTAGATCACATATGTGTTCATCTGACCAATGAGTAAAAGTAT
ATCAGTAATAGTAAACTACAATGGCACTCCCAAGTATTTGCCAACCTGTATGTTTCAGGGAGAAATGACA
TTGGGGAATGGGTTATGTTGGTGTTTGGATTTCCTCCGTTCTACTCACTCTCTGAAAGAAGTCGTGACCT
CTTCAGGGTCACAGGCAGAAGCTTAAGGACACCTGGAGAAGTGGTACAGGACCAGAACCCAGGGACTAGG
TGAGGGTTGTGCTTGTGATCACCAGACTGGTTAGAGGTGGGCAAGATTACCTATGTACTTCTTAATGTAA
GACAGTTTGAATCCTGTCTCCTGCTGACGTCACAGAAGCTCACCCGGTCCCGATAGCAACAGAATCTGCT
ATGAAGGGCTGCTGGAAAAACTCAGAGGCTGGTTGGCCATTCCGAAGATCATCAGGTAGCATTTGAAGGG
GCCTGCTGTCTTGTGGCTCAGGCATCCTTGTATAGGCTGAGCATATGGAGAATTCTGAGGAGGAGAGTGT
GGGCGTGGCTCCCCAGGAATTCCGGGAACTGGTACTCCTGGAAAGCAGCCTTCTGGAGGGAGAGCCCTCA
GTACAGGCACCAGAGCAGAGCCCAGGTGCTCCTGCTGGGGACAACCAGATGGTGAAGCCTCTGGTAATAT
GTGGTCCTGTGGAAGATTGGGTACCCCTTGCAGAGGTGCTACATCACCCTGACACGTGTGAAGAGGGTGA
CGAGGCTACTATGGCGGAGTTGAAAGTCACAGAGGTGGTAGATGTCAAGAATGAGGGTGAAGAGGTAAAG
GATCAGAAACAGGAAGGTGAACAAGATCAGCAGCCTGAGCTGGAAAAGAACCCAGAGCAAGCCTGTGATT
CTAAAGATCAGCAAGGGATACAAAGGCTTCCACTGTCAGGTGGCGGGCCTGCAGAACGCAGATCTAAAAT
GGAGGAGCTGGAACTTCTTCAACTGGAGCTCAGCTTTGTGAATGCCCGCTGTAGCGGAGCTTTTGCCCGG
ATTAAAGCAAAAGTGGCCAAAATGCGCAGACCTCACTTTGATCGCAGAAAGACCATAATCCAGGGCATTC
CAGGCTTCTGGGCTAAAGCTGTATCCTTAAGTGTACTCTCTGGACTTGGCAACAAAGACAGCCAAGTGGT
TTGGAGAAACTAGCTGATTAAGGAGAACTGCAGGGTGGTTTGGGGAAGGAGTTACGAAGTTTAGACAATA
GAAACGAATCTCATAGCGCTGTGTACAAAATATAAGTGGGGTCCTTGAGCAGCAGATCCTCAAGCAATTG
TTGCCTAGGTAGGGGATGTGGTGAACCCTGTGCTATTCCATAATCCTTTTTCCGCAGGATACAAAGAATC
AGATTCAAGTACAATAGAGTGGATTGGACAGGCTGAGCATGGTTATGCCAACTGCATGCAAGACACTCAT
GAGCATCTTTCTATGATCAGGAAAGATGACTTTGGCCAGGGACACCAATCACTACTGAGAGTACCCTGTC
ATGGGATATTTACAGAAACATCATTTTACAGAAAGTCGATTATTTGTCCACCCTTTTGTCAGGTAAACAA
TGTGGTCCCCTTTAGCACCAGCCCCTAATTGATACTGCCACGTTCAAGACCTCAGTTCCGTGATAATTCA
GAAGGTTTAGGTTTAGCATTTAGATGCATATTTACTGAAAAAATATTCTATGAGTTTTGAGGCAATCAAT
TAATTTGAGTCTGCCAGGCACTGTCAATCCCTTTCCTCTACTATCATCTTCCTATTGATATAAAAGCTGC
TTACATGTGAAATGTGTGCCAGTGTGAAAAGTGTATGGGCTCACATACACACTCCTTGCACAAGATCAGG
AAGGCAGATACAGCCCATGTTTTTGTCAGCCTTTGTGCATACACTGGCCTTTAGTAGCTTAGGAATATTA
GATCAACAGCCACTTTGTCATCCAGCTAGCTTGTTTTCTTCTGTGCATACAAGTTTTCTGCTTCTACTGA
CTTTCTCTGACTACCCATTATCCTCCATAGCATCAGTAAATTCCCAAAGAGTGTAATTTCTTCCTCCTAC
AAAGGTTCAGATTTTCACAGAACAGATGACTTAGAACATCTTAGTCATCTTATAGGAAGGGACATAGGAC
AAAGAAGGAAAGACCTCATGGCCATGTGTCTATGTTGGCTCCTGCTCCAAGGACCACTCTCATTACACTG
TGGCCCATTTGCTTCCAGCTCCACTTTTAATAGTATAGCACAGTTCCTTGACCAGAGGCAGATGATGAAC
CATCCCCAGATGTCCTCCATCATCAGCAACCAAGATGAAGACTTACTGAGCTACATGTTGAGCTTGGAGG
TCAGTTGGAATTGTGTCTGGGCAGAGAATAAATGGTGTTTGGGGAAAAACAAATGTGAACAAGTATTGCA
TCCCATTATTGTGTGAGGGTTCTCATAACACACCTAAAGATTTCCCATTTATTTCTTCCACATCTTGACA
GGTGGAGGAGTACAATCCTGGGTTGAGGATGTGCAGGATGATGTTTTTCTTTAGTGAAAACCCATACTTC
CGGAATGACATTGTCACTAAGGATTATCAACTCAGCATCATTGGTACATATGGTCATAGGTTTTCAGGTG
TTGCCTGGGTAGGGGATGTGGTAAACCCTGTGCTATTCCATAATCCTTTTCCCGCAGGATACAAAGAGTC
AGATTCGAGTACAATAGAGTGGATTGGACAGGCTGAGCATGGTTATGCCAACTGCATGCAAGACACTACC
AGACTCACTTTCTTCAACTGGCTGTGTGCACACAAATTCCCTGGCTCCAACAGGATTGCTGAGGTTGGCT
TTCTCTGACCATTCATTATCTTCTAGGGCCTGGGTGGATTACTCCTGGGAATGGGATTTTTATCTTCTGC
CCTCCTTCCAATCACAGATAATCATGGATGACTTGTGGCCAAATCCTCTTTACTACTACCCTAAGGAAGA
CCACTCATGAAGAGAGAATTAGGACTGTGCCAGGTGAATAGACAGGTATACTCTGAAATGGTGTTTATCT
GGGGCCTCAGTGAAGAATGAGACATGGCCAGGAACATTTACATGTGAGAGAAAGTTGTATTAGTAGACTT
TACATACCTCTAGAGGTGATAATTGTACCCCCCACTCTGTGGTGGATTAAATACATTCATTCCTGTTGAG
AATCCTAGATCAGAATGGTTCACCCAGGTTCTTGCCTTCAACTACACGATTTTCCATCTCAAATCAGCAT
GGTTCTCTGTGTGATCCTCTTTGATATCCTCCCACCTGTTCTCTAGGAGTTTCTACTAATCCAGGCCTAG
AGAACCTGTTTAAATAAATACCTTGGATATACAGGGAGAGAATATGAGGTAGTCAGGAAAAAAGAAGGCA
TCATAAAAAGAAAACCTTTTAAAGGACCTAGGGCCACTTCCACATGTCCCAGTGTGTGTGTTCATATGTA
GATGCATATCTCGTCTGTGAGTATAGATGTCTGAACCCAGGTGCTGTAGAATTTTGAGAATCACCAGAGC
TAGGGCAACATCCACAAAGAACTGGGAAGTATTTAGGAAGCAAAGATGGTGAATATTCACCTTGATTCTC
ATTTTTTTCTACAGGATAAAAAGCAGAGCATTTCTGACTGTAGACCATTAATGAAGATGCTCATCGTGTA
AACTGGAATTGACTGAGATAAATACTGGCAAAGGTCATCTAGCTTCCTGTTGATTATTTGTGGAGTGTGG
ATAATCACAGAAGTAATATCCAAGCCCCTGGAGCTAAATTCTCTTCAGCCAGAGTCTCTGACCAGACTAA
GGACTTGGAGGATAAGGGTTGAACAGGAGATGGATACATTGAATTGCCCACATTCCTCACAAACATGGGG
CCTGTTTCCACTGCTTGGTACTAAGTAACAGAGATCCCTAAGGCCTGCTTAGATACTGTTGAACAGTAGT
CCATTCCTTATCATTCGTTTACCCCAGTGAATTCCTTGGCCATTGTGTTGGCCTAGCTTTACCTGCATCC
AGTTGAACATCAAGTTGTTGGTAAAATAGGAACACAGATAAAATGTATTTTATAAGGGTAACCCCTTCAC
ATTGGTCATTTCCCCAGTGCTATAAGAATTGCATTAAATGATTTCCTTAACTCCCAGATAAAGAGAGTTT
AGGGCTTGCATCTCAGCCAGTACAAGGTGACAGTGCCCTAACCATAGGAGTATTAGTACAAATCCATTTT
GTCTGAGGTAATTGCCATGTAATGTCACCACTGGCAAGATGGGTACCTACTCCTTCCCCCAAATCTCTTT
AATACAGGTCCCTTCCTGTGTTAATTCCATCTGAGATCGTCATGCTGCAGATGTGTGGAGAGACACATCA
GGGCCCAAAACCTAGCTTTGCCTTGGGGGAAGTATTGAAGGAGAGATCTTTCTAGAAAGTTGCAGAAGGT
CTTTCTAGAAGCACCTTCCGCCAGTGAGTGGGTTTGTTTTCCAACAAGCTTCAGCTCCAGTGGGTGGATA
TTACATTGGGTGTCCCACATGTCCCTCAATGTTTTTGTGTACGATGTCCCATCCACTAAACAGAGATGCT
GTCTCCAGTATTTACAATAACGTCCAGCAACCCTCCACCTCATACCTCAGCTGGAATTTGAGTAGGACTT
GATATGAGCAGTGACACTTCAGTTTTCATACTAAAGACTGTTACAGTGGAAAGATAATTCCCTTTCCCCA
GTTCTTAGGAGCATGAGGTGTCAGGAGGTGTTTTTAAACATCTGGCCCGGAGAAGAGATAGTCTTTATGT
AGGAAGGATGGGGATAGTGTCCTTTCTTAAATACTGTTTTCACATCCTCCCACACAGGAAGGAAAAATGT
TTTATCCCAGCTCTTTGCTTCTCCAAAGCAGGATGATGATCTCTGCATTCCTACCCAGGGGACTCACTTA
CCATAGAACTCCCTTGCAAATATGGAATTATAGAGGAACATGAACAGAGAATGATGGCCACCTGAATCTC
CCTGTCCTCGGTGAGGTTATAAAAGAGATCTATTTATAGTCTAAACACTAAAAATTACTAGTGATCAAAT
ACACTCCCAGTAGACTTTTCCAGATTGCAGCATGTATTTCAACCTTGATAAATTGTAAAATGAAGCATTA
TATGACCTATACACATCAACTGAGTCGAGAAATCCCACGTTTGCATCTTTACTAGTGTCTACTAGCTTAG
TTTCCATAACAATCTTTAATATGATGCACACTAGGTTCTTAATTCAAAAATAAATGCAACATTTTGGTAG
AAATTTAAAAATCACTGTGATTTTGATCCAAGAAAAACAAAAAAATTCCAGAAGAGATGCACATACTGTT
CCATAAGTTTTGGTTTGGTAGGCACATTTATTGAATTCTACAAAGCTTTTAATTTCTTATTTCTGCTTGA
ACTCTTAAAATTCAGTAAAGAGTTGTTCAGTTTTCACAAATATGTACACCTTCTGATTTTTTGTTGTTGT
TGAAGTCCACCTTTATTCCAAGGTGATCTGATAAAACACAGGTGTTATTTGGTTTTCTTGTATCTGCTGA
GGCTTATTTTGTGACTGAGAATATGGTCAATTTTGGAAAAGGTACCATGAGTTGCTGAAAAGAAGGTATA
CCCTTTTGTGTTTGGCTGAAATGTTCTATAGATGTCTGTTAAGTCCATTTTGAATCATAACCTCTGCACT
TTTATTATTTCTCTGTTCAGTTTCTGTCTGAATGACCTATCAATTTTGTGAGAGTAGTGTGATGGAGTTT
CTCACTATTAATGTATCAGGTTCAACATGTAATTTAAACTTTATTTGGGTTTTTTTTTACAAGTGTGGGT
ATCCTTGCATTTGGGGCACAGATGTTCAGAATGGAGATGTCATGTTGGTGGAATTTTCCTTTAATGAATA
TGAAGTATCATTCCCCATCACTTTTCACTAATTTCGGTTAAAAGACTATTTTATTAGACATTAGAATGGC
TACTACAGCTTGGGGTTTTGGGGGGGGGGTATTTGTTTGTTTGTTTTTGTTTTTTTGATCCATTTGCTAG
GAAAATCTTTTGTAGCCCTATATCCTGAGGTGATATCTGTCTTTGTTGCTGAGGTCTAATTTTTGTTTAC
AGAAGAATGATGGATTTATTTAATGTGTTCATCCTCTGTTATCCTTTGATTTGGGCAATGGAGTCAACTT
ATGTTTAGACGTTGGTTCTAATAACTGGTGATAGTTTCTGTTATTTTGATGTTGGTGGTGTTAGTGTGTG
TGTGTGAGAGAGAGAGAGAGACAGAGACAGAGACACAGAGACAGAAAGAGAGAGACAGAGAGACAGACAG
AGACAGAGAGACAGAGGGACAGAGAGAGAGAGGCAGATAGAGGGATTCAAGTTCCTTTTAATTTTAGTTT
TGCTGGTATGTAATTATTAATTTCTTGTGTTTTCTTGGATATAGTTAGCCTCTGTCTATGTCTATCTACT
GTCCTTCTCCTATCCTCTGTAGGGCAGGATTAGTGGAAAGATATTGATTAAATTTGATTTTATCATGGAA
TATCAGGATTTCACCATCACCATATATAGTGATTGAAAGTTTTGCTGGTATATCAGTCTTGGCTGACATC
CATAGTCTTGTAGTGTTTGCCAGACATTTTTCTAGGTCCTTATGGTGTTTAGAGTCTCTGTTGAGAAGTT
GTGTATATTTTTAAGACATGTTACTTGGTCTTTTCCCTTTAAGCTTTTAATTTTCTTTGTTCTATACATT
TAATGGTTTGATTATTATGTGGCAGGAGGATTTTCTTTTCTGGTGCACTCTATTTGATGTTCTATAAGCT
TCCTGTACATTTATAACCATCTCTTTCTTAAGGTAGTAAAATTTTCCTCTGTGATTTTGTTAAAGATGTT
TTCTGGGCCTTTGAGCTGGAAATTTTCTTCTACTCCTATTATTCTTAGTTTTCATCTTTTCACAGTGTCC
CAAATTTTCAGAATTTTTGTGCCAGTAACTTTTTAGATTTAACATTTTATTTGACTGATGTTATCAATGT
CTTCTGTTGTATCTTCTACACTTCAGATTCTCTCCTCCATCTCTTATAGTCGGTGATGCCTGCATCTCTT
GTTCCTGTCCTCTGCCATAGGTTTTCCATCTCCAGGATTTCCTCAGTTTGTGTTTTCGTTATTGCTTCTA
TTTCTATTTTCAGGTCTTGAGAAGTTTTATTCATTTTCTTCACCTTTTTGATTGTATTTTCTTGTACTTA
TTTATATTTGTTTGTTTAGTCTTTAAGGGTTTCTACCTGTTTAAATTGTATTCTCCTATATTTCTGTAAG
AAACTTATTTCCTCTTTAAAGGTCTCTGATTGTCTTCATAAAATTAAATTTAAGGTCATCTTCTTCCACT
TCCCGTGCATTAGAATCTTCAGTGTTTGCTGTAATAGGATAGCTGGGTTTTGATGGTGTCATATTGCTCT
GACCTATGTTGATTGTGTTCTTTTGTTGGTCTTTATTCATTTGTTGTCCCTAGAGTTGGCAGCCCTGGTA
AACCCTCAAGGCAGCAGGCTTCTGTGGCTGCAGATAGAGCTGGTTCTCTGGTTGGGAGCAGTCTTCAAAG
GATGCAGGCAGAATTGTAGCCTGAGAAAATAGGGTGCTGATTCTGGATTGCAGGTATAGACCAGAAGACA
GAATGACAGAAGGACAGGGAAGACCTCATAGTTGCTAGACTCAGAAGGCAGGGGTTGGAGTTGGAGTTGG
GTTGTGCCAGGTGGTTGCAGTCCTCCAAGGAAGCAGTTGAACTGGTAGCCTACTTATCAAAGGTGTCTGC
AGGTCTCCACGGACACAGGTGGAGAGTGTAATGAAGATCTGGGATTGCAGGTGTGGACTAGAAGATGCTT
TGCAGAGGGCATAGACTGTTTTTTTTTCCTTCGAAGGGAAGGTTGTAAGAATGGATGGTAGATACAAAAG
GACAGGAAGATGAGTGGTGGTATTGGGGTACATGGTGTAAAATTCACAAAGAAGTTTTTTTTTCATCTTT
ATTAACTTGGGCATTTCTTTCTTTTTCTTTTTTTTTTTATTAACTTGACTAATTCTTATTTACATTTCGA
GTGTTATTCCCTTTCCCGGTTTCCAGGCCAATATCCCCCTCACCCCTCCCCCTCACGTTCTCTATAGGCT
TCCACTCCCCATCCTCCCCCCATTGCCGCCCTCTCCCCATAGTCTAGTTCACTGGGGATTCAGTCTTGGC
AGGACCCAGGGCTTCCCCTTCCACTGGTGCTCTTACTAGGCTATTCATTGCTACCTATGAGGTTGGAGCC
CAGGGTCAGTCCATGTATAGTCTTTAGGTAGTGGCTTAGTCCCTGGAAGCTCTGGTTGCTTGGCATTGTT
GTACATATGGGGTCTCGAGCCCCTTCAAGCTCTTCCAGTTCTTTCTCTGACTCCTTCAACGGGGGTCCCA
TTCTCAGTTCAGTGGTTTGCTGCTGGCATTCGCCTCTGTATTTGCTGTATTCTGGCTGTGTCTCTTAGGA
GCGATCTACATCCATTTCCTGTCAGCCTGCACTTCCACAAAGAAGTTTTTTAAAAAGAATTTTCAAAATA
GGTTACAGATCTGAACAGAATTTTTTTATGTAATTTACATTTTATTTACTTGTGTGTTTTTTAATATTTC
TTTTCTTTTTTATTGGATTTCTTAAAATTGTTATATTAGATATATTTCTTTACTTTTCAAATGTTATTCC
CTTTCCTGATTTCCTGTCCATAGCCCCTAACCCCTCCCTCACACGGTTATTTCCCCCACACCTCCCCCTT
ACTGCCCCCACCCCATATTCCCCTGCACTGGGGGTCCAAAGTGCACTGCCAGGACCAAAGGCTTCCCCTT
CCACTGGTGCCCAACAAGGCTATTCTCTGCTACATATGCAGTTGGAGCCCTGGGTAAGTCCATGTATAGT
CTTTTGGTAATGTTTTAGTCCCTGGAAGCTCTGTTTGGTTGGCATTGTTGTTTTTATGGGGTTGCAAGCC
CCTTCAGCTCTTGCAATCTTTCCTGTAATTCCCCCCAATGGGAATCCTGTTCTCAGTTCAATGATTTGCT
GCTAGCATTGACCTCTGTATTGGACATGCTCTGAATGTGTCTCTCAGGAGAGATCTATATCCGGTCCCTT
TCAGCATGCACTTTTTAGCTTCATCAATCTTATCTACTTTTGGTGGCTGTATATATGTGGGCCACATGTG
GGGTAGGCTCTGAATGGGTGTTCCTTGAGTCACTGCTCTAAACTTTCTTTCCATATCCCCTCCTGTGGAT
ATTTTTTCCCCTTTAAAGAAGGAGCAGGAGCATTCGTATTTTGGTCATCCTTCTTCTTGAATTTCCTGTG
GTCTGTGGATTGCATCTTGGGTAACTCGAGCTTATTGGCTAATATTCACTTATCAATGAGTGCATATCAA
GTGTGTTTTCTGGGATTGAGTTACCTCACTCAGGATGATAGTTTTTAGTTCATTCCATTTGCCTATGAAT
TTCATGAAGTCATTGTTTTTGATAGATGTACTACATCTTTTTAATCCATTCCTCTGTTGAAGGGCACCTA
GGATCTTTCCAGCTTCTGGCTATTATAAATAAGGCTGCTATGAACATAGTGGAGCATGTGTCCTTGTTAT
ATGTTGGGGCATCTTTTGGGTATATGCCCAAGAGAGGTATAGCTGGATCCTCAGGTAGTTCAATGTCCAA
TTTTCTGAGGAACCTCCAGACTGATTTCCAGAATGGTTGTACCAGTCTGCAATTCCACCTACAATGGAGG
AGTGTTCCTCTTTCTCCTCATCCTTGCCAGCATTTGCTGTCACCTGAGTTTTTGATTTTAGCCATTCTGA
CTGGTGTGAGGTGAAATCTCAGGGTTGTTTTGATTTGCATTTCCCTTATGACTAAAGATGTTGAACATTT
CTTTAGGTGATTTTTGGCCATTTGATAATCCTCAGCTGAGAATGTTTTGTTTAGCTCTGAATCCCATTTT
TTTTTTTTGGTTCTTTTTTTCAGAGCTGGGGACCAAACCCAGGGCCTTGCGCTTCCTAGGAAAGTGCTCT
ACCACTGAGCTAAATCCCCAGCCCCCTGAATCCCATTTTTAATAGGGTTATTTGGCTCTCTAGAGTCTAA
CTTCTTGAGTTTTTTGTATATTTTGGCTATTTTCCCTCTATCAGATATAGGATTGGTAAAGATCTTTTCC
CAATCTGATGTTTTCCGTTTTGTCCTAACCACAGTGTCCTTTGCCTTACAGAAGCTTTGCAGTTTTATGA
GGTCCCATTTATCAATTCTTGATCTTAGAGCATAAGCCATTGGTGTTTTGTTCAGGAACTTTTCTCCAGT
GCCCATGTGTTCGAGACTCTTCCCCGCTTTTTCTTCTAATAGTTTGAGTGTATCTGGTTTGATGTGGAGG
TCCTTGATCCACTTCGACTTAAGCTTTGTACAGGGAGATAAGCATGGATCGATCTGCATTCTTCTACATG
CTGACCTCCAGTTAAACCAGCACCATTTGTTGAAAATGCTATCCCTTTTCCATTGGATGGTTTTAGCTCC
TTTGTCGAAGATCAAGTGACCATAGGTGTTCATTTCTGGGTCTTCAATTCTGTTCCACTGGTCTATCTGT
CTGTCTCTGTACCAATACAATGCAATTTTTTATCACTACTGCTCTGTAATACTGTTTGAGTTCAGGGATA
GTGATTCACCCGGATTCCTTTTATTGTTGAGGATAGTTTTAGCTATCCTGGGTTTTTGTTATTCCAAATG
AATTTGCAAATTGCTCTTTCTATCTCTATAAAGAATTGAGTAGGAATTTTGATCGGGATTGTATTGAATC
TGTAGATTGCTTTTGGCAAAATGGCCATCTTTACTATATTAATCCTGCCAATCCATGAGCATGGGAGATC
TTTCCATCTACCTCAATTTCTTTCTTCAGAGTCTTCAAGTTCTTGTCATGCAAATCTTTCGCTAGCTTGG
TTAAAGTTTCACCAACATATTTTATATTACTTGGGGCTATTGTGAAGAGTGTCATTTCCCTAATTTCTTT
CTCAGTCTGTTTATCCTTTGTGTAGAGGAAGGCTATTGCTTTGTTTGAGTTAATTTTTTACCCTGACAGT
TGGCTGAAGTTGTTTATCAGGTAAAATAGTTCTCTGGTGGAACTTTTGGGGTCACTTAAGTACACTATCA
TATCATCTGCAAATAGTGATATTTTGATTTCTTCCTTTCCAATTTATATCCCTTTGACCTCCTTTCACTC
TCTGATTGCTCTGGCTAGGACTTCGAATACTATATTGAAAAAATAAGAAGAGAGGGGGCAGCCTTGTCTA
GTCCCTGATTTCAGTGGGATTGCTTCAAGTTTCTCTCTATTTTGTTTGATGTTAGCTACTGGTTTGCTGT
ATATTTACTATGTTTAGATATGGGACTTGAATTCCTGATCCTTATAGGACTTTTATCATGAAGGGTTATT
GAATTTTATCAAATGCTTTCTCAGCATCTAATGAAATGATCATGTGGTTCTTATCTTTGAGTTTGTTTAT
ATAGTGGATTATATTGATGGATTTTTGTATATTAAACCATCCCTGCATGCCTGGGATGAAGCCTACTTGA
TCATGATGGATGATCATTTTGATATGTCTTGAATTCGGTTTGCAAGATTTTTATTGAGTATTTTTGCATC
AATATTCATAAGGGAAATTGGTCTGAAGTTCTCTTTCTTTGTTGGGTCTTTGTGTGGTTTAGGTATAAGA
GTAATTGTGGCTTCATAGAAGGAATTCAGCTGTGCTCCATCTGTTTCTATTTTGTGGAATAGTTTGGTCA
GTACTGGTATGAGCTCTTCTATGAAGGTCTGATAGAATCCTGCACTAAACCCGTCTGGACCTGGGCTCTT
TTTGGTTGGGAGACCTTTAATCACTGCTTCTATTTCCTTAGGAGTTATGGGGTTGTTTAAATGGTTTATC
TGTTCCTGATTTAACTTCGATACCTGGTATCTGTCTAGGAAATTGTCCATTTCCTGCAGATTTTCAAGTT
TTGTTGAATATAGGCTTTTGTAGTAGGATCTGATGATTTTTTAATTCCCTCTGAATCTGTAGTCATGTCT
CCCTTTTCATTTCTGATTTTGTTAATTTGGACACACTCTCTGTGTCCTCTCCTTAGTCTGGCTAAAGCTT
TATCTATCTTGTTGATTTTCTCAAAGAACCAACTTTTGGTTCTGTTGATTCTTTCTATGGTCCTTTTTGT
TTCTACTTGGTTGATGTCAGCTCTGAGTTTGATTATTTCCTGCCTTCTACTCCTCCTGGGTGTATTTGCT
TTTTTTTGTTCTAGAGCTTTTAGGTGTGCTGTCAAGCTGCTGACATATGCTCTTTCCTGTTTCTTTCTGC
AGGCACTCAGCGCTATGAGTTTTCCTCTTAGCACAGCTTTCATTGTGTCCCATAAGTTTGGGTATGTTGT
ACCTTCATTTTCATTAAATTTAAGAAGTCTTTAATTTCTTTCTTCTTTGACCAGGTTATCATTGAGTAGA
TAGTGTATAAATTTGGTTTTGTCGTGGAATATCTTGGTTTCTCCATCTATGTTAGTTGAGATTTGGGTGC
AGGGAGCTGTTTGGCTGGTTCAGTTTGGTCCTGGGTGCAGACCAGAACTGCAGGTACTGGCAGCTGTCAG
CAGTTCTGGCAGCTGTCATTTCCTATATCACTGTGTCCAGAGACACTGTGCAGTTTCCTCTTGGACCAGA
GATGTGGGCAGAGGTGTGCAAAGGTGGCAGTCTGTCAGGTGACCTCAGGATTTCTGCACTCCTGGGTGGT
CAGCTTTCTCTCCCCAGGTTTTTTTTAATTAATCATTTTTATTTATTTACATTTCAAATGACAGGACTGT
TTTGTTTTTTTTTTTATTAACTTGAGTATTTCTTATTTACATTTCGAGTGTTATTCCCGGTTTCCGGGCA
AACATCCCCCTCCCCCTCCCCTTCTTTATGGGTGTTCCCCTCCCCACCCATCCCCCATTGCCGCCCTCCC
CCCACCAGTCTAGTTCACTGGGGGTTCAGTCTTAGCAGGACCCAGGGCTTCCCCTTCCACTGGTGCTCTT
ACTAGGATATTCATTGCTACCTATGAGGTCAGAGTCCAGGGTCAGTCCATGTATAGTCTTTAGGTAGTGG
CTTAGTCCCTGGAAGCTCTGGTTGCTTGGCATTGTTGTACATATGGGGTCTCGAGCCCCTTCAAGCTCTT
CCAGTTCTTTCTCTGATTCCTTCAACGGGGGTCCTATTCTCAGTTCAGTGGTTTGCTGCTGGCATTCGCC
TCTGTATTTGCTGTATTCTGGCTGTGTCTCTCAGGAGCGATCTACATCCGACTCCTGTCGGTCTGCACGT
CTTTGCTTCATCCATCTTGTCTAATTGGGTGGCTGTATATGTATGGGCCACATGTGGGGCAGGCTCTGAA
TGGGTGTTCCTTCAGTCTCTGTTTTAATCTTTGCCTCTCTCTTCCCTGCCAAGGGTATTCTTGTTCCCCT
TTTAAAGAAGGAGTGAAGCATTCACATTTTGATCATCCATCTTGAGTTTCATTTGTTCTAGGCATCTAGG
GTAATTCACGCATTTGGGCTAATAGCCACTTATCAATGAGTGCATACCATGTATGTCTTTCTGTGATTGG
GTTACCTCACTCAGGATGATATTTTCCAGTTCCAAACATTTGCCTATGAATTTCATAAAGTCATTGTTTT
TGATAGCTGAGTAATATTCCATTGTGTAGATGTGCCACATTTTCTGTATCCATCCCTCTGTTGAAGGGCA
TCTGGGTTCTTTCCAGCTTCTGGCTATTATGAATAAGGCTGTGATGAACATAGTGGAGCACGTGTCTCTT
TTATATGTTGGGGCATCTTTTGGGTATATGCCCAAGAGAGGTATAGCTGGATCCTCAGGCAGTTCCAATT
TTCTGAGGAACCTCCAGACTGATTTCCAGAATGGTTTTACCAGTCTGCAATCCCACCAACAATGGAGGAG
TGTTCCTCTTTCTCCGCATCCTCACCAGCATTTGCTGTCACCTGAGTTTTTGATCTTAGCCATTCTCACT
GGTGTGAGGTGAAATCTCAGGGTTGTTTTGATTTGCATTTCCCTTATGACTAAAGATGTTGAACATTTCT
TTAGGTGTTTCTCAGCCATTCGGCATTCCTCAGCTGTGAATTCTTTGTTTAGCTCTGAACCCCATTTTTT
AATAGGGTTATTTGTCTCCCTGCGGTCTAACTTCTTGAGTTCTTTGTATATTTTGGATATAAGGCCTCTA
TCTGTTGTAGGATTGGTAAAGATCTTTTCCCAATCTGTTGGTTGCCGTTTTGTCCTAACAACAGTGTACT
TTGCCTTACAGAGGCTTTGCAGTTTTATGAGATCCCATTTGTCCATTCTTGATCTTAGAGCGTAAGCCAT
TGGTGTTTTGTTTAGGAAATTTTTTCCAGTGCCCATGTGTTCCAGATGCTTCCCTAGTTTTTCTTCTATT
AGTTTGAGTGTGTCTAGTTTGATGTGGAGGTCCTTGATCCACTTGGACTTAAGCTTTGTACAGGGTGACA
AGCATGGATCGATCTGCATTCTTCTACATGTTGACCTCCAGTTGAACCAGCACCATTTGCTGAAAATGCT
ATCTTTTTTCCATTTGATGGTTTTGGCTCCTTTGTCAAAAATCAAGTGACCATAGGTGTGTGGGTTCATT
TCTGGGTCTTCAATTCTATTCCATTGGTCTATCTGTCTGTCTCTGTACCAATACCATGCAGTTTTTATCA
CTATTGCTCTGTAATACTGCTTGAGTTCAGGGATAGTGATTCCCTCTGAAGTCCTTTTATTGTTGAGGAT
AGTTTTAGCTATCCTGGGTTTTTTGTTATTCCAGATGAATTTGCAAATTGTTCTGTCTAACTCTTTGAAG
AATTGGATTGGTATTTTGATGGGGATTGCATTGAATCTGTAGATCGCTTTTGGTAGAATGGCCATTTTTA
CTATATTAATCCTGCCAATCCATGAGCATGGGAGATCTTTCCATCTTCTGAGGTCTTCTTCAATTTCTTT
CTTCAGAGTCTTGAAGTTCTTATTGTACAGATCTTTCACTTGCTTGGTTAAAGTCACAACGAGGTACTTT
ATATTATTTGGGTCTATTATGAAGGGTGTCGTTTCCCTAATTTCTTTCTCAGCTTGTTTCTCTTTTGTGT
AGAGGAAGGCTACTGATTTATTTGAGTTAATTTTATACCCAAGGACTGTTATTTTTTTAAAAAATGATAA
TTGTCTCTGAAAATTTTTGGCTACGTGAGGTATTATCAGTTTTTTGTTTGTTTGTTTGTTTTGTTTTGTT
TTGTTTTCCTTTCTTTGTTGTTTTTGAACAAGAAACAGTTAAGGTAACAGATTCTGGTTATCCGCATAAT
ATTTTAGGATAACACATAATAGGCATCCAAGTGGGAGCAAGTCCAAGCTGGACTCGATAAATCCTATTTG
GAATCCATTCTGTGACTGTCATAAATTTGCAAACTGAAAGCAAAAAAAGAAAAAATAATTGGCTTCACAG
CTGGGTCATGGCTAGAGTGAGGACAATCTGCTTCCACAGGTGCTCAGGAGGGGAGCATGTCTGCAACTTG
AGCCAAGAAATTGAACATGGCCACCAAATCATGCTCCTTCTGCGACCAACAGATTCCTGCTATGTGTAAA
TCATGTCCCTGTGGTTATATATTTATTAGCAGTACAAAATGCAAAGCATTCAGAGAAATCACCACCATCT
ACAGAAAACAAGCATGAGGCCAAGAGGAGGTGAACAGAGAGAGTTAGGTGAGAGAAGATAAATTCTATAG
TAAATAAAGATTTAGAAAACAGAAAGAGATCTCAAAGTAACAGTCATTCAGATCATATCAGATGAGGAAG
AAGACCTAAAAGTTCATCTGCCAAAAAACACAAGGAAGAAAGAGAAAAACAGGAAAAGGAAATTGACATC
TATGCTAACCTCTCTGATGAGAAGGCTTCATGTTTTCAGATGCCTTGGCAAAAGTAAATAGAAAAATTAT
CAAGCAAAGACTTATTCTCTGATATTTGTCTTCAAAATCTGTCGCCACTTTCTTCAGGATTACATCAGCA
AATGCTCAGACAGTCGTGGACTCAGACTGTAGAGTGAGGGCCATTGATTGCTTTTCTCTGTTTTCTAGTC
TGTTGCCACACTTTGGGAGCCAAGCCACGCGTTTAGACTTTACTGGGATTTCCTGTTTACCAAGGATTAT
TATCAGCGTTGTGTGTTGGGATTTACTAAATTTATTTATATAAACAAACAAACCTACCCCAAAATCCCTA
GTAACTAGATATATATTTATAGATGGAGGTGGGGTGGGATAGGAGTGTTGTGGAAGTATACAGGTGACAT
ACTTGGTAGTTTTCAGGTCTGCACCAGAGATGCAGTGTCTAAAGTCCTGTCATGAGAGTGACTTTTAAAT
GTATGTATTTCAGGCTTTCACCATTAACAGATACATATATACATTAAAAGCCCATTGACCTTTAATATGT
TGGTAATTGATATTTTATTGAATGGAGAATTACAAATATAGATTATAAATTGTCTTTAATTGACCATTAT
CTTGGATGCCATTTTAATGTTTTAAGATAGTAGTTATATTTTCAGAAACTTTCTAGAAAGTTTGGAAATT
TAAGCGCTATATGAAGAAAAGCATTTAAGGCTGAATCATATTTCAGATATAAGCACCTTGTTTTCTTGAA
TGTTTACTTACTGGTTTTAAAAAAAACTTTTCTGTTATCAAGATGGTGCCTGTTAACCTAAACACAGATA
TATTTATTATATAAATTGCAAAATATTTCTTAACTACTTGTGAACAATGATGTTTTGTCTGAATAAATGC
TCATTTATACATAATTCTTGTAATTATTTTAACTGTTACCTCATCCTGGGAAAAATAAACCTTAATATTG
AAAATGAATAGATTTAAAAAAAAGTAAGAATTGCTGGTCAATATTTATCTGAATCTTAGACTAGCTGGTA
TGGTGTATTTTTCTGTTTTGAAGTCTGGAAAATGTGGATAGCTGTTAGGATAGACCAGACATGGTTATTA
ACCCAATATTTGGGTAGAAAAGATGTTATCTTGTCGTCTTGTTTGGGAACAGTTGGGTATATGAAAGAGG
GTGATCATTTGTGTTTATCTTGTCTCCTGTGACTGCATGAACATTCTTTATTGTTACTACTTCAATACTG
TTTTCTATGTTTTGTGGCATAAATTTGTGGCAGTGGTGGGAGCAAGCAGGGAAGACAGTAAGGAAGTTAC
TGCATTTGCAACATTCATGTTCCTTATCAGCAAGTCTCTCAGTTCCCTCCTGCATCATCTTATGCACCTA
CACTGGTCTCTAGCTTTTACTACTCTCATATTTCTAGAGTTGGGCAATGCTGGTATATCATCATGCTGCC
CCTATAGGCACTATTATAACCCTTGACTCTGAGAAGTCTTGTGCACTCCTTCCTCACCAGGACCTAGAAT
CCACTATACATAACTGCTACTACCATAACTGCAGCCACTGCTACTGGCTATGACCTCAGCTGTTGCTTGC
AATCTGCTACTCCCTTTTAGCCAGGGCACAGAATTTCTCATCTCTAAGTCTTCTTTTTACTCTACTTTCT
CTGGTCCCTCTCCATTGTTATTGGAATCAATTTTATAGGGATTCATCATCTTTTTGGTATGGATACTACT
AAGTATCATGTATTATTTTACGCTGCTCTACTTTATTAAAGGCTAACTCTAGGGTTAGGTTATGGCCACC
TGACCTACAACAGAAAGAAAAAACAAAACAAAGCAACCCCACTGAAAACCAACTAACTAGTGTACTATTC
CCACTGGAGAGTATTGTCACTCATCTCATATTCTATTTGGTTTTATTTACCTTTCTAAGACATTTGCCAA
AGCATATACTTTATCTTGATATTTATATTAAATTTTTATGTAAGTTTATTTGATATGGTTAAAAATCTGT
AAAATCTGCAACAAAGGTTAGCTTAAAACTTACAACAAAAAAGATGATAATTAAAATATATACATGGGTA
ATCATAATTTACTATAGCCTGTTGAATATATAATTTGGGTTCAACTCTTTTTTTTTTTATAATCTCAGTT
TCATTTCTTTTTTCTTTTTTTTTTTATTAACTTGAGTATTTCTTATTTACATTTCGAGTGTTATTCCCTT
TCCCGGTTTCCGGGAAAACATCCCCCTCCCCCTCCCCTTCTCTATGGGTGTTCCCCTCCCAACCCTCCCC
CCCATTGCCGCCCTCCCCCCAACAATCTAGTTCACTGGGGGTTCAGCCTTAGCAGGACCCAGGGCTTCCC
CTTCCACTGGTGCTCTTACTAGGATATTCATTGCTACCTATGGGGTCAGAGTCCAGGGTCAGTCCATGTA
TAGTCTTTAGGTAGTGGCTTAGTCCCTGGAAGCTCTGGTTGCTTGACATTGTTGTACTTTTGGGGTCTCG
AGCCCCTTCAAGCTCTTCCAGTCCTTTCTCTGATTCCTTCAATGGGGGTCCTATTCTCAGTTCAGTGGTT
TGCTGCTGGCATTCGCCTCTGTATTTGCTGTATTCTGGCTGTGTCTCTCAGGAGCGACCTACATCCGGCT
CCTGTCAGCCTGCACTTCTTTGCTTCATCCATATTGTCTAATTGGGTGGCTGTATATGTATGGGCCACAT
GTGGGGCAGGCTCTGAATGGGTGTTCCTTCAGTCTCTGTTTTAATCTTTGCCTCTCCCTTCCCTGCCAAG
TGTATTCTTGTTCCCCTTTTAAAGAAGGAGTGAAGCATTCACATTTTGATCATCCGTCTTGAGTTTCATT
TGTTCTAGGCATCTAGGGTAATTCAAGCATTTGGGCTAATAGCCACTTATCAATGAGTGCATACCATGTA
TGTCTTTCTGTGATTGGGTTACCTCACTCAGGATGATATTTTCCAGTTCCAACCATTTGCCTACGAATTT
CATAAAGTCGTTGTTTTTGATAGCTGAGTAATATTCCATTGTATAGATGTACCACATTTTCTGTATCCAT
TCCTCTGTTGAAGGGCATCTGGGTTCTTTCCAGCTTCTGGCTATTATAAATAAGGCTGCGATGAACATAG
TGGAGCACGTGTCTCTTTTATATGTTGAGGCATCTTTTGGGTATATGCCCAAGAGAGGTATAGCTGGATC
ATCCTCAGGCAGTTCAATGTCCAATTTTCTGAGGAACCTCCAGACTGATTTCCAGAATGGTTGTACCAGT
CTGCAATCCCACCAACAATGGAGGAGTGTTCCTCTTTCTCCACATCCTCACCAGCATCTGCTGTCACCTG
AGTTTTTGATCTTAGCCATTCTCACTGGTGTGAGGTGAAATCTCAGGGTTATTTTGATTTGCATTTCCCT
TATGACTAAAGATGTTGAACATTTCTTTAGGTGTTTCTCAGCCATTCGGCATTCCTCAGCTGCGAATTCT
TTGTTTAGCTCTGAACCCTATTTTTAATAGGGTTATTTGACTCCCTGCGGTCTAACTTCTTGAGTTCTTT
GTATATTTTGGATATAAGGCCTCTATCTGTTGTAGGATTGGTAAAGATCTTTTCCCAATCTGTTGGTTGC
CGTTTTGTCCTAACCACAGTGTCCTTTGCCTTACAGAAGCTTTGCAGTTTTATGAGATCCCATTTGTCGA
TTCTTGATCTTAGAGCATAAGCCATTGGTGTTTTGTTCAGGAAATTTTTTCCAGTGCCCATGTGTTCCAG
ATGCTTCCCTAGTTTTTCTTCTATTAGTTTGAGTGTATCTGGTTTGATGTGGAGGTCCTTGATCCACTTG
GACTTAAGCTTTGTACAGGGTGATAAGCATGGATCGATCTGCATTCTTCTACATGTTGACCTCCAGTTGA
ACCAGCACCATTTGCTGAAAATGCTATCTTTTTTCCATTGGATGGTTTTGGCTCCTTTGTCAAAAATCAA
GTGACCATAGGTGTGTGGGTTCATTTCTGGGTCTTCAATTCTATTCCATTGGTCTATCTGTCTGTCTCTG
TACCAATACCATGCAGTTTTTATCACTATTGCTCTGTAATACTGCTTGAGTTCAGGGATAGTGATTCCCC
CTGAAGTCCTTTTATAGTTGAGGATAGCTTTAGCTATCCTGGGTTTTTTGTTATTCCAGATGAATTTGCA
AATTGTTCTGTCTAACTCTTTGAAGAATTGGATTGGTATTTTGATGGGGATTGCATTGAATCTGTAGATT
GCTTTTGGTAAAATGGCCATTTTTACTATATTAATCCTGCCAATCCATGAGCATGGGAGATCTTTCCATC
TTCTGAGGTCTTCTTCAATTTCTTTCTTCAGTGTCTTGAAGTTCTTATTGTACAGATCTTTTACTTGCTT
GGTTAAAGTTAAACCGAGGTACTTTATATTATTTGGGTCTATTATGATGGGTGTCGTTTCCCTAATTTCT
TTCTCGGCTTGTTTCTCTTTTGTATAGAGGAAGGCAACTGATTTATTTGAGTTAATTTTATACCCAGCCA
CTTTGCTGAAGTTGTTTATCAGCTTTAGCAGTTCTCTGGTGGAACTTTTGGGATCACTTAAATAAACTAT
CATGTCATCTGCAAATAGTGATATTTTGACCTCTTCTTTTCCGATCTGTATCCCTTTGATCTCCTTTTGT
TGTCTGATTGCTCTGGCTAGAACTTCAAGAACTATATTGAATAAGTAGGGAGAGAGTGGGCAGCCTTGTC
TAGTCCCTGATTTTAGTGGGATTGCTTCAAGTTTCTCTCCATTTAGTTTAATGTTAGCAACTGGTTTGCT
GTATATGGCTTTTACTATGTTTAGGTATGGGCCTTGAATTCCTATTCTTTCCAGGACTTTTATCATGAAG
GGGTGTTGAATTTTTTCAAATGCTTTCTCAGCATCTAATGAAATGATCATGTGGTTCTGTTCTTTCAGTT
TGTTTATATAATGGATCACGTTGATGGTTTTCCGTATATTAAACCATCCCTGCATGCCTGGGATGAAGCC
TACTTGATCATGGTGGATGATTGTTTTGATGTGCTCTTGTATTCGGTTTGCCAGAATTTTATTGAGTATT
TTTGCGTCGATATTCATAAGGGAAATTGGTCTGAAGTTCTCTTTCTTTGTTGTGTCTTTGTGTGGTTTAG
GTATAAGAGTAATTGTGGCTTCGTAGAAGGTATTCTGTAGTGCTCCATCTGTTTCAATTTTGTGGAATAG
TTTGGATAATATTGGTATGAGGTCTTCTATGAAGGTTTGATAGAATTCTGCACTAAACCCGTCTGGACCT
GGGCTCTTTTTGGTTGGGAGACCTTTAATGACTGCTTCTATTTCCTTAGGAGTTATGAGGTTGTTTAACT
GGTTTATCTGTTCCTGATTTAACTTCGATACCTGGTATCTGTCTAGGAAATTGTCCATTTCCTGAAGATT
TTCAAATTTTGTTGAATATAGGTTTTTATAGTAAGATCTGATGATTTTTTGAATTTCCTCTGAATCTGTA
GTTATGTCTCCCTTTTCATTTCTGATTTTGTTAATTTGGACACACTCTCTGTGTCCTCTCGTTAGTCTGG
CTAAGGGTTTATCTATCTTGTTGATTTTCTCAAAGAACCAACTTTTGGTTCTGTTGATTCTTTCTATGGT
CCTTTTTGTTTCTACTTGGTTGATTTCAGCTCTAAGTTTGATTATTTCCTGCCTTCTACTCCTCCTGGGT
GTATTTGCTTCTTTTTGTTCTAGAGCTTTTAGGTGTGCTGTCAAGCTGCTGACATATGCTCTTTCCTGTT
TCTTTCTGCAGGCACTCAGCGCTATGAGTTTTCCTCTTAGCACAGCTTTCATTGTGTCCCATAAGTTTGA
GTATGTTGTATCTTCATTTTCATTAAATTCTAAAAAGTTTTTAATTTCTTTCTTTATTTCTTCCTTGACC
AGGTTATCATTGAGTAGAGCATTGTTCAATTTCCACGTATATGTGGGTATTCTTCCCTTATTGTTATTGA
AGACCAGTTTTAGGCCGTGGTAGTCTGATAGCACGCATGGGATTATTTCTATCTTTCTGTACCCGTTGAG
GCCCGTTTTTTGACCAATTATATGGTCAATTTTGGAGAAAGTACCATGAGGAGCTGAGAAGAAGGTATAT
CCTTTTGCTTTAGGATAGAATGTTCTATAAATATCCGTTAAGTCCATTTGGCTCATGACTTCTCTTAGTC
TGTCGACATCACTGTTTAATTTCTGTTTCCATGATCTGTCCATTGATGAGAGTGGGGTGTTGAAATCTCC
CACTATTATTGTGTGAGGTGCAATGTGTGTTTTGAGCTTTAGTAAGGTTTCTTTTACGTATGTAGGTGCC
CTTGTATTTGGGGCATAGATATTTAGGATTGAGAGTTCATCTTGGTTGATTTTTCCTTTGATGAATATGA
AGTGTCCTTCCTTATCTTTTTTGATGACTTTTAGTTGGAAATTGATTTTATTTGATATTAGAATGGCTAC
TCCAGCTTGCTTCTTCTGACCACTTGCTTGGAAAGTTGTTTTCCAGCGTTTCACTCTGAGGTAGTATCTG
TCTTTGTCTCTGAGGTGTGTTTCCTGTAGGCAGCAGAATGCAGGGTCCTCGTTGCGTATCCAGTTTGTTA
ATCTATGTCTTTTTATTGGGGAGTTGAGGCCATTGATATTGAGAGATATTAAGGAATGGTGATTATTGCT
TCCCGTTATATTCATATTTGGATGTGAGGTTATGTTTGTGTGCTTTCATTCTCTTTGTTTTGTTGCCAAG
ACGATTAGTTTCTTGCTTCTTCTAGGGTATAGCTTGCCTCCTTATGTTGGGCTTTACCATTTATTATCCT
TTGTAGTGCTGGGTTTGTAGAAAGAGATTGTGTAAATTTGGTTTTGTCATGGAATATCTTGGTTTCTCCA
TCAATGTTAATTGATAGTTTTGCTGGATACAGTAACCTGGGCTGGCATTTGTGTTCTCTGAGGGTCTGTA
TGACATCAGTCCAGGATCTTCTGGCCTTCATAGTTTCTGGCGAGAAGTCTGGTGTGATTCTGATAGGTCT
CCATTTATATGTTACTTGACCTTTTTCCCTTACTGCTTTTAATATTCTTTCTTTATTTTGTGCGTTTGGT
GTTTTGACAATTATGTGACGGGAGGTGTTTCTTTTCTGGTCCAATCTATTTGGAGTACTGTAAGCTTCTT
GTATGCCTATGGGTATCTCTTTTTTTAGGTTAGGGAAGTTTTCTTCTATGATTTTGTTGAAGATATTTAC
TGGTCCTTTGAGCTGGGAGTCTTCACTCTCTTCTATACCTATTATCCTTAGGTTTGATCTTCTCATTGAG
TCCTGGATTTCCTGTATGTTTTGGACCAGTAGCTTTTTCCACTTTACATTATCTTTGACAGTTGAGTCAA
TGATTTCTATGGAATCTTCTGCTCCTGAAATTCTCTCTTCCATCTCTTGTATTTTGTTGGTGAAGCTCGT
ATCTACAGCTCCTTGTCTCTTCTTTTGGTTTTCTATATCCAGGGTTGTTTCCTTGTGTTCTTTCTTGATT
GCTTCTATTCCATTTTTAATTCCTTCAACTGTTTGATTGTATTTTCCTGGAATTCTTTCAGGGATTTTTG
TGTCTCCTCTCTATGGGCTTCTACTTGTTTATTTATGTTTTCCTGGAATTCTTTTAGGGATTTTTGCCAT
TCCTCTCTGTAGGGTTCTACTTGTTCTCTAAGGGAGTTCTTCATGTCTTTCTTGAAGTCCTCCAGCATCA
TGATCAAATATGATTTTGAAACTAGATCTTGCTTTTTTGGTGTGTTTGGATATTCCATGTTTGCTTTGGT
TGGAAAATTGGGCTCCGATGATGCCATGTAGTCTTGGTTTCTGTTGCTTGGGTTCCTGCACTTTCCTCAC
CATCAGATTATTTCTAGTGTTACTTTGTTCTGCTATTTCTGACAGTGGCTAGACTGTCCTATAAGCCTGT
GTGTCAGGGGTGCTGTAGACCTGTTTTCCTGTTTTCTTTCAGCCAGTTATGGGGACAGAGTGTTCTGCTT
TCGGGCATGTAGTTTTTCCTATCTACAGGTCTTCAGCTGTTCCTGTGGGCCTGTGTCTTGAGATCACCAG
GCAGGTTGCTTGCAGCAGAAAAGTTGGTCTTACCTGTGGTCCCGAGGCTCAAGTTTGCTGGTGAGGTGTT
GCTTAGGAGCACTCAGTGGGGGCAGCCACCAGGAAGATCTGTGCTGCCCTTTCCGGGAGCTTTCGTGCAC
CAGGGTCCAGATGGCGTTTGGTGTTTTCCTCTGGAATCAGTAATGTGTGCAGAGTGCAGTCTCTTTTGGT
TTCCCAGGCGTGTCTGCCTCTCTGAAGGTTTGGCTCTCCCTCCCACGGGATTTGGGTGCAGAGAACTGTT
TATCTGGTCGGTCCCTTCAGGTTCAGGCGGTGTCTCAGACGCAGTGGTCCTGCCGCTCCTGGGCCCTCCT
CTATGGGAACTGAGAGGTTGTATATAGTTTCCTTTTGGGCCAGGGATGTGGGCAGGGGTGGGCAGTGTTG
GTGGTCTCTTCCGCTCTACAGCCTCAGGAGTGCCCACCTGTCCAGGCGGTGAGGTCTCTCTCCCACGGGG
TTTGGGAGCAGTGAGCTGCTGCGGGCAGGGATCTGCCGGTTTGGGTGGATTCAACTCTTATTGTCAAGAA
TCACAGTTGGTTTTAAATAACATTTACCGTCTTGATTAAGATGACCATGTGATATAAACATCAAAAGAGA
TGGTTCCAAGATATTTTGGAATAGGGTAGATTCATATTTTGGAATATGAGATTCTTGTCCTGACAATGAA
AATAACAGGCAAGGACAAAAGTCATATAAACAAGTTTTACGTAAAATAAGATTTAAAAATAACATGTGTT
TGATAAATATGATATTAAGCTTAATCTACATGCATTTATATAGAGGATCAAAACTATAAAAGTAAATACA
AATATGGAAACATAAACAATTCTCTGCTTTAACTTTGTATTTTTTTTTTGTTAGGGTTTCTATTGTTTCA
ATGAAACACGATAACCAAAAGCAAGTTGAGGAGGAAGGGGTTTATTTGACTTAAACTTCCATACCATTGT
TCATCACCAAAAGAATTCAGGAGAGGTATTCAAACAGGACAGAAACATGTAGAGAGGAGCTGATAGAGAG
GCCTCAGACTGGTTCTGCTCACTGATTTACTTCTCATTGCTTATTCAGCCTGGTTTCTTATAAGACCCAG
ACCAGGAACAGAGCTATTCACAATGGGATGGGGCTTCCCCCATCAATCACTGATAAAGCAAATGCCCTTT
TGGCTTGATTATAGTCAGATTTTATGAAGGATTTTCTTAGTTGGGGCTTTCTTCTCTCAAATGTCTTTAA
TTTGTTTCAAGTTAACACAAAATTATCCAGTATAGATATGAAACCCAAGCAATCAGATAAAAAGGAAAAA
CAACACTAAAAAGGCAATGATAATTAGAGATGTAAATAAAAGGTAATAGATTTTATTCCTCTATTAAGGC
ACCAGAAGTGAAGTTTTGTTTGCTACATTTGCAATTATTTGTTCTTGTAAAAAAAAAGGCTAAATAGGTC
TTCTGAATGTCAGCTTTATCTCAGAATTATGTCACAGACTGATTCACTGATCTAAAATGTTGTCCTTGAA
TGTCTTCACATTCCAAAGTCTACAAAAGTCATTAGTTTTAAGTTTGTAGGGATTTTCTAATAATTTTGCT
AATTCTAATTTTCACTTTATATAGAGGGCTATGGCCAAATACATACTAGAGTTAATAAAATATACCAGAA
CCCAGAAAAAAACCTATTTAAAAGGTCAAGGCAGGAAATAGTTCCAGAAACAGAATAAAGCAATAGAGAA
GATAAAGGAAACCATCTCTTTGGAGAAATCAGTCCAGGTCACCTTCTGACTTAAAACTGCCAGTCTCTGG
CCAACCTAGCAGCCACTATCCAGAACTAGCATTCCCAATTGGGTCTTCTATTGAAAACATGACTTTGAAA
AATACCAGCAGATAAGTCATTAGATATGATCTAGTCAGGATTTTGGATAGCAAAAATCTGTGTTAATCTA
GATAAAGAATAACAGAAGCTAGAGAAACAGTTGCACAATCTAGGATGATAAAGGAAAAAAGACAAGCTAA
GAATGTGGAAAGAGAGAAGAAAAACTGAAGATTCTCGAGCCATCAGAAACTAGGATATTCCTATCTTATG
ATGCAGCTAGACAATAGCCTAGTCTGACAAAGAGCCCTAAGGTCTATTCAGGCTAACAGAAACTGACTTG
AAAATACATGTCCTATACCACTCCTGGGCATATACCCAAATGATGCCCCAACATATAACAAAGACACGTG
CTCCACTATATTCATAGCAGCCTTATTTATAATAGCCAGAAGCTGGAAAGAACCCAGATGCCCTTCAACA
GAGGAATGGATACAGAAAATGTGGTACATCTACACAATGGAATATTACTCAGCTATCAAAAACAACGAGT
TTATGAAATTCATAGGCAAATGGATGGAACTGGAAAATATCATCCTGAGTAAGGTAACCCAATCACAGAA
AATACATGTCTAGCCTCTTTATCTTTGCTAACTTTAACTTTTAATTATTTGGATAAACTGGGTAAAAACA
AAAACTATGAATTTTATAACAGTATGCTATAAAAACAATAAATACAATTCTCAGTCTCTCTATGATCTCC
ATTTATACTAACCACTGAGTGAAACTGTGCCAAGCTTTGACTACTGCCAGGACCCTTATTGAACTGTAAA
CACTGTAAAATTGACTGCCCCTTTTTGCCAAAGAAGTATATAATATAAATTGTCTCACCCATCAGAAAGT
CTCTTGGATCTTCTGAATCTAGCTGGTAAAGGCTATTGTTACCGAGTGTGGTAGGAGAAGATTTTTTTTT
TTTTTTTGGATTTAGCCTCTCCAACATGGAGATGTTTTTCAGTTGCCTAGAAGCACAAATGTGCCGTTGC
TTTACACAGATGAGAAGTCTGAAGCTGGCACGATGGCTCAGCAGGTAAGAGTGCTTGCTGTCCAGCCTGA
GGGCCTGAATTAGGCTCGCAGGACCCCCATGGTAGAAGGAAAGAATTGACTCTCACAAGTTCTAATCTAG
TCTCCATGTGTGTGAGGTATGCAGGTGCACATGCTTGTGCACAGACACATACATACACAATAAATAAATT
TTAAAGTAATTTTTTTTATTAACTTGAGTATTTATTATTTACATTTCGAGTGTTATTCCCTTTCCCGGTT
TCCGGGCAAACATCCCCCTAATCCCTCCCCCTCCCCTTCCTTATGGGTGTTCCCCTCCCCATCCTCCCCC
CATTGCCACCCTCCCCCCATAGTCTAGTTCACTGGGGGTTCAGTCTTAGCAGGACCCAGGGCTTCCCCTT
CCACTGGTGCTCTTACTAGGATATTCATTGCTACCTATGAGGTCAGAGTCCAGGGTCAGTCCATGTATAG
TCTTTGGGTAGTGGCTTAGTCCCTGGAAGCTCTGGTTGCTTGGCATTGTTGTACATATGGGGTCTCGAGC
ATCAAGCTCTTCCAGTTCTTTCTCTGATCCCTTCAACGGGGGTCCTGTTCTCAGTTCAGTGGTTTGCTGC
TGGCATTCGCCTCTGTATTTGCTGTATTCTGGCTGTGTCTCTCAGGAGCGATCTACATCCGGCTCCTGTC
GGTCTGCACTTCTTTGCTTCATCCATCTTGTCTAATTGGATGGCTGTATATGTATGGGCCACATGTGGGG
CAGGCTCTGAATGGGTGTTCCTTCAGTCTCTGTTTTAATCTTTGCCTCTCCCTTCCCTGCCAAGGGTATT
CTTGTTCCCCTTTTAAAGAAGGAGTGAAGCATTCACATTTTGATCATCCGTCTTGAGTTTCATTTGTTCT
AGGCATCTAGGGTAATTCAAGCATTTGGGCTAATAGCCACTTATCAATGAGTGCATACCATGTGTGTTTT
TCTGTGATTGGGTTAGCTCACTCAGGATGATGTTTTCCAGTTCCAACCATTTGCCTACAAATTTCATAAA
GTCATTGTTTTTGATAGCTGAGTAATATTCCATTGTGTAGATGTACCACATTTTCTGTATCCATTGGTAG
[truncated: 80,512,887 more chars]
