# Supplementary material for: The SHR/Akr Y chromosome reveals repeated turnover of the rat pseudoautosomal region
Source: bioRxiv. 2025 Jun 1:2025.05.28.656580. Preprint. [Version 1] doi: 10.1101/2025.05.28.656580 (PMC12154609; doi:10.1101/2025.05.28.656580)
Supplement: Supplement 11 [file media-11.txt]

##gff-version 3
X_XTR	BLAT	match_part	17070	17619	99.61	+	.	Parent=Dkc1x_mid1;Target=Dkc1x 1 550
X_XTR	BLAT	match_part	18744	18814	99.61	+	.	Parent=Dkc1x_mid1;Target=Dkc1x 551 621
X_XTR	BLAT	match_part	19242	19328	99.61	+	.	Parent=Dkc1x_mid1;Target=Dkc1x 622 708
X_XTR	BLAT	match_part	19688	19779	99.61	+	.	Parent=Dkc1x_mid1;Target=Dkc1x 709 800
X_XTR	BLAT	match_part	20977	21161	99.61	+	.	Parent=Dkc1x_mid1;Target=Dkc1x 801 985
X_XTR	BLAT	match_part	21764	21828	99.61	+	.	Parent=Dkc1x_mid1;Target=Dkc1x 986 1050
X_XTR	BLAT	match_part	23521	23647	99.61	+	.	Parent=Dkc1x_mid1;Target=Dkc1x 1051 1177
X_XTR	BLAT	match_part	24366	24496	99.61	+	.	Parent=Dkc1x_mid1;Target=Dkc1x 1178 1308
X_XTR	BLAT	match_part	25691	25834	99.61	+	.	Parent=Dkc1x_mid1;Target=Dkc1x 1309 1452
X_XTR	BLAT	match_part	29576	29696	99.61	+	.	Parent=Dkc1x_mid1;Target=Dkc1x 1453 1573
X_XTR	BLAT	match_part	30742	30860	99.61	+	.	Parent=Dkc1x_mid1;Target=Dkc1x 1574 1692
X_XTR	BLAT	match_part	31503	31606	99.61	+	.	Parent=Dkc1x_mid1;Target=Dkc1x 1693 1796
X_XTR	BLAT	match_part	32331	32409	99.61	+	.	Parent=Dkc1x_mid1;Target=Dkc1x 1797 1875
X_XTR	BLAT	match_part	32839	32961	99.61	+	.	Parent=Dkc1x_mid1;Target=Dkc1x 1876 1998
X_XTR	BLAT	match_part	33130	33407	99.61	+	.	Parent=Dkc1x_mid1;Target=Dkc1x 1999 2276
X_XTR	BLAT	match_part	33410	33417	99.61	+	.	Parent=Dkc1x_mid1;Target=Dkc1x 2277 2284
X_XTR	BLAT	match_part	477997	478797	99.93	-	.	Parent=Mpp1x_mid1;Target=Mpp1x 2675 1906
X_XTR	BLAT	match_part	479080	479154	99.93	-	.	Parent=Mpp1x_mid1;Target=Mpp1x 1905 1783
X_XTR	BLAT	match_part	479765	479967	99.93	-	.	Parent=Mpp1x_mid1;Target=Mpp1x 1782 1701
X_XTR	BLAT	match_part	480293	480373	99.93	-	.	Parent=Mpp1x_mid1;Target=Mpp1x 1700 1615
X_XTR	BLAT	match_part	480638	480718	99.93	-	.	Parent=Mpp1x_mid1;Target=Mpp1x 1614 1546
X_XTR	BLAT	match_part	480945	481051	99.93	-	.	Parent=Mpp1x_mid1;Target=Mpp1x 1545 1349
X_XTR	BLAT	match_part	481363	481559	99.93	-	.	Parent=Mpp1x_mid1;Target=Mpp1x 1348 1242
X_XTR	BLAT	match_part	482029	482097	99.93	-	.	Parent=Mpp1x_mid1;Target=Mpp1x 1241 1161
X_XTR	BLAT	match_part	482546	482631	99.93	-	.	Parent=Mpp1x_mid1;Target=Mpp1x 1160 1080
X_XTR	BLAT	match_part	483142	483223	99.93	-	.	Parent=Mpp1x_mid1;Target=Mpp1x 1079 877
X_XTR	BLAT	match_part	484311	484433	99.93	-	.	Parent=Mpp1x_mid1;Target=Mpp1x 876 802
X_XTR	BLAT	match_part	486371	487140	99.93	-	.	Parent=Mpp1x_mid1;Target=Mpp1x 801 1
X_XTR	BLAT	match_part	488692	488823	97.08	-	.	Parent=Smim9x_mid1;Target=Smim9x 1061 577
X_XTR	BLAT	match_part	490280	490415	97.08	-	.	Parent=Smim9x_mid1;Target=Smim9x 576 300
X_XTR	BLAT	match_part	490745	491021	97.08	-	.	Parent=Smim9x_mid1;Target=Smim9x 299 164
X_XTR	BLAT	match_part	491154	491638	97.08	-	.	Parent=Smim9x_mid1;Target=Smim9x 163 32
X_XTR	BLAT	match_part	490945	491045	97.90	+	.	Parent=Hsfx3lx_mid1;Target=Hsfx3lx 1 101
X_XTR	BLAT	match_part	491448	492560	97.90	+	.	Parent=Hsfx3lx_mid1;Target=Hsfx3lx 102 1214
X_XTR	BLAT	match_part	493400	493497	97.45	+	.	Parent=Vbp1x_mid1;Target=Vbp1x 1 98
X_XTR	BLAT	match_part	506520	506644	97.45	+	.	Parent=Vbp1x_mid1;Target=Vbp1x 99 223
X_XTR	BLAT	match_part	506991	507057	97.45	+	.	Parent=Vbp1x_mid1;Target=Vbp1x 224 290
X_XTR	BLAT	match_part	508084	508182	97.45	+	.	Parent=Vbp1x_mid1;Target=Vbp1x 291 389
X_XTR	BLAT	match_part	509322	509460	97.45	+	.	Parent=Vbp1x_mid1;Target=Vbp1x 390 528
X_XTR	BLAT	match_part	511036	511272	97.45	+	.	Parent=Vbp1x_mid1;Target=Vbp1x 529 765
chrY	BLAT	match_part	19115	19351	96.96	-	.	Parent=Vbp1y_mid1;Target=Vbp1y 789 692
chrY	BLAT	match_part	20927	21065	96.96	-	.	Parent=Vbp1y_mid1;Target=Vbp1y 691 567
chrY	BLAT	match_part	22205	22303	96.96	-	.	Parent=Vbp1y_mid1;Target=Vbp1y 566 500
chrY	BLAT	match_part	23222	23288	96.96	-	.	Parent=Vbp1y_mid1;Target=Vbp1y 499 401
chrY	BLAT	match_part	23636	23760	96.96	-	.	Parent=Vbp1y_mid1;Target=Vbp1y 400 262
chrY	BLAT	match_part	37121	37218	96.96	-	.	Parent=Vbp1y_mid1;Target=Vbp1y 261 25
chrY	BLAT	match_part	38057	39169	98.78	-	.	Parent=Hsfx3ly_mid1;Target=Hsfx3ly 1229 1129
chrY	BLAT	match_part	39788	39888	98.78	-	.	Parent=Hsfx3ly_mid1;Target=Hsfx3ly 1128 16
chrY	BLAT	match_part	39019	39679	97.58	+	.	Parent=Smim9y_mid1;Target=Smim9y 1 661
chrY	BLAT	match_part	39812	40088	97.58	+	.	Parent=Smim9y_mid1;Target=Smim9y 662 938
chrY	BLAT	match_part	40418	40553	97.58	+	.	Parent=Smim9y_mid1;Target=Smim9y 939 1074
chrY	BLAT	match_part	41897	42031	97.58	+	.	Parent=Smim9y_mid1;Target=Smim9y 1075 1209
chrY	BLAT	match_part	43508	44280	98.91	+	.	Parent=Mpp1y_mid1;Target=Mpp1y 1 773
chrY	BLAT	match_part	46135	46257	98.91	+	.	Parent=Mpp1y_mid1;Target=Mpp1y 774 896
chrY	BLAT	match_part	47339	47420	98.91	+	.	Parent=Mpp1y_mid1;Target=Mpp1y 897 978
chrY	BLAT	match_part	47931	48016	98.91	+	.	Parent=Mpp1y_mid1;Target=Mpp1y 979 1064
chrY	BLAT	match_part	48453	48521	98.91	+	.	Parent=Mpp1y_mid1;Target=Mpp1y 1065 1133
chrY	BLAT	match_part	48991	49187	98.91	+	.	Parent=Mpp1y_mid1;Target=Mpp1y 1134 1330
chrY	BLAT	match_part	49498	49604	98.91	+	.	Parent=Mpp1y_mid1;Target=Mpp1y 1331 1437
chrY	BLAT	match_part	49831	49911	98.91	+	.	Parent=Mpp1y_mid1;Target=Mpp1y 1438 1518
chrY	BLAT	match_part	50176	50256	98.91	+	.	Parent=Mpp1y_mid1;Target=Mpp1y 1519 1599
chrY	BLAT	match_part	50581	50783	98.91	+	.	Parent=Mpp1y_mid1;Target=Mpp1y 1600 1802
chrY	BLAT	match_part	51393	51467	98.91	+	.	Parent=Mpp1y_mid1;Target=Mpp1y 1803 1877
chrY	BLAT	match_part	51750	52463	98.91	+	.	Parent=Mpp1y_mid1;Target=Mpp1y 1878 2591
chrY	BLAT	match_part	52464	52595	98.91	+	.	Parent=Mpp1y_mid1;Target=Mpp1y 2593 2724
chrY	BLAT	match_part	187382	187389	99.74	-	.	Parent=Dkc1y_mid1;Target=Dkc1y 2291 1742
chrY	BLAT	match_part	187392	187670	99.74	-	.	Parent=Dkc1y_mid1;Target=Dkc1y 1741 1671
chrY	BLAT	match_part	187839	187961	99.74	-	.	Parent=Dkc1y_mid1;Target=Dkc1y 1670 1584
chrY	BLAT	match_part	188336	188414	99.74	-	.	Parent=Dkc1y_mid1;Target=Dkc1y 1583 1492
chrY	BLAT	match_part	189141	189244	99.74	-	.	Parent=Dkc1y_mid1;Target=Dkc1y 1491 1307
chrY	BLAT	match_part	189822	189940	99.74	-	.	Parent=Dkc1y_mid1;Target=Dkc1y 1306 1242
chrY	BLAT	match_part	190991	191111	99.74	-	.	Parent=Dkc1y_mid1;Target=Dkc1y 1241 1115
chrY	BLAT	match_part	194851	194994	99.74	-	.	Parent=Dkc1y_mid1;Target=Dkc1y 1114 984
chrY	BLAT	match_part	196185	196315	99.74	-	.	Parent=Dkc1y_mid1;Target=Dkc1y 983 840
chrY	BLAT	match_part	197034	197160	99.74	-	.	Parent=Dkc1y_mid1;Target=Dkc1y 839 719
chrY	BLAT	match_part	198859	198923	99.74	-	.	Parent=Dkc1y_mid1;Target=Dkc1y 718 600
chrY	BLAT	match_part	199526	199710	99.74	-	.	Parent=Dkc1y_mid1;Target=Dkc1y 599 496
chrY	BLAT	match_part	200906	200997	99.74	-	.	Parent=Dkc1y_mid1;Target=Dkc1y 495 417
chrY	BLAT	match_part	201357	201443	99.74	-	.	Parent=Dkc1y_mid1;Target=Dkc1y 416 294
chrY	BLAT	match_part	201845	201915	99.74	-	.	Parent=Dkc1y_mid1;Target=Dkc1y 293 15
chrY	BLAT	match_part	203040	203589	99.74	-	.	Parent=Dkc1y_mid1;Target=Dkc1y 14 7
chrY	BLAT	match_part	230979	231467	100.00	+	.	Parent=Sry4_mid1;Target=Sry4 1 489
chrY	BLAT	match_part	280247	285255	100.00	-	.	Parent=Med14y_mid1;Target=Med14y 5009 1
chrY	BLAT	match_part	366672	367380	100.00	+	.	Parent=Tspy1_mid1;Target=Tspy1 1 709
chrY	BLAT	match_part	368542	368619	100.00	+	.	Parent=Tspy1_mid1;Target=Tspy1 710 787
chrY	BLAT	match_part	368762	368873	100.00	+	.	Parent=Tspy1_mid1;Target=Tspy1 788 899
chrY	BLAT	match_part	368958	369103	100.00	+	.	Parent=Tspy1_mid1;Target=Tspy1 900 1045
chrY	BLAT	match_part	369198	369295	100.00	+	.	Parent=Tspy1_mid1;Target=Tspy1 1046 1143
chrY	BLAT	match_part	369895	369987	100.00	+	.	Parent=Tspy1_mid1;Target=Tspy1 1144 1236
chrY	BLAT	match_part	397261	397320	100.00	+	.	Parent=Zfy_v2_mid1;Target=Zfy_v2 1 60
chrY	BLAT	match_part	397418	397495	100.00	+	.	Parent=Zfy_v2_mid1;Target=Zfy_v2 61 138
chrY	BLAT	match_part	399346	399490	100.00	+	.	Parent=Zfy_v2_mid1;Target=Zfy_v2 139 283
chrY	BLAT	match_part	406658	406745	100.00	+	.	Parent=Zfy_v2_mid1;Target=Zfy_v2 284 371
chrY	BLAT	match_part	424761	425312	100.00	+	.	Parent=Zfy_v2_mid1;Target=Zfy_v2 372 923
chrY	BLAT	match_part	429253	429402	100.00	+	.	Parent=Zfy_v2_mid1;Target=Zfy_v2 924 1073
chrY	BLAT	match_part	429863	430003	100.00	+	.	Parent=Zfy_v2_mid1;Target=Zfy_v2 1074 1214
chrY	BLAT	match_part	433156	433278	100.00	+	.	Parent=Zfy_v2_mid1;Target=Zfy_v2 1215 1337
chrY	BLAT	match_part	434580	434720	100.00	+	.	Parent=Zfy_v2_mid1;Target=Zfy_v2 1338 1478
chrY	BLAT	match_part	435715	437403	100.00	+	.	Parent=Zfy_v2_mid1;Target=Zfy_v2 1479 3167
chrY	BLAT	match_part	397440	397495	100.00	+	.	Parent=Zfy_v1_mid1;Target=Zfy_v1 1 56
chrY	BLAT	match_part	399409	399490	100.00	+	.	Parent=Zfy_v1_mid1;Target=Zfy_v1 57 138
chrY	BLAT	match_part	406658	406745	100.00	+	.	Parent=Zfy_v1_mid1;Target=Zfy_v1 139 226
chrY	BLAT	match_part	424761	425312	100.00	+	.	Parent=Zfy_v1_mid1;Target=Zfy_v1 227 778
chrY	BLAT	match_part	429253	429402	100.00	+	.	Parent=Zfy_v1_mid1;Target=Zfy_v1 779 928
chrY	BLAT	match_part	429863	430003	100.00	+	.	Parent=Zfy_v1_mid1;Target=Zfy_v1 929 1069
chrY	BLAT	match_part	433156	433278	100.00	+	.	Parent=Zfy_v1_mid1;Target=Zfy_v1 1070 1192
chrY	BLAT	match_part	434580	434720	100.00	+	.	Parent=Zfy_v1_mid1;Target=Zfy_v1 1193 1333
chrY	BLAT	match_part	435715	437403	100.00	+	.	Parent=Zfy_v1_mid1;Target=Zfy_v1 1334 3022
chrY	BLAT	match_part	451480	451902	100.00	+	.	Parent=nonHMGSry_mid1;Target=nonHMGSry 1 423
chrY	BLAT	match_part	496691	497209	100.00	-	.	Parent=Sry4a_mid1;Target=Sry4a 519 1
chrY	BLAT	match_part	545971	546480	100.00	+	.	Parent=Sry1_mid1;Target=Sry1 1 510
chrY	BLAT	match_part	572717	573226	100.00	+	.	Parent=Sry3c_mid1;Target=Sry3c 1 510
chrY	BLAT	match_part	610598	610669	100.00	+	.	Parent=Rbmy1j_mid1;Target=Rbmy1j 1 72
chrY	BLAT	match_part	614627	614739	100.00	+	.	Parent=Rbmy1j_mid1;Target=Rbmy1j 73 185
chrY	BLAT	match_part	615116	615222	100.00	+	.	Parent=Rbmy1j_mid1;Target=Rbmy1j 186 292
chrY	BLAT	match_part	615817	615994	100.00	+	.	Parent=Rbmy1j_mid1;Target=Rbmy1j 293 470
chrY	BLAT	match_part	617547	617699	100.00	+	.	Parent=Rbmy1j_mid1;Target=Rbmy1j 471 623
chrY	BLAT	match_part	618265	618373	100.00	+	.	Parent=Rbmy1j_mid1;Target=Rbmy1j 624 732
chrY	BLAT	match_part	619684	619773	100.00	+	.	Parent=Rbmy1j_mid1;Target=Rbmy1j 733 822
chrY	BLAT	match_part	619851	619939	100.00	+	.	Parent=Rbmy1j_mid1;Target=Rbmy1j 823 911
chrY	BLAT	match_part	620239	620903	100.00	+	.	Parent=Rbmy1j_mid1;Target=Rbmy1j 912 1576
chrY	BLAT	match_part	653068	653253	99.18	+	.	Parent=Uba1y1_v1_mid1;Target=Uba1y1_v1 1 186
chrY	BLAT	match_part	655360	655476	99.18	+	.	Parent=Uba1y1_v1_mid1;Target=Uba1y1_v1 187 303
chrY	BLAT	match_part	655599	655654	99.18	+	.	Parent=Uba1y1_v1_mid1;Target=Uba1y1_v1 304 359
chrY	BLAT	match_part	655739	655907	99.18	+	.	Parent=Uba1y1_v1_mid1;Target=Uba1y1_v1 360 528
chrY	BLAT	match_part	655994	656128	99.18	+	.	Parent=Uba1y1_v1_mid1;Target=Uba1y1_v1 529 663
chrY	BLAT	match_part	656688	656794	99.18	+	.	Parent=Uba1y1_v1_mid1;Target=Uba1y1_v1 664 770
chrY	BLAT	match_part	657009	657099	99.18	+	.	Parent=Uba1y1_v1_mid1;Target=Uba1y1_v1 771 861
chrY	BLAT	match_part	657781	657913	99.18	+	.	Parent=Uba1y1_v1_mid1;Target=Uba1y1_v1 862 994
chrY	BLAT	match_part	659450	659547	99.18	+	.	Parent=Uba1y1_v1_mid1;Target=Uba1y1_v1 995 1092
chrY	BLAT	match_part	659642	659788	99.18	+	.	Parent=Uba1y1_v1_mid1;Target=Uba1y1_v1 1093 1239
chrY	BLAT	match_part	659900	660076	99.18	+	.	Parent=Uba1y1_v1_mid1;Target=Uba1y1_v1 1240 1416
chrY	BLAT	match_part	660186	660290	99.18	+	.	Parent=Uba1y1_v1_mid1;Target=Uba1y1_v1 1417 1521
chrY	BLAT	match_part	660377	660457	99.18	+	.	Parent=Uba1y1_v1_mid1;Target=Uba1y1_v1 1522 1602
chrY	BLAT	match_part	660792	660947	99.18	+	.	Parent=Uba1y1_v1_mid1;Target=Uba1y1_v1 1603 1758
chrY	BLAT	match_part	662689	662854	99.18	+	.	Parent=Uba1y1_v1_mid1;Target=Uba1y1_v1 1759 1924
chrY	BLAT	match_part	663066	663262	99.18	+	.	Parent=Uba1y1_v1_mid1;Target=Uba1y1_v1 1925 2121
chrY	BLAT	match_part	665152	665216	99.18	+	.	Parent=Uba1y1_v1_mid1;Target=Uba1y1_v1 2122 2186
chrY	BLAT	match_part	665416	665611	99.18	+	.	Parent=Uba1y1_v1_mid1;Target=Uba1y1_v1 2187 2382
chrY	BLAT	match_part	666216	666290	99.18	+	.	Parent=Uba1y1_v1_mid1;Target=Uba1y1_v1 2383 2457
chrY	BLAT	match_part	666397	666586	99.18	+	.	Parent=Uba1y1_v1_mid1;Target=Uba1y1_v1 2458 2647
chrY	BLAT	match_part	667726	667814	99.18	+	.	Parent=Uba1y1_v1_mid1;Target=Uba1y1_v1 2648 2736
chrY	BLAT	match_part	674084	674176	99.18	+	.	Parent=Uba1y1_v1_mid1;Target=Uba1y1_v1 2737 2829
chrY	BLAT	match_part	674300	674491	99.18	+	.	Parent=Uba1y1_v1_mid1;Target=Uba1y1_v1 2830 3021
chrY	BLAT	match_part	675044	675145	99.18	+	.	Parent=Uba1y1_v1_mid1;Target=Uba1y1_v1 3022 3123
chrY	BLAT	match_part	675236	675336	99.18	+	.	Parent=Uba1y1_v1_mid1;Target=Uba1y1_v1 3124 3224
chrY	BLAT	match_part	675498	675800	99.18	+	.	Parent=Uba1y1_v1_mid1;Target=Uba1y1_v1 3225 3527
chrY	BLAT	match_part	653078	653253	99.02	+	.	Parent=Uba1y1_v2_mid1;Target=Uba1y1_v2 1 176
chrY	BLAT	match_part	655360	655476	99.02	+	.	Parent=Uba1y1_v2_mid1;Target=Uba1y1_v2 177 293
chrY	BLAT	match_part	655599	655654	99.02	+	.	Parent=Uba1y1_v2_mid1;Target=Uba1y1_v2 294 349
chrY	BLAT	match_part	655739	655907	99.02	+	.	Parent=Uba1y1_v2_mid1;Target=Uba1y1_v2 350 518
chrY	BLAT	match_part	655994	656128	99.02	+	.	Parent=Uba1y1_v2_mid1;Target=Uba1y1_v2 519 653
chrY	BLAT	match_part	656688	656794	99.02	+	.	Parent=Uba1y1_v2_mid1;Target=Uba1y1_v2 654 760
chrY	BLAT	match_part	657009	657099	99.02	+	.	Parent=Uba1y1_v2_mid1;Target=Uba1y1_v2 761 851
chrY	BLAT	match_part	657781	657913	99.02	+	.	Parent=Uba1y1_v2_mid1;Target=Uba1y1_v2 852 984
chrY	BLAT	match_part	659450	659547	99.02	+	.	Parent=Uba1y1_v2_mid1;Target=Uba1y1_v2 985 1082
chrY	BLAT	match_part	659642	659788	99.02	+	.	Parent=Uba1y1_v2_mid1;Target=Uba1y1_v2 1083 1229
chrY	BLAT	match_part	659900	660076	99.02	+	.	Parent=Uba1y1_v2_mid1;Target=Uba1y1_v2 1230 1406
chrY	BLAT	match_part	660186	660290	99.02	+	.	Parent=Uba1y1_v2_mid1;Target=Uba1y1_v2 1407 1511
chrY	BLAT	match_part	660377	660457	99.02	+	.	Parent=Uba1y1_v2_mid1;Target=Uba1y1_v2 1512 1592
chrY	BLAT	match_part	660792	660947	99.02	+	.	Parent=Uba1y1_v2_mid1;Target=Uba1y1_v2 1593 1748
chrY	BLAT	match_part	662689	662854	99.02	+	.	Parent=Uba1y1_v2_mid1;Target=Uba1y1_v2 1749 1914
chrY	BLAT	match_part	663066	663262	99.02	+	.	Parent=Uba1y1_v2_mid1;Target=Uba1y1_v2 1915 2111
chrY	BLAT	match_part	665152	665216	99.02	+	.	Parent=Uba1y1_v2_mid1;Target=Uba1y1_v2 2112 2176
chrY	BLAT	match_part	665416	665611	99.02	+	.	Parent=Uba1y1_v2_mid1;Target=Uba1y1_v2 2177 2372
chrY	BLAT	match_part	666216	666290	99.02	+	.	Parent=Uba1y1_v2_mid1;Target=Uba1y1_v2 2373 2447
chrY	BLAT	match_part	666397	666586	99.02	+	.	Parent=Uba1y1_v2_mid1;Target=Uba1y1_v2 2448 2637
chrY	BLAT	match_part	667726	667814	99.02	+	.	Parent=Uba1y1_v2_mid1;Target=Uba1y1_v2 2638 2726
chrY	BLAT	match_part	674084	674176	99.02	+	.	Parent=Uba1y1_v2_mid1;Target=Uba1y1_v2 2727 2819
chrY	BLAT	match_part	674300	674491	99.02	+	.	Parent=Uba1y1_v2_mid1;Target=Uba1y1_v2 2820 3011
chrY	BLAT	match_part	675044	675145	99.02	+	.	Parent=Uba1y1_v2_mid1;Target=Uba1y1_v2 3012 3113
chrY	BLAT	match_part	675236	675336	99.02	+	.	Parent=Uba1y1_v2_mid1;Target=Uba1y1_v2 3114 3214
chrY	BLAT	match_part	675498	675726	99.02	+	.	Parent=Uba1y1_v2_mid1;Target=Uba1y1_v2 3215 3443
chrY	BLAT	match_part	1034193	1034368	99.02	+	.	Parent=Uba1y1_v2_mid1;Target=Uba1y1_v2 3472 3647
chrY	BLAT	match_part	1036320	1036436	99.02	+	.	Parent=Uba1y1_v2_mid1;Target=Uba1y1_v2 3648 3764
chrY	BLAT	match_part	1036559	1036614	99.02	+	.	Parent=Uba1y1_v2_mid1;Target=Uba1y1_v2 3765 3820
chrY	BLAT	match_part	1036699	1036867	99.02	+	.	Parent=Uba1y1_v2_mid1;Target=Uba1y1_v2 3821 3989
chrY	BLAT	match_part	1036954	1037088	99.02	+	.	Parent=Uba1y1_v2_mid1;Target=Uba1y1_v2 3990 4124
chrY	BLAT	match_part	1037647	1037753	99.02	+	.	Parent=Uba1y1_v2_mid1;Target=Uba1y1_v2 4125 4231
chrY	BLAT	match_part	1037966	1038056	99.02	+	.	Parent=Uba1y1_v2_mid1;Target=Uba1y1_v2 4232 4322
chrY	BLAT	match_part	1038739	1038871	99.02	+	.	Parent=Uba1y1_v2_mid1;Target=Uba1y1_v2 4323 4455
chrY	BLAT	match_part	1040410	1040507	99.02	+	.	Parent=Uba1y1_v2_mid1;Target=Uba1y1_v2 4456 4553
chrY	BLAT	match_part	1040602	1040748	99.02	+	.	Parent=Uba1y1_v2_mid1;Target=Uba1y1_v2 4554 4700
chrY	BLAT	match_part	1040860	1041036	99.02	+	.	Parent=Uba1y1_v2_mid1;Target=Uba1y1_v2 4701 4877
chrY	BLAT	match_part	1041146	1041250	99.02	+	.	Parent=Uba1y1_v2_mid1;Target=Uba1y1_v2 4878 4982
chrY	BLAT	match_part	1041337	1041417	99.02	+	.	Parent=Uba1y1_v2_mid1;Target=Uba1y1_v2 4983 5063
chrY	BLAT	match_part	1041751	1041906	99.02	+	.	Parent=Uba1y1_v2_mid1;Target=Uba1y1_v2 5064 5219
chrY	BLAT	match_part	1043650	1043815	99.02	+	.	Parent=Uba1y1_v2_mid1;Target=Uba1y1_v2 5220 5385
chrY	BLAT	match_part	1044027	1044223	99.02	+	.	Parent=Uba1y1_v2_mid1;Target=Uba1y1_v2 5386 5582
chrY	BLAT	match_part	1046119	1046183	99.02	+	.	Parent=Uba1y1_v2_mid1;Target=Uba1y1_v2 5583 5647
chrY	BLAT	match_part	1046383	1046578	99.02	+	.	Parent=Uba1y1_v2_mid1;Target=Uba1y1_v2 5648 5843
chrY	BLAT	match_part	1047183	1047257	99.02	+	.	Parent=Uba1y1_v2_mid1;Target=Uba1y1_v2 5844 5918
chrY	BLAT	match_part	1047364	1047553	99.02	+	.	Parent=Uba1y1_v2_mid1;Target=Uba1y1_v2 5919 6108
chrY	BLAT	match_part	1048693	1048781	99.02	+	.	Parent=Uba1y1_v2_mid1;Target=Uba1y1_v2 6109 6197
chrY	BLAT	match_part	1055095	1055187	99.02	+	.	Parent=Uba1y1_v2_mid1;Target=Uba1y1_v2 6198 6290
chrY	BLAT	match_part	1055311	1055502	99.02	+	.	Parent=Uba1y1_v2_mid1;Target=Uba1y1_v2 6291 6482
chrY	BLAT	match_part	1056061	1056162	99.02	+	.	Parent=Uba1y1_v2_mid1;Target=Uba1y1_v2 6483 6584
chrY	BLAT	match_part	1056253	1056353	99.02	+	.	Parent=Uba1y1_v2_mid1;Target=Uba1y1_v2 6585 6685
chrY	BLAT	match_part	1056515	1056743	99.02	+	.	Parent=Uba1y1_v2_mid1;Target=Uba1y1_v2 6686 6914
chrY	BLAT	match_part	663666	663710	97.91	+	.	Parent=Uba1y1_v3_mid1;Target=Uba1y1_v3 1 45
chrY	BLAT	match_part	665152	665216	97.91	+	.	Parent=Uba1y1_v3_mid1;Target=Uba1y1_v3 46 110
chrY	BLAT	match_part	665416	665611	97.91	+	.	Parent=Uba1y1_v3_mid1;Target=Uba1y1_v3 111 306
chrY	BLAT	match_part	666216	666290	97.91	+	.	Parent=Uba1y1_v3_mid1;Target=Uba1y1_v3 307 381
chrY	BLAT	match_part	666397	666586	97.91	+	.	Parent=Uba1y1_v3_mid1;Target=Uba1y1_v3 382 571
chrY	BLAT	match_part	667726	667814	97.91	+	.	Parent=Uba1y1_v3_mid1;Target=Uba1y1_v3 572 660
chrY	BLAT	match_part	674084	674176	97.91	+	.	Parent=Uba1y1_v3_mid1;Target=Uba1y1_v3 661 753
chrY	BLAT	match_part	674300	674491	97.91	+	.	Parent=Uba1y1_v3_mid1;Target=Uba1y1_v3 754 945
chrY	BLAT	match_part	675044	675145	97.91	+	.	Parent=Uba1y1_v3_mid1;Target=Uba1y1_v3 946 1047
chrY	BLAT	match_part	675236	675336	97.91	+	.	Parent=Uba1y1_v3_mid1;Target=Uba1y1_v3 1048 1148
chrY	BLAT	match_part	675498	675798	97.91	+	.	Parent=Uba1y1_v3_mid1;Target=Uba1y1_v3 1149 1449
chrY	BLAT	match_part	703359	703871	100.00	+	.	Parent=Sry3b_mid1;Target=Sry3b 1 513
chrY	BLAT	match_part	703359	703871	100.00	+	.	Parent=Sry3bII_mid1;Target=Sry3bII 1 513
chrY	BLAT	match_part	736223	736548	99.98	+	.	Parent=Kdm5d_mid1;Target=Kdm5d 1 326
chrY	BLAT	match_part	737571	737648	99.98	+	.	Parent=Kdm5d_mid1;Target=Kdm5d 327 404
chrY	BLAT	match_part	738648	738770	99.98	+	.	Parent=Kdm5d_mid1;Target=Kdm5d 405 527
chrY	BLAT	match_part	739003	739173	99.98	+	.	Parent=Kdm5d_mid1;Target=Kdm5d 528 698
chrY	BLAT	match_part	739658	739792	99.98	+	.	Parent=Kdm5d_mid1;Target=Kdm5d 699 833
chrY	BLAT	match_part	753800	753938	99.98	+	.	Parent=Kdm5d_mid1;Target=Kdm5d 834 972
chrY	BLAT	match_part	754040	754203	99.98	+	.	Parent=Kdm5d_mid1;Target=Kdm5d 973 1136
chrY	BLAT	match_part	759304	759462	99.98	+	.	Parent=Kdm5d_mid1;Target=Kdm5d 1137 1295
chrY	BLAT	match_part	762569	762688	99.98	+	.	Parent=Kdm5d_mid1;Target=Kdm5d 1296 1415
chrY	BLAT	match_part	762773	762931	99.98	+	.	Parent=Kdm5d_mid1;Target=Kdm5d 1416 1574
chrY	BLAT	match_part	792560	792741	99.98	+	.	Parent=Kdm5d_mid1;Target=Kdm5d 1575 1756
chrY	BLAT	match_part	792829	792991	99.98	+	.	Parent=Kdm5d_mid1;Target=Kdm5d 1757 1919
chrY	BLAT	match_part	802771	802890	99.98	+	.	Parent=Kdm5d_mid1;Target=Kdm5d 1920 2039
chrY	BLAT	match_part	803015	803209	99.98	+	.	Parent=Kdm5d_mid1;Target=Kdm5d 2040 2234
chrY	BLAT	match_part	803483	803664	99.98	+	.	Parent=Kdm5d_mid1;Target=Kdm5d 2235 2416
chrY	BLAT	match_part	803743	803867	99.98	+	.	Parent=Kdm5d_mid1;Target=Kdm5d 2417 2541
chrY	BLAT	match_part	804006	804153	99.98	+	.	Parent=Kdm5d_mid1;Target=Kdm5d 2542 2689
chrY	BLAT	match_part	812546	812642	99.98	+	.	Parent=Kdm5d_mid1;Target=Kdm5d 2690 2786
chrY	BLAT	match_part	813453	813811	99.98	+	.	Parent=Kdm5d_mid1;Target=Kdm5d 2787 3145
chrY	BLAT	match_part	815345	815483	99.98	+	.	Parent=Kdm5d_mid1;Target=Kdm5d 3146 3284
chrY	BLAT	match_part	816339	816518	99.98	+	.	Parent=Kdm5d_mid1;Target=Kdm5d 3285 3464
chrY	BLAT	match_part	816657	816794	99.98	+	.	Parent=Kdm5d_mid1;Target=Kdm5d 3465 3602
chrY	BLAT	match_part	816977	817573	99.98	+	.	Parent=Kdm5d_mid1;Target=Kdm5d 3603 4199
chrY	BLAT	match_part	817992	818073	99.98	+	.	Parent=Kdm5d_mid1;Target=Kdm5d 4200 4281
chrY	BLAT	match_part	818203	818402	99.98	+	.	Parent=Kdm5d_mid1;Target=Kdm5d 4282 4481
chrY	BLAT	match_part	818498	819501	99.98	+	.	Parent=Kdm5d_mid1;Target=Kdm5d 4482 5485
chrY	BLAT	match_part	780226	780696	100.00	-	.	Parent=Sry2_mid1;Target=Sry2 471 1
chrY	BLAT	match_part	875945	876454	100.00	-	.	Parent=Sry3a_mid1;Target=Sry3a 510 1
chrY	BLAT	match_part	915363	915875	100.00	-	.	Parent=Sry3bI_mid1;Target=Sry3bI 513 1
chrY	BLAT	match_part	1034177	1034368	99.17	+	.	Parent=Uba1y2_v2_mid1;Target=Uba1y2_v2 1 192
chrY	BLAT	match_part	1036320	1036436	99.17	+	.	Parent=Uba1y2_v2_mid1;Target=Uba1y2_v2 193 309
chrY	BLAT	match_part	1036559	1036614	99.17	+	.	Parent=Uba1y2_v2_mid1;Target=Uba1y2_v2 310 365
chrY	BLAT	match_part	1036699	1036867	99.17	+	.	Parent=Uba1y2_v2_mid1;Target=Uba1y2_v2 366 534
chrY	BLAT	match_part	1036954	1037088	99.17	+	.	Parent=Uba1y2_v2_mid1;Target=Uba1y2_v2 535 669
chrY	BLAT	match_part	1037647	1037753	99.17	+	.	Parent=Uba1y2_v2_mid1;Target=Uba1y2_v2 670 776
chrY	BLAT	match_part	1037966	1038056	99.17	+	.	Parent=Uba1y2_v2_mid1;Target=Uba1y2_v2 777 867
chrY	BLAT	match_part	1038739	1038871	99.17	+	.	Parent=Uba1y2_v2_mid1;Target=Uba1y2_v2 868 1000
chrY	BLAT	match_part	1040410	1040507	99.17	+	.	Parent=Uba1y2_v2_mid1;Target=Uba1y2_v2 1001 1098
chrY	BLAT	match_part	1040602	1040748	99.17	+	.	Parent=Uba1y2_v2_mid1;Target=Uba1y2_v2 1099 1245
chrY	BLAT	match_part	1040860	1041036	99.17	+	.	Parent=Uba1y2_v2_mid1;Target=Uba1y2_v2 1246 1422
chrY	BLAT	match_part	1041146	1041250	99.17	+	.	Parent=Uba1y2_v2_mid1;Target=Uba1y2_v2 1423 1527
chrY	BLAT	match_part	1041337	1041417	99.17	+	.	Parent=Uba1y2_v2_mid1;Target=Uba1y2_v2 1528 1608
chrY	BLAT	match_part	1041751	1041906	99.17	+	.	Parent=Uba1y2_v2_mid1;Target=Uba1y2_v2 1609 1764
chrY	BLAT	match_part	1043650	1043815	99.17	+	.	Parent=Uba1y2_v2_mid1;Target=Uba1y2_v2 1765 1930
chrY	BLAT	match_part	1044027	1044223	99.17	+	.	Parent=Uba1y2_v2_mid1;Target=Uba1y2_v2 1931 2127
chrY	BLAT	match_part	1046119	1046183	99.17	+	.	Parent=Uba1y2_v2_mid1;Target=Uba1y2_v2 2128 2192
chrY	BLAT	match_part	1046383	1046578	99.17	+	.	Parent=Uba1y2_v2_mid1;Target=Uba1y2_v2 2193 2388
chrY	BLAT	match_part	1047183	1047257	99.17	+	.	Parent=Uba1y2_v2_mid1;Target=Uba1y2_v2 2389 2463
chrY	BLAT	match_part	1047364	1047553	99.17	+	.	Parent=Uba1y2_v2_mid1;Target=Uba1y2_v2 2464 2653
chrY	BLAT	match_part	1048693	1048781	99.17	+	.	Parent=Uba1y2_v2_mid1;Target=Uba1y2_v2 2654 2742
chrY	BLAT	match_part	1055095	1055187	99.17	+	.	Parent=Uba1y2_v2_mid1;Target=Uba1y2_v2 2743 2835
chrY	BLAT	match_part	1055311	1055502	99.17	+	.	Parent=Uba1y2_v2_mid1;Target=Uba1y2_v2 2836 3027
chrY	BLAT	match_part	1056061	1056162	99.17	+	.	Parent=Uba1y2_v2_mid1;Target=Uba1y2_v2 3028 3129
chrY	BLAT	match_part	1056253	1056353	99.17	+	.	Parent=Uba1y2_v2_mid1;Target=Uba1y2_v2 3130 3230
chrY	BLAT	match_part	1056515	1056743	99.17	+	.	Parent=Uba1y2_v2_mid1;Target=Uba1y2_v2 3231 3459
chrY	BLAT	match_part	1034177	1034368	99.17	+	.	Parent=Uba1y3_v1_mid1;Target=Uba1y3_v1 1 192
chrY	BLAT	match_part	1036320	1036436	99.17	+	.	Parent=Uba1y3_v1_mid1;Target=Uba1y3_v1 193 309
chrY	BLAT	match_part	1036559	1036614	99.17	+	.	Parent=Uba1y3_v1_mid1;Target=Uba1y3_v1 310 365
chrY	BLAT	match_part	1036699	1036867	99.17	+	.	Parent=Uba1y3_v1_mid1;Target=Uba1y3_v1 366 534
chrY	BLAT	match_part	1036954	1037088	99.17	+	.	Parent=Uba1y3_v1_mid1;Target=Uba1y3_v1 535 669
chrY	BLAT	match_part	1037647	1037753	99.17	+	.	Parent=Uba1y3_v1_mid1;Target=Uba1y3_v1 670 776
chrY	BLAT	match_part	1037966	1038056	99.17	+	.	Parent=Uba1y3_v1_mid1;Target=Uba1y3_v1 777 867
chrY	BLAT	match_part	1038739	1038871	99.17	+	.	Parent=Uba1y3_v1_mid1;Target=Uba1y3_v1 868 1000
chrY	BLAT	match_part	1040410	1040507	99.17	+	.	Parent=Uba1y3_v1_mid1;Target=Uba1y3_v1 1001 1098
chrY	BLAT	match_part	1040602	1040748	99.17	+	.	Parent=Uba1y3_v1_mid1;Target=Uba1y3_v1 1099 1245
chrY	BLAT	match_part	1040860	1041036	99.17	+	.	Parent=Uba1y3_v1_mid1;Target=Uba1y3_v1 1246 1422
chrY	BLAT	match_part	1041146	1041250	99.17	+	.	Parent=Uba1y3_v1_mid1;Target=Uba1y3_v1 1423 1527
chrY	BLAT	match_part	1041337	1041417	99.17	+	.	Parent=Uba1y3_v1_mid1;Target=Uba1y3_v1 1528 1608
chrY	BLAT	match_part	1041751	1041906	99.17	+	.	Parent=Uba1y3_v1_mid1;Target=Uba1y3_v1 1609 1764
chrY	BLAT	match_part	1043650	1043815	99.17	+	.	Parent=Uba1y3_v1_mid1;Target=Uba1y3_v1 1765 1930
chrY	BLAT	match_part	1044027	1044223	99.17	+	.	Parent=Uba1y3_v1_mid1;Target=Uba1y3_v1 1931 2127
chrY	BLAT	match_part	1046119	1046183	99.17	+	.	Parent=Uba1y3_v1_mid1;Target=Uba1y3_v1 2128 2192
chrY	BLAT	match_part	1046383	1046578	99.17	+	.	Parent=Uba1y3_v1_mid1;Target=Uba1y3_v1 2193 2388
chrY	BLAT	match_part	1047183	1047257	99.17	+	.	Parent=Uba1y3_v1_mid1;Target=Uba1y3_v1 2389 2463
chrY	BLAT	match_part	1047364	1047553	99.17	+	.	Parent=Uba1y3_v1_mid1;Target=Uba1y3_v1 2464 2653
chrY	BLAT	match_part	1048693	1048781	99.17	+	.	Parent=Uba1y3_v1_mid1;Target=Uba1y3_v1 2654 2742
chrY	BLAT	match_part	1055095	1055187	99.17	+	.	Parent=Uba1y3_v1_mid1;Target=Uba1y3_v1 2743 2835
chrY	BLAT	match_part	1055311	1055502	99.17	+	.	Parent=Uba1y3_v1_mid1;Target=Uba1y3_v1 2836 3027
chrY	BLAT	match_part	1056061	1056162	99.17	+	.	Parent=Uba1y3_v1_mid1;Target=Uba1y3_v1 3028 3129
chrY	BLAT	match_part	1056253	1056353	99.17	+	.	Parent=Uba1y3_v1_mid1;Target=Uba1y3_v1 3130 3230
chrY	BLAT	match_part	1056515	1056743	99.17	+	.	Parent=Uba1y3_v1_mid1;Target=Uba1y3_v1 3231 3459
chrY	BLAT	match_part	1034183	1034368	99.20	+	.	Parent=Uba1y2_v1_mid1;Target=Uba1y2_v1 1 186
chrY	BLAT	match_part	1036320	1036436	99.20	+	.	Parent=Uba1y2_v1_mid1;Target=Uba1y2_v1 187 303
chrY	BLAT	match_part	1036559	1036614	99.20	+	.	Parent=Uba1y2_v1_mid1;Target=Uba1y2_v1 304 359
chrY	BLAT	match_part	1036699	1036867	99.20	+	.	Parent=Uba1y2_v1_mid1;Target=Uba1y2_v1 360 528
chrY	BLAT	match_part	1036954	1037088	99.20	+	.	Parent=Uba1y2_v1_mid1;Target=Uba1y2_v1 529 663
chrY	BLAT	match_part	1037647	1037753	99.20	+	.	Parent=Uba1y2_v1_mid1;Target=Uba1y2_v1 664 770
chrY	BLAT	match_part	1037966	1038056	99.20	+	.	Parent=Uba1y2_v1_mid1;Target=Uba1y2_v1 771 861
chrY	BLAT	match_part	1038739	1038871	99.20	+	.	Parent=Uba1y2_v1_mid1;Target=Uba1y2_v1 862 994
chrY	BLAT	match_part	1040410	1040507	99.20	+	.	Parent=Uba1y2_v1_mid1;Target=Uba1y2_v1 995 1092
chrY	BLAT	match_part	1040602	1040748	99.20	+	.	Parent=Uba1y2_v1_mid1;Target=Uba1y2_v1 1093 1239
chrY	BLAT	match_part	1040860	1041036	99.20	+	.	Parent=Uba1y2_v1_mid1;Target=Uba1y2_v1 1240 1416
chrY	BLAT	match_part	1041146	1041250	99.20	+	.	Parent=Uba1y2_v1_mid1;Target=Uba1y2_v1 1417 1521
chrY	BLAT	match_part	1041337	1041417	99.20	+	.	Parent=Uba1y2_v1_mid1;Target=Uba1y2_v1 1522 1602
chrY	BLAT	match_part	1041751	1041906	99.20	+	.	Parent=Uba1y2_v1_mid1;Target=Uba1y2_v1 1603 1758
chrY	BLAT	match_part	1043650	1043815	99.20	+	.	Parent=Uba1y2_v1_mid1;Target=Uba1y2_v1 1759 1924
chrY	BLAT	match_part	1044027	1044223	99.20	+	.	Parent=Uba1y2_v1_mid1;Target=Uba1y2_v1 1925 2121
chrY	BLAT	match_part	1046119	1046183	99.20	+	.	Parent=Uba1y2_v1_mid1;Target=Uba1y2_v1 2122 2186
chrY	BLAT	match_part	1046383	1046578	99.20	+	.	Parent=Uba1y2_v1_mid1;Target=Uba1y2_v1 2187 2382
chrY	BLAT	match_part	1047183	1047257	99.20	+	.	Parent=Uba1y2_v1_mid1;Target=Uba1y2_v1 2383 2457
chrY	BLAT	match_part	1047364	1047553	99.20	+	.	Parent=Uba1y2_v1_mid1;Target=Uba1y2_v1 2458 2647
chrY	BLAT	match_part	1048693	1048781	99.20	+	.	Parent=Uba1y2_v1_mid1;Target=Uba1y2_v1 2648 2736
chrY	BLAT	match_part	1055095	1055187	99.20	+	.	Parent=Uba1y2_v1_mid1;Target=Uba1y2_v1 2737 2829
chrY	BLAT	match_part	1055311	1055502	99.20	+	.	Parent=Uba1y2_v1_mid1;Target=Uba1y2_v1 2830 3021
chrY	BLAT	match_part	1056061	1056162	99.20	+	.	Parent=Uba1y2_v1_mid1;Target=Uba1y2_v1 3022 3123
chrY	BLAT	match_part	1056253	1056353	99.20	+	.	Parent=Uba1y2_v1_mid1;Target=Uba1y2_v1 3124 3224
chrY	BLAT	match_part	1056515	1056914	99.20	+	.	Parent=Uba1y2_v1_mid1;Target=Uba1y2_v1 3225 3624
chrY	BLAT	match_part	1056916	1057401	99.20	+	.	Parent=Uba1y2_v1_mid1;Target=Uba1y2_v1 3625 4110
chrY	BLAT	match_part	1034183	1034368	99.20	+	.	Parent=Uba1y3_v3_mid1;Target=Uba1y3_v3 1 186
chrY	BLAT	match_part	1036320	1036436	99.20	+	.	Parent=Uba1y3_v3_mid1;Target=Uba1y3_v3 187 303
chrY	BLAT	match_part	1036559	1036614	99.20	+	.	Parent=Uba1y3_v3_mid1;Target=Uba1y3_v3 304 359
chrY	BLAT	match_part	1036699	1036867	99.20	+	.	Parent=Uba1y3_v3_mid1;Target=Uba1y3_v3 360 528
chrY	BLAT	match_part	1036954	1037088	99.20	+	.	Parent=Uba1y3_v3_mid1;Target=Uba1y3_v3 529 663
chrY	BLAT	match_part	1037647	1037753	99.20	+	.	Parent=Uba1y3_v3_mid1;Target=Uba1y3_v3 664 770
chrY	BLAT	match_part	1037966	1038056	99.20	+	.	Parent=Uba1y3_v3_mid1;Target=Uba1y3_v3 771 861
chrY	BLAT	match_part	1038739	1038871	99.20	+	.	Parent=Uba1y3_v3_mid1;Target=Uba1y3_v3 862 994
chrY	BLAT	match_part	1040410	1040507	99.20	+	.	Parent=Uba1y3_v3_mid1;Target=Uba1y3_v3 995 1092
chrY	BLAT	match_part	1040602	1040748	99.20	+	.	Parent=Uba1y3_v3_mid1;Target=Uba1y3_v3 1093 1239
chrY	BLAT	match_part	1040860	1041036	99.20	+	.	Parent=Uba1y3_v3_mid1;Target=Uba1y3_v3 1240 1416
chrY	BLAT	match_part	1041146	1041250	99.20	+	.	Parent=Uba1y3_v3_mid1;Target=Uba1y3_v3 1417 1521
chrY	BLAT	match_part	1041337	1041417	99.20	+	.	Parent=Uba1y3_v3_mid1;Target=Uba1y3_v3 1522 1602
chrY	BLAT	match_part	1041751	1041906	99.20	+	.	Parent=Uba1y3_v3_mid1;Target=Uba1y3_v3 1603 1758
chrY	BLAT	match_part	1043650	1043815	99.20	+	.	Parent=Uba1y3_v3_mid1;Target=Uba1y3_v3 1759 1924
chrY	BLAT	match_part	1044027	1044223	99.20	+	.	Parent=Uba1y3_v3_mid1;Target=Uba1y3_v3 1925 2121
chrY	BLAT	match_part	1046119	1046183	99.20	+	.	Parent=Uba1y3_v3_mid1;Target=Uba1y3_v3 2122 2186
chrY	BLAT	match_part	1046383	1046578	99.20	+	.	Parent=Uba1y3_v3_mid1;Target=Uba1y3_v3 2187 2382
chrY	BLAT	match_part	1047183	1047257	99.20	+	.	Parent=Uba1y3_v3_mid1;Target=Uba1y3_v3 2383 2457
chrY	BLAT	match_part	1047364	1047553	99.20	+	.	Parent=Uba1y3_v3_mid1;Target=Uba1y3_v3 2458 2647
chrY	BLAT	match_part	1048693	1048781	99.20	+	.	Parent=Uba1y3_v3_mid1;Target=Uba1y3_v3 2648 2736
chrY	BLAT	match_part	1055095	1055187	99.20	+	.	Parent=Uba1y3_v3_mid1;Target=Uba1y3_v3 2737 2829
chrY	BLAT	match_part	1055311	1055502	99.20	+	.	Parent=Uba1y3_v3_mid1;Target=Uba1y3_v3 2830 3021
chrY	BLAT	match_part	1056061	1056162	99.20	+	.	Parent=Uba1y3_v3_mid1;Target=Uba1y3_v3 3022 3123
chrY	BLAT	match_part	1056253	1056353	99.20	+	.	Parent=Uba1y3_v3_mid1;Target=Uba1y3_v3 3124 3224
chrY	BLAT	match_part	1056515	1056914	99.20	+	.	Parent=Uba1y3_v3_mid1;Target=Uba1y3_v3 3225 3624
chrY	BLAT	match_part	1056916	1057401	99.20	+	.	Parent=Uba1y3_v3_mid1;Target=Uba1y3_v3 3625 4110
chrY	BLAT	match_part	1117148	1117249	98.36	+	.	Parent=Eif2s3y_v2_mid1;Target=Eif2s3y_v2 1 102
chrY	BLAT	match_part	1117731	1117899	98.36	+	.	Parent=Eif2s3y_v2_mid1;Target=Eif2s3y_v2 103 271
chrY	BLAT	match_part	1118416	1118543	98.36	+	.	Parent=Eif2s3y_v2_mid1;Target=Eif2s3y_v2 272 399
chrY	BLAT	match_part	1118631	1118752	98.36	+	.	Parent=Eif2s3y_v2_mid1;Target=Eif2s3y_v2 400 521
chrY	BLAT	match_part	1119617	1119711	98.36	+	.	Parent=Eif2s3y_v2_mid1;Target=Eif2s3y_v2 522 616
chrY	BLAT	match_part	1120469	1120627	98.36	+	.	Parent=Eif2s3y_v2_mid1;Target=Eif2s3y_v2 617 775
chrY	BLAT	match_part	1121890	1122024	98.36	+	.	Parent=Eif2s3y_v2_mid1;Target=Eif2s3y_v2 776 910
chrY	BLAT	match_part	1122164	1122258	98.36	+	.	Parent=Eif2s3y_v2_mid1;Target=Eif2s3y_v2 911 1005
chrY	BLAT	match_part	1122944	1123088	98.36	+	.	Parent=Eif2s3y_v2_mid1;Target=Eif2s3y_v2 1006 1150
chrY	BLAT	match_part	1125565	1125734	98.36	+	.	Parent=Eif2s3y_v2_mid1;Target=Eif2s3y_v2 1151 1320
chrY	BLAT	match_part	1133194	1133366	98.36	+	.	Parent=Eif2s3y_v2_mid1;Target=Eif2s3y_v2 1321 1493
chrY	BLAT	match_part	1136442	1136809	98.36	+	.	Parent=Eif2s3y_v2_mid1;Target=Eif2s3y_v2 1494 1861
chrY	BLAT	match_part	1117159	1117249	98.26	+	.	Parent=Eif2s3y_v1_mid1;Target=Eif2s3y_v1 1 91
chrY	BLAT	match_part	1117836	1117899	98.26	+	.	Parent=Eif2s3y_v1_mid1;Target=Eif2s3y_v1 92 155
chrY	BLAT	match_part	1118416	1118543	98.26	+	.	Parent=Eif2s3y_v1_mid1;Target=Eif2s3y_v1 156 283
chrY	BLAT	match_part	1118631	1118752	98.26	+	.	Parent=Eif2s3y_v1_mid1;Target=Eif2s3y_v1 284 405
chrY	BLAT	match_part	1119617	1119711	98.26	+	.	Parent=Eif2s3y_v1_mid1;Target=Eif2s3y_v1 406 500
chrY	BLAT	match_part	1120469	1120627	98.26	+	.	Parent=Eif2s3y_v1_mid1;Target=Eif2s3y_v1 501 659
chrY	BLAT	match_part	1121890	1122024	98.26	+	.	Parent=Eif2s3y_v1_mid1;Target=Eif2s3y_v1 660 794
chrY	BLAT	match_part	1122164	1122258	98.26	+	.	Parent=Eif2s3y_v1_mid1;Target=Eif2s3y_v1 795 889
chrY	BLAT	match_part	1122944	1123088	98.26	+	.	Parent=Eif2s3y_v1_mid1;Target=Eif2s3y_v1 890 1034
chrY	BLAT	match_part	1125565	1125734	98.26	+	.	Parent=Eif2s3y_v1_mid1;Target=Eif2s3y_v1 1035 1204
chrY	BLAT	match_part	1133194	1133366	98.26	+	.	Parent=Eif2s3y_v1_mid1;Target=Eif2s3y_v1 1205 1377
chrY	BLAT	match_part	1136442	1136813	98.26	+	.	Parent=Eif2s3y_v1_mid1;Target=Eif2s3y_v1 1378 1749
chrY	BLAT	match_part	1180282	1180372	99.33	-	.	Parent=Uty_v1_mid1;Target=Uty_v1 4452 4120
chrY	BLAT	match_part	1180972	1181069	99.33	-	.	Parent=Uty_v1_mid1;Target=Uty_v1 4119 4056
chrY	BLAT	match_part	1182320	1182405	99.33	-	.	Parent=Uty_v1_mid1;Target=Uty_v1 4055 3947
chrY	BLAT	match_part	1193002	1193343	99.33	-	.	Parent=Uty_v1_mid1;Target=Uty_v1 3946 3897
chrY	BLAT	match_part	1194390	1194560	99.33	-	.	Parent=Uty_v1_mid1;Target=Uty_v1 3896 3838
chrY	BLAT	match_part	1197404	1197530	99.33	-	.	Parent=Uty_v1_mid1;Target=Uty_v1 3837 3717
chrY	BLAT	match_part	1268598	1268739	99.33	-	.	Parent=Uty_v1_mid1;Target=Uty_v1 3716 3662
chrY	BLAT	match_part	1269561	1269748	99.33	-	.	Parent=Uty_v1_mid1;Target=Uty_v1 3661 3627
chrY	BLAT	match_part	1274348	1274462	99.33	-	.	Parent=Uty_v1_mid1;Target=Uty_v1 3626 3533
chrY	BLAT	match_part	1275984	1276132	99.33	-	.	Parent=Uty_v1_mid1;Target=Uty_v1 3532 3406
chrY	BLAT	match_part	1276534	1276608	99.33	-	.	Parent=Uty_v1_mid1;Target=Uty_v1 3405 3307
chrY	BLAT	match_part	1276682	1276746	99.33	-	.	Parent=Uty_v1_mid1;Target=Uty_v1 3306 3087
chrY	BLAT	match_part	1294493	1294698	99.33	-	.	Parent=Uty_v1_mid1;Target=Uty_v1 3086 2952
chrY	BLAT	match_part	1295405	1295510	99.33	-	.	Parent=Uty_v1_mid1;Target=Uty_v1 2951 2856
chrY	BLAT	match_part	1297222	1297351	99.33	-	.	Parent=Uty_v1_mid1;Target=Uty_v1 2855 2122
chrY	BLAT	match_part	1301449	1302182	99.33	-	.	Parent=Uty_v1_mid1;Target=Uty_v1 2121 1992
chrY	BLAT	match_part	1313206	1313301	99.33	-	.	Parent=Uty_v1_mid1;Target=Uty_v1 1991 1886
chrY	BLAT	match_part	1314371	1314505	99.33	-	.	Parent=Uty_v1_mid1;Target=Uty_v1 1885 1680
chrY	BLAT	match_part	1315189	1315408	99.33	-	.	Parent=Uty_v1_mid1;Target=Uty_v1 1679 1615
chrY	BLAT	match_part	1316051	1316149	99.33	-	.	Parent=Uty_v1_mid1;Target=Uty_v1 1614 1540
chrY	BLAT	match_part	1329798	1329924	99.33	-	.	Parent=Uty_v1_mid1;Target=Uty_v1 1539 1391
chrY	BLAT	match_part	1331159	1331252	99.33	-	.	Parent=Uty_v1_mid1;Target=Uty_v1 1390 1276
chrY	BLAT	match_part	1345691	1345725	99.33	-	.	Parent=Uty_v1_mid1;Target=Uty_v1 1275 1088
chrY	BLAT	match_part	1348787	1348841	99.33	-	.	Parent=Uty_v1_mid1;Target=Uty_v1 1087 946
chrY	BLAT	match_part	1353859	1353979	99.33	-	.	Parent=Uty_v1_mid1;Target=Uty_v1 945 819
chrY	BLAT	match_part	1356368	1356426	99.33	-	.	Parent=Uty_v1_mid1;Target=Uty_v1 818 648
chrY	BLAT	match_part	1380584	1380633	99.33	-	.	Parent=Uty_v1_mid1;Target=Uty_v1 647 306
chrY	BLAT	match_part	1402012	1402120	99.33	-	.	Parent=Uty_v1_mid1;Target=Uty_v1 305 220
chrY	BLAT	match_part	1408467	1408530	99.33	-	.	Parent=Uty_v1_mid1;Target=Uty_v1 219 122
chrY	BLAT	match_part	1408717	1409049	99.33	-	.	Parent=Uty_v1_mid1;Target=Uty_v1 121 31
chrY	BLAT	match_part	1192024	1192379	99.45	-	.	Parent=Uty_v2_mid1;Target=Uty_v2 5249 4927
chrY	BLAT	match_part	1192381	1193343	99.45	-	.	Parent=Uty_v2_mid1;Target=Uty_v2 4926 4821
chrY	BLAT	match_part	1194390	1194560	99.45	-	.	Parent=Uty_v2_mid1;Target=Uty_v2 4820 4757
chrY	BLAT	match_part	1197404	1197530	99.45	-	.	Parent=Uty_v2_mid1;Target=Uty_v2 4756 4648
chrY	BLAT	match_part	1268598	1268739	99.45	-	.	Parent=Uty_v2_mid1;Target=Uty_v2 4647 4598
chrY	BLAT	match_part	1269561	1269748	99.45	-	.	Parent=Uty_v2_mid1;Target=Uty_v2 4597 4539
chrY	BLAT	match_part	1274348	1274462	99.45	-	.	Parent=Uty_v2_mid1;Target=Uty_v2 4538 4418
chrY	BLAT	match_part	1275984	1276132	99.45	-	.	Parent=Uty_v2_mid1;Target=Uty_v2 4417 4363
chrY	BLAT	match_part	1276534	1276608	99.45	-	.	Parent=Uty_v2_mid1;Target=Uty_v2 4362 4328
chrY	BLAT	match_part	1276682	1276746	99.45	-	.	Parent=Uty_v2_mid1;Target=Uty_v2 4327 4234
chrY	BLAT	match_part	1294493	1294698	99.45	-	.	Parent=Uty_v2_mid1;Target=Uty_v2 4233 4107
chrY	BLAT	match_part	1295405	1295510	99.45	-	.	Parent=Uty_v2_mid1;Target=Uty_v2 4106 4008
chrY	BLAT	match_part	1297222	1297351	99.45	-	.	Parent=Uty_v2_mid1;Target=Uty_v2 4007 3788
chrY	BLAT	match_part	1301449	1302182	99.45	-	.	Parent=Uty_v2_mid1;Target=Uty_v2 3787 3653
chrY	BLAT	match_part	1313206	1313301	99.45	-	.	Parent=Uty_v2_mid1;Target=Uty_v2 3652 3557
chrY	BLAT	match_part	1314371	1314505	99.45	-	.	Parent=Uty_v2_mid1;Target=Uty_v2 3556 2823
chrY	BLAT	match_part	1315189	1315408	99.45	-	.	Parent=Uty_v2_mid1;Target=Uty_v2 2822 2693
chrY	BLAT	match_part	1316051	1316149	99.45	-	.	Parent=Uty_v2_mid1;Target=Uty_v2 2692 2587
chrY	BLAT	match_part	1329798	1329924	99.45	-	.	Parent=Uty_v2_mid1;Target=Uty_v2 2586 2381
chrY	BLAT	match_part	1331159	1331252	99.45	-	.	Parent=Uty_v2_mid1;Target=Uty_v2 2380 2316
chrY	BLAT	match_part	1345691	1345725	99.45	-	.	Parent=Uty_v2_mid1;Target=Uty_v2 2315 2241
chrY	BLAT	match_part	1348787	1348841	99.45	-	.	Parent=Uty_v2_mid1;Target=Uty_v2 2240 2092
chrY	BLAT	match_part	1353859	1353979	99.45	-	.	Parent=Uty_v2_mid1;Target=Uty_v2 2091 1977
chrY	BLAT	match_part	1356368	1356426	99.45	-	.	Parent=Uty_v2_mid1;Target=Uty_v2 1976 1789
chrY	BLAT	match_part	1380584	1380633	99.45	-	.	Parent=Uty_v2_mid1;Target=Uty_v2 1788 1647
chrY	BLAT	match_part	1402012	1402120	99.45	-	.	Parent=Uty_v2_mid1;Target=Uty_v2 1646 1520
chrY	BLAT	match_part	1408467	1408530	99.45	-	.	Parent=Uty_v2_mid1;Target=Uty_v2 1519 1349
chrY	BLAT	match_part	1408717	1408822	99.45	-	.	Parent=Uty_v2_mid1;Target=Uty_v2 1348 386
chrY	BLAT	match_part	1408904	1409226	99.45	-	.	Parent=Uty_v2_mid1;Target=Uty_v2 385 30
chrY	BLAT	match_part	1420916	1423248	99.42	-	.	Parent=Ddx3y_mid1;Target=Ddx3y 4334 4202
chrY	BLAT	match_part	1423407	1423537	99.42	-	.	Parent=Ddx3y_mid1;Target=Ddx3y 4201 4144
chrY	BLAT	match_part	1423939	1424092	99.42	-	.	Parent=Ddx3y_mid1;Target=Ddx3y 4143 4096
chrY	BLAT	match_part	1424871	1424988	99.42	-	.	Parent=Ddx3y_mid1;Target=Ddx3y 4095 3972
chrY	BLAT	match_part	1425058	1425239	99.42	-	.	Parent=Ddx3y_mid1;Target=Ddx3y 3971 3816
chrY	BLAT	match_part	1425615	1425759	99.42	-	.	Parent=Ddx3y_mid1;Target=Ddx3y 3815 3716
chrY	BLAT	match_part	1425875	1426019	99.42	-	.	Parent=Ddx3y_mid1;Target=Ddx3y 3715 3580
chrY	BLAT	match_part	1426761	1426921	99.42	-	.	Parent=Ddx3y_mid1;Target=Ddx3y 3579 3494
chrY	BLAT	match_part	1426998	1427096	99.42	-	.	Parent=Ddx3y_mid1;Target=Ddx3y 3493 3395
chrY	BLAT	match_part	1427523	1427608	99.42	-	.	Parent=Ddx3y_mid1;Target=Ddx3y 3394 3234
chrY	BLAT	match_part	1428797	1428932	99.42	-	.	Parent=Ddx3y_mid1;Target=Ddx3y 3233 3089
chrY	BLAT	match_part	1430718	1430817	99.42	-	.	Parent=Ddx3y_mid1;Target=Ddx3y 3088 2944
chrY	BLAT	match_part	1431241	1431396	99.42	-	.	Parent=Ddx3y_mid1;Target=Ddx3y 2943 2762
chrY	BLAT	match_part	1432295	1432418	99.42	-	.	Parent=Ddx3y_mid1;Target=Ddx3y 2761 2644
chrY	BLAT	match_part	1434926	1434973	99.42	-	.	Parent=Ddx3y_mid1;Target=Ddx3y 2643 2490
chrY	BLAT	match_part	1438167	1438224	99.42	-	.	Parent=Ddx3y_mid1;Target=Ddx3y 2489 2359
chrY	BLAT	match_part	1441426	1441558	99.42	-	.	Parent=Ddx3y_mid1;Target=Ddx3y 2358 26
chrY	BLAT	match_part	1463570	1463766	99.66	-	.	Parent=Usp9y_mid1;Target=Usp9y 8053 7807
chrY	BLAT	match_part	1466707	1466802	99.66	-	.	Parent=Usp9y_mid1;Target=Usp9y 7806 7760
chrY	BLAT	match_part	1467599	1467811	99.66	-	.	Parent=Usp9y_mid1;Target=Usp9y 7759 7629
chrY	BLAT	match_part	1468486	1468642	99.66	-	.	Parent=Usp9y_mid1;Target=Usp9y 7628 7510
chrY	BLAT	match_part	1470632	1470720	99.66	-	.	Parent=Usp9y_mid1;Target=Usp9y 7509 7430
chrY	BLAT	match_part	1470801	1471021	99.66	-	.	Parent=Usp9y_mid1;Target=Usp9y 7429 7317
chrY	BLAT	match_part	1472153	1472338	99.66	-	.	Parent=Usp9y_mid1;Target=Usp9y 7316 7098
chrY	BLAT	match_part	1474293	1474422	99.66	-	.	Parent=Usp9y_mid1;Target=Usp9y 7097 6982
chrY	BLAT	match_part	1475113	1475347	99.66	-	.	Parent=Usp9y_mid1;Target=Usp9y 6981 6730
chrY	BLAT	match_part	1480363	1480486	99.66	-	.	Parent=Usp9y_mid1;Target=Usp9y 6729 6594
chrY	BLAT	match_part	1480871	1481618	99.66	-	.	Parent=Usp9y_mid1;Target=Usp9y 6593 6441
chrY	BLAT	match_part	1483592	1483733	99.66	-	.	Parent=Usp9y_mid1;Target=Usp9y 6440 6336
chrY	BLAT	match_part	1485180	1485353	99.66	-	.	Parent=Usp9y_mid1;Target=Usp9y 6335 6129
chrY	BLAT	match_part	1494127	1494317	99.66	-	.	Parent=Usp9y_mid1;Target=Usp9y 6128 5992
chrY	BLAT	match_part	1495431	1495642	99.66	-	.	Parent=Usp9y_mid1;Target=Usp9y 5991 5858
chrY	BLAT	match_part	1502585	1502807	99.66	-	.	Parent=Usp9y_mid1;Target=Usp9y 5857 5770
chrY	BLAT	match_part	1503403	1503549	99.66	-	.	Parent=Usp9y_mid1;Target=Usp9y 5769 5427
chrY	BLAT	match_part	1504934	1505080	99.66	-	.	Parent=Usp9y_mid1;Target=Usp9y 5426 5331
chrY	BLAT	match_part	1505275	1505383	99.66	-	.	Parent=Usp9y_mid1;Target=Usp9y 5330 5116
chrY	BLAT	match_part	1506659	1506828	99.66	-	.	Parent=Usp9y_mid1;Target=Usp9y 5115 4875
chrY	BLAT	match_part	1508082	1508207	99.66	-	.	Parent=Usp9y_mid1;Target=Usp9y 4874 4722
chrY	BLAT	match_part	1508383	1508508	99.66	-	.	Parent=Usp9y_mid1;Target=Usp9y 4721 4601
chrY	BLAT	match_part	1511509	1511787	99.66	-	.	Parent=Usp9y_mid1;Target=Usp9y 4600 4470
chrY	BLAT	match_part	1511995	1512125	99.66	-	.	Parent=Usp9y_mid1;Target=Usp9y 4469 4191
chrY	BLAT	match_part	1526423	1526543	99.66	-	.	Parent=Usp9y_mid1;Target=Usp9y 4190 4065
chrY	BLAT	match_part	1534469	1534621	99.66	-	.	Parent=Usp9y_mid1;Target=Usp9y 4064 3939
chrY	BLAT	match_part	1535662	1535902	99.66	-	.	Parent=Usp9y_mid1;Target=Usp9y 3938 3769
chrY	BLAT	match_part	1541063	1541277	99.66	-	.	Parent=Usp9y_mid1;Target=Usp9y 3768 3660
chrY	BLAT	match_part	1542761	1542856	99.66	-	.	Parent=Usp9y_mid1;Target=Usp9y 3659 3513
chrY	BLAT	match_part	1543632	1543974	99.66	-	.	Parent=Usp9y_mid1;Target=Usp9y 3512 3366
chrY	BLAT	match_part	1545253	1545340	99.66	-	.	Parent=Usp9y_mid1;Target=Usp9y 3365 3143
chrY	BLAT	match_part	1551924	1552057	99.66	-	.	Parent=Usp9y_mid1;Target=Usp9y 3142 2931
chrY	BLAT	match_part	1553569	1553705	99.66	-	.	Parent=Usp9y_mid1;Target=Usp9y 2930 2740
chrY	BLAT	match_part	1561522	1561728	99.66	-	.	Parent=Usp9y_mid1;Target=Usp9y 2739 2566
chrY	BLAT	match_part	1565164	1565268	99.66	-	.	Parent=Usp9y_mid1;Target=Usp9y 2565 2424
chrY	BLAT	match_part	1569148	1569300	99.66	-	.	Parent=Usp9y_mid1;Target=Usp9y 2423 1676
chrY	BLAT	match_part	1570771	1570906	99.66	-	.	Parent=Usp9y_mid1;Target=Usp9y 1675 1552
chrY	BLAT	match_part	1571279	1571530	99.66	-	.	Parent=Usp9y_mid1;Target=Usp9y 1551 1317
chrY	BLAT	match_part	1574440	1574555	99.66	-	.	Parent=Usp9y_mid1;Target=Usp9y 1316 1187
chrY	BLAT	match_part	1585894	1586112	99.66	-	.	Parent=Usp9y_mid1;Target=Usp9y 1186 1001
chrY	BLAT	match_part	1588236	1588348	99.66	-	.	Parent=Usp9y_mid1;Target=Usp9y 1000 780
chrY	BLAT	match_part	1590699	1590778	99.66	-	.	Parent=Usp9y_mid1;Target=Usp9y 779 691
chrY	BLAT	match_part	1592754	1592872	99.66	-	.	Parent=Usp9y_mid1;Target=Usp9y 690 534
chrY	BLAT	match_part	1601094	1601224	99.66	-	.	Parent=Usp9y_mid1;Target=Usp9y 533 321
chrY	BLAT	match_part	1604872	1604918	99.66	-	.	Parent=Usp9y_mid1;Target=Usp9y 320 225
chrY	BLAT	match_part	1606248	1606494	99.66	-	.	Parent=Usp9y_mid1;Target=Usp9y 224 28
chrY	BLAT	match_part	2159798	2159987	82.16	+	.	Parent=Gm29277-rs1_v2_mid1;Target=Gm29277-rs1_v2 1 190
chrY	BLAT	match_part	2161045	2161101	82.16	+	.	Parent=Gm29277-rs1_v2_mid1;Target=Gm29277-rs1_v2 191 247
chrY	BLAT	match_part	2161297	2161528	82.16	+	.	Parent=Gm29277-rs1_v2_mid1;Target=Gm29277-rs1_v2 248 479
chrY	BLAT	match_part	2159798	2159987	95.65	+	.	Parent=Gm29277-rs1_v1_mid1;Target=Gm29277-rs1_v1 1 190
chrY	BLAT	match_part	2161045	2161101	95.65	+	.	Parent=Gm29277-rs1_v1_mid1;Target=Gm29277-rs1_v1 191 247
chrY	BLAT	match_part	2161297	2161621	95.65	+	.	Parent=Gm29277-rs1_v1_mid1;Target=Gm29277-rs1_v1 248 572
chrY	BLAT	match_part	2184562	2184784	100.00	+	.	Parent=TTY53_mid1;Target=TTY53 1 223
chrY	BLAT	match_part	2185844	2185900	100.00	+	.	Parent=TTY53_mid1;Target=TTY53 224 280
chrY	BLAT	match_part	2197358	2197721	100.00	+	.	Parent=TTY53_mid1;Target=TTY53 281 644
chrY	BLAT	match_part	2198695	2198868	100.00	+	.	Parent=TTY53_mid1;Target=TTY53 645 818
chrY	BLAT	match_part	2199069	2199105	100.00	+	.	Parent=TTY53_mid1;Target=TTY53 819 855
chrY	BLAT	match_part	2249266	2249455	97.75	+	.	Parent=TTY9_mid1;Target=TTY9 1 190
chrY	BLAT	match_part	2250515	2250571	97.75	+	.	Parent=TTY9_mid1;Target=TTY9 191 247
chrY	BLAT	match_part	2250768	2250887	97.75	+	.	Parent=TTY9_mid1;Target=TTY9 248 367
chrY	BLAT	match_part	2262045	2262407	97.75	+	.	Parent=TTY9_mid1;Target=TTY9 368 730
chrY	BLAT	match_part	2263427	2263499	97.75	+	.	Parent=TTY9_mid1;Target=TTY9 731 803
chrY	BLAT	match_part	2263698	2264021	97.75	+	.	Parent=TTY9_mid1;Target=TTY9 804 1127
chrY	BLAT	match_part	3068641	3068755	100.00	+	.	Parent=TTY11_mid1;Target=TTY11 1 115
chrY	BLAT	match_part	3075185	3075249	100.00	+	.	Parent=TTY11_mid1;Target=TTY11 116 180
chrY	BLAT	match_part	3105117	3105264	100.00	+	.	Parent=TTY11_mid1;Target=TTY11 181 328
chrY	BLAT	match_part	3128980	3129317	100.00	+	.	Parent=TTY11_mid1;Target=TTY11 329 666
chrY	BLAT	match_part	3370671	3371299	96.68	-	.	Parent=TTY24_mid1;Target=TTY24 963 819
chrY	BLAT	match_part	3395418	3395574	96.68	-	.	Parent=TTY24_mid1;Target=TTY24 818 662
chrY	BLAT	match_part	3427005	3427149	96.68	-	.	Parent=TTY24_mid1;Target=TTY24 661 33
chrY	BLAT	match_part	3484823	3485014	100.00	-	.	Parent=Gm29277-rs2_mid1;Target=Gm29277-rs2 551 250
chrY	BLAT	match_part	3486075	3486131	100.00	-	.	Parent=Gm29277-rs2_mid1;Target=Gm29277-rs2 249 193
chrY	BLAT	match_part	3486330	3486631	100.00	-	.	Parent=Gm29277-rs2_mid1;Target=Gm29277-rs2 192 1
chrY	BLAT	match_part	4057257	4057605	100.00	+	.	Parent=Dlg1l-ps1_mid1;Target=Dlg1l-ps1 1 349
chrY	BLAT	match_part	4087305	4087422	100.00	+	.	Parent=Dlg1l-ps1_mid1;Target=Dlg1l-ps1 350 467
chrY	BLAT	match_part	4092460	4092555	100.00	+	.	Parent=Dlg1l-ps1_mid1;Target=Dlg1l-ps1 468 563
chrY	BLAT	match_part	4093306	4093421	100.00	+	.	Parent=Dlg1l-ps1_mid1;Target=Dlg1l-ps1 564 679
chrY	BLAT	match_part	4666023	4666105	100.00	+	.	Parent=Xpr1l-ps1_mid1;Target=Xpr1l-ps1 1 83
chrY	BLAT	match_part	4669695	4669828	100.00	+	.	Parent=Xpr1l-ps1_mid1;Target=Xpr1l-ps1 84 217
chrY	BLAT	match_part	4695342	4695381	100.00	+	.	Parent=Xpr1l-ps1_mid1;Target=Xpr1l-ps1 218 257
chrY	BLAT	match_part	4713882	4714060	100.00	+	.	Parent=Xpr1l-ps1_mid1;Target=Xpr1l-ps1 258 436
chrY	BLAT	match_part	4714822	4714968	100.00	+	.	Parent=Xpr1l-ps1_mid1;Target=Xpr1l-ps1 437 583
chrY	BLAT	match_part	5106371	5106717	97.37	+	.	Parent=TTY18_mid1;Target=TTY18 1 347
chrY	BLAT	match_part	5111587	5111693	97.37	+	.	Parent=TTY18_mid1;Target=TTY18 348 454
chrY	BLAT	match_part	5121373	5121916	97.37	+	.	Parent=TTY18_mid1;Target=TTY18 455 998
chrY	BLAT	match_part	5572598	5572775	99.25	+	.	Parent=TTY26_mid1;Target=TTY26 1 178
chrY	BLAT	match_part	5615271	5615436	99.25	+	.	Parent=TTY26_mid1;Target=TTY26 179 344
chrY	BLAT	match_part	5627415	5627524	99.25	+	.	Parent=TTY26_mid1;Target=TTY26 345 454
chrY	BLAT	match_part	5650291	5650415	99.25	+	.	Parent=TTY26_mid1;Target=TTY26 455 579
chrY	BLAT	match_part	5709628	5709762	99.25	+	.	Parent=TTY26_mid1;Target=TTY26 580 714
chrY	BLAT	match_part	5711655	5712808	99.25	+	.	Parent=TTY26_mid1;Target=TTY26 715 1868
chrY	BLAT	match_part	5726117	5726176	99.25	+	.	Parent=TTY26_mid1;Target=TTY26 1869 1928
chrY	BLAT	match_part	5741822	5742818	99.25	+	.	Parent=TTY26_mid1;Target=TTY26 1929 2925
chrY	BLAT	match_part	6199222	6199600	100.00	-	.	Parent=TTY12_mid1;Target=TTY12 664 526
chrY	BLAT	match_part	6199967	6200112	100.00	-	.	Parent=TTY12_mid1;Target=TTY12 525 380
chrY	BLAT	match_part	6213618	6213756	100.00	-	.	Parent=TTY12_mid1;Target=TTY12 379 1
chrY	BLAT	match_part	7329207	7330699	98.60	-	.	Parent=Glrxl-ps4_mid1;Target=Glrxl-ps4 1995 1522
chrY	BLAT	match_part	7340445	7340918	98.60	-	.	Parent=Glrxl-ps4_mid1;Target=Glrxl-ps4 1521 29
chrY	BLAT	match_part	8224954	8225267	81.82	+	.	Parent=TTY16_mid1;Target=TTY16 1 314
chrY	BLAT	match_part	8226572	8226815	81.82	+	.	Parent=TTY16_mid1;Target=TTY16 315 558
chrY	BLAT	match_part	9057670	9057814	97.60	+	.	Parent=Ssty24_mid1;Target=Ssty24 1 145
chrY	BLAT	match_part	9058875	9059908	97.60	+	.	Parent=Ssty24_mid1;Target=Ssty24 146 1179
chrY	BLAT	match_part	10072266	10072395	98.74	+	.	Parent=TTY34_mid1;Target=TTY34 1 130
chrY	BLAT	match_part	10083477	10083654	98.74	+	.	Parent=TTY34_mid1;Target=TTY34 131 308
chrY	BLAT	match_part	10101463	10102794	98.74	+	.	Parent=TTY34_mid1;Target=TTY34 309 1640
chrY	BLAT	match_part	11177491	11177707	93.05	+	.	Parent=Xpr1l-ps2_mid1;Target=Xpr1l-ps2 1 217
chrY	BLAT	match_part	11180578	11180635	93.05	+	.	Parent=Xpr1l-ps2_mid1;Target=Xpr1l-ps2 218 275
chrY	BLAT	match_part	11191028	11191226	93.05	+	.	Parent=Xpr1l-ps2_mid1;Target=Xpr1l-ps2 276 474
chrY	BLAT	match_part	11212709	11212788	93.05	+	.	Parent=Xpr1l-ps2_mid1;Target=Xpr1l-ps2 475 554
chrY	BLAT	match_part	11256471	11256541	93.05	+	.	Parent=Xpr1l-ps2_mid1;Target=Xpr1l-ps2 555 625
chrY	BLAT	match_part	11270084	11270120	93.05	+	.	Parent=Xpr1l-ps2_mid1;Target=Xpr1l-ps2 626 662
chrY	BLAT	match_part	11270196	11270357	93.05	+	.	Parent=Xpr1l-ps2_mid1;Target=Xpr1l-ps2 663 824
chrY	BLAT	match_part	11280005	11280177	93.05	+	.	Parent=Xpr1l-ps2_mid1;Target=Xpr1l-ps2 825 997
chrY	BLAT	match_part	11281159	11281352	93.05	+	.	Parent=Xpr1l-ps2_mid1;Target=Xpr1l-ps2 998 1191
chrY	BLAT	match_part	11448045	11448338	100.00	+	.	Parent=TTY23_mid1;Target=TTY23 1 294
chrY	BLAT	match_part	11452930	11453051	100.00	+	.	Parent=TTY23_mid1;Target=TTY23 295 416
chrY	BLAT	match_part	11487688	11487743	100.00	+	.	Parent=TTY23_mid1;Target=TTY23 417 472
chrY	BLAT	match_part	11564784	11564960	100.00	+	.	Parent=TTY27_mid1;Target=TTY27 1 177
chrY	BLAT	match_part	11565517	11565571	100.00	+	.	Parent=TTY27_mid1;Target=TTY27 178 232
chrY	BLAT	match_part	11570826	11570910	100.00	+	.	Parent=TTY27_mid1;Target=TTY27 233 317
chrY	BLAT	match_part	11571794	11571880	100.00	+	.	Parent=TTY27_mid1;Target=TTY27 318 404
chrY	BLAT	match_part	11999343	11999414	100.00	+	.	Parent=TTY32_mid1;Target=TTY32 1 72
chrY	BLAT	match_part	12017190	12017266	100.00	+	.	Parent=TTY32_mid1;Target=TTY32 73 149
chrY	BLAT	match_part	12023325	12023536	100.00	+	.	Parent=TTY32_mid1;Target=TTY32 150 361
chrY	BLAT	match_part	13670242	13670366	98.69	+	.	Parent=Glrxl-ps21_mid1;Target=Glrxl-ps21 1 125
chrY	BLAT	match_part	13723879	13723980	98.69	+	.	Parent=Glrxl-ps21_mid1;Target=Glrxl-ps21 126 227
chrY	BLAT	match_part	13724169	13724969	98.69	+	.	Parent=Glrxl-ps21_mid1;Target=Glrxl-ps21 228 1028
chrY	BLAT	match_part	13736051	13736100	98.69	+	.	Parent=Glrxl-ps21_mid1;Target=Glrxl-ps21 1029 1078
chrY	BLAT	match_part	13737128	13737861	98.69	+	.	Parent=Glrxl-ps21_mid1;Target=Glrxl-ps21 1079 1812
chrY	BLAT	match_part	14162515	14162697	96.41	-	.	Parent=TTY28_mid1;Target=TTY28 2228 2173
chrY	BLAT	match_part	14163335	14163509	96.41	-	.	Parent=TTY28_mid1;Target=TTY28 2172 2029
chrY	BLAT	match_part	14164444	14166033	96.41	-	.	Parent=TTY28_mid1;Target=TTY28 2028 439
chrY	BLAT	match_part	14172688	14172831	96.41	-	.	Parent=TTY28_mid1;Target=TTY28 438 264
chrY	BLAT	match_part	14176990	14177045	96.41	-	.	Parent=TTY28_mid1;Target=TTY28 263 81
chrY	BLAT	match_part	14177183	14177276	99.01	+	.	Parent=Glrxl-ps22_mid1;Target=Glrxl-ps22 1 94
chrY	BLAT	match_part	14180797	14180987	99.01	+	.	Parent=Glrxl-ps22_mid1;Target=Glrxl-ps22 95 285
chrY	BLAT	match_part	14182633	14182762	99.01	+	.	Parent=Glrxl-ps22_mid1;Target=Glrxl-ps22 286 415
chrY	BLAT	match_part	14185221	14185338	99.01	+	.	Parent=Glrxl-ps22_mid1;Target=Glrxl-ps22 416 533
chrY	BLAT	match_part	14187834	14189098	99.01	+	.	Parent=Glrxl-ps22_mid1;Target=Glrxl-ps22 534 1798
chrY	BLAT	match_part	14995568	14995831	96.71	-	.	Parent=TTY21_mid1;Target=TTY21 669 588
chrY	BLAT	match_part	14996477	14996665	96.71	-	.	Parent=TTY21_mid1;Target=TTY21 587 476
chrY	BLAT	match_part	14999908	15000019	96.71	-	.	Parent=TTY21_mid1;Target=TTY21 475 287
chrY	BLAT	match_part	15000477	15000558	96.71	-	.	Parent=TTY21_mid1;Target=TTY21 286 23
chrY	BLAT	match_part	15706675	15706808	98.43	+	.	Parent=Glrxl-ps23_mid1;Target=Glrxl-ps23 1 134
chrY	BLAT	match_part	15708912	15709078	98.43	+	.	Parent=Glrxl-ps23_mid1;Target=Glrxl-ps23 135 301
chrY	BLAT	match_part	15710882	15710991	98.43	+	.	Parent=Glrxl-ps23_mid1;Target=Glrxl-ps23 302 411
chrY	BLAT	match_part	15711823	15711914	98.43	+	.	Parent=Glrxl-ps23_mid1;Target=Glrxl-ps23 412 503
chrY	BLAT	match_part	15714444	15714495	98.43	+	.	Parent=Glrxl-ps23_mid1;Target=Glrxl-ps23 504 555
chrY	BLAT	match_part	15715140	15715231	98.43	+	.	Parent=Glrxl-ps23_mid1;Target=Glrxl-ps23 556 647
chrY	BLAT	match_part	15715866	15716114	98.43	+	.	Parent=Glrxl-ps23_mid1;Target=Glrxl-ps23 648 896
chrY	BLAT	match_part	15717304	15718034	98.43	+	.	Parent=Glrxl-ps23_mid1;Target=Glrxl-ps23 897 1627
chrY	BLAT	match_part	15716628	15718531	98.87	-	.	Parent=Glrxl-ps3_mid1;Target=Glrxl-ps3 2036 1928
chrY	BLAT	match_part	15728939	15729047	98.87	-	.	Parent=Glrxl-ps3_mid1;Target=Glrxl-ps3 1927 24
chrY	BLAT	match_part	16116330	16116703	96.43	-	.	Parent=TTY17_mid1;Target=TTY17 757 556
chrY	BLAT	match_part	16120528	16120681	96.43	-	.	Parent=TTY17_mid1;Target=TTY17 555 402
chrY	BLAT	match_part	16126778	16126979	96.43	-	.	Parent=TTY17_mid1;Target=TTY17 401 28
chrY	BLAT	match_part	16267211	16267352	99.15	+	.	Parent=Glrxl-ps5_mid1;Target=Glrxl-ps5 1 142
chrY	BLAT	match_part	16269108	16271648	99.15	+	.	Parent=Glrxl-ps5_mid1;Target=Glrxl-ps5 143 2683
chrY	BLAT	match_part	16876263	16876679	98.40	-	.	Parent=Dlg5-ps1_mid1;Target=Dlg5-ps1 1749 1588
chrY	BLAT	match_part	16880847	16881005	98.40	-	.	Parent=Dlg5-ps1_mid1;Target=Dlg5-ps1 1587 1463
chrY	BLAT	match_part	16881092	16881337	98.40	-	.	Parent=Dlg5-ps1_mid1;Target=Dlg5-ps1 1462 1253
chrY	BLAT	match_part	16882097	16882275	98.40	-	.	Parent=Dlg5-ps1_mid1;Target=Dlg5-ps1 1252 1120
chrY	BLAT	match_part	16885791	16885880	98.40	-	.	Parent=Dlg5-ps1_mid1;Target=Dlg5-ps1 1119 1030
chrY	BLAT	match_part	16887341	16887473	98.40	-	.	Parent=Dlg5-ps1_mid1;Target=Dlg5-ps1 1029 851
chrY	BLAT	match_part	16887741	16887950	98.40	-	.	Parent=Dlg5-ps1_mid1;Target=Dlg5-ps1 850 605
chrY	BLAT	match_part	16888639	16888763	98.40	-	.	Parent=Dlg5-ps1_mid1;Target=Dlg5-ps1 604 446
chrY	BLAT	match_part	16889449	16889610	98.40	-	.	Parent=Dlg5-ps1_mid1;Target=Dlg5-ps1 445 29
chrY	BLAT	match_part	16894688	16894743	98.33	+	.	Parent=TTY20_mid1;Target=TTY20 1 56
chrY	BLAT	match_part	16914208	16915640	98.33	+	.	Parent=TTY20_mid1;Target=TTY20 57 1489
chrY	BLAT	match_part	16915641	16915848	98.33	+	.	Parent=TTY20_mid1;Target=TTY20 1492 1699
chrY	BLAT	match_part	16915849	16916206	98.33	+	.	Parent=TTY20_mid1;Target=TTY20 1702 2059
chrY	BLAT	match_part	18222784	18222868	98.45	+	.	Parent=TTY33_mid1;Target=TTY33 1 85
chrY	BLAT	match_part	18225519	18225794	98.45	+	.	Parent=TTY33_mid1;Target=TTY33 86 361
chrY	BLAT	match_part	18226231	18226300	98.45	+	.	Parent=TTY33_mid1;Target=TTY33 362 431
chrY	BLAT	match_part	18227012	18227094	98.45	+	.	Parent=TTY33_mid1;Target=TTY33 432 514
chrY	BLAT	match_part	18236250	18236685	98.45	+	.	Parent=TTY33_mid1;Target=TTY33 515 950
chrY	BLAT	match_part	18237924	18238177	98.45	+	.	Parent=TTY33_mid1;Target=TTY33 951 1204
chrY	BLAT	match_part	18238837	18239063	98.45	+	.	Parent=TTY33_mid1;Target=TTY33 1205 1431
chrY	BLAT	match_part	18248059	18248142	98.45	+	.	Parent=TTY33_mid1;Target=TTY33 1432 1515
chrY	BLAT	match_part	18250713	18250844	98.45	+	.	Parent=TTY33_mid1;Target=TTY33 1516 1647
chrY	BLAT	match_part	18267698	18267765	98.45	+	.	Parent=TTY33_mid1;Target=TTY33 1648 1715
chrY	BLAT	match_part	18271369	18271680	98.45	+	.	Parent=TTY33_mid1;Target=TTY33 1716 2027
chrY	BLAT	match_part	18787570	18787608	98.85	+	.	Parent=Dlg5-ps2_mid1;Target=Dlg5-ps2 1 39
chrY	BLAT	match_part	18789440	18789630	98.85	+	.	Parent=Dlg5-ps2_mid1;Target=Dlg5-ps2 40 230
chrY	BLAT	match_part	18790497	18790699	98.85	+	.	Parent=Dlg5-ps2_mid1;Target=Dlg5-ps2 231 433
chrY	BLAT	match_part	18793317	18793441	98.85	+	.	Parent=Dlg5-ps2_mid1;Target=Dlg5-ps2 434 558
chrY	BLAT	match_part	18794155	18794364	98.85	+	.	Parent=Dlg5-ps2_mid1;Target=Dlg5-ps2 559 768
chrY	BLAT	match_part	18794635	18794768	98.85	+	.	Parent=Dlg5-ps2_mid1;Target=Dlg5-ps2 769 902
chrY	BLAT	match_part	18798044	18798285	98.85	+	.	Parent=Dlg5-ps2_mid1;Target=Dlg5-ps2 903 1144
chrY	BLAT	match_part	18798376	18798534	98.85	+	.	Parent=Dlg5-ps2_mid1;Target=Dlg5-ps2 1145 1303
chrY	BLAT	match_part	18802564	18802972	98.85	+	.	Parent=Dlg5-ps2_mid1;Target=Dlg5-ps2 1304 1712
chrY	BLAT	match_part	19673108	19673406	98.45	-	.	Parent=TTY14_mid1;Target=TTY14 1812 1723
chrY	BLAT	match_part	19673409	19674803	98.45	-	.	Parent=TTY14_mid1;Target=TTY14 1722 328
chrY	BLAT	match_part	19679856	19679945	98.45	-	.	Parent=TTY14_mid1;Target=TTY14 327 29
chrY	BLAT	match_part	20353131	20356296	99.44	-	.	Parent=Glrxl-ps24_mid1;Target=Glrxl-ps24 3393 3222
chrY	BLAT	match_part	20374785	20374820	99.44	-	.	Parent=Glrxl-ps24_mid1;Target=Glrxl-ps24 3221 3186
chrY	BLAT	match_part	20375629	20375800	99.44	-	.	Parent=Glrxl-ps24_mid1;Target=Glrxl-ps24 3185 20
chrY	BLAT	match_part	20435503	20435655	100.00	+	.	Parent=TTY29_mid1;Target=TTY29 1 153
chrY	BLAT	match_part	20438550	20438740	100.00	+	.	Parent=TTY29_mid1;Target=TTY29 154 344
chrY	BLAT	match_part	20439518	20439565	100.00	+	.	Parent=TTY29_mid1;Target=TTY29 345 392
chrY	BLAT	match_part	20443838	20444288	98.45	-	.	Parent=TTY5_v2_mid1;Target=TTY5_v2 1743 1676
chrY	BLAT	match_part	20449504	20450496	98.45	-	.	Parent=TTY5_v2_mid1;Target=TTY5_v2 1675 1472
chrY	BLAT	match_part	20465959	20466162	98.45	-	.	Parent=TTY5_v2_mid1;Target=TTY5_v2 1471 479
chrY	BLAT	match_part	20469142	20469209	98.45	-	.	Parent=TTY5_v2_mid1;Target=TTY5_v2 478 28
chrY	BLAT	match_part	20443838	20444288	98.56	-	.	Parent=TTY5_v3_mid1;Target=TTY5_v3 1809 1731
chrY	BLAT	match_part	20449504	20450496	98.56	-	.	Parent=TTY5_v3_mid1;Target=TTY5_v3 1730 1620
chrY	BLAT	match_part	20450652	20450800	98.56	-	.	Parent=TTY5_v3_mid1;Target=TTY5_v3 1619 1471
chrY	BLAT	match_part	20465959	20466069	98.56	-	.	Parent=TTY5_v3_mid1;Target=TTY5_v3 1470 478
chrY	BLAT	match_part	20469142	20469220	98.56	-	.	Parent=TTY5_v3_mid1;Target=TTY5_v3 477 27
chrY	BLAT	match_part	20443838	20444288	98.35	-	.	Parent=TTY5_v1_mid1;Target=TTY5_v1 2001 1894
chrY	BLAT	match_part	20449504	20450496	98.35	-	.	Parent=TTY5_v1_mid1;Target=TTY5_v1 1893 1682
chrY	BLAT	match_part	20465959	20466162	98.35	-	.	Parent=TTY5_v1_mid1;Target=TTY5_v1 1681 1478
chrY	BLAT	match_part	20466538	20466749	98.35	-	.	Parent=TTY5_v1_mid1;Target=TTY5_v1 1477 485
chrY	BLAT	match_part	20469142	20469249	98.35	-	.	Parent=TTY5_v1_mid1;Target=TTY5_v1 484 34
chrY	BLAT	match_part	21142676	21142869	99.32	+	.	Parent=Glrxl-ps25_v1_mid1;Target=Glrxl-ps25_v1 1 194
chrY	BLAT	match_part	21152963	21153216	99.32	+	.	Parent=Glrxl-ps25_v1_mid1;Target=Glrxl-ps25_v1 195 448
chrY	BLAT	match_part	21168924	21169185	99.32	+	.	Parent=Glrxl-ps25_v1_mid1;Target=Glrxl-ps25_v1 449 710
chrY	BLAT	match_part	21195716	21197785	99.32	+	.	Parent=Glrxl-ps25_v1_mid1;Target=Glrxl-ps25_v1 711 2780
chrY	BLAT	match_part	21142679	21142869	98.96	+	.	Parent=Glrxl-ps25_v2_mid1;Target=Glrxl-ps25_v2 1 191
chrY	BLAT	match_part	21152963	21153216	98.96	+	.	Parent=Glrxl-ps25_v2_mid1;Target=Glrxl-ps25_v2 192 445
chrY	BLAT	match_part	21162051	21162152	98.96	+	.	Parent=Glrxl-ps25_v2_mid1;Target=Glrxl-ps25_v2 446 547
chrY	BLAT	match_part	21168921	21169185	98.96	+	.	Parent=Glrxl-ps25_v2_mid1;Target=Glrxl-ps25_v2 548 812
chrY	BLAT	match_part	21194516	21194577	98.96	+	.	Parent=Glrxl-ps25_v2_mid1;Target=Glrxl-ps25_v2 813 874
chrY	BLAT	match_part	21195716	21196604	98.96	+	.	Parent=Glrxl-ps25_v2_mid1;Target=Glrxl-ps25_v2 875 1763
chrY	BLAT	match_part	21196605	21197787	98.96	+	.	Parent=Glrxl-ps25_v2_mid1;Target=Glrxl-ps25_v2 1765 2947
chrY	BLAT	match_part	21142691	21142869	98.86	+	.	Parent=Glrxl-ps25_v3_mid1;Target=Glrxl-ps25_v3 1 179
chrY	BLAT	match_part	21168921	21169185	98.86	+	.	Parent=Glrxl-ps25_v3_mid1;Target=Glrxl-ps25_v3 180 444
chrY	BLAT	match_part	21195716	21197787	98.86	+	.	Parent=Glrxl-ps25_v3_mid1;Target=Glrxl-ps25_v3 445 2516
chrY	BLAT	match_part	21142693	21142869	98.94	+	.	Parent=Glrxl-ps25_v4_mid1;Target=Glrxl-ps25_v4 1 177
chrY	BLAT	match_part	21162051	21162152	98.94	+	.	Parent=Glrxl-ps25_v4_mid1;Target=Glrxl-ps25_v4 178 279
chrY	BLAT	match_part	21168921	21169185	98.94	+	.	Parent=Glrxl-ps25_v4_mid1;Target=Glrxl-ps25_v4 280 544
chrY	BLAT	match_part	21195716	21197784	98.94	+	.	Parent=Glrxl-ps25_v4_mid1;Target=Glrxl-ps25_v4 545 2613
chrY	BLAT	match_part	21142723	21142869	100.00	+	.	Parent=Glrxl-ps25_v5_mid1;Target=Glrxl-ps25_v5 1 147
chrY	BLAT	match_part	21152963	21153216	100.00	+	.	Parent=Glrxl-ps25_v5_mid1;Target=Glrxl-ps25_v5 148 401
chrY	BLAT	match_part	21162051	21162152	100.00	+	.	Parent=Glrxl-ps25_v5_mid1;Target=Glrxl-ps25_v5 402 503
chrY	BLAT	match_part	21168921	21169185	100.00	+	.	Parent=Glrxl-ps25_v5_mid1;Target=Glrxl-ps25_v5 504 768
chrY	BLAT	match_part	21195716	21197782	100.00	+	.	Parent=Glrxl-ps25_v5_mid1;Target=Glrxl-ps25_v5 769 2835
chrY	BLAT	match_part	21142732	21142869	99.00	+	.	Parent=Glrxl-ps25_v6_mid1;Target=Glrxl-ps25_v6 1 138
chrY	BLAT	match_part	21152963	21153216	99.00	+	.	Parent=Glrxl-ps25_v6_mid1;Target=Glrxl-ps25_v6 139 392
chrY	BLAT	match_part	21168921	21169053	99.00	+	.	Parent=Glrxl-ps25_v6_mid1;Target=Glrxl-ps25_v6 393 525
chrY	BLAT	match_part	21184871	21185073	99.00	+	.	Parent=Glrxl-ps25_v6_mid1;Target=Glrxl-ps25_v6 526 728
chrY	BLAT	match_part	21194516	21194577	99.00	+	.	Parent=Glrxl-ps25_v6_mid1;Target=Glrxl-ps25_v6 729 790
chrY	BLAT	match_part	21195716	21196146	99.00	+	.	Parent=Glrxl-ps25_v6_mid1;Target=Glrxl-ps25_v6 791 1221
chrY	BLAT	match_part	21196147	21197791	99.00	+	.	Parent=Glrxl-ps25_v6_mid1;Target=Glrxl-ps25_v6 1223 2867
chrY	BLAT	match_part	21142735	21142869	99.25	+	.	Parent=Glrxl-ps25_v7_mid1;Target=Glrxl-ps25_v7 1 135
chrY	BLAT	match_part	21168924	21169194	99.25	+	.	Parent=Glrxl-ps25_v7_mid1;Target=Glrxl-ps25_v7 136 406
chrY	BLAT	match_part	21169385	21169554	99.25	+	.	Parent=Glrxl-ps25_v7_mid1;Target=Glrxl-ps25_v7 407 576
chrY	BLAT	match_part	21195716	21197792	99.25	+	.	Parent=Glrxl-ps25_v7_mid1;Target=Glrxl-ps25_v7 577 2653
chrY	BLAT	match_part	21158380	21158510	98.98	+	.	Parent=Glrxl-ps25_v8_mid1;Target=Glrxl-ps25_v8 1 131
chrY	BLAT	match_part	21162051	21162152	98.98	+	.	Parent=Glrxl-ps25_v8_mid1;Target=Glrxl-ps25_v8 132 233
chrY	BLAT	match_part	21168924	21169225	98.98	+	.	Parent=Glrxl-ps25_v8_mid1;Target=Glrxl-ps25_v8 234 535
chrY	BLAT	match_part	21195716	21197789	98.98	+	.	Parent=Glrxl-ps25_v8_mid1;Target=Glrxl-ps25_v8 536 2609
chrY	BLAT	match_part	21158417	21158552	98.97	+	.	Parent=Glrxl-ps25_v9_mid1;Target=Glrxl-ps25_v9 1 136
chrY	BLAT	match_part	21168921	21169225	98.97	+	.	Parent=Glrxl-ps25_v9_mid1;Target=Glrxl-ps25_v9 137 441
chrY	BLAT	match_part	21195716	21197781	98.97	+	.	Parent=Glrxl-ps25_v9_mid1;Target=Glrxl-ps25_v9 442 2507
chrY	BLAT	match_part	21158433	21158510	99.25	+	.	Parent=Glrxl-ps25_v10_mid1;Target=Glrxl-ps25_v10 1 78
chrY	BLAT	match_part	21162051	21162152	99.25	+	.	Parent=Glrxl-ps25_v10_mid1;Target=Glrxl-ps25_v10 79 180
chrY	BLAT	match_part	21168921	21169185	99.25	+	.	Parent=Glrxl-ps25_v10_mid1;Target=Glrxl-ps25_v10 181 445
chrY	BLAT	match_part	21195716	21197792	99.25	+	.	Parent=Glrxl-ps25_v10_mid1;Target=Glrxl-ps25_v10 446 2522
chrY	BLAT	match_part	21216284	21216405	100.00	-	.	Parent=TTY15_mid1;Target=TTY15 548 453
chrY	BLAT	match_part	21219432	21219479	100.00	-	.	Parent=TTY15_mid1;Target=TTY15 452 354
chrY	BLAT	match_part	21221209	21221391	100.00	-	.	Parent=TTY15_mid1;Target=TTY15 353 171
chrY	BLAT	match_part	21225642	21225740	100.00	-	.	Parent=TTY15_mid1;Target=TTY15 170 123
chrY	BLAT	match_part	21226934	21227029	100.00	-	.	Parent=TTY15_mid1;Target=TTY15 122 1
chrY	BLAT	match_part	21618507	21618648	100.00	-	.	Parent=TTY22_mid1;Target=TTY22 472 283
chrY	BLAT	match_part	21627369	21627508	100.00	-	.	Parent=TTY22_mid1;Target=TTY22 282 143
chrY	BLAT	match_part	21638700	21638889	100.00	-	.	Parent=TTY22_mid1;Target=TTY22 142 1
chrY	BLAT	match_part	21648053	21648215	100.00	+	.	Parent=TTY25_mid1;Target=TTY25 1 163
chrY	BLAT	match_part	21650889	21650977	100.00	+	.	Parent=TTY25_mid1;Target=TTY25 164 252
chrY	BLAT	match_part	21656196	21656389	100.00	+	.	Parent=TTY25_mid1;Target=TTY25 253 446
chrY	BLAT	match_part	24135379	24135484	97.10	+	.	Parent=TTY19_mid1;Target=TTY19 1 106
chrY	BLAT	match_part	24197139	24197419	97.10	+	.	Parent=TTY19_mid1;Target=TTY19 107 387
chrY	BLAT	match_part	24197880	24197939	97.10	+	.	Parent=TTY19_mid1;Target=TTY19 388 447
chrY	BLAT	match_part	24198640	24198722	97.10	+	.	Parent=TTY19_mid1;Target=TTY19 448 530
chrY	BLAT	match_part	24218279	24218330	97.10	+	.	Parent=TTY19_mid1;Target=TTY19 531 582
chrY	BLAT	match_part	24219499	24219559	97.10	+	.	Parent=TTY19_mid1;Target=TTY19 583 643
chrY	BLAT	match_part	24220627	24220746	97.10	+	.	Parent=TTY19_mid1;Target=TTY19 644 763
chrY	BLAT	match_part	24221149	24221189	97.10	+	.	Parent=TTY19_mid1;Target=TTY19 764 804
chrY	BLAT	match_part	24222755	24222953	97.10	+	.	Parent=TTY19_mid1;Target=TTY19 805 1003
chrY	BLAT	match_part	26349109	26349485	99.04	+	.	Parent=Laidy-ps1_mid1;Target=Laidy-ps1 1 377
chrY	BLAT	match_part	26366045	26368978	99.04	+	.	Parent=Laidy-ps1_mid1;Target=Laidy-ps1 378 3311
chrY	BLAT	match_part	27147522	27147724	98.42	-	.	Parent=Tty41a_mid1;Target=Tty41a 1768 1661
chrY	BLAT	match_part	27175403	27175518	98.42	-	.	Parent=Tty41a_mid1;Target=Tty41a 1660 1605
chrY	BLAT	match_part	27182615	27182752	98.42	-	.	Parent=Tty41a_mid1;Target=Tty41a 1604 1254
chrY	BLAT	match_part	27210495	27210577	98.42	-	.	Parent=Tty41a_mid1;Target=Tty41a 1253 1078
chrY	BLAT	match_part	27220003	27220205	98.42	-	.	Parent=Tty41a_mid1;Target=Tty41a 1077 976
chrY	BLAT	match_part	27221098	27221199	98.42	-	.	Parent=Tty41a_mid1;Target=Tty41a 975 874
chrY	BLAT	match_part	27305053	27305154	98.42	-	.	Parent=Tty41a_mid1;Target=Tty41a 873 772
chrY	BLAT	match_part	27337379	27337480	98.42	-	.	Parent=Tty41a_mid1;Target=Tty41a 771 569
chrY	BLAT	match_part	27371385	27371560	98.42	-	.	Parent=Tty41a_mid1;Target=Tty41a 568 486
chrY	BLAT	match_part	27372956	27373306	98.42	-	.	Parent=Tty41a_mid1;Target=Tty41a 485 348
chrY	BLAT	match_part	27385703	27385758	98.42	-	.	Parent=Tty41a_mid1;Target=Tty41a 347 232
chrY	BLAT	match_part	27392271	27392378	98.42	-	.	Parent=Tty41a_mid1;Target=Tty41a 231 29
chrY	BLAT	match_part	28332256	28332351	98.99	+	.	Parent=Laidy-ps2_mid1;Target=Laidy-ps2 1 96
chrY	BLAT	match_part	28337451	28340385	98.99	+	.	Parent=Laidy-ps2_mid1;Target=Laidy-ps2 97 3031
chrY	BLAT	match_part	29524890	29525389	98.10	-	.	Parent=Glrxl-ps1_v2_mid1;Target=Glrxl-ps1_v2 1739 1570
chrY	BLAT	match_part	29525774	29525950	98.10	-	.	Parent=Glrxl-ps1_v2_mid1;Target=Glrxl-ps1_v2 1569 1446
chrY	BLAT	match_part	29528207	29528369	98.10	-	.	Parent=Glrxl-ps1_v2_mid1;Target=Glrxl-ps1_v2 1445 1366
chrY	BLAT	match_part	29533111	29533321	98.10	-	.	Parent=Glrxl-ps1_v2_mid1;Target=Glrxl-ps1_v2 1365 1263
chrY	BLAT	match_part	29535882	29536059	98.10	-	.	Parent=Glrxl-ps1_v2_mid1;Target=Glrxl-ps1_v2 1262 1085
chrY	BLAT	match_part	29536888	29536990	98.10	-	.	Parent=Glrxl-ps1_v2_mid1;Target=Glrxl-ps1_v2 1084 874
chrY	BLAT	match_part	29567451	29567530	98.10	-	.	Parent=Glrxl-ps1_v2_mid1;Target=Glrxl-ps1_v2 873 711
chrY	BLAT	match_part	29579607	29579730	98.10	-	.	Parent=Glrxl-ps1_v2_mid1;Target=Glrxl-ps1_v2 710 534
chrY	BLAT	match_part	29700188	29700357	98.10	-	.	Parent=Glrxl-ps1_v2_mid1;Target=Glrxl-ps1_v2 533 34
chrY	BLAT	match_part	29524892	29525359	98.25	-	.	Parent=Glrxl-ps1_v1_mid1;Target=Glrxl-ps1_v1 1658 1531
chrY	BLAT	match_part	29528207	29528369	98.25	-	.	Parent=Glrxl-ps1_v1_mid1;Target=Glrxl-ps1_v1 1530 1413
chrY	BLAT	match_part	29533111	29533321	98.25	-	.	Parent=Glrxl-ps1_v1_mid1;Target=Glrxl-ps1_v1 1412 1277
chrY	BLAT	match_part	29535882	29536059	98.25	-	.	Parent=Glrxl-ps1_v1_mid1;Target=Glrxl-ps1_v1 1276 1153
chrY	BLAT	match_part	29536888	29536990	98.25	-	.	Parent=Glrxl-ps1_v1_mid1;Target=Glrxl-ps1_v1 1152 1050
chrY	BLAT	match_part	29579607	29579730	98.25	-	.	Parent=Glrxl-ps1_v1_mid1;Target=Glrxl-ps1_v1 1049 872
chrY	BLAT	match_part	29646197	29646332	98.25	-	.	Parent=Glrxl-ps1_v1_mid1;Target=Glrxl-ps1_v1 871 661
chrY	BLAT	match_part	29692690	29692807	98.25	-	.	Parent=Glrxl-ps1_v1_mid1;Target=Glrxl-ps1_v1 660 498
chrY	BLAT	match_part	29700188	29700315	98.25	-	.	Parent=Glrxl-ps1_v1_mid1;Target=Glrxl-ps1_v1 497 30
chrY	BLAT	match_part	32194965	32195213	91.46	-	.	Parent=Tty41d_mid1;Target=Tty41d 1627 1475
chrY	BLAT	match_part	32205427	32205618	91.46	-	.	Parent=Tty41d_mid1;Target=Tty41d 1474 1417
chrY	BLAT	match_part	32223960	32224039	91.46	-	.	Parent=Tty41d_mid1;Target=Tty41d 1416 1329
chrY	BLAT	match_part	32224987	32225141	91.46	-	.	Parent=Tty41d_mid1;Target=Tty41d 1328 1249
chrY	BLAT	match_part	32229111	32229286	91.46	-	.	Parent=Tty41d_mid1;Target=Tty41d 1248 991
chrY	BLAT	match_part	32230772	32231029	91.46	-	.	Parent=Tty41d_mid1;Target=Tty41d 990 815
chrY	BLAT	match_part	32255848	32255927	91.46	-	.	Parent=Tty41d_mid1;Target=Tty41d 814 660
chrY	BLAT	match_part	32301157	32301244	91.46	-	.	Parent=Tty41d_mid1;Target=Tty41d 659 580
chrY	BLAT	match_part	32303690	32303747	91.46	-	.	Parent=Tty41d_mid1;Target=Tty41d 579 388
chrY	BLAT	match_part	32338237	32338389	91.46	-	.	Parent=Tty41d_mid1;Target=Tty41d 387 139
chrY	BLAT	match_part	32717593	32717985	98.95	-	.	Parent=Laidy-ps8_mid1;Target=Laidy-ps8 2762 2639
chrY	BLAT	match_part	32726479	32726691	98.95	-	.	Parent=Laidy-ps8_mid1;Target=Laidy-ps8 2638 636
chrY	BLAT	match_part	32728600	32730602	98.95	-	.	Parent=Laidy-ps8_mid1;Target=Laidy-ps8 635 423
chrY	BLAT	match_part	32733512	32733635	98.95	-	.	Parent=Laidy-ps8_mid1;Target=Laidy-ps8 422 30
chrY	BLAT	match_part	34278711	34279500	98.19	-	.	Parent=TTY43_mid1;Target=TTY43 1989 1948
chrY	BLAT	match_part	34291935	34292930	98.19	-	.	Parent=TTY43_mid1;Target=TTY43 1947 1883
chrY	BLAT	match_part	34293449	34293508	98.19	-	.	Parent=TTY43_mid1;Target=TTY43 1882 1823
chrY	BLAT	match_part	34298103	34298167	98.19	-	.	Parent=TTY43_mid1;Target=TTY43 1822 827
chrY	BLAT	match_part	34319107	34319148	98.19	-	.	Parent=TTY43_mid1;Target=TTY43 826 37
chrY	BLAT	match_part	34413501	34413540	98.88	+	.	Parent=Laidy-ps3_mid1;Target=Laidy-ps3 1 40
chrY	BLAT	match_part	34617592	34617642	98.88	+	.	Parent=Laidy-ps3_mid1;Target=Laidy-ps3 41 91
chrY	BLAT	match_part	34885041	34885099	98.88	+	.	Parent=Laidy-ps3_mid1;Target=Laidy-ps3 92 150
chrY	BLAT	match_part	34888849	34891784	98.88	+	.	Parent=Laidy-ps3_mid1;Target=Laidy-ps3 151 3086
chrY	BLAT	match_part	34662742	34665149	99.83	-	.	Parent=Glrxl-ps6_mid1;Target=Glrxl-ps6 2936 2803
chrY	BLAT	match_part	34665923	34666170	99.83	-	.	Parent=Glrxl-ps6_mid1;Target=Glrxl-ps6 2802 2745
chrY	BLAT	match_part	34666361	34666448	99.83	-	.	Parent=Glrxl-ps6_mid1;Target=Glrxl-ps6 2744 2657
chrY	BLAT	match_part	34668892	34668949	99.83	-	.	Parent=Glrxl-ps6_mid1;Target=Glrxl-ps6 2656 2409
chrY	BLAT	match_part	34703372	34703505	99.83	-	.	Parent=Glrxl-ps6_mid1;Target=Glrxl-ps6 2408 1
chrY	BLAT	match_part	35064337	35065199	98.44	-	.	Parent=Cfap95l-ps2_mid1;Target=Cfap95l-ps2 1859 1762
chrY	BLAT	match_part	35065943	35066044	98.44	-	.	Parent=Cfap95l-ps2_mid1;Target=Cfap95l-ps2 1761 1570
chrY	BLAT	match_part	35075029	35075603	98.44	-	.	Parent=Cfap95l-ps2_mid1;Target=Cfap95l-ps2 1569 995
chrY	BLAT	match_part	35076239	35076430	98.44	-	.	Parent=Cfap95l-ps2_mid1;Target=Cfap95l-ps2 994 893
chrY	BLAT	match_part	35120500	35120597	98.44	-	.	Parent=Cfap95l-ps2_mid1;Target=Cfap95l-ps2 892 30
chrY	BLAT	match_part	35167732	35171406	99.27	-	.	Parent=Glrxl-ps7_mid1;Target=Glrxl-ps7 3812 3702
chrY	BLAT	match_part	35171907	35172017	99.27	-	.	Parent=Glrxl-ps7_mid1;Target=Glrxl-ps7 3701 27
chrY	BLAT	match_part	35944195	35947907	99.87	-	.	Parent=Glrxl-ps8_mid1;Target=Glrxl-ps8 3895 3772
chrY	BLAT	match_part	35950377	35950434	99.87	-	.	Parent=Glrxl-ps8_mid1;Target=Glrxl-ps8 3771 3714
chrY	BLAT	match_part	35985065	35985188	99.87	-	.	Parent=Glrxl-ps8_mid1;Target=Glrxl-ps8 3713 1
chrY	BLAT	match_part	36833444	36833558	99.20	+	.	Parent=Laidy-ps4_mid1;Target=Laidy-ps4 1 115
chrY	BLAT	match_part	36834841	36834899	99.20	+	.	Parent=Laidy-ps4_mid1;Target=Laidy-ps4 116 174
chrY	BLAT	match_part	36838659	36840704	99.20	+	.	Parent=Laidy-ps4_mid1;Target=Laidy-ps4 175 2220
chrY	BLAT	match_part	37581487	37583422	98.88	-	.	Parent=Glrxl-ps10_mid1;Target=Glrxl-ps10 2587 2474
chrY	BLAT	match_part	37595857	37595987	98.88	-	.	Parent=Glrxl-ps10_mid1;Target=Glrxl-ps10 2473 2300
chrY	BLAT	match_part	37597371	37597430	98.88	-	.	Parent=Glrxl-ps10_mid1;Target=Glrxl-ps10 2299 2222
chrY	BLAT	match_part	37602011	37602075	98.88	-	.	Parent=Glrxl-ps10_mid1;Target=Glrxl-ps10 2221 2157
chrY	BLAT	match_part	37602365	37602442	98.88	-	.	Parent=Glrxl-ps10_mid1;Target=Glrxl-ps10 2156 2097
chrY	BLAT	match_part	37617181	37617354	98.88	-	.	Parent=Glrxl-ps10_mid1;Target=Glrxl-ps10 2096 1966
chrY	BLAT	match_part	37650654	37650767	98.88	-	.	Parent=Glrxl-ps10_mid1;Target=Glrxl-ps10 1965 30
chrY	BLAT	match_part	37581487	37583422	98.88	-	.	Parent=Glrxl-ps9_mid1;Target=Glrxl-ps9 2587 2474
chrY	BLAT	match_part	37595857	37595987	98.88	-	.	Parent=Glrxl-ps9_mid1;Target=Glrxl-ps9 2473 2300
chrY	BLAT	match_part	37597371	37597430	98.88	-	.	Parent=Glrxl-ps9_mid1;Target=Glrxl-ps9 2299 2222
chrY	BLAT	match_part	37602011	37602075	98.88	-	.	Parent=Glrxl-ps9_mid1;Target=Glrxl-ps9 2221 2157
chrY	BLAT	match_part	37602365	37602442	98.88	-	.	Parent=Glrxl-ps9_mid1;Target=Glrxl-ps9 2156 2097
chrY	BLAT	match_part	37617181	37617354	98.88	-	.	Parent=Glrxl-ps9_mid1;Target=Glrxl-ps9 2096 1966
chrY	BLAT	match_part	37650654	37650767	98.88	-	.	Parent=Glrxl-ps9_mid1;Target=Glrxl-ps9 1965 30
chrY	BLAT	match_part	38216649	38220353	99.85	-	.	Parent=Glrxl-ps11_mid1;Target=Glrxl-ps11 4048 3706
chrY	BLAT	match_part	38220670	38221012	99.85	-	.	Parent=Glrxl-ps11_mid1;Target=Glrxl-ps11 3705 1
chrY	BLAT	match_part	39184788	39185208	96.23	-	.	Parent=Glrxl-ps2_mid1;Target=Glrxl-ps2 875 783
chrY	BLAT	match_part	39248384	39248507	96.23	-	.	Parent=Glrxl-ps2_mid1;Target=Glrxl-ps2 782 715
chrY	BLAT	match_part	39398944	39399079	96.23	-	.	Parent=Glrxl-ps2_mid1;Target=Glrxl-ps2 714 579
chrY	BLAT	match_part	39428388	39428455	96.23	-	.	Parent=Glrxl-ps2_mid1;Target=Glrxl-ps2 578 455
chrY	BLAT	match_part	39452953	39453045	96.23	-	.	Parent=Glrxl-ps2_mid1;Target=Glrxl-ps2 454 34
chrY	BLAT	match_part	39894379	39894841	98.15	-	.	Parent=Cfap95l-ps3_v2_mid1;Target=Cfap95l-ps3_v2 1462 1310
chrY	BLAT	match_part	39895570	39895672	98.15	-	.	Parent=Cfap95l-ps3_v2_mid1;Target=Cfap95l-ps3_v2 1309 1252
chrY	BLAT	match_part	39929159	39929334	98.15	-	.	Parent=Cfap95l-ps3_v2_mid1;Target=Cfap95l-ps3_v2 1251 1164
chrY	BLAT	match_part	39930817	39931074	98.15	-	.	Parent=Cfap95l-ps3_v2_mid1;Target=Cfap95l-ps3_v2 1163 1084
chrY	BLAT	match_part	39943451	39943506	98.15	-	.	Parent=Cfap95l-ps3_v2_mid1;Target=Cfap95l-ps3_v2 1083 1028
chrY	BLAT	match_part	39953361	39953440	98.15	-	.	Parent=Cfap95l-ps3_v2_mid1;Target=Cfap95l-ps3_v2 1027 770
chrY	BLAT	match_part	39998671	39998758	98.15	-	.	Parent=Cfap95l-ps3_v2_mid1;Target=Cfap95l-ps3_v2 769 594
chrY	BLAT	match_part	40001239	40001296	98.15	-	.	Parent=Cfap95l-ps3_v2_mid1;Target=Cfap95l-ps3_v2 593 491
chrY	BLAT	match_part	40035788	40035940	98.15	-	.	Parent=Cfap95l-ps3_v2_mid1;Target=Cfap95l-ps3_v2 490 28
chrY	BLAT	match_part	39894379	39894841	98.15	-	.	Parent=Cfap95l-ps3_v1_mid1;Target=Cfap95l-ps3_v1 1674 1506
chrY	BLAT	match_part	39895570	39895672	98.15	-	.	Parent=Cfap95l-ps3_v1_mid1;Target=Cfap95l-ps3_v1 1505 1448
chrY	BLAT	match_part	39905489	39905680	98.15	-	.	Parent=Cfap95l-ps3_v1_mid1;Target=Cfap95l-ps3_v1 1447 1360
chrY	BLAT	match_part	39929159	39929334	98.15	-	.	Parent=Cfap95l-ps3_v1_mid1;Target=Cfap95l-ps3_v1 1359 1280
chrY	BLAT	match_part	39930817	39931074	98.15	-	.	Parent=Cfap95l-ps3_v1_mid1;Target=Cfap95l-ps3_v1 1279 1224
chrY	BLAT	match_part	39943451	39943506	98.15	-	.	Parent=Cfap95l-ps3_v1_mid1;Target=Cfap95l-ps3_v1 1223 966
chrY	BLAT	match_part	39953361	39953440	98.15	-	.	Parent=Cfap95l-ps3_v1_mid1;Target=Cfap95l-ps3_v1 965 790
chrY	BLAT	match_part	39998671	39998758	98.15	-	.	Parent=Cfap95l-ps3_v1_mid1;Target=Cfap95l-ps3_v1 789 598
chrY	BLAT	match_part	40001239	40001296	98.15	-	.	Parent=Cfap95l-ps3_v1_mid1;Target=Cfap95l-ps3_v1 597 495
chrY	BLAT	match_part	40035788	40035956	98.15	-	.	Parent=Cfap95l-ps3_v1_mid1;Target=Cfap95l-ps3_v1 494 32
chrY	BLAT	match_part	39996332	39998758	98.87	-	.	Parent=Glrxl-ps12_mid1;Target=Glrxl-ps12 2566 2457
chrY	BLAT	match_part	39999260	39999369	98.87	-	.	Parent=Glrxl-ps12_mid1;Target=Glrxl-ps12 2456 30
chrY	BLAT	match_part	40475955	40476897	100.00	-	.	Parent=Glrxl-ps13_mid1;Target=Glrxl-ps13 1113 1002
chrY	BLAT	match_part	40479369	40479426	100.00	-	.	Parent=Glrxl-ps13_mid1;Target=Glrxl-ps13 1001 944
chrY	BLAT	match_part	40511439	40511550	100.00	-	.	Parent=Glrxl-ps13_mid1;Target=Glrxl-ps13 943 1
chrY	BLAT	match_part	40513943	40514038	98.49	+	.	Parent=Laidy-ps5_mid1;Target=Laidy-ps5 1 96
chrY	BLAT	match_part	40590334	40590392	98.49	+	.	Parent=Laidy-ps5_mid1;Target=Laidy-ps5 97 155
chrY	BLAT	match_part	40594152	40596267	98.49	+	.	Parent=Laidy-ps5_mid1;Target=Laidy-ps5 156 2271
chrY	BLAT	match_part	40596268	40597087	98.49	+	.	Parent=Laidy-ps5_mid1;Target=Laidy-ps5 2273 3092
chrY	BLAT	match_part	41371982	41374127	98.74	-	.	Parent=Glrxl-ps14_mid1;Target=Glrxl-ps14 2383 2265
chrY	BLAT	match_part	41374319	41374406	98.74	-	.	Parent=Glrxl-ps14_mid1;Target=Glrxl-ps14 2264 2177
chrY	BLAT	match_part	41374965	41375083	98.74	-	.	Parent=Glrxl-ps14_mid1;Target=Glrxl-ps14 2176 31
chrY	BLAT	match_part	41841618	41845313	99.87	-	.	Parent=Glrxl-ps15_mid1;Target=Glrxl-ps15 3778 3697
chrY	BLAT	match_part	41845872	41845953	99.87	-	.	Parent=Glrxl-ps15_mid1;Target=Glrxl-ps15 3696 1
chrY	BLAT	match_part	42490229	42490344	98.16	+	.	Parent=TTY44_mid1;Target=TTY44 1 116
chrY	BLAT	match_part	42494011	42495445	98.16	+	.	Parent=TTY44_mid1;Target=TTY44 117 1551
chrY	BLAT	match_part	42948632	42948712	95.73	-	.	Parent=Ssty25_mid1;Target=Ssty25 1077 956
chrY	BLAT	match_part	42948792	42949619	95.73	-	.	Parent=Ssty25_mid1;Target=Ssty25 955 128
chrY	BLAT	match_part	42950696	42950817	95.73	-	.	Parent=Ssty25_mid1;Target=Ssty25 127 47
chrY	BLAT	match_part	43041121	43042151	97.88	-	.	Parent=Ssty-ps12_mid1;Target=Ssty-ps12 1224 1058
chrY	BLAT	match_part	43043268	43043434	97.88	-	.	Parent=Ssty-ps12_mid1;Target=Ssty-ps12 1057 27
chrY	BLAT	match_part	43610466	43610546	97.52	-	.	Parent=Ssty19_mid1;Target=Ssty19 1130 938
chrY	BLAT	match_part	43610626	43611453	97.52	-	.	Parent=Ssty19_mid1;Target=Ssty19 937 110
chrY	BLAT	match_part	43612544	43612736	97.52	-	.	Parent=Ssty19_mid1;Target=Ssty19 109 29
chrY	BLAT	match_part	44364364	44365396	93.15	-	.	Parent=Ssty27_mid1;Target=Ssty27 1211 1117
chrY	BLAT	match_part	44366424	44366518	93.15	-	.	Parent=Ssty27_mid1;Target=Ssty27 1116 84
chrY	BLAT	match_part	44892096	44892165	96.65	+	.	Parent=TTY45_mid1;Target=TTY45 1 70
chrY	BLAT	match_part	44953546	44953680	96.65	+	.	Parent=TTY45_mid1;Target=TTY45 71 205
chrY	BLAT	match_part	44955829	44955990	96.65	+	.	Parent=TTY45_mid1;Target=TTY45 206 367
chrY	BLAT	match_part	44957938	44958436	96.65	+	.	Parent=TTY45_mid1;Target=TTY45 368 866
chrY	BLAT	match_part	45214308	45214503	97.96	+	.	Parent=Ssty28_mid1;Target=Ssty28 1 196
chrY	BLAT	match_part	45215583	45216410	97.96	+	.	Parent=Ssty28_mid1;Target=Ssty28 197 1024
chrY	BLAT	match_part	45216490	45216567	97.96	+	.	Parent=Ssty28_mid1;Target=Ssty28 1025 1102
chrY	BLAT	match_part	45214346	45214503	99.38	+	.	Parent=Ssty40_mid1;Target=Ssty40 1 158
chrY	BLAT	match_part	45215538	45216410	99.38	+	.	Parent=Ssty40_mid1;Target=Ssty40 159 1031
chrY	BLAT	match_part	45216490	45216658	99.38	+	.	Parent=Ssty40_mid1;Target=Ssty40 1032 1200
chrY	BLAT	match_part	45225516	45227190	99.38	+	.	Parent=Ssty40_mid1;Target=Ssty40 1201 2875
chrY	BLAT	match_part	45426114	45426290	99.72	+	.	Parent=Xpr1l-ps3_mid1;Target=Xpr1l-ps3 1 177
chrY	BLAT	match_part	45434962	45435097	99.72	+	.	Parent=Xpr1l-ps3_mid1;Target=Xpr1l-ps3 178 313
chrY	BLAT	match_part	45444310	45446499	99.72	+	.	Parent=Xpr1l-ps3_mid1;Target=Xpr1l-ps3 314 2503
chrY	BLAT	match_part	48435052	48435130	97.40	-	.	Parent=Ssty29_mid1;Target=Ssty29 1116 982
chrY	BLAT	match_part	48435210	48436082	97.40	-	.	Parent=Ssty29_mid1;Target=Ssty29 981 109
chrY	BLAT	match_part	48437102	48437236	97.40	-	.	Parent=Ssty29_mid1;Target=Ssty29 108 30
chrY	BLAT	match_part	48553322	48553402	97.28	-	.	Parent=Ssty12_v1_mid1;Target=Ssty12_v1 1141 986
chrY	BLAT	match_part	48553482	48554354	97.28	-	.	Parent=Ssty12_v1_mid1;Target=Ssty12_v1 985 113
chrY	BLAT	match_part	48555386	48555541	97.28	-	.	Parent=Ssty12_v1_mid1;Target=Ssty12_v1 112 32
chrY	BLAT	match_part	48553322	48553402	97.41	-	.	Parent=Ssty30_mid1;Target=Ssty30 1198 986
chrY	BLAT	match_part	48553482	48554354	97.41	-	.	Parent=Ssty30_mid1;Target=Ssty30 985 113
chrY	BLAT	match_part	48555386	48555598	97.41	-	.	Parent=Ssty30_mid1;Target=Ssty30 112 32
chrY	BLAT	match_part	48553324	48554354	97.37	-	.	Parent=Ssty12_v2_mid1;Target=Ssty12_v2 1217 1064
chrY	BLAT	match_part	48555386	48555539	97.37	-	.	Parent=Ssty12_v2_mid1;Target=Ssty12_v2 1063 33
chrY	BLAT	match_part	48645787	48646815	97.38	-	.	Parent=Ssty-ps13_mid1;Target=Ssty-ps13 1221 1062
chrY	BLAT	match_part	48647906	48648065	97.38	-	.	Parent=Ssty-ps13_mid1;Target=Ssty-ps13 1061 33
chrY	BLAT	match_part	49357230	49357297	98.57	+	.	Parent=Cfap95l-ps1_mid1;Target=Cfap95l-ps1 1 68
chrY	BLAT	match_part	49363035	49363140	98.57	+	.	Parent=Cfap95l-ps1_mid1;Target=Cfap95l-ps1 69 174
chrY	BLAT	match_part	49363834	49363889	98.57	+	.	Parent=Cfap95l-ps1_mid1;Target=Cfap95l-ps1 175 230
chrY	BLAT	match_part	49376313	49376641	98.57	+	.	Parent=Cfap95l-ps1_mid1;Target=Cfap95l-ps1 231 559
chrY	BLAT	match_part	49378021	49378196	98.57	+	.	Parent=Cfap95l-ps1_mid1;Target=Cfap95l-ps1 560 735
chrY	BLAT	match_part	49400818	49401009	98.57	+	.	Parent=Cfap95l-ps1_mid1;Target=Cfap95l-ps1 736 927
chrY	BLAT	match_part	49401640	49402214	98.57	+	.	Parent=Cfap95l-ps1_mid1;Target=Cfap95l-ps1 928 1502
chrY	BLAT	match_part	49408991	49409142	98.57	+	.	Parent=Cfap95l-ps1_mid1;Target=Cfap95l-ps1 1503 1654
chrY	BLAT	match_part	49411194	49411295	98.57	+	.	Parent=Cfap95l-ps1_mid1;Target=Cfap95l-ps1 1655 1756
chrY	BLAT	match_part	49412037	49412240	98.57	+	.	Parent=Cfap95l-ps1_mid1;Target=Cfap95l-ps1 1757 1960
chrY	BLAT	match_part	49446405	49446587	98.57	+	.	Parent=Cfap95l-ps1_mid1;Target=Cfap95l-ps1 1961 2143
chrY	BLAT	match_part	50171984	50172114	96.76	+	.	Parent=Xpr1l-ps4_mid1;Target=Xpr1l-ps4 1 131
chrY	BLAT	match_part	50180127	50180307	96.76	+	.	Parent=Xpr1l-ps4_mid1;Target=Xpr1l-ps4 132 312
chrY	BLAT	match_part	50185006	50185204	96.76	+	.	Parent=Xpr1l-ps4_mid1;Target=Xpr1l-ps4 313 511
chrY	BLAT	match_part	50235478	50235557	96.76	+	.	Parent=Xpr1l-ps4_mid1;Target=Xpr1l-ps4 512 591
chrY	BLAT	match_part	50276729	50276788	96.76	+	.	Parent=Xpr1l-ps4_mid1;Target=Xpr1l-ps4 592 651
chrY	BLAT	match_part	50280776	50280870	96.76	+	.	Parent=Xpr1l-ps4_mid1;Target=Xpr1l-ps4 652 746
chrY	BLAT	match_part	50296394	50296456	99.12	+	.	Parent=Xpr1l-ps6_mid1;Target=Xpr1l-ps6 1 63
chrY	BLAT	match_part	50297758	50297940	99.12	+	.	Parent=Xpr1l-ps6_mid1;Target=Xpr1l-ps6 64 246
chrY	BLAT	match_part	50300238	50300508	99.12	+	.	Parent=Xpr1l-ps6_mid1;Target=Xpr1l-ps6 247 517
chrY	BLAT	match_part	50300821	50301194	99.12	+	.	Parent=Xpr1l-ps6_mid1;Target=Xpr1l-ps6 518 891
chrY	BLAT	match_part	50304268	50304653	99.12	+	.	Parent=Xpr1l-ps6_mid1;Target=Xpr1l-ps6 892 1277
chrY	BLAT	match_part	50342086	50342266	99.12	+	.	Parent=Xpr1l-ps6_mid1;Target=Xpr1l-ps6 1278 1458
chrY	BLAT	match_part	50346971	50347169	99.12	+	.	Parent=Xpr1l-ps6_mid1;Target=Xpr1l-ps6 1459 1657
chrY	BLAT	match_part	50351281	50351649	99.12	+	.	Parent=Xpr1l-ps6_mid1;Target=Xpr1l-ps6 1658 2026
chrY	BLAT	match_part	50451587	50451767	98.94	+	.	Parent=Glrxl-ps17_mid1;Target=Glrxl-ps17 1 181
chrY	BLAT	match_part	50452268	50452798	98.94	+	.	Parent=Glrxl-ps17_mid1;Target=Glrxl-ps17 182 712
chrY	BLAT	match_part	50452802	50454714	98.94	+	.	Parent=Glrxl-ps17_mid1;Target=Glrxl-ps17 713 2625
chrY	BLAT	match_part	50815009	50815435	98.62	+	.	Parent=Ssty-ps1_mid1;Target=Ssty-ps1 1 427
chrY	BLAT	match_part	50815436	50817304	98.62	+	.	Parent=Ssty-ps1_mid1;Target=Ssty-ps1 430 2298
chrY	BLAT	match_part	50907371	50907545	97.13	+	.	Parent=Ssty32_v1_mid1;Target=Ssty32_v1 1 175
chrY	BLAT	match_part	50908567	50909432	97.13	+	.	Parent=Ssty32_v1_mid1;Target=Ssty32_v1 176 1041
chrY	BLAT	match_part	50909512	50909587	97.13	+	.	Parent=Ssty32_v1_mid1;Target=Ssty32_v1 1042 1117
chrY	BLAT	match_part	50907392	50907545	97.32	+	.	Parent=Ssty32_v2_mid1;Target=Ssty32_v2 1 154
chrY	BLAT	match_part	50908612	50909432	97.32	+	.	Parent=Ssty32_v2_mid1;Target=Ssty32_v2 155 975
chrY	BLAT	match_part	50909512	50909590	97.32	+	.	Parent=Ssty32_v2_mid1;Target=Ssty32_v2 976 1054
chrY	BLAT	match_part	50907392	50907545	97.43	+	.	Parent=Ssty11_mid1;Target=Ssty11 1 154
chrY	BLAT	match_part	50908567	50909432	97.43	+	.	Parent=Ssty11_mid1;Target=Ssty11 155 1020
chrY	BLAT	match_part	50909512	50909590	97.43	+	.	Parent=Ssty11_mid1;Target=Ssty11 1021 1099
chrY	BLAT	match_part	51692432	51692512	97.45	-	.	Parent=Ssty39_mid1;Target=Ssty39 1178 985
chrY	BLAT	match_part	51692592	51693464	97.45	-	.	Parent=Ssty39_mid1;Target=Ssty39 984 112
chrY	BLAT	match_part	51694485	51694678	97.45	-	.	Parent=Ssty39_mid1;Target=Ssty39 111 31
chrY	BLAT	match_part	51817205	51818193	97.52	-	.	Parent=Ssty33_v1_mid1;Target=Ssty33_v1 1212 1020
chrY	BLAT	match_part	51819283	51819475	97.52	-	.	Parent=Ssty33_v1_mid1;Target=Ssty33_v1 1019 31
chrY	BLAT	match_part	51817221	51817283	97.78	-	.	Parent=Ssty33_v2_mid1;Target=Ssty33_v2 1172 963
chrY	BLAT	match_part	51817363	51818235	97.78	-	.	Parent=Ssty33_v2_mid1;Target=Ssty33_v2 962 90
chrY	BLAT	match_part	51819283	51819492	97.78	-	.	Parent=Ssty33_v2_mid1;Target=Ssty33_v2 89 27
chrY	BLAT	match_part	51909815	51910798	97.43	-	.	Parent=Ssty-ps4_mid1;Target=Ssty-ps4 1167 1015
chrY	BLAT	match_part	51911950	51912102	97.43	-	.	Parent=Ssty-ps4_mid1;Target=Ssty-ps4 1014 31
chrY	BLAT	match_part	52446455	52446533	96.99	-	.	Parent=Ssty34_mid1;Target=Ssty34 1162 988
chrY	BLAT	match_part	52446613	52447485	96.99	-	.	Parent=Ssty34_mid1;Target=Ssty34 987 115
chrY	BLAT	match_part	52448508	52448682	96.99	-	.	Parent=Ssty34_mid1;Target=Ssty34 114 36
chrY	BLAT	match_part	52561770	52562264	100.00	-	.	Parent=Ssty35_mid1;Target=Ssty35 1569 1538
chrY	BLAT	match_part	52571071	52571239	100.00	-	.	Parent=Ssty35_mid1;Target=Ssty35 1537 665
chrY	BLAT	match_part	52571319	52572191	100.00	-	.	Parent=Ssty35_mid1;Target=Ssty35 664 496
chrY	BLAT	match_part	52573346	52573377	100.00	-	.	Parent=Ssty35_mid1;Target=Ssty35 495 1
chrY	BLAT	match_part	54175884	54176010	97.83	+	.	Parent=Xpr1l-ps5_mid1;Target=Xpr1l-ps5 1 127
chrY	BLAT	match_part	54224212	54224408	97.83	+	.	Parent=Xpr1l-ps5_mid1;Target=Xpr1l-ps5 128 324
chrY	BLAT	match_part	54225361	54225415	97.83	+	.	Parent=Xpr1l-ps5_mid1;Target=Xpr1l-ps5 325 379
chrY	BLAT	match_part	54250297	54250435	97.83	+	.	Parent=Xpr1l-ps5_mid1;Target=Xpr1l-ps5 380 518
chrY	BLAT	match_part	54257299	54257496	97.83	+	.	Parent=Xpr1l-ps5_mid1;Target=Xpr1l-ps5 519 716
chrY	BLAT	match_part	54264033	54264123	97.83	+	.	Parent=Xpr1l-ps5_mid1;Target=Xpr1l-ps5 717 807
chrY	BLAT	match_part	54297580	54297778	97.83	+	.	Parent=Xpr1l-ps5_mid1;Target=Xpr1l-ps5 808 1006
chrY	BLAT	match_part	54313892	54314193	97.83	+	.	Parent=Xpr1l-ps5_mid1;Target=Xpr1l-ps5 1007 1308
chrY	BLAT	match_part	55014460	55015447	97.30	-	.	Parent=Ssty16_mid1;Target=Ssty16 1187 1021
chrY	BLAT	match_part	55016534	55016700	97.30	-	.	Parent=Ssty16_mid1;Target=Ssty16 1020 33
chrY	BLAT	match_part	55100078	55100158	97.62	-	.	Parent=Ssty17_v1_mid1;Target=Ssty17_v1 1135 982
chrY	BLAT	match_part	55100238	55101110	97.62	-	.	Parent=Ssty17_v1_mid1;Target=Ssty17_v1 981 109
chrY	BLAT	match_part	55102154	55102307	97.62	-	.	Parent=Ssty17_v1_mid1;Target=Ssty17_v1 108 28
chrY	BLAT	match_part	55100080	55100158	97.26	-	.	Parent=Ssty17_v2_mid1;Target=Ssty17_v2 1094 941
chrY	BLAT	match_part	55100238	55101068	97.26	-	.	Parent=Ssty17_v2_mid1;Target=Ssty17_v2 940 110
chrY	BLAT	match_part	55102154	55102307	97.26	-	.	Parent=Ssty17_v2_mid1;Target=Ssty17_v2 109 31
chrY	BLAT	match_part	55185727	55185807	97.25	-	.	Parent=Ssty36_mid1;Target=Ssty36 1020 983
chrY	BLAT	match_part	55185887	55186759	97.25	-	.	Parent=Ssty36_mid1;Target=Ssty36 982 110
chrY	BLAT	match_part	55187924	55187961	97.25	-	.	Parent=Ssty36_mid1;Target=Ssty36 109 29
chrY	BLAT	match_part	55271307	55272337	97.32	-	.	Parent=Ssty8_v2_mid1;Target=Ssty8_v2 1083 1061
chrY	BLAT	match_part	55444447	55444469	97.32	-	.	Parent=Ssty8_v2_mid1;Target=Ssty8_v2 1060 30
chrY	BLAT	match_part	55271307	55272295	97.45	-	.	Parent=Ssty8_v1_mid1;Target=Ssty8_v1 1177 1020
chrY	BLAT	match_part	55273366	55273523	97.45	-	.	Parent=Ssty8_v1_mid1;Target=Ssty8_v1 1019 31
chrY	BLAT	match_part	55442257	55442337	97.18	-	.	Parent=Ssty20_v2-ps_mid1;Target=Ssty20_v2-ps 1133 939
chrY	BLAT	match_part	55442417	55443241	97.18	-	.	Parent=Ssty20_v2-ps_mid1;Target=Ssty20_v2-ps 938 114
chrY	BLAT	match_part	55444316	55444510	97.18	-	.	Parent=Ssty20_v2-ps_mid1;Target=Ssty20_v2-ps 113 33
chrY	BLAT	match_part	55442259	55442337	96.22	-	.	Parent=Ssty20_v1_mid1;Target=Ssty20_v1 715 545
chrY	BLAT	match_part	55442417	55442617	96.22	-	.	Parent=Ssty20_v1_mid1;Target=Ssty20_v1 544 308
chrY	BLAT	match_part	55443005	55443241	96.22	-	.	Parent=Ssty20_v1_mid1;Target=Ssty20_v1 307 107
chrY	BLAT	match_part	55444316	55444486	96.22	-	.	Parent=Ssty20_v1_mid1;Target=Ssty20_v1 106 28
chrY	BLAT	match_part	55544547	55544627	97.58	-	.	Parent=Ssty2_mid1;Target=Ssty2 1156 983
chrY	BLAT	match_part	55544707	55545579	97.58	-	.	Parent=Ssty2_mid1;Target=Ssty2 982 110
chrY	BLAT	match_part	55546621	55546794	97.58	-	.	Parent=Ssty2_mid1;Target=Ssty2 109 29
chrY	BLAT	match_part	55972549	55973579	97.64	-	.	Parent=Ssty21_mid1;Target=Ssty21 1188 1060
chrY	BLAT	match_part	55974615	55974743	97.64	-	.	Parent=Ssty21_mid1;Target=Ssty21 1059 29
chrY	BLAT	match_part	56143661	56143741	97.26	-	.	Parent=Ssty5_mid1;Target=Ssty5 1130 986
chrY	BLAT	match_part	56143821	56144693	97.26	-	.	Parent=Ssty5_mid1;Target=Ssty5 985 113
chrY	BLAT	match_part	56145736	56145880	97.26	-	.	Parent=Ssty5_mid1;Target=Ssty5 112 32
chrY	BLAT	match_part	56229264	56229344	97.53	-	.	Parent=Ssty1_v2_mid1;Target=Ssty1_v2 1135 983
chrY	BLAT	match_part	56229424	56230296	97.53	-	.	Parent=Ssty1_v2_mid1;Target=Ssty1_v2 982 110
chrY	BLAT	match_part	56231329	56231481	97.53	-	.	Parent=Ssty1_v2_mid1;Target=Ssty1_v2 109 29
chrY	BLAT	match_part	56314872	56315862	97.53	-	.	Parent=Ssty1_v1_mid1;Target=Ssty1_v1 1174 1021
chrY	BLAT	match_part	56316938	56317091	97.53	-	.	Parent=Ssty1_v1_mid1;Target=Ssty1_v1 1020 30
chrY	BLAT	match_part	56400558	56400638	97.45	-	.	Parent=Ssty3_mid1;Target=Ssty3 1177 985
chrY	BLAT	match_part	56400718	56401590	97.45	-	.	Parent=Ssty3_mid1;Target=Ssty3 984 112
chrY	BLAT	match_part	56402645	56402837	97.45	-	.	Parent=Ssty3_mid1;Target=Ssty3 111 31
chrY	BLAT	match_part	56486141	56486221	97.14	-	.	Parent=Ssty4_v1_mid1;Target=Ssty4_v1 1085 941
chrY	BLAT	match_part	56486301	56487128	97.14	-	.	Parent=Ssty4_v1_mid1;Target=Ssty4_v1 940 113
chrY	BLAT	match_part	56488208	56488352	97.14	-	.	Parent=Ssty4_v1_mid1;Target=Ssty4_v1 112 32
chrY	BLAT	match_part	56486141	56487173	97.49	-	.	Parent=Ssty4_v2_mid1;Target=Ssty4_v2 1235 1065
chrY	BLAT	match_part	56488208	56488378	97.49	-	.	Parent=Ssty4_v2_mid1;Target=Ssty4_v2 1064 32
chrY	BLAT	match_part	56571713	56571793	97.27	-	.	Parent=Ssty10_v1_mid1;Target=Ssty10_v1 1097 940
chrY	BLAT	match_part	56571873	56572700	97.27	-	.	Parent=Ssty10_v1_mid1;Target=Ssty10_v1 939 112
chrY	BLAT	match_part	56573779	56573936	97.27	-	.	Parent=Ssty10_v1_mid1;Target=Ssty10_v1 111 31
chrY	BLAT	match_part	56571713	56571793	97.29	-	.	Parent=Ssty10_v2_mid1;Target=Ssty10_v2 1143 986
chrY	BLAT	match_part	56571873	56572745	97.29	-	.	Parent=Ssty10_v2_mid1;Target=Ssty10_v2 985 113
chrY	BLAT	match_part	56573779	56573936	97.29	-	.	Parent=Ssty10_v2_mid1;Target=Ssty10_v2 112 32
chrY	BLAT	match_part	56681521	56681601	97.33	-	.	Parent=Ssty6_mid1;Target=Ssty6 1088 942
chrY	BLAT	match_part	56681681	56682511	97.33	-	.	Parent=Ssty6_mid1;Target=Ssty6 941 111
chrY	BLAT	match_part	56683585	56683731	97.33	-	.	Parent=Ssty6_mid1;Target=Ssty6 110 30
chrY	BLAT	match_part	56768521	56769548	97.50	-	.	Parent=Ssty9_v1_mid1;Target=Ssty9_v1 1202 1059
chrY	BLAT	match_part	56770662	56770805	97.50	-	.	Parent=Ssty9_v1_mid1;Target=Ssty9_v1 1058 31
chrY	BLAT	match_part	56768522	56769548	97.04	-	.	Parent=Ssty9_v2_mid1;Target=Ssty9_v2 1082 1060
chrY	BLAT	match_part	56770792	56770814	97.04	-	.	Parent=Ssty9_v2_mid1;Target=Ssty9_v2 1059 33
chrY	BLAT	match_part	57651337	57652367	97.45	-	.	Parent=Ssty18_v2_mid1;Target=Ssty18_v2 1139 1061
chrY	BLAT	match_part	57653515	57653593	97.45	-	.	Parent=Ssty18_v2_mid1;Target=Ssty18_v2 1060 30
chrY	BLAT	match_part	57651337	57651415	97.37	-	.	Parent=Ssty18_v1_mid1;Target=Ssty18_v1 1140 983
chrY	BLAT	match_part	57651495	57652367	97.37	-	.	Parent=Ssty18_v1_mid1;Target=Ssty18_v1 982 110
chrY	BLAT	match_part	57653384	57653541	97.37	-	.	Parent=Ssty18_v1_mid1;Target=Ssty18_v1 109 31
chrY	BLAT	match_part	58069111	58070148	97.29	-	.	Parent=Ssty-ps6_mid1;Target=Ssty-ps6 1072 1068
chrY	BLAT	match_part	58070329	58070333	97.29	-	.	Parent=Ssty-ps6_mid1;Target=Ssty-ps6 1067 30
chrY	BLAT	match_part	58574515	58574768	96.57	-	.	Parent=Tty41c_mid1;Target=Tty41c 816 664
chrY	BLAT	match_part	58605294	58605409	96.57	-	.	Parent=Tty41c_mid1;Target=Tty41c 663 537
chrY	BLAT	match_part	58612456	58612593	96.57	-	.	Parent=Tty41c_mid1;Target=Tty41c 536 399
chrY	BLAT	match_part	58620320	58620446	96.57	-	.	Parent=Tty41c_mid1;Target=Tty41c 398 283
chrY	BLAT	match_part	58622163	58622315	96.57	-	.	Parent=Tty41c_mid1;Target=Tty41c 282 29
chrY	BLAT	match_part	58900206	58903356	100.00	-	.	Parent=Glrxl-ps18_mid1;Target=Glrxl-ps18 3368 3210
chrY	BLAT	match_part	58905786	58905843	100.00	-	.	Parent=Glrxl-ps18_mid1;Target=Glrxl-ps18 3209 3152
chrY	BLAT	match_part	58940808	58940966	100.00	-	.	Parent=Glrxl-ps18_mid1;Target=Glrxl-ps18 3151 1
chrY	BLAT	match_part	59417102	59417196	97.57	+	.	Parent=Ssty-ps7_mid1;Target=Ssty-ps7 1 95
chrY	BLAT	match_part	59418266	59419294	97.57	+	.	Parent=Ssty-ps7_mid1;Target=Ssty-ps7 96 1124
chrY	BLAT	match_part	59532926	59533048	97.80	+	.	Parent=Ssty37_mid1;Target=Ssty37 1 123
chrY	BLAT	match_part	59534088	59535120	97.80	+	.	Parent=Ssty37_mid1;Target=Ssty37 124 1156
chrY	BLAT	match_part	61801105	61801702	97.08	-	.	Parent=TTY50_mid1;Target=TTY50 1060 881
chrY	BLAT	match_part	61813138	61813388	97.08	-	.	Parent=TTY50_mid1;Target=TTY50 880 630
chrY	BLAT	match_part	61842083	61842262	97.08	-	.	Parent=TTY50_mid1;Target=TTY50 629 32
chrY	BLAT	match_part	62754392	62755258	98.13	-	.	Parent=Laidy-ps9_mid1;Target=Laidy-ps9 1607 1408
chrY	BLAT	match_part	62756646	62756904	98.13	-	.	Parent=Laidy-ps9_mid1;Target=Laidy-ps9 1407 1157
chrY	BLAT	match_part	62769043	62769293	98.13	-	.	Parent=Laidy-ps9_mid1;Target=Laidy-ps9 1156 898
chrY	BLAT	match_part	62797774	62797973	98.13	-	.	Parent=Laidy-ps9_mid1;Target=Laidy-ps9 897 31
chrY	BLAT	match_part	66586137	66586317	92.57	+	.	Parent=Ssty-ps8_v1_mid1;Target=Ssty-ps8_v1 1 181
chrY	BLAT	match_part	66587356	66588227	92.57	+	.	Parent=Ssty-ps8_v1_mid1;Target=Ssty-ps8_v1 182 1053
chrY	BLAT	match_part	66588308	66588388	92.57	+	.	Parent=Ssty-ps8_v1_mid1;Target=Ssty-ps8_v1 1054 1134
chrY	BLAT	match_part	66586161	66586317	97.45	+	.	Parent=Ssty-ps8_v2_mid1;Target=Ssty-ps8_v2 1 157
chrY	BLAT	match_part	66587356	66588385	97.45	+	.	Parent=Ssty-ps8_v2_mid1;Target=Ssty-ps8_v2 158 1187
chrY	BLAT	match_part	66586183	66586317	97.48	+	.	Parent=Ssty-ps8_v3_mid1;Target=Ssty-ps8_v3 1 135
chrY	BLAT	match_part	66587401	66588227	97.48	+	.	Parent=Ssty-ps8_v3_mid1;Target=Ssty-ps8_v3 136 962
chrY	BLAT	match_part	66588308	66588390	97.48	+	.	Parent=Ssty-ps8_v3_mid1;Target=Ssty-ps8_v3 963 1045
chrY	BLAT	match_part	67712423	67712503	97.10	-	.	Parent=Ssty-ps9_mid1;Target=Ssty-ps9 999 935
chrY	BLAT	match_part	67712584	67713407	97.10	-	.	Parent=Ssty-ps9_mid1;Target=Ssty-ps9 934 111
chrY	BLAT	match_part	67721298	67721362	97.10	-	.	Parent=Ssty-ps9_mid1;Target=Ssty-ps9 110 30
chrY	BLAT	match_part	67914647	67914837	97.35	+	.	Parent=Ssty22_v1_mid1;Target=Ssty22_v1 1 191
chrY	BLAT	match_part	67915931	67916761	97.35	+	.	Parent=Ssty22_v1_mid1;Target=Ssty22_v1 192 1022
chrY	BLAT	match_part	67916841	67916919	97.35	+	.	Parent=Ssty22_v1_mid1;Target=Ssty22_v1 1023 1101
chrY	BLAT	match_part	67914650	67914837	98.39	+	.	Parent=Ssty22_v2_mid1;Target=Ssty22_v2 1 188
chrY	BLAT	match_part	67915886	67916921	98.39	+	.	Parent=Ssty22_v2_mid1;Target=Ssty22_v2 189 1224
chrY	BLAT	match_part	68142512	68142664	97.18	+	.	Parent=Ssty13_mid1;Target=Ssty13 1 153
chrY	BLAT	match_part	68143699	68144568	97.18	+	.	Parent=Ssty13_mid1;Target=Ssty13 154 1023
chrY	BLAT	match_part	68144648	68144728	97.18	+	.	Parent=Ssty13_mid1;Target=Ssty13 1024 1104
chrY	BLAT	match_part	68142512	68142664	97.18	+	.	Parent=Ssty14_mid1;Target=Ssty14 1 153
chrY	BLAT	match_part	68143699	68144568	97.18	+	.	Parent=Ssty14_mid1;Target=Ssty14 154 1023
chrY	BLAT	match_part	68144648	68144728	97.18	+	.	Parent=Ssty14_mid1;Target=Ssty14 1024 1104
chrY	BLAT	match_part	68673151	68674060	97.74	+	.	Parent=Ssty-ps10_mid1;Target=Ssty-ps10 1 910
chrY	BLAT	match_part	68675092	68675961	97.74	+	.	Parent=Ssty-ps10_mid1;Target=Ssty-ps10 911 1780
chrY	BLAT	match_part	68676041	68676119	97.74	+	.	Parent=Ssty-ps10_mid1;Target=Ssty-ps10 1781 1859
chrY	BLAT	match_part	68673926	68674060	100.00	+	.	Parent=Ssty-ps2_mid1;Target=Ssty-ps2 1 135
chrY	BLAT	match_part	68675092	68675961	100.00	+	.	Parent=Ssty-ps2_mid1;Target=Ssty-ps2 136 1005
chrY	BLAT	match_part	68676041	68676121	100.00	+	.	Parent=Ssty-ps2_mid1;Target=Ssty-ps2 1006 1086
chrY	BLAT	match_part	68912218	68912319	100.00	+	.	Parent=Ssty38_mid1;Target=Ssty38 1 102
chrY	BLAT	match_part	68913367	68914390	100.00	+	.	Parent=Ssty38_mid1;Target=Ssty38 103 1126
chrY	BLAT	match_part	69220330	69220431	98.08	+	.	Parent=Ssty-ps3_mid1;Target=Ssty-ps3 1 102
chrY	BLAT	match_part	69221478	69222500	98.08	+	.	Parent=Ssty-ps3_mid1;Target=Ssty-ps3 103 1125
chrY	BLAT	match_part	69430015	69430180	100.00	+	.	Parent=Ssty15_mid1;Target=Ssty15 1 166
chrY	BLAT	match_part	69431208	69432077	100.00	+	.	Parent=Ssty15_mid1;Target=Ssty15 167 1036
chrY	BLAT	match_part	69432157	69432325	100.00	+	.	Parent=Ssty15_mid1;Target=Ssty15 1037 1205
chrY	BLAT	match_part	69439560	69439644	100.00	+	.	Parent=Ssty15_mid1;Target=Ssty15 1206 1290
chrY	BLAT	match_part	69875957	69876091	97.31	+	.	Parent=Ssty7_mid1;Target=Ssty7 1 135
chrY	BLAT	match_part	69877120	69877989	97.31	+	.	Parent=Ssty7_mid1;Target=Ssty7 136 1005
chrY	BLAT	match_part	69878069	69878149	97.31	+	.	Parent=Ssty7_mid1;Target=Ssty7 1006 1086
chrY	BLAT	match_part	70232894	70232972	97.13	-	.	Parent=Ssty23_mid1;Target=Ssty23 1116 982
chrY	BLAT	match_part	70233052	70233921	97.13	-	.	Parent=Ssty23_mid1;Target=Ssty23 981 112
chrY	BLAT	match_part	70234960	70235094	97.13	-	.	Parent=Ssty23_mid1;Target=Ssty23 111 33
chrY	BLAT	match_part	70499682	70500067	100.00	-	.	Parent=TTY51_mid1;Target=TTY51 458 387
chrY	BLAT	match_part	70503321	70503392	100.00	-	.	Parent=TTY51_mid1;Target=TTY51 386 1
chrY	BLAT	match_part	70945676	70945955	96.69	-	.	Parent=TTY52_mid1;Target=TTY52 907 832
chrY	BLAT	match_part	70949816	70949920	96.69	-	.	Parent=TTY52_mid1;Target=TTY52 831 796
chrY	BLAT	match_part	70950650	70950782	96.69	-	.	Parent=TTY52_mid1;Target=TTY52 795 716
chrY	BLAT	match_part	70951387	70951488	96.69	-	.	Parent=TTY52_mid1;Target=TTY52 715 651
chrY	BLAT	match_part	71241376	71241440	96.69	-	.	Parent=TTY52_mid1;Target=TTY52 650 549
chrY	BLAT	match_part	71241764	71241843	96.69	-	.	Parent=TTY52_mid1;Target=TTY52 548 416
chrY	BLAT	match_part	71258375	71258410	96.69	-	.	Parent=TTY52_mid1;Target=TTY52 415 311
chrY	BLAT	match_part	71259771	71259846	96.69	-	.	Parent=TTY52_mid1;Target=TTY52 310 31
chrY	BLAT	match_part	72406054	72406643	96.41	+	.	Parent=TTY31_mid1;Target=TTY31 1 590
chrY	BLAT	match_part	72407120	72407522	96.41	+	.	Parent=TTY31_mid1;Target=TTY31 591 993
chrY	BLAT	match_part	72408418	72408741	96.41	+	.	Parent=TTY31_mid1;Target=TTY31 994 1317
chrY	BLAT	match_part	72945297	72949265	99.46	-	.	Parent=Ssty-ps11_mid1;Target=Ssty-ps11 5190 5037
chrY	BLAT	match_part	72950167	72950335	99.46	-	.	Parent=Ssty-ps11_mid1;Target=Ssty-ps11 5036 4167
chrY	BLAT	match_part	72950417	72951286	99.46	-	.	Parent=Ssty-ps11_mid1;Target=Ssty-ps11 4166 3998
chrY	BLAT	match_part	72952456	72952609	99.46	-	.	Parent=Ssty-ps11_mid1;Target=Ssty-ps11 3997 29
chrY	BLAT	match_part	73118073	73118220	98.24	+	.	Parent=Glrxl-ps19_mid1;Target=Glrxl-ps19 1 148
chrY	BLAT	match_part	73152829	73152886	98.24	+	.	Parent=Glrxl-ps19_mid1;Target=Glrxl-ps19 149 206
chrY	BLAT	match_part	73155338	73155425	98.24	+	.	Parent=Glrxl-ps19_mid1;Target=Glrxl-ps19 207 294
chrY	BLAT	match_part	73155617	73155864	98.24	+	.	Parent=Glrxl-ps19_mid1;Target=Glrxl-ps19 295 542
chrY	BLAT	match_part	73156639	73157768	98.24	+	.	Parent=Glrxl-ps19_mid1;Target=Glrxl-ps19 543 1672
chrY	BLAT	match_part	73367689	73367742	99.49	+	.	Parent=Glrxl-ps16_mid1;Target=Glrxl-ps16 1 54
chrY	BLAT	match_part	73388700	73388764	99.49	+	.	Parent=Glrxl-ps16_mid1;Target=Glrxl-ps16 55 119
chrY	BLAT	match_part	73393355	73393414	99.49	+	.	Parent=Glrxl-ps16_mid1;Target=Glrxl-ps16 120 179
chrY	BLAT	match_part	73407364	73409285	99.49	+	.	Parent=Glrxl-ps16_mid1;Target=Glrxl-ps16 180 2101
chrY	BLAT	match_part	73409287	73409906	99.49	+	.	Parent=Glrxl-ps16_mid1;Target=Glrxl-ps16 2102 2721
chrY	BLAT	match_part	73409910	73409916	99.49	+	.	Parent=Glrxl-ps16_mid1;Target=Glrxl-ps16 2722 2728
chrY	BLAT	match_part	73409936	73409948	99.49	+	.	Parent=Glrxl-ps16_mid1;Target=Glrxl-ps16 2729 2741
chrY	BLAT	match_part	75656743	75656843	101.96	+	.	Parent=Tty41b_mid1;Target=Tty41b 1 101
chrY	BLAT	match_part	75662282	75662387	101.96	+	.	Parent=Tty41b_mid1;Target=Tty41b 102 207
chrY	BLAT	match_part	75663080	75663165	101.96	+	.	Parent=Tty41b_mid1;Target=Tty41b 208 293
chrY	BLAT	match_part	76057756	76057913	101.96	+	.	Parent=Tty41b_mid1;Target=Tty41b 294 451
chrY	BLAT	match_part	76726610	76726620	101.96	+	.	Parent=Tty41b_mid1;Target=Tty41b 325 335
chrY	BLAT	match_part	76792459	76792464	101.96	+	.	Parent=Tty41b_mid1;Target=Tty41b 337 342
chrY	BLAT	match_part	77794992	77795048	101.96	+	.	Parent=Tty41b_mid1;Target=Tty41b 345 401
chrY	BLAT	match_part	77975278	77975324	101.96	+	.	Parent=Tty41b_mid1;Target=Tty41b 402 448
chrY	BLAT	match_part	77975325	77975456	101.96	+	.	Parent=Tty41b_mid1;Target=Tty41b 450 581
chrY	BLAT	match_part	77975458	77975461	101.96	+	.	Parent=Tty41b_mid1;Target=Tty41b 582 585
chrY	BLAT	match_part	77975462	77975476	101.96	+	.	Parent=Tty41b_mid1;Target=Tty41b 587 601
chrY	BLAT	match_part	77975477	77975514	101.96	+	.	Parent=Tty41b_mid1;Target=Tty41b 603 640
chrY	BLAT	match_part	77976947	77977018	101.96	+	.	Parent=Tty41b_mid1;Target=Tty41b 659 730
chrY	BLAT	match_part	78196342	78196429	101.96	+	.	Parent=Tty41b_mid1;Target=Tty41b 731 818
chrY	BLAT	match_part	78634383	78634453	101.96	+	.	Parent=Tty41b_mid1;Target=Tty41b 819 889
chrY	BLAT	match_part	78634455	78634487	101.96	+	.	Parent=Tty41b_mid1;Target=Tty41b 890 922
chrY	BLAT	match_part	78635217	78635643	101.96	+	.	Parent=Tty41b_mid1;Target=Tty41b 923 1349
chrY	BLAT	match_part	79466784	79467243	98.97	+	.	Parent=Laidy-ps6_mid1;Target=Laidy-ps6 1 460
chrY	BLAT	match_part	79475448	79475563	98.97	+	.	Parent=Laidy-ps6_mid1;Target=Laidy-ps6 461 576
chrY	BLAT	match_part	79511838	79511973	98.97	+	.	Parent=Laidy-ps6_mid1;Target=Laidy-ps6 577 712
chrY	BLAT	match_part	79514121	79514282	98.97	+	.	Parent=Laidy-ps6_mid1;Target=Laidy-ps6 713 874
chrY	BLAT	match_part	79516243	79518147	98.97	+	.	Parent=Laidy-ps6_mid1;Target=Laidy-ps6 875 2779
chrY	BLAT	match_part	79654082	79654212	95.35	+	.	Parent=Glrxl-ps20_mid1;Target=Glrxl-ps20 1 131
chrY	BLAT	match_part	79654214	79654420	95.35	+	.	Parent=Glrxl-ps20_mid1;Target=Glrxl-ps20 132 338
chrY	BLAT	match_part	79654517	79654574	95.35	+	.	Parent=Glrxl-ps20_mid1;Target=Glrxl-ps20 339 396
chrY	BLAT	match_part	79657052	79657139	95.35	+	.	Parent=Glrxl-ps20_mid1;Target=Glrxl-ps20 397 484
chrY	BLAT	match_part	79657331	79659776	95.35	+	.	Parent=Glrxl-ps20_mid1;Target=Glrxl-ps20 485 2930
chrY	BLAT	match_part	79713038	79715080	99.04	-	.	Parent=Laidy-ps7_mid1;Target=Laidy-ps7 2295 2125
chrY	BLAT	match_part	79718839	79718897	99.04	-	.	Parent=Laidy-ps7_mid1;Target=Laidy-ps7 2124 2066
chrY	BLAT	match_part	79725194	79725364	99.04	-	.	Parent=Laidy-ps7_mid1;Target=Laidy-ps7 2065 23
