# Supplementary material for: The SHR/Akr Y chromosome reveals repeated turnover of the rat pseudoautosomal region
Source: bioRxiv. 2025 Jun 1:2025.05.28.656580. Preprint. [Version 1] doi: 10.1101/2025.05.28.656580 (PMC12154609; doi:10.1101/2025.05.28.656580)
Supplement: Supplement 15 [file media-15.txt]

>Y_PAR
TTGATATATGATCAATTTTGGAGAAAATACTATGAGATGCTGGGAAGAATATATTATTTTGTTTTAGGATTAAATATTCTATAAATATCTGTAATGTCCATTTTGTTCACAACTTCTGTTAGTTTGTCTAGATCTTGGTTTAATTTTTGTTTCCATGATCAGTCCATTGATGAGATTGTGGTGTTGAAATCTCCCACTATTATTATGTGAGGAGCAAATGGGTGCTTTGAGCTTTAGTAAGGTATCTTTTAGGAATGGAGGTGCCCATGTATATGGAGCATACATATTTAGGATTGACAGTTACTATTGGTGGGATAATCTTTTGATAAATATGAAATTTCCTTCCTCACCTGTTTCGAAAACTTTTGGTTGATAGTCGATTATATTCCATAGTAGAATGGCAAATCCAGCTTCCTTCTATCAGACCATTTGCTTCAAAATTTGTTTTCTAGCCTAATACTCTCAGGTAGTGTCTGTCTTTGTCTCTGAGTTGTGTTTTCTACATTCAACAAAATACTGGGTCCTCTTTATGTATCCATTCATTTAGTCTATGTCTTTCTATTGGGGAATTCACTCCATTTTGTTAAAAGATATTAAGGAATAGTGATTGTTGCTTCTGTCATTTTTGTTGTTAGAGGAAGAGTCATGTTTGTGTGTCTCTTTTCTTTTGGTTTCATTGCAAGATTAGTTTGTTGCTTTTTCTAGGATGTAGTTTCCCTCCTTGTGTTAGAGTTTTCTACCTATTATTTTTCGTTGGGCTGGATTTGTAGAAAGATACTGTATAAATTTCGTTCTGTCATGGAATATCTTCGTAATTCCATATGTGTTAATTGAGAATTTTCCTGGCTATAGTAGACTGGAATGGCTTTTGTGTTCTTTTATGGTCTAGAGTATTCCAGGATCTTCTGACTTTCATAGTATCTGGTGAGAAACCTTGTGTAATTCTCATAGGTCTGACTTTATATGTTACTTGACTTTGTCCCTTATTGCCTTTAAACTTCTTTCTTTATTTTGTGCATTTGGTGTTTTGACTATCATGTGATGTGAGGAATTTCTTTTCTGGTAAAATCTATTTACAGCTCTGTTGGCTTCTGGCATGTTTTTCGGCATCTCTGTCTTTAGGTTGGGGAAGATTTCTTCAATAATTTTTTGAAGATATTTACTGGCCCTTTAAGTTGGGAGTTTTCACTCTCTTTTATACTTCTAATTGTAACATTTGATCTTCTCATTGTGTCTTTGAGTCCAAATGACAGGTAACTTGGAGCATAAAAGTTGGTTTTATCTCTGCTTTCAAGTGTGTAGGCACCCTTACCAACTGGTTTTCAGCTCTCAGCACAGCCAGAAAACAAAAAAGTCCTTCAGCTGAATTCTCCTAGGTCCCTGTGTAAATATTGTGTACCTACTTCAAATGATAATCTCTGAAAGCCTATTTTATCCAAAATAGTTTTGTTGCATGTGTGTGTGTGTGTGTGTGTGTGTGTGTGTGTGTGTGTGTGACACATGTCCAGCAGACTCTGAATGGCCATTCCTTCAGTCTCCTATGAACAATCTCTCCCTACCCCTCTTATGGATATTTTATTTACCCTTTTAAGGGAGGAGTGAATAATCTGCATTTTGGTCCTCCTTCTTGAGTATCATGTGGTCTGTGCATTGGATCATAGGTAACTTGAGCATTTGCACTGATATCCAATTAAAAATGAGTGCATACTTTGTTTTTCTGTTATTGGGTAACCACCCTCAGGATGATATTTTTTTAGGTTCATCCATTTGCCTATGAATTTCATGAACTCATTATTTTTGATAAATGAGTACTAATCCATTGTGTAAATATAGGCCATTTTCTGTATCCATTCTTCTGATGAAGGACATCTGGGTTAATTCCAGCTTCTGGATATTATGAATAAGGCTGCTATGAACATAGTGTAACATGTGTCTTTGTTCTATGTTGGAGCATCTTTTGGGTATAAGCTCAGGGGAGGTATAGCTGGGTCTTCAGCAACTGCAATGACCAATTTTTGAGGAAACTCAGGACTGATTTTCAGGGAGGTTGTACCAGTTTGCAATCCCAACAACAATGGAGGAGTGTTTCTCTTTCACCATATCCTTGCCAGCATCTGCTGTCACCTGAGTTTTTGATCTTAGCAATTCTGACTGATGTGAGGTGGAAACTCAGGGTTGTTTTGATTTGCATTTCCTTTATGACTAAGTAGGTTATACATAACACAAATCGTTCTAAGAAATGATGTTACCCTAACTGTTGGTCTGTATATAGCTCTGTGCCAATTGAACAACTTCTATCTCCTTCTTCAAAGTTCAAGTCCAAGGATATCCTATACCCAGTATTGCTTCTGGAAGTGAGTAATTAGCTCACAATTTCTGTAGGAAATTTAGACCAGGGTATCACAGGGGCCTCAACCGCTGAGTTGAGTTTCTTTGTTTGGATCCCAGTTGAATGACTCAGGTGACACTCTTGGAAGAAATCTCCACACATCAGGGTCACAGTCCATGATGAAATGTATAAGTTGCTCAAACTGGTTAGGATTTCAAATAGATGATGCTGTGGCTTAACAATATTATAGGGTAAAAATTGAAAGACCATTCAATATGATCAAGGCTTGGAGAGAAACATTTTCAATAGACTAACTCTAATTGCAAATTACCAGATTTCATTGTAAAGACAATGTATACAAGAAAAAAAAAACACATCCTGTTTGACTGATGCAAGGGAAAACAAGAATGCAGTTTAATAAGAGTAAAGAATATGCAGTCAGCTAGGTCATTTTGACTCTCATTTTCTAGAAGAGAGTTGTGTGCTCTCCCACAAAACTTTTCAGGACAAGAGGTAGAAACCAGAGACAGATGCATGTGGGAAAAGATGGAGAAATATTTGCCCACATACTCAATGTACAAAGAAAATAGCTAAACCCATGCGGAATGACAAAGGGTGCAAATCTTTCAGGAATGTAGATTGTTATCTAATGAGGTGCTTCTTATGGGTGAAGCAAATAAGACAGGGTAGTGAAGAAGGTATTTACACATGGTTGTCTTTATAACCATAACCAGTTGTAGAAAAATGATTAATAATTGAAATCAATAATTCCTTTGTATTTTGTTAACAAAGTTTTTCTATAGATTTTTGTGTTTTCTTTCATCAATTTCTTCATCATGCAATATAATACCAATTAAGACGATACCAATGGTTTTCATATTCGTTTCAAATTTGAGATACTGAAAGAATGTGCCGTAGAACACATTTCCATCGATTCTAAATATGTATCGTGTTTTAGATTGTAGAATTGATGATTATATCACATCAGTATATCTATGATATTGTAAAATATATATTGCATTTCTATTTGGATGTAGGATCATTCTATTTTATCAAGGCACCATTATAATCTGGTTATTATTTTCATTTACAAATTATTCACAACATAAGGATATATGATGTAATTTTAAGTTGACAAGAAATAGACTTTTGATGGCTATTTTTGGTTGCCTACTTGACTAAAGCTGGAATTATCTAAAACCATAAAATAATGGCCCTACCTCTGAGGTAATCCACTTTCATTCAAAGTGGGAAGATCTACTTCTATTCTGAATACTTGAAATACAAAAACACTCCTTGAATCCAGGTATTTAATCCAGCTACAATGTTGGCAATTCCTCCTAAAGGAAGCCTATATAATGACATGGAAGTTGCTCTTATCCTGGTTGCTCTGTCTTGCTAGCAAGTCTATTTCATTACTGGCATTAAATCTTTTTTTTAAATCCTTATTAACTTGAGTATTTCTTATTTACATTTCGATTATTATTCCCGTTCTCAGTTTCAGAGCCAACATCCCCCTAACGCCTCACCCTCCCCTTCTATATGGTCTTCCCTTACCAAACCTTCCCCCATTATCACCTTCACCCCCAACAGTCATCTTCACTGGGGGTTCAGTCTTAGCAGGACCAAAGGCTTCCCCTTCCACTGGTGCTCTTACTAGGATAGTAATTGCTACCTATGAGGATGGAGCCCAGGGTCAGTCCATGTATAGTCTTTGGGTAGTGGCTTAGTCCCTGGAAGCTCTGGTTGCTTGTCATTGTTGTTCATATGACGTCTCGAACCCTTCATTCTCTTCTACATCTTTCTCCAATCCCTTCAAAAAGGGTCCCATTCTCAGTTCAGTGGTTTATTGCTGACATTTGCATATGAATTTTGTGAATTGTGGCTGTGTCTCTCAGGACAGATCAGCATCCGGATCCTGTTTGGATGCACTTCTTTGCTTCATCTATCTTGTCTATTTGGGTGGCTGTATACATATGGGCCACATGTGGGTCAGGCTCTGAATGGGTGTTCCTTCTCACTTTGATATAAATTTTGCCTCCCTATTCCCTGCCAAGGGCATTCTTGTTCTCCTTTTAAAGAAGGAGTGAAGCATTCACATTTTGATCATCTCTCTTGAGTTTCATGTGTTCTGTCCATCTAGGGTAATTCAAGCATTTGGGCTAATAGCCACTTATCAATGAGTGCATACCATGTGTGTTTTTCTGTGATTGGGTTAGCTCACTCAGGATGATATTTTCCAGTTCCAACCATTTGCCTACGAATTTCATAAAGTCATTGTTTTTGATAGCTGAGTAGTATTCAATTGTGTAGATGTACCATATTTTCTGTATCCATTCCTCTGTTGAAGGGCATCTGGGTTCTTTCCTGCTTCTGCCTATTATAAAGAAGGCTGCTATGAACATAGTGGAGAACATGTCTTTTTTATATGTTGTGGCATCTTTTTTGTATATGCCGAAAAGAGGTATAGCTGGAACCTCAGGTAGTTCAATGTCTGATTTTCTGAGGAACCTCCAGACTGATTTCCAGAATGGTTGTACCAGTCTGCACTCCCACCAACAATGGAGGAGTGTTCCTCTTTTACCACATCCTCACCAACATCTTATATCACCCGAGTTTTCATCTTAGTCATTATGACAGGTGTTAGGTGGAATCTCAGGGTTGTTTTGATTTGCATTTCCCTTATGACTAAAGATGTTGGACATTTCTTATGTGTTTCTCAGCCATTCGGCATTCCTCAGCTGTGAATTCTTTGTTTTGCTCTGAACCCCATTTTTCAATAGGGTTATTTGTCTCATGCAGTCTAACTTCATGAGTTCTTTGTATATCTTGGATAAAAGCTCTCTATCTGTTGTAGGATTGGTAAAGATCTTTTCCCAATCTGTTGGTTGCCATTTTTCCGAAACAAGTGTTCTTTGCTTTATAGAAGCTTTGCAGTTTCATGAGATCCTTTTTGTCGATTCTTGATCTTAGCACATAAGTCAATGGTTTTTTCTTCAGGAAAAATTCTTCAGTGCTCATGTGTTCGAAATGCTTCCCCATTTTCTTCTCTTAGTTTAGTGTATCTGGTTTGATGTTGAGGTCCATGGTACAGTTGGACTAAAGGTTTCTACAAGGCAGTAAGAATGGATCAATTTGCCTTTTTATACATGCTGACTTCCAGTTGAACCAGCACCATATGCTGAAAACGCAATCTTATTTTCAATTGGATGGTTTTGGCTTCTTTCTCAAAAATTAAGTGACCATGGTGTATGGGTTCATTTCTGGGTCTTCAGTTCTATTCCACCAGTTTATTTGGCTGCCTCTGTCTCAATGCCATACAGTTTTTATCACTGTTGCTCTGGAATACTGCTTGAGTTCAGTGATAGTGATTCCCAAGGAAGTCCTTTTATTGTTGATGGTAGTTTTAATTGTTCTGTGTTTTTTTGTTATTCCAGATGAATTTATAAATTGTTCTGTCTAACTCCATGAAGAAATGATTGAAATTTTGATGTGGATTGGAATAAATCTGTAGATCTCTTTTGGTATAAAGGCCATTCTTACTATATTAATCCTGCCAGTCCATGAGCATGGGAGATCTTTCCATCTTCTGAAATCTCCTACAGATTCTTCAGAGACTTGATGTTCTGGTCATATGCTTATATTTTTTACTTGCTTGGATAAAGTCACCCTGAGATATTTTATATTATTTGTTGCTATTGTGAAGGGTTTCATATCCCTAGTTTCTTTCTCCGCTTGTTTAACTTATGTGCAGACTTATTATTATATCCGACAACTTTGCTGAAATTATTTATCAGGCTTTGCAATTCTTTGCTGGTACTTTTGAGGTCACTAAGTATACTATCTTATCATCTACAAACAGTGCTATTTTGACTTCTTCCTTTCCAATCTATATCCCTTTGACCTCCTTCAGTGTCTGCTTGCTCTGACTAAGATGTCTAGAACTATAATGAATAATTTCTGAGAGACTGGGTAGCCTTGTCTAGGACCTGATGTCAGTGTGATTGCTTTAAGTTTCTGTCCACTTAGTTTAATGTTAGCTATGTATTTGTTTTATAGGTTTAGGTATGGGCCTTAAGTTCATGTACTTTCCAGTACTTTTATTATGAAGGGGTATTGAATTTTGCCAAATGTTTTATCAGCATATAATGAAAGGATCATTGGGTTTTTATATTTGAGTGTGATTATATAATGGATTACATTGATTGTTTCCATATACAACACCATCCCTGCATGCCCGGGATAAAACCTACTTGATCATGATGGATGATTGTTTTGATATGTTCTTGGACTCGGTATTTTTGCAAGGATATTCATAAGGGAAATTGGTCTGAAATTCTCTTTTTTGTTGGGTCTTTGTGTGTTTTAGGTATGAGAGAAATTGTGGCTTCATAAAAGCAATTAGGTTGTGCTCCATCTGTTTCAATATTGTGGAATAGTTTGCAGAGTACTAGTATGAAATTTTCTTTGAATTTTGGATAGATTTCTGCACTAAACCCATCTTATCCTGGACTCTTTTTGGTTCAGAGGCTTGTAATAACTGCTTGTATTTTTTTTAGCAGTTATTGGTTGTTTAAACGGTTTTTCTGTTTTTTTTTTTTTTTCTGTTTTTCTGTTAAATCGCTTTGGTACCTGGCATTTGTCTAGAAAATTGTCATTTTTCTCCAAATTTACAAGTTTTGTTGAATATAGTGTTTTGTAAGACGATCTGATGACTTTTTTAATTTGCTCTGATTCTGCTGTCATGTCTCCCTTTTCATTTCTTATTTTGTTAATTTGGACACACACTGTGGGCCTTCAGGTTTGTCTGGCTATGGGTTAATGTATCCTGTTGATTTTTTAAAAGAACCAGCTTTTGGTTCTGTTCATTCTTTGTATGGTCCCCTTTTATCTACTTGGTTGATTTCAGCTCTGAGTTTGATTATCTCCTGACTTCTACTACTCCTGTACATATTTACTTCTTTTTCATTTAGAGTTTTATGTGTGCTGTCAAGTTCCTGATGTATGCTCTCTCCTGTCTTTATGCAGGCACTCAGAGATATTTTTCCTTTTAGCACAGCTTTCATTTGTCCAAAAAGTTTGGGTATATTGAACGTTAATTTTCATGAAATTCTAAGAAGTCTTTAATTTCTTTCTTCATTTCTTCCTTGACCAAGTTATCATTGAGTAGAGCATTGTTCAACTTCCATGTATATGTGGGTGTTCTTTCCTAATTGTTATTGAAGAACAACCTTAGCTCATTGTGGTCTGATAGGATGAATTGGAATATTTCTATCTATCTGTATACTTTGAGACCTGGTTTTTGATTGATTATATGATCAATTTTGGAGAAAGTGCCAAGAAGTGGTGAGAAGAAGTTATATCCTTTTGTTTTATGATATTCTATTTATGATAGTATGTTCTAAAATATCTGTTAAGTCCATTTTGTTTATAACTTCTGTTAGTCTGTCTATGTCTCTGTTTAATTTCTGTTTCTGTGATCTGTCCAGTGATGAGAATGGGATATTGAAATTTCCTAATATTATTGTTTGCAATGCAATACTTTCTTAGAGCTTTAATAAGGTTTCTCTTATGTATGTAGGGGTCCTTGTATTTGCGGCATAGATTTTTAGGATTTCGAGTTCATTTTGGTGTATTTTTCCTTTGATGAATATGTAGTGTACTTCCTTATGGATTTTTATGACTTTTGGTTGAAAGTCGATTTTATATGATATTAGATCTTCAGACCATTTGCTTGGAAAGTTGTTTTCCAGTCTTTTACTCTGAGTTAGTGTCTGTCATTATCTCTGGTGTGTTTCCTGTATTGCAAAACGATGGGTCCTCATTACGTATTCAGTTTGTCAATCTGTGTCTTTTTAGTGGGGAATTGAGTCCATTGAAGTTGATGGATATTAAGGAATAGTGATGATCACTTTCTCTTATTTTCATAATTGGACGTGAGTTTATGTTTGTGTGCTTCTGTTTATTTTGTTGTGAAAAGAATAATTTCTTGCTTTATCTATGATTTTACTTGCCTCCTTGTATTGGGGTTTGCCACTTAGAGTTCTTTGTATTACTGGATATGTAGAAAGATATTGTGTAACTTTGGTTTTGTCATGGAATATCTTGGTTTCTCCATCTATGTTAATTGACAGTTTTGCTGGATACAGTAGCCTTGGGTGGCGTTTTTGTTCTCTTAGTGTCTGTATGCCATCTGTCCAGGATCTTCTGGCGTTCAAAGTCTATGGTGAGAATTATGGTGTAATTCTGATAGGTTTGACATTATATGTCATTTAACCTTTCCCTTACTGCTTTTAATTTTTATTTGTTTTGTGCATTTGGTGATTTGACTATTATGTGATGAGAGGATTTCCTTTTCTGGTCCAATCTATTTGGAGTTATGTAGGCTTTGTGTATGTTTATGGACATCTCTTTCTTCAGATTAGGGAAGTTTTATTCTATAAATTTGTTGAAGCTATTACTGTCCCTTGATGTTGGCAGTCTTCACTCTCTTCTATACCTGTTATTATTATGTTTGATTTTCTTATTGTGTCCTTGATTTCCTGTATGTTTTGGGCTAGGAGATTTTTCTGTTTTACATTATCTTTGACAGTTGTGTCAATGTTTTCTGAGGAATCTTCTGCTCCTTAGATTATATCTTCCATATCTTTTATCCTGTTGGTGACGCTCACATCTATGACTCCTGGTCTCTTTCCTAGGTTTTCCATCTCCAGGGTTGTCTTCCTTTGTGCTTACTTTATTGTTTCTATTTCCATTTTTAAATACTGGATGGTTTTGTTCATTTCCTTTTCCTCTTTTGTTGTTTTTTCAGTAGTTCTTTAAGGTACCTTTTTGTTCCCTCTCTATGGGATTCTACGTGTTTACTTCTGTATTTTCTATTGCCCTGTATTTTCTTAAGGGAGTTATTTATGACCTTATTAACATCCTCCATCGTCATGATAAAATGTGAACTTAAATCTAGATCTTTCTTTTCTGGTGTCTTTAGATATCCAGTTTTTGCTTTGGTGGGAGATTTGGGCTCTGATGAACCCAAGTAGTCTTGATTTATGTAGTTTGATTTCCTGTGCTTCCCTCTAGCCATCATCAGGTTGCTCCTGAATTTAGCTTGTCTTGCTCTTTCTGACAGTGGCTTGACTTCCTGCTTTATTGTTTTTTTTCTTTTTATTTTTACCCTGTTATGGGAACAGAGTGTTCTGCTCTCATGTGTGCAGTTACTCCTCTCCACTGGCTTTAAGCTGTCCTTGTGGGCAGGAAGCAGAAGGAACTTCCCATATTTCTCCTAGGACCTTCTGTTTGGTGAGGTGGCATGGAAGGAACAAGGTGTTTTCCTCTTGAGTCAGGAACTTGGCAGAGTGTAGACTCCTCTCTTTTCCCAGGAGTGTCTGCTTTACTGAAGGTCTAGTTCCCTACTCTCAGGATTTGGGGGCAGGGAGTTGTTTGACCAGTTCCTTTCAGATCCAGGCACAGTCTGGCACATGATACTCCTGCAGTTTTACTCCTCTTATATTCCTGTGTCCAGAGGCACTGCTCTTTTGTCTTGGGCCAGAGATGTGGGAAATGGAGGGCAGAAGTGGCAGTCTCTGTGCCTTGTAGGCTCATTATTGCCCCCACCCCTGGGTGATCAGCTCTCTCTCCCACAGCATCTGGGAGCAGGGAGCTCTGGGTCAGGAGTAGTAAAGCTCAGGAGCCAGCTAGAAACTGGAAATGCCTTCTCCCAGAGGAGTTCTGTTTTTTCGTGTCCTGAGTCCACCAATCAGGTCACTTAGAGTAGAAAATTTTGATTCACCTCTGGTCTCAGGCCTGAAGACGCTCCTCGGGCTGACTTTCAGCTCTCTATGAGAGCTGCAACCAGAAATGTTCTGCCCCTACTGCTCCTAGGTCCCTATGCACAGGAGGCCGAGATGGAGCTAGGTGTTTGTTTTTTTTTTTTCTTAAGTCAAAAATGTGAACAGAGTTCTCAGGGGTTTCTGCCCCTCTGATGGTCTATGTATTCCCCACCCCACACGAAATTTGGGTGTAGGATGCGGTTTGGACAAGTTCAGATCCAGGTGCAGTTTGGACTGCAGGGCTCCTGCAGCTTGACTACTCCTATATTCATGTGTCCAGAGGCACTCTGCAGTTTCCTCTTGGGCTAGGGATGTGTGCACCGGTGGTCAGAAGTGGCAATCTTTCCTTCCCTATGGTCTCAGTATTGCCCACTCTTCTGGGTGATCAGCTCTCTGTCCCACAGAGTTTCCAAAGCTGTTTCAAATGTTAATTCCCTATCCTACAGTTCTCCAGTCTTTCCAATTCTACTCCAAAGTGTGTTGGAGAAGACCCCTCTGGTCAAGGGGATGTAAAACAGGCCCCATCAGACAAAGAGGGCTGCAAAAGTTCTTGTCTTAAAGGTAATCTCAGTGATTTCTCATGTTCTACAAAAGGATTAAGTCCTGCCCCCTCTCCATATGAGACTTTACTACCTTTGATAGCTGTCAAAGCAGGGCAGAGAGTTATGTCCACTCACAAAGATAGTCAAAGATATCCTCCATCTGCACCAAAGTCCCTTCTGCAATCTGCTTCGGGTATAATGAGTTTGAAACCTGATTCTGCTGACTAAGGGGAATTCAGAGCTTCCCTATTAAACCAAGAGGAGCTTCAGAGTCCTCCAATATTAAAAATGGGCTTAATTCATCACTTATGGTCCAAGGGGTACAAAATACAGTCACAAATCCCCACGTGAACCTCATAAGACACGTACAAGACCAAGCAGAGACAAAACTTTCTGCATGTACACCATTAGATCAAGGACCATTTCCAGTTTCAGAAGGGGCTCTTGAGAGTTCCACACCCACTCAAGATGTGGAACAAAATTCTGAGTTCACTCAAGAGACTCTTCTTCCTTCTGCACATAAAAATGTGATTTAGCACCCTCAACATCTCACCCAGTACTTCTAATGTCCCTATAAAACAGGGATTTATTCACATATCCTCTACCACCGAAAAGGATCCTCCCGACTTGTCATAAGGGCCAAAATAGTCAAGTTTATCACAAAACACAGTCAATGAACCATGCAGACTCCATATTTATACAATGTAGAGAGAAGATAAACCATTCCCTACCTCCTCAGTGGACTGGAGTCATTCTTTCCTAAAAGGAGAGGCTCCAAAATGTTCCACATATACATCAGAGATGCTAGAATTTCCCAAAGTTGACCAGTATTCCCTGAGTAATACGCTATCTTATAAAGAGACTGTGGGACAAGAAACATCTACAAAAGGAATTCTACCCACAGTCACATCTTTAGAAATGGCTTGTGGTTGTGACACATGTACAAAAGATGTTCTAGGACATATTCCATCTGAAGAGAAGGTTACGGATCCAACCATATGTGAACGAGAGTCGGGAAACATGGTAAGCAAACACCAGTGTCTGTAGGATCCTCGACATCTGAAGAAATGGAATCCTTGGATTCCATTTGTGCAAAAGAATGCATAAAACCACCGCAAATTTCACAGTAGGCTATAGGAACTTCCTTATCTCCTCAAGATCTTCCCCAACTAAAGAAGATGTTTCACACTCTTCCAAATGTGCACAACGGGTTGTCAGTCCTCCTTTATACCCACAAGCAGACTCAGAACATCTGCCAAATACCCAAAAGGTTCTGGATTTTACCTAATCTTCTGAAGGTTCCTTGGAACCTGTTTTGTCTATCAAGAAGCCTAGGGATCCTGACACTTCTATACAAAAGTCTGTTTCCTCTTCTCCAGTAGAAGAAAATTTTCATGGAACTTCCTCAATTACACAACAATATCTAGAATCATCCTTATCTGCTGCATGAAGCTCTCAGACATCTCACATATGTCCATGATGCTTTAGGAGAAGTCACATCTTCAGAAGTAGCTCTAATACCTAACCCCCATTCTGACATCACAGTCAGGATTTCTACACATATACACAGCACATTAAGACCTTCCTCATCTGAGAAGGATGTCTTAGGATCTACTGCATCTAAACACCATGCTTTACAACTATGCCCATCTACCCAAGTAGATTTATTTCACATGTCCACTCTGGGAAGAAATAGTCGACTATCTCCCTCTACCAAAGTGGACCACAGGCCTCCAGTTTCTAGAAACAAAGGGTTAAGATTTGATCCTACTGAAGGAGTCTTGAGAAATTTCTCCTCTAAGGAAGACAGTTTCAACTTTCTCCCTTCTGCTAAAAGGGAACTTGTGCCATCTTCTGTTCTCAAAGATACACCAAAAGCTACAACTACTCCTCAGTTTTGTCCCACACCTTCTCAACCTATCCAAAGGGCCTTGAAATTTTCCAAAAATGATGAAGTAATTTTGGAAAGTTTCCAATCCTTACAAGAGTATGCTGGACATTCCATATTTTCCCAAGATGCTCTCGTAATTCCTCCTCCAACCAAAAAGGTATGTTCACTGTCTGCCCTAGAGTTTCAGGGAATTTCTTCACCACTCTCGAGGGCTCCAGAAAGTGTTCTACATCCTCAAAGTAATTTGTCAATGTGGAAATTAGATTTCAAAAATACAAAAACTTTTTTATATATCCAATGGTCTGAGGGAAAGCCCACACTGAAAAAAAATCAATTAGACATTGTGCCATTAACCAAAGTATATCAGAAAAATTCCATGTCTTCTAAAGCATCTAAAAAACAATCTGGTTCTAGCATTTTTCCTGGGAAACATTTACCATCAGCCAAAAAATCCCCAGGAACATCAAAATCTAAAAAGGGGTATCTAGAAACTTTTCCATCTGCCCAAAGGTCTTTAGGATGTTCAGCAACTACTCCAAGAGCTCGGTTAACCTAGAGAACAAAAGAACTAAAGCCATCCTACCAGGGTGTTTTCCCAAGAAACACATATTTCTACTTTTCTATTATACCATGACAGAAGGCCATCTTCCTTCTCCCCATCTCTGATCTCTTCATCCTATTTGTCCTCCCTCCCAAATGGCTCTTTACTCTGAATTAGAGGCCAATTAGTAAACCATAGAAATATGGAAGGAATATCTGAGAGGCAGTGGCTGACATGACAACACTTGTGACATCACAGATGAAGCTAGGGCTCCCCATGATACCAGAGATTTTTCAGGCAGGGCCTAATGATGAAGTCACTGAGAACTGCCATGGCCTACCTGCTGAACAGCTTTCCTTACATTGACCAGATTTGGAGGTGGCCTCTCCAGGAGTGTCTCCTGTGACACAGTAGAAACCTTTACATGCTACATCTCTCTAAAGCTAGAGACTTCTCTCTGCTTCATTAGTGGTTACATGTTCTGAATGAAGAAAGTTAGTCAGGGGCTCGTCATGGTTAGAAATGATCTAGGATAACGTAAGGAAGGAGATTCTTCTGTATATTAAATTTTTCTCAAGTCCAATCCTGTGACAATAAGTTCAATTACCTAGGTTTTCTCTGTTCCCCAGGTGCCAGTATTTTCCCTACAGACCTTTAATGAGTGAATATTGTGCTACATTTTCTGATTGTACATTAATTGACAGTGCACATTATATATATTCCTGCATGTGTACTCAAAAATTTCATTTTTTCCAATTCCATTTTTGCAATGAATTTAGCAACAAACATGGCCCAGCTATAGAGTGAATATAACAGTGTAAATATTGTGTACCTCTTTCAAATGATAAACTCCCAAATCCTTATTTTACCCAAAAATTACCAGACATTACTAAACATGGACTATAGAATGTGGTTCTGTAGTTCTATTAGATATCAGTTCTCTAATATTTACCTTCCTGTGGTCCCAGGGCAATACTTGAAGGTTTTGGATGTTTTACCATGATTCTTTCTTCAGACATTATATATATTCCTGAATATGTACTCAAAAATTCTGTTTTCCAATTGATTTTTTGCAATAATTTTGTCAACAAAGGGGGCACAGCTATAGAGTAAATATAAAAGTGTAAATATTGTGTACCTTCTTCAAATCATAATCTTCCAAATTCTTATTTTATCCAAAAATTACAAGACATCATTAAAGCAAAGGACAGCATGGGCTATAGAATGTTTTTTTTTAGTCCCAGTATATATCAGTTCTCAAATATCTACCTTCATGAGTTCCCAGGAAGAGACTTGAAAGATTTGGATGTTTTAGTATGATTCTTTCTTCAGGCCAAACAAGATTCAGGAACATGTGCAGGATTAGGAATGGCTTGAGGTACAGTGAAACCTCAGCTTCATTAGATTCATAAGGACAGAAGAGAGTCTATTTGGCACTGCCACTTGTGGATTCTACTTTCTTGACCATGTTTCCAGGAATCCAGATAAAATTCCATCTAACCTCATATATATATATATATATATATATATATATATATATATATAT----GTATGTATATGTGTGTATGTATATGTATATGTGTGTATGTATATGTATATGTGTGTATGTATATGTATATGTATATGTATATGTATATGTATATGTATATGTATATGTATATGTATATGTATATGTATATGTATATGTATATGTATATGTATATGTATATGCATATGCATATGCATATGCATATGTATATGTATATGATGTATATGTATATGATGTATAGATATAGATATAGATAGATACAGATACAGATACAGATACAGATATATATATATATATATATATATATATATATATCCACCAAAACTAGATAAGATTGATGAAGCTTATAATTGCATGACTTGAAAAAACGGATATAGGTCTTTCCTGAGAGACACAGCTAAAGCATATCAAATACAGAAGTGAATGGTAGTGGCAAACCAGTGAAATGAAAACACATCTCTGGTTGGTAGGTTTTGAGAAAGGATTACAAGAGCTGAAGGTGCTTTCAATCCGATAAGAAAATCAATGCCGACACCCGCGGATTCCAGCCCGCAGCTGCTTTCTGCCCCCAGACCCTGTGAGAGAGAGACCCAACCACCTGGTCAGGTGGGCACTCCTGAGGCTGCAGAGCGGAAGAGACCACCAACACTGCTCACCCCTGCCCACATCCCTGGCCCAAGAGGAAACTGTATGAGGCCTCTGGGCTCCCGTGGGGGAGGGCCCAGGAGCGGCAAGACCCCTGTGCCTGAGACACCACCAGAACCAGAAGGAAACAGACCGGATAAACAGTTCTCTGCACCCAAATCCCGTGGGAGGGAGAGTTGAACCTTCAGAGAGGCAGACAAGCCTGGGAAACCAGAAGAGACTGCTTTCTGCACACACATCTCGGACGCCAGAGGAAAAAGCCAAAGACCATCTGGAACCCTGGTGCACTGAAGCTCCTGGAAATGGCGGCACAGGTCTTCCTGGTTGCTGCCGCTGCAGAGAGCCCGTGGGTAGCACCCCAGGAGCGAACTTGAGCCTCGGGACCACAGGTAAGACCAACATTTCTGCTGCAAGAAAGCTGCCTGGTGAACTCAAGACACAGGCCCACAGGAACAGCTGAAGACCTGTAGAGAGGAAAAACTACACGCCCGAAAGCAGAACACTCTGTCCCCATAACTGACTGAAAGAGAGGAAAACAGGTCTACAGCACTCCTGACACACAGGCTTATAGGACAGTCTAGCCACTGTCAGAAATAGCAGAACAAAGTAACACTAGAGATAATCTGATGGCGAGAGGCAAGCGCAGGAACCCAAGCAACAGAAACCAAGACTACATGCCATCATCGGAGCCCAATTCTCCCACCAAAACAAACATGGAATATCCAAACACACCAGAAAAGCAAGATCTAGTTTCAAAATCATATTTGATCATGATGCTGGAGGACTTCAGGAAAGACCTGAACACACTTAGGGAAGCACAGGAAAACATTAATAAACAAGTAAAAGCCTACAGAGAGGAATCGCAAAAATCCCTGAAAGAATTCCAGGAAAACACAATCAAACAGTTGAAGGAATTAAAAATGGAAATAGAAGCAATCAAGAAAGAACACATGGAAACAACCCTGGATATAGAAAACCAAAAGAAGAGACAAGGAGCTGTAGATACAAGCTTCACCAACAGAATACAAGAGATGGAAGAGAGAATCTCAGGAGCAGAAGATTCCATAGAAATCATTGACTCAACTGTCAAAGATAATGTAAAGCGGAAAAAGCTACTGGTCCAAAACATACAGGAAATCCAGGACTCAATGAGAAGATCAAACCTAAGGATAATAGGTATAGAAGAGAGTGAAGACTCCCAGCTCAAAGGACCAGTAAATATCTTCAACAAAATCATAGAAGAAAACTTCCCTAACCTAAAAAAAGAGATACCCATAGACATACAGGAAGCCTACAGAACTCCAAATAGATTGGACCAGAAAAGAAACACCTCCCGTCACATAATTGTCAAAACACCAAACGCACAAAATAAAGAAAGAATATTAAAAGCAGTAAGGGAAAAAGGTCAAGTAACATATAAAGGGAGACCTATCAGAATCACACCAGACTTCTCGCCAGAAACTATGAAGGCCAGAAGATCCTGGACTGATGTTATACAGACCCTAAGAGAACACAAATGCCAGCCCAGATTACTGTATCCAGCAAAACTCTCAATTAACATTGATGGAGAAACCAAGATATTCCATGACAAAACCAAATTTACACAATATCTTTCTACAAATCCAGCACTACAAAGGATAATAAATGGTAAAGCCCAACATAAGGAGGCAAGCTATACCCTAGAAGAAGCAAGAAACTAATCGTCTTGGCAACAAAACAAAGAGAATGAAAGCACACAAACATAACCTCACATCAAATATGAATATAACGGGAAGCAATAATCACTATTCCTTAATATCTCTCAATATCAATGGCCTCAACTCCCCAATAAAAAGACATAGATTAACAAACTGGATACGCAACGAGGACCCTGCATTCTGCTGCCTACAGGAAACACACCTCAGAGACAAAGACAGACACTACCTCAGAGTGAAAGGCTGGAAAACAACTTTCCAAGCAAATGGTCAGAAGAAGCAAGCTGGAGTAGCCATTCTAATATCAAATAAAATCAATTTCCAACTAAAAGTCATCAAAAAAGATAAGGAAGGACACTTCATATTCATCAAAGGAAAAATCAACCAAGATGAACTCTCAATCCTAAATATCTATGCCCCAAATACAAGGGCACCTACATATGTAAAAGAAACCTTACTAAAGCTCAAAACACACATTGCACCTCACACAATAATAGTGGGAGATTTCAACACCCCACTCTCATCAATGGACAGATCATGGAAACAGAAATTAAACAGTGATGTAGACAGACTAAGAGAAGTCATGAGCCAAATGGACTTAACGGATATTTATAGAACATTCTATCCTAAAGCAAAAGGATATACCTTCTTCTCAGCTCCTCATGGTACTTTCTCCAAAATTGACCATATAATTGGTCAAAAAACGGGCCTCAACAGGTACAGAAAGATAGAAATAATCCCATGCGTGTTATCGGACCACCACGGCCTAAAACTGGTCTTCAATAACAATAAGGGAAGAATGCCCACATATACGTGGAAATTGAACAATGCTCTACTCAATGATAACCTGGTCAAGGAAGAAATAAAGAAAGAAATTAAAAACTTTTTAGAATTTAATGAAAATGAAGATACAACATACTCAAACTTATGGGACACAATGAAAGCTGTGCTAAGAGGAAAACTCATAGCGCTGAGTGCCTGCAGAAAGAAACAGGAAAGAGCATATGTCAGCAGCTTGACAGCACACCTAAAAGCTCTAGAACAAAAAGAAGCAAATACACCCAGGAGGAGTAGAAGGCAGGAAATAATCAAACTCAGAGCTGAAATCAACCAAGTAGAAACAAAAAGGACCATAGAAAGAATCAACAGAACCAAAAGTTGGTTCTTTGAGAAAATCAACAAGATAGATAAACCCTTAGCCAGACTAACGAGAGGACACAGAGAGTGTGTCCAAATTAACAAAATCAGAAATGAAAAGGGAGACATAACTACAGATTCAGAGGAAATTCAAAAAATCATCAGATCTTACTTTAAAAACCTATATTCAACAAAACTTGAAAATCTTCAGGAAATGGACAATTTCCTAGACAGATACCAGGTATCGAAGTTAAATCAGGAACAGATAAACCAGTTAAACAACCCAATAACTCCTAAGGAAATAGAAGCAGCCATTAAAGGTCTCCCAACCAAAAAGAGCCCAGGTCCAGACGGGTTTAGTGCAGAATTCTATCAAACCTTCATAGAAGACCTCATACCAATATTATCCAAACTATTCCACAAAATTGAAACAGATGGAGCCCTACCGAATTCCTTCTACGAAGCCACAATTACTCTTATACCTAAACCACACAAAGTCACAACAAAAAGAGAGAACTTCAGACCAATTTCCCTTATGAATATCGACGCAAAATATTCAATAAAATTCTGGCAAACCGAATTCAAGAGCACATCAAAACAATGATCCACCATGATCAAGTAGGCTTCATCCCAGGCATGCAGGGATGGTTTAATATACGGAAAACCATCAATGTGATCCATTATATAAACTAACTGAAAGAACAGAACCACATGATTATTTCATTAGATGCTGAGAAAGCATTTGACAAAATTTAACACCCCTTCATGATAAAAGTCCTGGAAAGAATAGGAATTCAAGGCCCATACCTAAACATAGTAAAAGCCATATACAGCAAACCAGTTGCTAACATTAAACTAAATGGAGAGAAACTTGAAGCAATCCCACTAAAATCAGGGACTAGACAAGGCTGCCCACTCTCTCCCTACTTATTCAATATAGTTCTTGAAGTTCTAGCCAGAGCAATCAGACAACAAAAGGAGATCAAAGGGATACAGATCGGAAAAGAAGAGGTCAAAATATCACTATTTGCAGATGACATGATAGTATTTGGGGCAGATCTTTGACTGTCTTTGTGAGTGGACATAGCTCTCTGCCCTGCTTTGGCAGCTGCGAATTTTATACAGTATGACAGCTACCAACTCCATGTGACTTTTAATCATTTAAAAGGAGTTAAGATTATATTGTTAAATGATATTTCCATAACATCAAGTAAATAGATTTTTTTGCTTCAATTAATTAAACGTGCTACAGCAGGAAAAAATTTTATTTCCTTTGATATGTTAAAATGAAATTTATCTTTACCATTCTCCTGCCTATCAGAAAGCCAATATTCTTATACAGGAAGATTTGCCAAGCACATGGCAGGATAGCCACAAAGGCAGTGCAGTGGCATGAATAGCTTGGTGATAGCCAACAGCTCTCTAATTTTGCTTAAGTCCTGTTCAGTGAACATGGATGGTACTGGTAGTTGATCCACATATATAAGGTTATTGAAGCTGTGGTTATGGGGGAGAATGTACAGCCCCTTACATACTAAAGCCAGTATCATACCTAACAACAATCATAGCCATGTGTCCTTATATACAGAATTAATTACAGTCTCTGCAGCAAAGATCACAGTAAAAATCCCAGCCAATCATATACCCAAAAGATGCCTCAACATATAAAAGAGACACGTGCTCCACTATGTTCATCGCAGCCTTATTTATAATAGCCAGAAAATGGAAAGAACCCAGATGCCCTTCAACAGAGGAATGGATACAGAAAATGTGGTACATCTACACAATGGAATATTACTCAGCTATCAAAAACAACGAGTTTATGAAATTCGTAGGCAAATGGTTGGAACTGGAAAATATCATCCTGAGTGAGCTAACCCAATCACAGAAAGACATACATGGTATGCACTCATTGATAAGTGGCTATTAGCCCAAATGCTTGAATTACCCTAGATCCCTAGAACAAACGAAACTCAAGACGGATGATCAAAATGTGAATGCTTCACTCCTTCTTTAAATGAGGAAAAAGAATACCCTTGGCAGGGAAGGGAGAGGCAATGATTAAAACAGAGACTGAAGGAACACCCATTCAGAGCCTGCCCCACATGTGGCCCATACATATACAGCCACCCAATTAGACAAGATGGATGAAGCAAAGAAGTGCAGACCAACAGGAGCCGGATGTAGATCGCTCCTGAGAGACACAGCCAGAATACAGCAAATACAGAGGCGAATGCCAGCAGCAAACCACTGACCTGAGAATAGGACCCCTATTGAAGGAATCAGAGAAAGAACTGGAAGAGCTTGAAGGGGCTCAAGACCCCAAAAGTACAACAATGCCAAGCAACCAGAGCTTCCAGGGACTAAGCCACTAACTAAAGACTATACATGGACTGACCCTGGACTCTGACCCCATAGGTAGCAATGAATATCCTAGTAAGAGCACCAGTGGAAGGGGAAGCCCTGGGTCCTGCTAAGACTGAACCCCCAGTGAACTAGACTATGGGGGGAGGGTGGCAATGGGGGGACGGTTGGGAGGGGAACACCCATAAGGAAGAGGAGGGGGGAGGTGGTTGTTTGCCCGGAAACCGGGAAAGGGAATAACACTCGAAATGTATATAAGAAATACTCAAGTTAATAAAAAAGAAAAAAATAATGTAATTGTGAGATTGCATGAAATTTGGGCCCAGCTGAATTTCAGTTGAAATGTATCAATGCACATTTATTGAATCCAGGTGTGAAATTATATGTTTATGCATATTTGTCTATGTAAAAGTTTTTAATTCTGTAATTGCTATGCACTTCTCATGGTTTAATAGATGTTGATGGCTCCAAGCTTCTCCCTAGCCTGTCAAGCAAAAAGCATAAGGACAAAATGGAAAAGGCTCCAGCAAGTAATCCTCTACTTTATCTCCTGCTGTTTCAGAATGAGGTGGTAAGTGCCAGAGACTGCAGTTTCTGGTCTCAGAAGGCAGACCAGTTATACTAGCACAGCATAGTGACTTGGACATAGATAAGTAAATCAGGTACAGAAACTTAGTAACTTAAACTTAGATAAGTAAACTTATTATTATACAGCAACCCAAAATATCTTGTTAGACAAAATCTTACCACATATTTCGTAAGACAAAGTCTTACCCTCAGCTAACACCCTTCATCCTCAGCTTCCTCAAGAAGAAAGAACAGGAGAAAGAAGATCAATATTAGGGCTGGCCCATGGCAAGGAGGTGTATTATTTGTTTTAGGATGAAAGGTAGTATTGGTATTTGTTAAAAATATTTGGTTCATACCTTGTTAGTTTCTCTGTGTCCTTGCTTAGTTTCTCTTTCCATGATCTGTGCATTTATGACAGTGTGGTATTGTATATGGAATTATGTATGCTTTGAGCTTAGTAAAGTTTAATTGATGAATGAGTATGCCCTTCATTTTGTAGCATAATTATTCAGTATTGATTTTTTCTTGGTATATTTTTCATTTGATGAGTATGAAATGTCCTTCATTACCATTTTTCATAACTTTTCCTTGAAAGTCTCTTTCATTTGATATTAGAGTGGTTACGCCAGGTTCTTTCTTGGGAACATTGGCTGGAAAATTTTTTTCCCACCTTTCATTCTGAACATATATTTGTCTTTGTCATTGGATTGTGTTGTTTAAGCAGCAAAATGCTGGGATATATATATATATATATATATATATATATATATATATATATATATATGCATACACACACACACACACACACACACACACTCTTTATGTAGAATTGAGTCCTTTGGTGTTTTGTTTTATTTGGGACCAATATTTGCTTTTTTCTGTTAATTTTTTTGTTAGATATCAAATTATGTTTCTGTGGCTATCTCCTTTAACTCTTTAGTGTTTTTTCAAAGTAGATTATTTTCTTGCTTTGTGTGGGGGTGTAGTTTCCCTCCTTGTTCTGGAACATTAGATATATTATCTTTTGAAGGACTGGATTTGTGGAAATATGTTTTCTAAATTTGCTATTGTGTGGCATATCTCGAAATCTCCATCTATGTTGTTAAGAGTTTTTATGGTAGCATGGGTTGACATTTTTGTTCTTTTAGAATCTGTGTGATATATGCCCAGGATCTGTGTCTTTTATAAAGTCTGGTGGAATTCTGATAGGTTTGCCTTTTTATGTTAGTCGACCTTTTTGCCTTACTGCTTTTAATATTTTTTCTTTGATTTGTGGACTTTATACTTTGACTATTATATGATGGGAGAAAATTCTTTTCTGGTCTAATTTTTTGGAGTACTATTTACTTCTCATATATTGTCTCTTTCTTTAGGTTAGGGAACATTTGTAGTATAATTTTGTTGAAGATATTTACTGGCCCTTCAAAGTGGGAGTCTTCATTCTCTTCTATACCTATAATCCTTAGGTTTTATCGACTCATTTTGTCTGAAATTTTTTGGATGTTTTGGGTTAGGAGTTTTTGTGTTTTGCATTTTTTGACAGTAGTGTCAATGTTTTCTATGGTACCTTCTGTCTCTGATAATCTTTTCATCTTTTATGTTCTGTTGTTTGATGCTTGCATTCTTGAATCCTAATTTCTTTCCCAGGTTTTCCATATCCAGAGTGACTCTTTTTGTGTGTTTTTGTTGTTGTTGTTGTTGCTGTTTAAATATTTTTTTTCGTGATGGGTTGTTCAATTCCTCCACCTGTTTGATTATGGTCTCCTGTAATTCTTTAAGGGAGTTTTGTGTTTCCTCTACAAGGGCTTCTATCTCTTTACATCTGTTGTCCTGTATTTCTTTGATGGAGTTATTTATGTCTTTCTTAAAATCCTTTAACATCATCATGTTAAGTGATTTGAAGTACAAACATTTCTTTTTCTTTTCTGCTCTGTTGAGGGTATCCTAGCCTTGCGTTGGTGTGAGAACTGAGTTCTGATTATGTCATGTAGCCTTGGTTTATGTTGCTTAGGCTATTATACTTCCCTCTTGCCATCTCGTTATCTCTGGGGTTAGCTGGTTTTACTGTCTCTGACAATGGATTGATCCTCCTGTAAGCCTGTGTGTCATCACTCCATGGAGACTAGGTCTTTCCTGAAGCATCTTGTGTACCAAAGCTGTGGAACAGGTTCAGCTACAAGGAATTGATAGAAATCAAAAGTATCCTGTAGCAGACTGCCCCTCTGTTCCTGGGTTCTGAGGACTCTGAGAAGTGGTAGTCTCTAATGTGATCTTGAGTGTGTCAGTACTCCTGGAAATCCCGCCATTTCCTGGTGGTGTCTGGGCACAGAGAGGTGAGTTACAGGTTCAGCTCTGGAAACATAGCTTTGGGTCCTCTTGATTTTTAATCTTTCACTGGAACAGCTCACAAATGAAATTTGACTCTGTGACCAGTGAGCCCCTAGGAATGATCATCCCTTTGTATCTTCAGAGACTGGACAACACATGAGTGGCGCCTGACATTTTTACATGGGCGCTATGAATTAAAATAAGGTATCATATTCTTACATGTCAAATGTATTCCTAACTGAGATAATTGCTCAGTCAACAAAGCATTGCTGTTGAATATGAAATAGACTATCGTTGAAAAATAAAATGTTTAGACAATGTCATCTAGGTAATTGAATTTTAATATATTTATCAACTCACTTAATTACTTCATGATGGTTTAACCAACGCATGGAATTCATATTCATTAAAACGAAGAAAAGCATAAAGTTTATTTTTACAACTTTCTGAATCATGTAATAAATAATAAGTATCCATTAATGTACCGGGATCCATAATAGTGGTATAGATTATGAATGAATAAAAAGTATTATGAGCTTTCTTTTATAAAAATTGCATAAAGATATAAGAAAAAAGAAAGAAGTGAATGCATAAATCAGTGTGTTGTAGGTGATTGTATGCAAATAATTCAAGAATCTATTTTAGAAATAAGTTCATTGAGACTGTCCTAAGAAAGTGACAGTTAAGTTAAATAAGATGAAAACTATTGAACTATATTTTGGGCAATATTACAATAAATATAAGGTAAATAAAAGGAAAAAGAGCTTGACATATACAAAAAGTAAATGTGAAAGAAGGTTGTATAGATTAAGTGATGGAAGAGAGGACGAAATAAATCTGAAGCTTAGGCAAATAAAGCATATGGGCTTACAGAAACAATATAAGAGATATAAATTTTTATTTATGGAAAATATCTTAGAAATAATTGAATAGTTTTAAATAAGTTTGTTTAACTCACTATGTATATAGGAAGGGACTCTGGTTACTTATGTATTATGAAATGATACAGAGAATGATTTGAAGGCTGTTTTTGAAGTCTATCTGGAAGTAGTGTCAGTGATAATGAAAAAGATTCATATCAGAGAGCTATGTTGGAAATTGATGTTTTTGGTAGAAAAATGAGGGTGGGGAGGGCAGGAATCAAATAAAGCTAATGTCTTTTTTCTGAGCAAATGAAAAGTTGTTGGGATTATTTACTCTGATTTGAAATATTTCATGATAAGTGGGTTTAGAAGAATTTTAAAGGAATTTATTTTAGATCGATTTACTTCAAGATGCTTGAAAGAACCTGTAACTCACTAGACATTTCTACTTACTGTTCATGGTTTTGTGATTTAAGCCATTACTCAGAGCATTATTAGCTGTTATATAAGAAAAAACTTAATTCATTATCTGTATTTACCAAGTTATATCTGGGAGTTCTTATTTAATAAAGAGCAAACCTATGATTATACTACATGCTTATTTAGTATATTCAGCAAGTTATTTGCCCATTTACTTACTACAAACATTTTGGATTGCAATTAGAATTTAATCCAAGTTTATGGGGGTTGACACGGCTGTTTGATTAGTATTTAATAGCTCATGAATGTGAATTTCACAGAAAGAAGTCATTTGCTTAGTTTTTGTAAATTTACAAACCCTAGAAGAGAAAAAAATATGTAATAAATTCTAGTTCTTCTAG-TTTTTTTTTTTTTTTGGTTCTTTTCTTTTTTTTTTTTTTTTTTTTTTTTTTTTTGGAGCTGGGGACCGAACCCAGGGCCTTGCACTTTTTAGGCAAGCGCTGTACTACTGAGCTAAATCACCAACCCCTCTAGTTTTTATATTTAGTATTTTAGTGTGTTATGCAGAAATTCTGAATCCAGATGATTTTAACTATAATATCCAGTACTATTAAACATACGCACAGCATTTTACAACTATGAATAATATATGCTTTCAGAAATTTTTCATTAAAAGAGCCAGAAATTCTTCATGAGTTCTACCGAACATGGCCATTGGGAACAGAATAAACCGCAAATAAGGAAATGCAGAAAGTGATTGACACATGCAAAATTCTTGGTTTTAAATTTAACAATCATGATAGTTATCGGATAGAGCTTTGAAAATAGAGTCAATGACAGGATGAAAAATACTGAAGAAGAGTATTTAAATTTTTACTAAATAAAAGAAAACAGTGGATCTGAAGGTAAGCTACATTTAACAAATTGACCCTGATCTTCTGCCACTATTTATTTAATGCTTTGGTTTTTGTTCTTATATTAGATTTAGAAACATATCAATGATTCTCATTATTCTTAAATAAATGATATGCAGTTCAGCTGATTAAATATTCCACATTATCTTAATGTTCTTCTGTATCATTAGATATTAAAATTATAGAGATTATTTTGTCTAGAACAAAATTTTATTGTTTCCTTATCATATGAGAGAAGCAATTATTTACAGAGAATGGATACCTGATATTTTCTAAATACTGTCAATAGAGGTTTAAACCATATATATATTAGCTCAATCATTTATACCTCCAAATGAAAGTCATTAAATGTTACTACACATATAGTACGTAAAGGAAGTGATATATAGGGATAAAACCAACACGTATGCTGCCACAATCATCTATTATTCCCATGATGAAAGCCAATCCTAGGAAGAGAAAATGGTAAAGACACATTGCAGGATAAATCAGCTTCATTCAAAATGAGGATTGAGCTGAAAAGGGATTTGAACTAAGAATAGTTAATAATAATATAAATAAGTTTAATGTTATGAGACCTGGTTTACCTGATATGGTTTCCTTATCCCTTTAACTTGGGCAGTCACATTTCTGCTCTGTGGAATGAGACGTCTCCACCTTCTCTGCCCTCACATATTTCAGTTTGTCACATGGTCCTCAGGACGTCCTTATACCTGGGGAGGTTTTTTTCTTTTTGGAAATACAAAATGCTCATATTTCCTGACTTCGGAGACAGGGTTAAAAGGAAATAGGAAGTGAGTGACATACATACCACAACTCTTCTGTATTATTCCCTAAATGGGGGTTTTTCGAGGATGGGCTACTTGAGGTGAGCAGAAAGGAAAGATGCTGCTTTATTTGAAATATTTTCTTACCTCATTCTGTGCCCCTGTAAAGGGCCCAGCCTTATCTCTCAGGCCTGGCCATGTTCCTGTCACTGCTCCCCTCCCTATTTCTTGCAGCTCTTAATTCTAGTTCCTGCTTGCCACTCTAGGTTTCTTCTTGACCAGATTCAGCTCATTTTCCTGTGATCCTGCTCTGAAACATACAGAAGTTTTTTTTTTTCTTTTGTTTCATTTTCAATCATTTAATGTTTATGTTGGCTTTTGTTTTACCTCTTTTATGGAAGTCTTAGAGGAGAATCATTCAGGGATGTCTGTTTTGATTGGAATGAGAAAATAAAGAAAAGATCCCTTTTTAATTTTACAAGACATTTTCATATCTAAGTTTTTCACTAACATTTCCCACCATGCTAGTTTATCTCCCTGTCTTGTCCTGAGTTCTTTCCTCTCATTGCTACTTGGATACTGCCTCGTAGGACTTACTGCAGAACCATGAATGCTGGCATACACGAGGAAGGAGTTGATTCTTCACCACTTTTCTAACCCTTTTTTAGATGTATCTTCCTTCTCTCTTGAGCTATTTGAATTAATTTGGATTACTGTACTCAATTGTATAGTACTATAGTGCTTGCGCCTTGAAAATATCTGTTATTATCGTCTTGTCATAGTTCTATAGCTCAGGGTTGGGCCTAGTTACATTTTGGAACATTATTCCAAGAAGTTTGTGAACTTGAAAAAAAACCTAGGCAGCAGCTATCAATACTTTCAAATGGTACTTTAATACATGAGGGCTTAAAAACCTTTAATAAATCATGGAAAAAGCAGTATGAGATTCCTGTTTCTGTAAGGTACTTGAAAAACAAAAAAGGGAAAAAAGACCATGCCCCACTCACTTTTGTCTTCACGTAGGGTGCACAAATGTGACTTTAGTTTTGATGCCTTTTCTGGTTAGAACATAAAATTGTTTGTGCTAGTTTGCGGTAATGGTTTGCTTCTATTAGTTTACGCTTTTGTGATATTTTTTTATTTTTTTGTCTTCATTATTCCCATTAGGTCCATGCTTCCCCATTTTGTATAGATAAAAGGTGGATTCAGTCCAGCTATTATCGTCCTGGGGAACAACCCACAATTTTGGGAACAAATGTCCACAATTATGTAGTTGACTATGGTTTGAAATCCTTCCTTGCCATCACTTTCTCCACAAAAAATGACATATAATCTTAAACTAATAGAAGAAAAAGTGGGTAAGTTTCCTGTACAGAACACCAATGGCTTTTACTCCAAGATCAAGAATCTACAAATGGGACTTCATAAAGCTCTTGTAGGGCTAGGGCTGTGGCATTTGGAAAAAGGTACAATCAACAAATTACGAAAAGATCTTTACCAATCTTCCATATGATAGAGGGCTAAAATCAATCTATACAAAGACTCAAATAGTCCTTTCAAAAATGCTGTATAGCACTAAACAAAGAATTCTCTACTGAGGAATATCAACATCCTTAGCCATCAGGATAATGCAAATCACAAAATTCTAAGGTTACGTGCACTCCAGTTAGAATGGCTAAAGTAAAAAAAATGAGAAGACAACAGATGCTGGCAAGGAGGTGGAGAAAGACAAACTCTCCTCCATGTTTGGTCAGATTGCAAGCTTGTACAACCACTCTGGAAATCAGTCTGGAGTTTTCTCACAAAGTTGGATATAGGACTACCTGAGGATACCACAAACCCACTTCTTGGATATATATCCAAAAGATCTCCAACATATAAGAAGGACACGCGATGCTACAGGTTGAGAGCACCTTTCTTTTTTATAATAGCCAGAAGCTGAAAAGAAACCAGATGTCTCTCCACATAGTAATGGATAAAGGAAATGTGGTACATTTACACACCTGTGTTCTTCTAAGTTATCAAAAACAAAGTTTGTATAAAATTCTTAAGATGGAAGTAGAAATTATCATTCTGTGTGAGGTAACCCAGTCTCAAAAGAACGCAAATGGTAAACATTTATTAGAAGTGTGTATCAGCCCAAAAGTGTGGAATACACAAGGAAGAATTCTCAGGTCATATGAAGCCCAAGCAGAAAGAAGACCAAAATGCAGATGTTACATTCCTTCTTAGAAGGGGAAAAATATTCATGGTAGGAAATACAAGGATAAAGAGTTAACCAGGGACTGAAGAAAGGGTCAACCAGAGACTGCCTCTTGTTGGGATCTGTCCCATATGCAGTCACACAAACCAGTCACTATTGCTGATGCAAACATGCCCTTGTTGAGAGGACTCAGATAAGGATGTCTCCTGAGAGACTCTGACTGAACCCTACTGACACTGGTGAGGATGATTGTAGCTAAACATTGGACAGAACAAGGGGGTTCAATGGAGTTGTTAGAGAGCGGAAGGGGTTTGCAAAACCCCAGGAAGAACAATAATATCAACCAACCAGACCCCACTAGAAATTTGAGGGATCAAACCACCCACTAGTGAGTAAAGATTGAGGGACCCATGAGTGCAGCCACATATGTGGCAGAGGATTGCACTGTCTAACATCGTTGAAAGGAAAAGCCCTTAATCCTGTGAAGACTTGTTTCCCAATGTAGGGTAATGCCGGGGCATTGAAGTTGAAGTGGATTGGTGGGAATGGGAACATCCTCAGCGATGCCATGTATCTGGTGGGGGTTATGGGAGAGGGAGGAAAAGAGATAACATTTGAAATGTAAATACATAAAATAGTCAGGAAAATTATTAGATAAAAATGACATTTTGTCTCATTAAATTAATCATACAGTAAAATATCATTTCCCATTTCTGATATTGGCACAAATGTTAGAGTTTGGCATTAACTTCCTTTGGTCTCTTTTGCTGTCTATACCCAACATGTCCCTTTTTGTTATGAGTTATATAAACAAAAATCTATTTTTCAATTTAAAGGAATATAGATTGAAAAAATACTGATATCATTTGAGAAAGAAAGATACTAACAATTTTACTATACTTCCCTTTATTAAAAGTTAGACAACTCCTTGAAAAAACTTCAATGGATAATGTCAAATATGTTTGTAGTAATGGTACATCAAATAATTTTTGTTAATAGCCACAAACAAGAAATGTTTCTGATATTTATGCATTATGGTATTTGATTATGGAAGAAACTGAATGATCTTAGATTTTGAAAATAATGTATATAAATCATTTATTTTTAATTTTTGTTGACAGAAGTAAATTATCAACGAATACATATAAACAATTAGGCACAAACTTATAATATACATAGAGCAAATTAAATATATACTTAATGAACCAAAGGTGAGCAATCATGTATAAAAGCAAGATATATCATGGGGTTGGGGATTTAGCACAGTGGTAGAGCGCTTGCCAAGGAAGTTCAAGGCCCTGGGTTCGGTCCCCAGCTCCGAAAAAAAAAAAAAACAACAAAAAAAAAAGATATATCACTGAGTCTACTTACAGTTGGAGTTAAGAGATGATTCATGATTCCATGTATTTCTTTCTAGACACCTAATAAGATAAAATTAATGTTGGAAAATGCTAAAACTGCAATTAGTAGGTTAGATCGAATATACACATTTAAACATTGCATTTGAAGAAATATACATAATGTATTTTCAAGTTTATTTACAGCATATACTAAAATACACTATCTCCATAAATTATCAATATGACTCAAGCAATTTCTATGCTCATATTAAAGTTGAAGTAGCAAGCATACATATACATGTATGTGTGTATGTACACACACACAGGCACACACACACACACACAATACTCCTAAAAATTTAAAACAAATTAGCAAATAATAAATTCATTCAGAGAAAACCATGTAAAGTGATGAACTAAATTTCCAGAATAATGCTCTCGCAAAAGAATACTTTCAGGCATATAAAACATTGCCTCAGGATTTTTAAGAAAAATACGTATGTGGCCAATATATGTAGTCAGATCCCAGTTAGACTTATCACTCAGAATTGAAGTAGAAATTGAAGTGGACCAGGAAAAATATTAAATAACAGGGTTAACTATATTTTTTTCAATTATAAAAAAGAAACATTGGAGAAACAGGTGAAAGGACAGAACAGGTAAGATTGCTTTCTATTAAGCATTGATATCTAAATTTAGTCTTTATAGTCTATATAATAGACAGAGAAAAGTAAATCTTACAAGTTGTTTCTTGACTTAAACACATTTTTCTTGGCTTGTGAATATACCCGGAAACATTCAAGACAATGTAAAGGGATAGATGCAGTGTTTAAACTAGTAAAAGACCTTTTGTTTATTTACTAGTTATGAATGTATTTTTGTAGCATTTCTTCTCAGGTTTCTGTTTGATACTTTATAAACCTGGTCTTTGGTGTGGTCGGTGCTTAAATTTAACTGAACATGGCTGAATATGACAATATAATAGAAATGGATCCTTGGTGCAGAGAATACCTTTGGTTTCAACCTGGTTGTAATGAAATTGTGGCCAGAGTGTGCACAATGAAACAGAAGGTAAAAACTGTGGACTCGGGTACAGGGCTCTTTATGAGATTTCCCTTTTTAGTGTTGGCAGAATTGTTCCATGATATCAAGTGATTGTGCAGTGAGCTGGCCTTTTCTTTATTCCTGTAATGAAAGCAAATATTTGTTATTTTCAGTTCCTTCAGAGAGCTTGCTATGTGACTAGATCATTCAGCAACTCGGTATTAGGGTCTTAGATGTGCAATTTAATTTTAGTGTAATTGCATTTAGGTGAAGCTGTGGGTCGTTTGAGTTTATTAAACAGGAATGGGTCACATGAGATTAGAAAGTAGGGTTAAAACAGTGTGGTTTGGAATATATCGAGCATGTGGGATATGAATGTAGAAGTAAGAATGATGCAGACAGTATAGTATAAGTAGGAGAGGCATAGAAGCGGTGTGGAAAAAGAACTGAGGGAGGGAGGATGAAGTTCAATGTCTGCAAACATGACATAAGGCAACCTGTCACTTTATAGGTTAGGTTAAAATAAATACTAAAATTGAAAACTGATACCTTATTTTTCTTTCTTTTTTTTGGAGCTGGGATAAGACCTTAATTTTTAATGCAATATACATCATGTTTGAGATAAAATGCCAGCAAGTGATATCAAAATAATATATTTATCTTATTTGATCTTAGTCATACTCTGCATAATTATTTGTTAAAAACATCACTTATCTTCCAATTGTGGTATCATTTAAAAAATCGCCTGTGAGGTAATAATTATTTATGGTAGAAGAGTATTATTATTATAAGAATATCAGCTGGAAAAAAATGTGATTTGATTTATATTTTAAGTTGCTTTTTGCTTAATTTTTGCCCCTCTTGACATTCACTCATACTGAAATATAATTTTCAATGTTGATATACTACTATAAAAATATGTTTCTGCAGGGTTTTTGAAATTGCTCAATTATAAGTTCATATTATCCATAAACTTCAGGATACCCTCCACAAACCTCATAGATCCAAAGAGGATAAACAAGAAGAAAGGCTTAAATGCAGGTACTTGACTCTCACTTAGAATGGGGAATAAAATAGTCTTGGAGGGAGATTGAGGGAAGGAACTGGTTGGAAGAAGGAAGGGAGAAGAGAATGGATTATGTGTGGGAAGGGACAGGAGATATGGCCAGATAGTCATGAGAAGGAAAGGAAATCTTGAACTTATGGTGATGAGGACGTAGGGGAAATATCCAGGGTGAGAAAGAGTCCTGGGATAGGGTAGGTACCCACGAATCAATGGGGGTTTCTTAGGCTGTGACTTACATTGGTGATATGGAACATGAAGAGGTCAACTCCTGTGGCAAGGAAGTACCACCAGTGGAGGGTTAAAGACACCAGTACACCCACAGAGCATTCAACGTAAAATTCGTCAAGTCTAAAAGAAAATCAGCGACTGAGTGACTTGCCAGTGAAATTGAGATCCATCCCATAGTCAAGCAACAATTCATGGCATTATTAATGTTGTTCTATTACACTCGCAGATAGGCGCATGTTGTACTGAGAGACCCCACCCAGCAGCAGACTCAGGCACATACAGACACCTACAGCCAAACAGTGGATGGAGCTTGAGGACAGTTTGGTGGCCCAAAAGGCAATAGAAACTGCACAGGAAGAACAACAGTGTCAACTAACTTAGACCCCGGGGTACTCTTAGAGCCTGAGCCCTAACCAAAGATGATGCACAGGGTGTAGCTAGGCCCCTGGTGCATATGTGGCAGACATGTAGATCAATCTTCATGTGGCTTCCACAAAAACTTGAGTGGGGGAAGTCCTGAAAGTTGTAGCCTGACCGAGGAATCTGTTCCCAGACAGGGTTCCGTTGTCTAACTGCAGTTGGAGAGGATGTGCCTAATTCTGAAGAGATTTGATGTTTCAGAGTTGGGGCCATAACTAGGTGTGTCATCATCTTAGGAGAGAAGAGGAGTGGGACAGAGACTCTGTGAGGAAGTGACAAGGGAGGGGCAGCGTTTGGTATGGAAATTAAAAAAAAAATAATTACTAAATTTGCTACATCTTTTTCAGTATTCTCCTAGATTATAGTCTCACTGTAGATAAATACTGTGTTGAAATCCAATCTCTATTTGTGGACTTCTATTAGGATAGCTGTTTAGTTTCTCTTTCCTTATCACAAGAGGTCATAAATAAGGGTCTAGCACTGCAATTTTCTTCAGAAGGCAGGCATAGATGTACCACAAACGAGGAGAGTAGGCAAACGAAATATAACTGAAAATTGAAGATTGAGCTAGAGTAGTGAACAGAAAAGTTATTTCCCATTTAATAACATGCCTTTTTATCATGAACAAATACAGGAACAGAAGATTCCATATATATATAACATATAACATATTTTTGGTCTTACATTTTCCTTTCCTTCAACTTCCCATAGATATTTCTATTATATATATATATATATATATATATATATATATATATATATATGCATGAACAGCACTTGAAACTCAGCAGAAGATTCAGTGCAATGACCATGCGATTTACCTTATCATTAAAGAAGGTGTTTTCCAACTCTTTATCTGACATAGGGATCATATCCATTGAATAAGACCCAAAAATTATTCTTCAAAAATATATTACATACTAGAACAAATGCTTAAAATAATAGCACAAAAATTATCAAAATGTACAGGAAAAATACTAAACCCACAAATCATTGGTTAAGTATAAATACAAATGACAATGTTTATACTGTGTTGCTGAAAAATGTACCCTAGAATACAGATGCTCGGACTAAATTTTAATATAGCTACTATAGAAATCGATATAGAAACTAAAAACTGAAATCACTTGTGATTCAATAGTACCACTGAAAGAATATGTACCTGAAAGTATCTACCTATATATTTCTATTATACCTTTATTAAATGAGTTTATCTTCTCACTGTTCACAATATCCATGTTACAAAATTGGATAAATGACATATATAGACACTAGACCTTTATGTAACCAGAAAAAGAGAAAAATTACATAATTGGAATGGATATTGATGAAGCTAGATATCATTGTCCCAATTGAAAAGAATAGAACTGTGAGGACAAATGCCTTAATCTTATGAAAGTAGACAACTACAGTTTGTTTGACTTTGAATCCTCTTCTATAGAAGGGAAGTCAGATCTCATGTTGTAAACATGGTCAAAGTTTCCCATGTCTCAAATGGTTGTAGAGAGGATCCTACTACTCCTGTTTTGCTAAATGACCATGTTGTCAAACTGTCTTCCAATTCTTATTGTTTTTGTCCATAGATTGCAGCTTTCATGAGCTGTGGTCAGAGAAATGTGTATGTGTACTGTGCAACAATTACTGCTGATATGTGTATCTGGTATAATTGCTAAGACTGTGAGAAGATGAAAGCTGATCATACGGCTGGGGAAACATTGCAGAAAATGAGAAGAAAGAATGTGAGGATTGGGAGGATGCAATCGTGACCTCTGGACATGACACAGTTATTGGACCTATGGACTCACTGCATCTACCCTCGTATTCACAAGTCCAGCACATGATTAAGACAAGATTAGGCAACATCCCAGCACACAGTACTCAGTAAAGCAATGGATTACAAAGAAAAGAAAAAAATATAAAGAACATGAAACTGGAATGAGAATGTTCTGGAAAGAGTAGAACCAAGTTTAGGATAGGTGTGATCAAGGTACATTGTATATATGTATGAAGAATAAGTAAAAATTCCAAAATAAAAAATTCTGAAAATCTATTAAGACTTGTTGTAACCTCTGCAAGTCACTTTTTTCCCCTAAAAGTATCCTCACTTTTGGTAAGTTGCAGGAAAGTCAATGTTACATTAGTTCAGTGCATGGTGTCTGCATTATGGAAATATCAAACTGAGGGTCATTAATCTGTACAGATAAATTCTATCACCTGTTCAAATAAAATAAAATTAAACACTGTAATGATCCACCAAAACCAAACTGCACACTGGAGAGGTCAATGCAACCTGAAAAATGCCCTCTTCTTAACCTCAACCATTTTAATCTTTGAAACTCTGAATACATGTGAAGAAAAAAGGTCTATCCTGATACACAGCATTTACTATGGTGTCTTTGTGACTTATATGGCAAGACATTCAGGGTTGCACATTGCCTTCATTATGTCATTCATTTTAAAAATCCTAGGAGACCAAGATCTAAAATCCATGGGCTTTTGTCCTGACAGCTATGGATTGCACTCTGTCCATGATAACTTTATGTATATTGGTTAAACTCTGAAAGTCAATTTGCTCCCTCACAAAATTAAATTGATTCATTTCTATGGTTATGATAATGATTTTTTGTAGAATAGTTATAAATTTCTCATGACAAAATGTGCTTCCTCTTCTGTTGTTTTGTCGGCTATTGATGAGCTTAACCCTCTTCCTTCCCAACATAGCACTTACTATAGATTATTTTTCACTGTCGATCTTATATACACTAAAGATAGGAAAAACACTGAAAATAGTATGGGCTTTGTTTTCTGTCCCAAAAGTTCTTTTTTTGAATTCTTCTTCATCATTTTCATCACCACCACCACCAACAACAACAATGACATCATCACCATCATCATCTAATTTACATGAAACTGAATTTGAAATTTTATTACACAATGAAATGAGGAGTATTCCCTTTGAAGCAGAGATATTGATGAAGACTAACTCCTGTGCAGTCATTTTAGTGTTATAAAGACATTGCCAAAATTGCTTCAGATGATTTATTGAAATGCTAGCGCTCTTTGCAACTGGTTTTGAGAGTCCCTTAGTGAAAGAATGGTCTTCTACAGCAAGACCTTCATTAACAGAAGTTTGATTTAACCCATGTACCAACGAAGTGAAATTGTGCCAGAAATAAAATAGTGCCTCTCCAGAAACAGCTTTTATCCAATAATTCACATCTACTTCTATTTCTTAATTGCCATATTGATATGGGCTTAGGATACAATATATTCTGATTTATTAATGGTATTTTAGTTTTATTTGGTAAATTGTGAAAATTTCAAAGGAACATACCTATATCCCATACAACTTTTAATTTGAACTTGAAGAGTTTCATGAAAACTGAAGTATCAAAAATGTATATCTTCCCATTGAAAATGTGTAACATCCATCATGTGAAATACCCACTATACCCCAATGGATTGATGTCTCTGAAAGCATTTAAAGACTGCATTACTTTAAGCGTGCAGAAGCTTCACTCATATAGTTGCAGTTCCAGATTGGCTGTAAACAAATCACTTTCTGTGAGTTGGAAAGTGACTAAAACTTTTGATATGAAACTAGTTAGGACTTTGAGAAAAGGGAGCAGACAGGCCATATAAAGTATGTTTTTAAAATTCTTTTCTTTAAAATAGACTTTTTTATGCAATATATTTTTTACGGTTCCTCTACCCTCTATTTCTCCCCCTTCTTCTATACCTCTCCTGTCACCTGTATCTACATTCCTTCTGACTCGCAGTAGATAACAAAAAATCATCTAAGGGACAAAATTAGGGTAAAGGTTAATGAACTGGAGTAGAACAAAACAAGCAGATAGCAAAGAGCCAATAAAAGGCACAAGAATCAGGTACAGACACAGGGACCCAGACTTCCATTCACATACTGGATAATTCTAAGGAAACATAAAACCAGGAAACAATATATACAAAATCATACAGAGTAGCAATTAATAGATAATTAAACAAATTAAAAAGAGGTAAAAGAAATTGTGAAGGAAATGTCCTGGTGGATTATGAGACAACGATTCTCCAAAGATAATTTTGAGTTCCATTAGTGCTTTTTATGCAGTCTACCCTTAAAATTGAATTGTGTACCCAGTGAGAGTCCCTTGGAGAAAAGTATGCTTTCATTTCAAATTATTACCCATTGGAGATAATTTCTGGTTGAGAGATAAGGTGATGTTCAGGGCTTGGCTTCTTTAAAGGGCTAATTAACAGGTAACGAGTTCTGTGAGGTGTTGTCTTCTGAGCAATATTCAGTTGTGACACTCAGGAATTCGCAATAATTACATCTATCTGAACAGACCCTAAATTATGTTGACCCTGCCTATTCAAAGTTACTAAGGGCAGTGCTGGAAAATAAAAGATGATGTAGCCACTGGTGTCTTACTAGGGGTTAAATGTTTAGCTTCATGTCCTTGTTCACCAAAAAGGCTCACGTTATATCCAGGGGTTCATGAAGGAAAATATAAAGATATTCACGCGCTATCAGGATTTAGTCCAAAGAGATTATGTTGGTTGGGGAGGATGAGGTTGAGAGTATAGAGGGCTTACATTCATGTTTTGTCCATGTATGGAATTGTCAAAGAATAACTTCCTTTCTTAAAACTTCTAAATGTAACCACAAAGAAAATTTGGGAGATATTCTTTCAAATCTGCTCTATTTGTTTTAAAAATTGTGTCTCATTGTGTAGCTCAAATTACCCTAGAACTGCCAGTGTTCTGTCTCCTGCATCCCCTGCTCTTTTATCAGGTTTACTCAATATTGACAAAATTATAGAATATATGTAAATATTCTGTTTTTCAAGTTTCATTAAATAATGCATTATTCTGTCATTTGTTTTTCAATTAACAATATATCTTGAATACATGTGCATGGGGAATTTCTTCATGGAATATCATGCATTTAATAAATGGTAGTATACTCATTTGTTTAAATAATAATCTAATTGTGCCATTCAGATCATTTTCATTTTCATTAACTAAAGTTCGCTACAGAAAGTACACTGACTCAGGCACTCTACTCAATGGTGATTATTTACATTATATTTTGTATAAATTACAAAACACATTGTTGGAATGATGTCAAGACTGTTAAGTAATGTAATACTTGTATAAATACTGCCAAGTTTCCATTTCAGAAGACTCTAATAAATATATATTGCCATCAATTTTATATGAGAAACCATACTATACCATTCAAAATTAAATGGTACACATATTTTAAAAAGGTATCAATCTCTAACTTCTGTCAGTTCTTTAATTAGTGGAAGGGTTGAACATGTTGAAGAGGAGGGCATCCTCTATAGGAAGACAAGCAGTCACAACTAATCTGAATCGCTGAGATCTCCCAGACACTGATCCACCAAACAGGCAGGTCACCTAAGGTGATCGGAGGCCGTGACACATGTATAGCAGAGGACTGCTTGGTCTGGCGTAATCCTTGAGAAACTTGAGGCCACAGGGATTATGGTGCCTGGCAGGATCTGGGGAGAATCCTCCTCGAGTCAGGGGAGGAAGAGGTGGAATGGGATGAGGAACTGTGGGAAGGACATAGCACAATGGCAGGAATGTAAATAAATAAAATAATTTTTAAAATAGTTTCACTCATAAATTCAAATGCTAGTTTCTTTTTATCATCTACATTGCAATTCAATTGTGAAGTTTAGCGTTTTCGCTTACTGAACTGTGTAAGCATTAATCCTTAATTTACTCTTCATACTATTTGCGATTTTTTCCATTCTTACTACTTTGCATCAATTGTGTTTTCATATGTCGTATGCTTACTATATATTATTTGTGCAGAAAATATATTTAGGAATCTTTTATTTTAATGATCTGTTATGTGTGAATGTCTATGTATAGATTTGTGCACATGAACACAGGCACTTGGGGAGATCAGTTATCAGATCCCCTGGAGATGCTTTTACAGCTGGTTGCAAGTGTCTTCATGGGTGTCGTCAACTTAACAAGTTTGCTCTAAAGAGTAATAAGTGCTCTTAACCACTAAGGCAATACTACAATACTTATTCCATAATAAAATCAACCTATTTATCATTTTCTCATGTATTTCAGTGTATCTTTGTATTTGAGACATCTTGCCTCCTTCTCGGTGCTGAGACTACATTCAGGCATTTTTTTTCAGTTTTCTTTCCTTTATCTTTTAAGATGTTTTAGATTAAATATGTCAATATTATGCAGTAAATCTTTCAAATTTTTACTTATATAACCTTGGTTCAGTATCTTTTTCTTTCCTCTGCAATGACTATATTAATTTTACAGTTTGCTGTTCTCTCTTCCTTTACACAATCCATCTCATGTGTTTTTATTTCATATAGAATGAAGTAAAAGACTTCTAGTTTTTCTTTGAAGAGTTAATCTACTAAGAAAATGTGTTGAATTTCCTTTTTTAAGGCCAATACAATACATTATTGTATTAAAATATTCATAGGGTTTTGTTTTTTTTCTTTTTCTTATTATTATTGTTCTTATTAGTCTCATTACTAATATTCTGTTTAAGCTTTTATGTGCTCAGGTCATGTAGTAAATATGAAAATCTTCAAAACATATATGTGTGGGTATCAAATTTAGATTCTTGGTATTTCATGGCATGAAAATTTATCTGCTCGGCCACCTCTCTAGAACACACTATAAAACTTTAAGGTGACATATACCTCCAGGGTGCTTGTATATATACAATGTTTTCATCATTTGGATTTTAATAAATATATTTTGTTTACTCTAATTTATTTTATTTTCCATTTCCACTTGGTAACTCTAGTATGCTTATTTTAATATATAATTAATAATTTAATCATAATTATTATGCATTTGATACCTAGCTAATATGATATTATCTTAGATACAATTGAATACATGCAATTAGATACCTAAAGCATGAAACTTGGTACATAATTTTTTTCATTATTACTATGCATTTGCATAAAACAGAGAATATATCATCGTCACAATCATTACACAGTATGACAGCTACCAACTATCTGTGACTTTTAATCATTTAAAAGGAGTTAGAAGGAAACAGACCAGATAAACAGTTCTCTGCACCCAAGTCCTGTGGGAGGGAGAGTTAAACCTTCAGAGAGGCAGACACGCCTGGGAAACCAGAAGAGACTGCACTTTGCACACACATCTCCGACGCCAGAGGAAAACACCAAATGCCATCTGGAACCCTGGTGCACTGAAGCTCCCAGAAACGGCGGCACAGATCTTCCTGGTTGCTGTCGCCCTAGAAAGCTTGTGGGCAGCACACCGAGAGCAAACTTGAGCCTCGGGACCACAGGTAAAACCAACTTCTCTACTGCAAGAGACCTGCCTGGTGAACTCAAGACACAGGCCCACAGGAACAGCTGAAGACCTGTAGAGAGGAAAAACTACACGCCCGAAAGCAGAACACTCTGTCCCCATAACAGGCTGAAAGAAAACAGGGAAACAGGTCTACAGCACTCCTGACACACAGGCTTGTAGGGCAGTCTAGCCACTGTCAGGAATAGCAGAACAATGTAACACTAGAGATAATCTGATGCCGAGAGGCAAGCGCAGGAACCCAAGCAACAGAAACCAAGACTACATGGCAACATCGGAGCCCAATTCTCCCATCAAAACAAATATGGAATATCCAAACACACCAGAAAAGCAAGATCTAGTTTCAAAATCATATTTGATCATGATGTTGGAGGACTTCAAGAAAGACATGAAGAACTCCTTTAGAGAACAAGTAGAAGCCCATAGAGAGGAGACACAAAAATCCCTGAAAGAATTCCAGGAAAACGCAATCAAACAGTTGAAGGAATTAAAAAATGGAAATAGAAGCAATCAAGAAAGAACACATGGAAACAACCCTGGATATAGAAAACAAAAAGAAGAGACAAGGAGCTGTAGATACAAGCTTCACCAACAGAATACAAAAGATGGAAGAGAGAATCTCAAGAGCAGAAGATTCCATAGAAATCATTGACTCAACTGTCAAAGATAACGTAAAGCGGAAAAAGCTACTGGTTCAAAACATACAGGAAATCCAGGACTCAATGTGAAGATGAAACATAAGGATAATAGGTATAGAAGAGAGGGAAGACTCCCAGTTCAAAGGACCAGTAAATATCTTCAACAAAATCATAGAAGAAAACTTCCCTAAGCTAAAAAAAGAGATACCCAAAGGCATACAAGAAGCCTACAGAACTCCAAATAGATTGGACCAGAAAAGGAACACCTCCCTTCACATAATAGTCAAAACACCAAAAGCAAAAAAAAAGAATATTAAAAGCAGTAAGAGAAAAAGCTGAAGTAACATATAAAGGCAGACCTATTAGAATCACACCAGACTTTTCGCCAGAAACCATGAAGGCCAGACGATCCTGAACTGATGTCATACAGACCCTAAGAGAACACAAATGCCAGCCCAGGTTACTGTATCCTGCAAAACTATCAATTAACATAGATAGAGAAACCAAGATATTCCATGACAAAACCAATTTACACAATATCATTCTACAAATCCAGCACTACAAAGGAAAATAAATGGTAAAACCCAACATAAGGAGGCAAGGTATACTCTAGAAGAAGCAAGAAACTAATCGTCTTGGCAACAAAACAAAGAGAATGAAAGCACACAAACATAACCTCACATCCAAATATGAATAAAACAGGAAGCAATAATCACTATTCCTTAATATCTCTCAACATCAATGGCCTCAACTCCCCAATAAAAAGACATAGATTAACAAACTGGATACACAACGAGGACCCTGCATTCTGCTGCCTACAGGAAACACACTTCAGAGACAAAGACAGACACAACCTCAGAGTGAAAGGCTGGAAAACAACTTTCCAAGCAAATGGTCAGAAGAAGCAAGCTGGAGTAGCCATTCTAATATCAAATAAAATCAATTTCCAACTAAAAGTCATCAAAAAAGATAAGGAAGGACACTTCATATTCATAAAAGGAAAAATCCACCAAGATGAACTCTCAATCCTAAATATCTATGCCCCAAATACAAGGGCACCTACATACGTAAAAGAAACCTTACTAAAGCTCAAAGCACACATTGCACCTCACACAATAATAGTGGGAGATTTCAACACACCACTCTCATCAATGGACAGATCATGGAAACAGAAATTAAACAGTGATGTCGACAGACTAAGAGAAGTCATGAGCCAAATGGACTTAACGGATATTTATAGAACATTCTATCCTAAAGCAAAAGGATATACCTTCTTCTCAGCTCCTCATGGTACTTTCTCCAAAATTGACCATATAATTGGTCAAAAAACGGGCCTCAACAGGTACAGAAAGATAGAAATAATCCCATGCGTGCTATTGGACCACCACGGCCTAAAACTGGTGTTCAATGACAATAAGGGAAGAATGCCCACATATACGTGGAAATTGAACAATGCTCTACTCAATGATAACCTGGTCAAGGAAGAAATAAAGAAAGAAATTAAAAACTTTTTAGAATTTAATGAAAATGAAGGTACAACATACCCAAAATTATGGGACACAATGAAAGCTGTGCGAAGAGGAAAACTCATAGGGCTGAGTGCCTGCAGAAAGAAACAGGAAAGAGCATATGTCAGCAGCTTTACAGCACACCTAAAAGCAGAACAAAAAGAAGCAAATAAACCCAGGAGGAGTAGAAGGCAGGAAATAATCAAACTCAGAGCTGAAATCAACCAAGTAGAAACAAAAAGGACCATAGAAAGAATCAACAGAACCAAAAGTTGGTTCTTTGAGAAAATCAACAAGATAGATAAACCCTTAGCCAGACTAACAAGAGGACACAGAGAGTGCGTCCAAATTAACAAAATCAGAAATGAAAAGGGAGACATAACTACAGATTCAGAGGAAATTCAAAAAATCATCAGATCTTACTATTAAAAACCTATATTCAACAAAACTTGAAAATCTTCAGGAAAAGGACAATTTCCTAGACAGATACCAGGTATCGAAGTTAAATCAGGAACAGATAAACCAGTTAAACAACCCCATAACTCCTAAGGAAATAGAAGCAGTCATTAAAGGTCTCCCAACCAAAAAGAGCCCAGGTCCAGAGGGGTTTAGTGCAGAATTCTATCAAACCTTCATAGAAGACCTCATACCAATATTATCCAAACTATTGCACAAAATTGAAACAGATGGAGCACTACCGAATTCCTTCTATGAAGCCACAATTACTCTTGTACCTAAACCACACAAAGACACAACAAAGAAAGAGAACTTCAGACCAATTTCCCTTATGAATATCGATGCAAAAATATTCAATAAAATTCTGGCAAAGCGAATTCAAGAGCACATCAAAATAATCATCCACCATGATCAAGTAGGCTTCATCCCAGGCATGCAGGGATGGTTTAATATACGGAAAACCATCAACGTGATCCATTATATAAACAAACTGAAAGAACAGAACCACATGATCATTTCATTAGATGCTGAGAAAGCATTTGACAAAATTCAACACCCCTTCATGATAAAAGTCCTGGAAAGAATAGGAATTCAAGGCCCATACCTAAACATAGTAAAAGCCATATACAGCAAACCAGTTGCTAACATTAAACTAAATGGAGAGAAACTTGAAGCAATCCAATTAAAATCAGGGACTAGACAAGGCTGCCCACTCTCTCCCTACTTATTCAATATAGTTCTTGAAGTTCTAGCCAGAGCAATCAGACAACAAAAGGAGATCAAGGGGATACAGATCGGAAAAGAAGAGGTCAAAATATCACTATTTGCAGATGACATGATAGTATATTTAAGTGATCACAAAAGTTCCACCAGAGAACTACTAAAGCTGATAAACAACTTCAGCAAAGTGGCTGGGTATAAAATTAACTCAAATAAATCAGTTGCCTTCCTCTATACAAAAGAGAAACAAGCCGAGAAAGTAATTAGGGAAATGACACCCTTCATAATAGACCCAAATAATATAAAGTACCTCGGTGTGACTTTAACCAAGCAAGTAAAAGATCTGTACAATAAGAACTTCAAGACACTGAGGAAAGAAATTGAAGAAGACCTCAGAAGATGGAAAGATCTCCCATGCTCATGGATTGGCAGGATTAATTTAGTAAAAATGGCCATTTTACCAAAAGCAATCTACAGATTCAATGCAATCCCCATCAAAATACCAATCCAATTCTTTAAAGACTTAGACAGAACAATTTGCAAATTCATCTGGAATAACAAAAAACCCAGGATAGCTAAAGCTATCCTCAACAATAAAAGGACTTCATGGGGAATCACTATCCCTGAACTCAAGCAGTATTACAGAGCAATAGTGATAAAAACTTCATGGTATTGGTACAGAGACAGACAGATAGGCCAATGGAATAGAATTGAAGACCCAGAAATGAACCCACACACCTATGGTCACTTGATTTTTGACAAAGGAGCCAAAACCATCCAATGGAAAAAGATAGCATTTTCAGCAAATGGTGCTGGTTCAACTGGAGAGCAACATGTAGAAGAATGCAGATCGAACCATCCTTATCACCCTGTACAAAGCTTAAGTCCAAGTGGATGAAGGACCTCCACATCAAACCAGACACACTCAAACTAATAGAAGAAAAAATAGGGAAGCATCTGGAACACATGAGCACTGGAAAAAATTTCCTGAACAAAACACCAATGGCTTATGCTCTAAGATCAAGAATCGACAAATAGGATCTAATAAAACGGCAAAGCTTCTGTAAGGCAAAGGACACTGTGGTTAGGACAAAACGGCAAACAACAGATTGGGAAAAGATCTTTAACAATCCTACAACAGATAGAGGCCTTATATCCAAAATATACAAAGAACTCAAGAAGTTAGACCGCAGGGAAACAAATAACCCTACTAAAAAATGGGGTTCAGAGCTAAACAAAGAATTCGCAGCTGAGGAATGCCGAATGGCTGAGAAACACCTAAAGAAATGTTCAACATCTTTAGTCATAAGGGAAATGCAAATCAAAACAACCCTGAGATTTGACCTCACACCAGTGAGAATGGCTAAGATCAAAAACTCAGATGACAGCAGATGCTGGCGAGGATGTGGAGAAAGAGGAACACTCCTCCATTTTTGGTGGGATTGCAGACTGGTAAAACCATTCTGGAAATCAGTCTGGAGGTTCCTCAGAAAATTGGACATTGAACTGCCTGAGGATCCAGCTATACCTCTCTTGGGCATATACCCAAATGATGCCTCAACATATAAAAGAGACACGTGCTCCACTATGTTCATCGCAGCCTTATTTATAATAGCCAGAAAATGGAAAGAACCCAGATGCCCTTCAACAGAGGAATGGATACAGAAAATGTGGTACATCTACACAATGGAATATTACTCAGCTATCAAAATCAACGAGTTTATGAAATTCGTAGGCAAATGGTTGGAACTGGAAAATATCATCCTGAGTGAGCTAACCCAATCACAGAAAGACATACATGGTGTGTACTCATTGATAAGTGGCTATTAGCCCAAATGCTTGAATTACCCTAGATCCCTAGAACAAACAAAACTCAAGACAGATGATCAAAATGTGAATGCTTCACTCATTCTTTAAATGAGGAAAAAGAATACCCTTGGCAGGGAAGGGAGAGGCAAAGATTAAAACAGACACAGAAGGAATACCCATTCAGAGCCTGCCCCACATGTGGCCCATACATATACAGCCACCCAAATGGACAAGATGGATGAAGCAAAGAAGTGCAGACCGACAGGAGCCGGATGTAGATCGCTCCTGAGAGACACAGCCAGAATACAGCCAATACAGAGGCGAATGCCAGCAGCAAACCACTGAACTGAGAATAGGTCCTCCATTGAAGGAATCAGAGAAAGAACTGGAAGAGCTTGAAGGGGCTCGAGACCCCAAAAGTACAACAATGTCAAGCAACCAGAGCTTCCAGGGACTAAGCCACTACCTAAAGACTATACATGGACTGACCCTAGACTCTGACCCCATAGGTAGCAATGAATATCCTAGTAAGAGCACTAGTGGAAGGGGAAGCCCTGGGTCCTGCTAAGACTGAACCCCCAGTGAACTAGACTATGGGAGGAGGGCGGCAAAGGGGGGAGGGTAGGGAGGGGGGCCCCCATAAGGAAGGGGAGGGGGGGAGGGGGACTTTTGCCCGGAAACCGCGAAAGGGAATAACACTTGAAATGTATATAAGAAATACTCAAGTTAATAAAAAAAAAGAAAGAAAAGTAGGGAAATAAATACCACAAAACAAACAAACAAACAAACAAAAAAAAATAAAGAAAATCAATGCCAACGAAACAGAGTCTTCTGGTACTATATGGATATTGAAAGATTGTACATGGATAGCCCTATGGCTCGAACTGCATATGTAGCAGAGACTGGTTTTGTTCGGCCCCAATGGAAGGAGATGCCCTTGGTCTAAATGAGGTTTTATTACCAATTCAAGGGAATGTCAAAATGCAGTAAGAGTGATTATACAAAAAAGGTAGGGGGACCGGTTAGGGATCTTATGGGCAGGAAACAGGGAAAGGCAAAAATATTTGAAATGTAAATATGGACAAATCAAATTAATAAAGCAAAAAAATGCTAAAAAATAAAAAAATAAATAAGTTAAAGATAAGAAAACTGCCATTTAAACACATATTGACTGAGAAATCTAAGGGGTCACGATCAGGAGTCAGAGAAATATTATTGAAAAGACTGATATGATGAACTAGAAACATGTCTCACTCCCAAATACCAGTATCAGACACAAACTGAACTAAGGTTATCCAAATAATCGAGGAGTTTATTCTGAGTAAGGACATAATACTTGTCTTTCACTTCTTCCTTAGGACTTTTTTCTTTTGGGCAAAAAAATAAAAGCCATGAGCTCTAAGGAAAAGGACAGCCCCCTTCCCAACAAATGGCTTTTGTTATAAAGATATTAATGATATAAACTCCCTGACTTACAGGAATCACTAGAAGCAGGGAAGTCCAGATTCTTCTGACCGAGTCTGAACACCTGATCCCATATGTGGAAGGCTCAGATCAATTCTATCTCTTACCTACTCAACTCCTACCAAAGACTCAGTGAAATTTTCCAGGGTCGACATATTTCTTCATTTTTTTTCTACCAAGACAGAAGGCCATCTTTGTTCTCCCCATCGCTGAGCTCTTCACCCTCTTTGTTCTCATTCCCAAATTGCTGTTTGCTCTGAACTAGAGGCCAATTAGTTAACCCTATAGGTATTGAAAGAATATCTGAGAGGTATTTTCAGACACAACAAAACTTGTGACATCACAGGAGAAGGTAGGGCTCTCCAGGACACAAGTGATTTTTCAGGGAGGGCCTAATTATGATGTAACTGAGAATTGCCATGGCCTACTGCTGAGCAGCTTTCCTTACATTGCCAAGATTAGAGGGTGTCTTTTCCAGGAGTGTGTCGTTTGAAACAGTGGAAATCTTTACATACTCCATCTCCATAAAGAAAGAGACCTCTCTTTGCATCATTAGTGGTTACATGCTCTGAATGGTGAAAATTAGTTAGGGGCTTGGCATGGGTAGAAAAGAACTAGGAACTTGGAGTGGAGGAGAATCTTCTGGATAATAATTTTATTCACTGGACCATTCCTGTGAAAGACAATTCAATTTCCTAGGGGTTTTCTGTTTCTCAAAGGGCAGTATTCTCCCAACAGACCTTTAATTCAAAGAATATTGTATTACATTTTCTTACTGTACATTCCTTGATAGTGGACTTTACATATATTCCTGAATGTGTATTCAAAAATTCTGTTTTCCAGTTCAATTTTTTGCAATGATTTTGGCTTCAAAGAAGGCCCACCTTTAGAGTGAATATAAGTTTAAAATTGTGTATCTACTTCAAATGATAAACTCCCAAATCCTCATTTTATCCAAAATTTTTCAGACATCAGTAAAGCAAAGGAAAACATGGACTACAGAATGTGGTTCTGAAGTCCCATTAGATATCAGTTCTCAAAAATGTATCTTCCTGTGTTCCCATGGCCAGACTTGAGGGTTTTGGATGTTCTACCATGATCTTACTTCAGGCCAAACATAAGATACAGGAGGATGTACAGGGAGAGGAATGGCTTGAGGTCCAGTGAAACCTCAAGTTCAATAGGTTCATAAGAACAGGAGGTAGTCTATTTGGCATTGTCATTTGTGGATTCTACATTCTTGACAAAGTTATGCAGAATCCATGTTAACATTCCACCTACCCTCATAGTTGTAGGAGAAACCAAAAGTGTGTTTGTGTATATGTATATGTATATGTATATGTATATATATATATATATATATATATATATATATATATATATATATGCCACCAAAAATAGAGAAGATTAATGAAGCTAAGAAGTGCATTCTGCCAGGAACCAGATGTAGATATTTCCTGAAAGACATATCTAGAGCCGGTCAACTATATACAAGAATGCTAGTGGCAAACAGTGTACTGAAAACAGACCTCTTGTTGGAAGATTTTGAAAAAGGATTACAAGAGCTGAAGGTGCTTTCAACACCATGAAAACAACAATGCCAAAAAACTAGATCTTTCTGGTACTAGACCAATATTCAAAGAATGTGCATTGACAGATCTATGGTTACAACTGCATATGTGGCTGAGGATGGCCTTGTTGTGCACCAATGGAAGGAGAAGCCCTTGGTCCTCCCTAGGATTCTCTCCTAGTTCAAGGGCATGCCAAGTGGAGTTAAGGGGGATTAAAGGAAGGACTTAAGGGGGATTAGGGGAAGGGAACGGGTAGGGATCTTATGGGCAGGAAACTGGGAAAGGGAAAAAACATTTTAAATGTAAATATAGAAACATCCAGTTAAAAAAGCAATAAAATTTGCTAAAAAATAAAAAAAAATGGAAGAAATTGAAGAAAAGAGAACTGCCAGATAATCACATCCATTAACTCGTAAATCTAGAGGATCACTATCAGGGAAGGGTAGTAGAGTAATACTAGTGAAAGACTGAGATGGTGAAGTCTCAACTAGAAGCACTTCTCTCTCCCAGATATCAGTGTCAGACACAAACTGTACTATAGGAATCCAAAGCATGGAGCACTTTATACCGAGCTTAGGACACAATGCTTATATTTCCATTATTCCTTAGGACATTTTCTTCTGGGCAAAAAGAACAAAAGCCATGAGTTCTCAAGAAAACTATTGTACCCTTCCCAACACTCAGATTTGGGATAAACAAGTTAATGTTATAAACTCTCTGACATCCAGGAACCATAACAAGCAGGGAAGTCCAGCTGCTGAGAGGCTCCCAGCTCCTGATTCCCATATGAGGAAGGCTCTGATCAATGTTATCTTTTCATCAAACCAACTAAACCCTACACAAGATTCACTGAGCTTTACCATGGACAAGATATTTCTTCATTTTTTTTATACCAAGGTAGAAGGCCAGCTTCTTCTCCCCATCTCTGATATCTTCATCCTCTTTCTTCTCCCTCCCAAATGGCTGTTTGCTCTGAATCAAAGGCCATTTAGTAAACCCTAGAGGTAATGAATGAATATCTGAGAGGCAGTTGCTTTCACGACAACACCTGTAACATCACAGGAGAAGCTAGGGCTCTCCAGGATACAAGAGATTTTTCCAGGAGGTCCTAATGATGATGTCACTGAGACCTGCCATGGCCTACCTGCAAAACATCTTGAGCAGGTATGTTGACTGAAGGCAGCCGAAAAAAAAATACTAAATGTATGACATCGCAGTTGTGATGATCATTCATTAATTAGACCATAGAGATGTCTTATTCAGGGGAATGTATGGATGGTAAAGCAGTAAATGGCCCTGAATTAAGAACCAGATGCCTGGTAAAGTTTCACGTTATTCACCCCCATGTTGTATGGGCCCTGAGCGAGAAGAGGGGGACTAGTGGGCAGGTTGTTGATTTTGCAGAGAATGGTAGAAATAGAAACCAATTGGGGTAGGTAATAGTATTATTGAAGAGAAAGGTTTATGACTTTTATGGTGTATGTCTGATAACACAAATATGTCCATAAATCATTATTTTAATGTATTTGAGAATATTCATGTTAATATGCAATGAAGTTAAAGTTGGGTTTTATGTCTTAATTCATTAATTTAAATTACATTTTTATATGATAGGGGAATATATATTAATGTATGATATACATTAATTTTGTAATGTTCTAGATTATTTAATGTACAATATAAACCTGACGTCTGTCTTTGACATATCCTGCCATGCCGTTCAATGTAGGTAGTTATAATATACATTGTTACTGGCAATTCATAGAGTTCTGTGGACCCAAGACAGGTAGCCTGGTCAAGCTGAATTACCAGAAAACTGCCAATTGTTTCTGAAAGAATGATCTTTCCTTCTCCTGTTCACTACCAACCTGTGATTCAAGGTAGCCATTTGATTCTTTTGCATGCTCACATCTTATTTATACTGTGAAGTCTCAGGTAGCAGGTCAGTATGATCATGGGTTTTAGGGACACTTGTTGGGAATCCAGGTCAGTGATCTTGTTACCTTTAGTCACAAGGCAGACATCTCTTTGATGTCCATAGTAGTAAGCCTAGCAGATCATAGGGGAATCCAAATATTCTCTTGGAGAGCCAAGACCTTCTCTAAATTCTTAATGTCCTTTACTCAGCAAAAAGGACAATTTTGTCTCTGTATTATAAAAGACATGTGGAGTATCCAAAGCATAATGTCTGTGGATGTACAAGATGACAGGTTTCCCCTTTCCTTATTTGACATCCTGAGTCAGAGTGATAAATCAGTTCTCTTCTCTGGGCCTAAGTACCTGGCCCTAAGGCTTCCATGAAATAATTTCAATAACAGTAACTATTGAAGCTACTCGATACCTTGCTCAATGTTTAATGAAAATACTACCAACTGTGCTGACTATTGCATTAGTATCTTTCTTGGGATGGGGTTTTGCAGTAATCCATTAGGTCTGTCTAGATAAATTGGACCATTGTTGTTACCTGGGACAGTCAGTGATGAGCATCTGTGGGTCTACACCACACAACAGGGTAACAGGATTTATGTCAAGTGGGTCTTCTTAACTACACTCCAGGATGGTGCAGGAATAGTATCTGTAAGTGTGCAACAGGGACATATAGAAGCCAGGGTCTCATGAATACACTTGGGAGAAAATAGGGAGGCAAATTTTAAAACAGGGGCAGAAGGAACATCCATTCAGTGCCTGCCCCACATGTGGCCCATATATATACAGCCACCAAACTAGATAAGATGGATGAAGCAGCAAAGAAGTGCAGGCTGACAGGAACTGGATATAGATCTCTCCTGAGAGACACAGCCAGAATACAGGAAATGCATAGGCGACTGCCAGCAGCAAACCACTGAACTGAAAACGGGGCCCCAGTTGAAGGAATCAGAGAAAGCACTGAAAGAGCTGGAATGGGCTCAAGACCCCATATGAACAACAATGCCAAACAACTAGAGCTCCCAGGGACTAAGCCAATACCTAAAGACTATACTTGGACTGACCCTGGCTTCAAACTCATAGGGACAATGAATAGCCTAGTAAGAGCACCAGTGGAAGGGAAAGCCCTTGATCCTGCCAAGACTGAACCCCCAGTGAGTGTTATTATTGGGGGGAGGGTGGTAATGGGGGTCGGTTGGCAAGGGGAACACAAATATAGAAAGGGAGGGGGAGGGGTTGGGGGATGTTAGCCCGGAAACCAGGAAGGGGAATAGCAATCGAAATGTAAATAAGGAATAATCCAGTTAATATAGATGAGAAAAATAATAGAAGCCAGATTGTGGTGTTCCTTGTAGAAAGGCTTCAACTCTCTTGTCTGATAGGAGTATAAAATGCTGACACAGAATTAACTACCTTGCTTCTTTCACAGAAGAGGGGCAGCTAATATAGCCTTTAGACAAGTGATCATTCCTGAGGCTACAAGGTCCAGTTGTTTAGAGAGATGCACACAAGGTGTTTTCACGGCCCTAAAATGTTCATGTAAATCCTTCATGCAGTGTCTTTTCATGTGTTTCGTGAAAAAAAAAAGATGGAAACATTCTGAGGAACCTTGAAATTCTAGGAGTTAAACCACAATGAACTATCAAGTATCAAACTCCATACCATCTGTCTCCACGCAGATTAGGTTCTAGTATCCCCATGTGTTCTGGGGTATCTAGGATTTGCTGTTTCTCCAAAACCCTGGTATCCAGGCAGAGCAATACCCACACACACAAATAATCTCTCAAACCTGTCTAGTACCTCCAGAGTTGAGAACAGTGGGATTACAGCAACCATTCTATGATACAGGTTCCTTTTGCCTCCCCCAGATTTTTGCCAATATTGTTGTCCTCCTAATATAGAAATGTGAACATTCCTAGCTCACCCTTGCTAGCTAAGTGATTATAACTCTTGGACCAGTGCTTCAGTGTCCCTTGTTCAATTATTTTGAGCTTCAGGAGAGAGGAGGAGGTTATCTCTCTGTTGTAAGGGTGTCAACCTGTGAAACTTCTGAGGCCATCAACAGACAGGACTGAAGAATTTTGAAATCCATGAAAGAATAGGGTCTAAGGTATTTGCCCACTTTAACTCATTCTGAAATGGTCATTCAAATGTTAATTTTATCTCCTTTGCAAAAAGCACCTGAAGAATACATCTTCCAAGAACAAGAAAATCTACATACTTTACTGGAGATTCAGACTTCTGAGTGTATATGAGATCGGAACTATGGGGTTGGTAGTCTCTACCCTCTATTGCCAGTCCCTCATATCTTGGATAGTTCATATGATAAATAGCCCAGTTTCTTCTCAAGTAATGACAACAACTCCAGTGAGACTGTGAGGATATCAGAATGCCCATCTTTTTCAGTTGGTAATATAGACTGTATCTCTCCCTTTGCTTCCAGAGTGTGCATTATTTAATCTACATATGCACAAATGATCTGGTTAGTTGAATAAATATGGGATTATGTTTTAGGGACAGGTATGGGAAGATAGATACTCCCAATATACCTAGGATTCTTCACTACTAATCTGAAACTACAAGTGTGAGTTTTAGTCCAACTATCTTTTTAATACGGTTCAGGACTTTCACAAAGAAGATATTCTTTTGGTAAACAGAAAAAAGGTTAACTTTGTTAGTATATGTAAGTCGAACTGTGTCTAATTTTTCAAAAAGATGATGGTTGCTTTCTGTTTATGCAAGAGGCCTCTTGCCAGAAGGAAACAGGAAGAAGGGGGGCAATGAGACATGATTAATAACAGGTGAGTTATTATCCCCTTGCCTATGTCAATGGCATGTTTGCTGCTTCAGAGACATTAAGGGAGTTTTCCTTTTGCTACCGTGAATGGTACCTTTTGATCAGGTAATTGTCACAGTACATTATTGAAGACTGAATATGTAGATCCAGTGACCATTATGAAATCAATTGCTTTGTCACAATTTTAAGTTTTACTATAGATTCTTGGAGTACAGTAGCCTGGGTGCCATCACTATCCTAACTGTAGGACTTGCTGTACCTTTTACTTCCAATTACAGCACTTATTTTCCAATGTTCACTTTATTTTCAAGAGGTATATTGGTCTTTCTCCATGGGTTGCTTGCTCTCTTCTAGCCCTTTTCATGTTTGTTTTAACGGATTTTATTATTATTCAGATTTACACTTCCGCTTACCGCTGATGGCTTTCTTCTTTTTTTTTTTTTTTTGAGTACATTTAGTTTATTGTAAAAAGTGATGGAGGGGGAGAAAATAAATGATATGAAATATTCATAATATTAACATATACATGTTCTATTATTATTTCACTTTTGGTACATCCACATTGTTTATGTTGTCTACAATGACAACAAAGAAGCAAATTCACAAATCTAATAGCATTAGATATCAGCATTCAGCTTTCATATTCTACATGATCTTTGAAGAATCTGCTCCCATGCTCCTCAAAATCATTTTGTTCACTCCAGTCCCCTGAATGATGAGATCATTCATGGCAATTGTAACAACAGAAGAGTGAGACAAGAAGGAAAAAAAATGCATGACCCCTGTGTTATCCCTTACATCATTGTCCTGGACTCAACAACCTATCACATCCTTCAGCATTTACCATCCATATCAAGTCACACAACTACATTTGAAAGCTGAGGCTATACTTCCCATGTATAAGCAATGATGGCATATGACACAGCCCATCCTTCCATGTGAAAAACATGCAGGTTTACTCCTTTTCTGCATAAAATCACACTCAACAGTTCTTTCCTTAGCTTTTATTTGCCTATGAATTCTTGCTAGGAAAAGACATTAAACTACCACATTCAGCATGCTCCTTTGAGAATTTTGTCTTCCTCTGCAGAATGTTTAAGAAACCTTTTCTATCTTAAAAGTTTGGTCAATAAAATTGCCATTATTCCTTTCATTAAAAATCCCAGTCACCTATTCTTATTATTGTTTATTGCTATTTTTACTATTTTTATTAATACTTATTAGTATATACTTTAGAAGTAAGTCCTACCAAGCTCTTGAAGACTTTTATCCTAACAAGACTTAAAGCTATATGTTATACAACAAGCCATTCCAGGACTTAGCACCTTAAACTACTGAACACTTTCTGACAGCCTCGGGTACAAAGCAGGACAACAACTGTAATGTCTCTACCCCCGTTAGCTTCATCTGTTCTGAGGTCTGTTGCTAAAAGCAATCGGAAGGTCAGACAGGATGCAAGCAGAAGAAAAATAAACTTATTTATTTGACAAAGGAGATTCAGTGACAGTTATCAAAATAAAAACAAAGAAAAACCTGCTTATTCTGCTTCCCAACATAGAGTGGATGGAAAAAAAAATGGCTTTTTAAAAATATCATATATGTTTTTAACTTCTTTTTTTTTAGCATGCCATTTCTTTTCTTTTCTTTTTTTTATTAACTTGAGTATTTCTTATTTACATTTCCAGTGTCATTCCCTTTCCTGGTTTCTGGGCCAACATTCACCTAACTCCTCCCCTCCCCTTCTATATGGGTGTTCCACTCTCCATCCTCACCCCATTGCCGCCCTCCCCACAACAATCATATTCACTGGGGGTTCAGTCTTAGCAGGACCCAGGACTTCCCCTTACACTGGTGATCTTACTAGGATATTCATTGCTACCTATGGGGTCAGAGTCCAGGGTCAGTCCATGTATAGTCTTTAGGTAGTGGCTTAGTCCCTGGAAGCTCTGGTTGCTTGGCATTGTTGTACATATGGGGTCTCGAGCCCCTTCAAGCTCTTCCAGTTCTTTCTCTGATTCCTTCAACGGGTGTCCTATTCTCAGTTCAGTGGTTTGCTGCTGACATTCTCCTCTGTATTTGCTGTATTCTGGCTGTGTCTCTCAGGAGCGATCTACATCCGCCTCCTGTCGGCCTGCACTTCTTTGCTTCATCCATCTTGTATAATTGGGTAGCTGTATATGTAAGGGCCACATGTAGGGCAGGCTCTGAATGGGTGTTCCTCCTGTGTCTGTTTTAATCTTTTCCTCTCTATTCCCTGCCAAGGGTATTCTTATTCACCTTTTAAAGAAGGAGTGTAGCATTCGCATTTTGATCATCCATCTTGCGTTCCATGTGTTCTATGCATCTAGGGTAATTCAAGCAGTTGTGCTAATAGCCACTTATCATGTGCATGCTATGTGTGTTTTTATGTGATTGGGTTACCTCACTCAGGATGATGTTTTCAAGCTCCAACCATTTGTCTATGAATTTCATAAAGGCATTGTTTTTGACATCTGAGTAATACTCCATTGAGTAAATGTACCACATTTTCTGTATCCATTCCTCTGTTGAAGGGCATCTGGGTTCTCTCCAGCTTCTGGCTATTATAAATAAGGGGGTGATGAACATAGTGGAGCATGTGTCTTTTTTATATGTTGGGGCATCTTTTCGGTATATGCCGAAGAGTGGTACAGCTGGATCCTCAGGTAGTTCAATGTGAAATTTTCCTAGGAATCTCCAGACTGATTTCCAGAATGGTTGTACCAGTTTGCACTCCCACCAATAGTGGAGGAGTGTTCCTCTTTCTCCACATCCTCGCCAGCATCTATTTTTACCTGAGTTTTTGATCTTAGCTATTCTCACTGGTGTGAGGTGAAATCTCATGGTTGTTTGGATTTGCATTTCCCTTATGACTTAAGATGTTGAACATTTCTTTAGGTGTTTCTCAGCCATTCGGCATTCCTCAGCTGTGAATTCTTTGTTTAGTTCTGAACCCCATTTTTTAATAGGGTTATTTGTCTAACTTCTTGGGTTTTTTGCATCTTTTTAATATAAGCCCTCTATCTGTTGTTGGATTGGTAAATATCTTTTCCCAATCTGTTGGTTGCCGTTTTGTCCTAACCACAGTGTCCTTTCCCTTCCAGAAGCTTTGCAGTTTTATGAGACCCCATTTGTCAATTCTTGATCTTAGAGCATAAACCATTGGTGTTTTGTTCAGGAAATTTTTTCCAGTGCCCATGTGTTTGAGATGCTGGCCTAGTTTTTCTTCTATTAGTTTGACTGTATCTGGTTTGATTTGGAGGTCCTTAATCCACTTGGACTTAAGCGTTGCACACGGTGATAAGCATGGAACGATTTGCACTCTTCTACATGCTGACCTCCAGTTGAACCAGCACCATTTCCTGAAAATGCTCTTTTTTCCATTGAATGGTTTTGGCTCCTTTGTCAAAAGTAAAGTGCCCATAGGTGTGTGGGTTCATTTCTGGGAGCTGCCTTATGTATAATACCCAAGAGCTAGAAGAATCCGTAATGGCATTCATCAGAGGAATGAATACAGAAAATGTAGTACATCTAAACAATTGTGTACTAGTCAACTCTTAAAACCAATTATCTCAAGAAAGCCAAAGACAAATGGGATGATCTAGAAGATACCATAATGATTGAGGTTACCCAATCACAAAATGGTATGAAATCACACATTTTATGAAATCACCAAAAGTGGATATTGGCACAAAAGCTAAAATTACCAAAGATGCAGTTCACAGACAACTGGAAGCTCAATAAAATGATACACAAAATGTGCATGCTTTAATCCTTTTCAAAAGGTGGACACAATAATATCTATGAATTTCGAGCAGAGACTGAGGAAATCCCATTCAGAGCAGGCCGTACATGTGGCAAAAATATATACACATCAGTCACCAAAACTAGATAAGATTGATGGAGCTAAGAAGTGCATTGTGCCAGGGACTGTATAGAGATCTTTCCTGTGAGACACAGCTAGAGCATATCAAATAAAGAAGTGAATTCTAGAGGCAAATCAGTGAATTGAAAACGGACAGTAGGGGAGTTATAGAAAAAGAGGAGTGGGGCCGGTTAGGGATCATATGTGCAGGTAATAGGGAAAGGAAATAACATTTCAAATGTAAATATAGAAATACCCAATTAAAACAGGAATAAAATTTGCTAAAAAAATAAAAAGAAATAAAGAAATTTAAGAAAAGAACACTGCGAAGTATTCACAGCTATTGACTCAGAAATGTAAAAGTCATTTTCATGGAATGATAGTCAGAGTAATACTAATGGAAAGACTGAGATGATGAAGACTCAACTAGAAACACTTCTCTCTCCCAGATATCAGTATCAGACAAAAACTGCACTATAGGCATCCAGAGCATGGTGGAATTTACTCTGAGGCGAGGACTCAATACTTGTCTTTCCATTCTTCCTTAGGACCATTTTCTTCTTGACAAAAAGAATAAGGCTATGAGATCTCAGCAAAACAACTGTGCCCTGCCCATCACTTGGCTTTGGAATAAAAAAAAAATAATGATATAAACTCTTTGACTTCCAGGAATGATATGAACAGGTAAGTCCAGATGCTTCTGAAAGGCTCCCAGCTCCTGATTCCCATATGTGGAAGATTCACATCAAGCCTAACTCTTCAGAGATCCCACTCAATCCCTACTAAGGACTCTGAGCTATCCCAAGGATGATGTACATCTTCCTTTTTTTATACAAAGATAGAAGGCCAGCTTCCTTCTCCACATCACTGAAATCTTTATCCTCTTTGTTCTCCCTCCCATATGGCTGTTTACCGTGAATTAGAGGTCAATTATTAAACCCTAGAGGTACTGCAAGAATATCAGAGAGGCAGTTGCAGCCACAACAACACTTGTGATGTCACAGAAGCAGCTAGGGAGTCCAGGTTACAAGAGATACTTGCAGTAGGGCCAAATCATGATGTCACTGTGAACTGCCATGTCCTACCTGCTAAACAGATTTCCCTACATTGACCAGATTTTGAGTGCCCTTTCCAGGTACGTCTCCTGTGACACAGTGGAAACCTTTACATAGTCCATCATTCTAAAACTGTTGAAATCTCTTTTCTTCATTAGTGGTTACATGCTTTGAATGGGGAAAGTTAGCCATGGGTTTGGCATATGTATAAACGATTTAAGAAAATGGAGTGCTGGAGATTCTTCTAGATAATAATTTTTTCCCAGGTTCATTCCTGTGAAATACATAAAAATTTTGTAGGTTTTCTCTGTTTCCCAAAGGCCAGTATTCTCCCTACAGACCTTTAATTGAATGAATATTTTGTTTCAATTTCTTATTGTACATTCCTTGATAGGGAACTTTATAAATATTCCTGAATGTTTACTCAAAAATTCTGTTTTAAAATTCCATTTTTTGCAATGATTTTGGCCCAATGATAAAGTGAATATAACAGTGTAAATATTGTGTACCTACTTCAAATGATAAACTCCCAAATCCTTATTTTATCCAATAATCACAGACATCAGTAAAGCAAAGGACAATATCAACTCTAGAATGTGGTTCTGTAGTCCCAAAAGATAATCAGATCTCTAATATCTCCCTTCCTTATTTCCAAGGTTCTGACATGAGGGTTGAGGGTTTTTTAACCTGATTCTTTGTTCAGGCCAAACATAAGGTTCAGGAGGATGGACAGTGAGAGGAATGTCTTGAGGTCCAGGGAAAACTTAACTTCAATAGTTTCATAAGTAGAGAATGGCATCTATTTGGCATTGTCATTTGTGGATTCTACATTCTTGACCCAGTTGTGCATAATCCATGTTAAAATTCCACCAAACCTCATAGGTGTAGGAGACACCAAAATTACATAAGATTGATGAAGGTAAGAGGTGCATGCTGCCAAGAACTGGAGAAAGATCTTTCCAGAGAGTCATAGTTAGAGCATGTTAAATACAGAAGTGAATGTTAGTGGTAAACTGGTGAACAGAAAGCATGTCTCTTCTTGGCAGATATTTAGAAAGGATTACAAGAGCTGAAGGGACTTTCAACCCCATAAAAACAACTATTCCAACAAACCAGAGCTTTCTGACACTAAACCAATATTCAAAATCTGCCCATGGAAAGTCCTATGGCTCCAACAGCATATGTGGCAGAGGATGGATTCCTTGGGCACCAATGGATGTAGAAGCCCTTGGTCCTTCTCAGGTTTGGTTCCCAGTTCAAGGAAATGTCAAGGTGCAGTAAGGAGGGTTGTAAAAGAAGGGGAGTCGGTCCAGTTACGACCTTATGGAGAGGAAATTTGGAAAGAAAATAGCATTTGAAATGTAAATATAGAAATAGCCAATAAAATAAGCAAAAATTTACTAAAAAAATGGAAGAAATGAAAAAAGAAACTGCTAGCCATTCTCACCTATTGTTTCAGAAATATAATGAGTAACTGTCAGGGAATGGTAATCAGAATAATAATGGTGAAAAGACTGATATGATTAAGAGTCGACTAGAAGCACTTCTCTCTCCCAGATATCAGTGTCAGACACAAACTGAACTATAGGAATCCAAAGCGTGGAGGAGTTTACCCTGAGATGAGGACATAGTACTTGTCTTTCACTTCTTCCTTAGGACATTTTTCTTCTGGGCAAAAAGAATAAAAGCCATGAGCTGTCAGGAAAACAACTGTGACCTTCCCAAACTTGGGTTTTGGGATAAAGAAATTAATGATATAAACTCTCTGATTTCCAGGAACTGTAAGAGCAGGAAGTCCACATGCTTCTGAGAGGACCCCAGCTCCTAATTCCCATTTGTAGACGGCTCAGATCAAGACAATCTCTTCATGAAACAACTCAACACCTACTAAGGACTCAGAGAGCTTTCCCAAGGACCTTTTTTGTACCAAGACAGAAGGTCAGCTTTCTTCTCCCCATCTCTGATATCTTCATCCTATTTGTCCTCCCTCCCAAATGGCTCTTTACACTGAATTATAGGCCAATTAGTAAACCATAGATATATGGAATGAATATCTGAGAGGCAGTTGCTGTCAGGACAACACTTGTGACAACACAGAAGAAGATAGGGCTCTCAAGGATACAAGAGATATATTACGGGGGTACTAAGGATGATGTCACTGAGAACTGCCATGGACTACCTGCTAAACAGATTTCCTTACATTGACCAGATTTGACGGTGCCCTTTCTAGGAGAGTCTCCTATGACACAGTGGAAATCTTTTGTACTCCATCTCTCTAACGCTAGAGACTTCTCTTTGCTGCATTAGTGTTTACATGGTCTTAATGGACAAAATTAATCGGGACTTGGCATGGGTAGAAAAGATCTAGGAAGATGGAGTGGAGGAGATTCTTCTTGATAATAATTTTGCTCCCTGGGCCATTCCTGTGACATACAGTTCAATTTCCTAGTTTTTCTCTGTTTCCCAAAGGCCATTATTTTCCATACAGACCTTTAATTGAGTGAATATTGTATTTCATTTTCTAATTCTTCATTCCTAGATAGGGCACTTTGTATTCATTCCTGAAAGTGTACTCAAAAATTCTCCTTTACAATTGCATTTTTGTAATGATTTTGGCAAAAAAGAGGGCCGAAGTATAGAGTGCAGAGAACAGTGTAAATATTTTGTACCTACTTCAAATGATAAACTCCAAATTCTTATTTTATCCAAAAATTATCATACATCAGTAAATCAAAGACAACATGTACTATACAATTCGTTTCTCTATTCCCATTTGATATCATTTCTGCAATATCTTCCTTCTTGTGTTCCCATGGCCACACTTGAGGTTTTTGGATATTTTACAATGATTCTTTTTTCAGGCCAAACATAAGACTTAGGTGGATGGGCAGGGAAAGAAATGTTTTGAGTTCAACTGAAACCTCAATTTCAATAAGTTCATAAGGACAGGAGGGACCTTTGCATCTGTAGATTCTACATTCTTGTTCTAGATGCGCAGAATCAATGGTAAATTCCATCTAACCTCACATAGGAGCCAATATATATATGATAGATAGATAGATAGATAGATAGATAGATAGATAGATAGATAGATAGATAGATAGACAGATAGATAGATCTGCCACCAAAATAAGATAAGATTGTTGAAGTTAAGAAGTGCATTCTGCCAGGAAGAGGATATAGACATTTCCTGAGAAACACAGCTAGAATATGTCAATTACATAAGTGAATGCTTGTGGCAAACCAGTTACTTGTAAATGGAACTCTTGTTGATAACTTTTGAGAAAGGATTACAAGAGGTAAAGGGGTTTGCAAACCCATAAGAAAAGCAATGTCAATGAACCAGAGCTTTCTAGTACTAGACCAATATTCAACGAATGTACATGGACATACCTATGGCTCCCACTGCATATTTAGTACCAGATGGCCTTCTTGGGAACCAACAGAAGTAGAAGCTCTTGGTCCTCCCTATATTTGATTCACAGTTCATGGGAATGCAAAGGGGTAGTAAGGGGATTATAGTAGAATGGGAGGTGGACTGGTTAGGGATCTTAGAGACAGGAAATTGGAAAAGGAATAACATTTGTAATGTAAATATAGAAATATCAAATTTAAAAAAGCTATATATTTTGCTAAAAAAGAAAAAAAGGAAAGAAATAAAAGAAAAGAAAACTGCCAATTAATTACACCCTTTGACTCAGAAATCTAAAGGGTCACTGTCAGGGAATGGTAGTCAGAGTAATACTAGTTCAAAGACGAAGATGGTGAAATCTCAAATAGAAGCAATTTTCTCTCCCAGATATCAGTGTCAGACACAATCTGCACTCTAGGAATCCAAAGCACAGAGTAATTTACTCTGAGCTGAGGACACAATACTTGTCTTTCCCTTCTTCCTTAGGACCAAAACCATCAGCTTTAAAGAAAACTGTGCCCTTTCCAACACTTGGCTTTGGAAAAAAGACATGAATGATATAAATTCTCCGACTTCCAGGAACCATAACTAGCAGGGAAGTCCAGATGCATCTGAGAGGCTCCCATCTCCTGATTACCATATTTGGAAGGCTCCAATCAATACTATCTTTTCAGCAAACCTTCTCAACCACTACCCAGAAATGACTGAGATTTCCCATGGACCACATATTTCTTTTTTTTTATAACAAAGCAGAAGGCCAGCTTCCTTCTTCCCATCTTTGATCACTTCATCCTCTTTTTTCTCCTTCCCAAAGGCTGTTTATGCTGAATTAGAGGCCAAATAGTAAACCCTAGAGGTACTGAAGGACTACTGGAGAGGCAACTTCTGTCAGGACAACACTTGTTACATCACAGAAGAAACTAGGGATCTCCAGGATACAACAGATTTTTTTAGATAGGCCTAATGGTGATGTCACTGAGAATTGCCATGGCCTACCTGCTAAAGTGTTTTCCTTTCAATGACCAGATTCGAGGGTGCCCTTGCAAGGTTTGTCTCCTGTGAAACAATGGAAACCTTTTCATTCTACATGTCTTTAAAGCTAGAAACTTCTCTTTATTTCCTTAGTGGTTACATGCTCTGAAAGGAAAAGATAATCAGGAGCTTTGCATGGGTAGAAAAGATCTCGGAACATGGAGTGGAAGAGATTCCTCTGGATAATAATTTTATTACCAGGTCCATTACTGTGACATACAGTTCAATATCCTAGGTTATCTCTGTTTCCCAAAGGCCAGCATTTTCCCTACAATCCTTTAATTGAATTCATATTTCATTACAGTTTCTCATTGTACATTCCTTGATAGGTGACTTTATATATTCCTGAATGTGAAGTGAAAAATTCTGTTTTCCAATTTCATGTTTTTTTGCAATGATTTTGGCAACCCAAGGGTCCCACCTAAGGTTGAATATAAAAATGTAAATATTATGTACCTACTTCCAATGATGAACTTCCAAATCCTTAGTTTATCCAAAAATTTCGAGACATCAGAAAAGCTAAGGAAAACATGAAATATAGAATATGTTTCAGTAGTCTCATTAGACATCAGTTCTTTAAGATCTAATTTCCTGTTCCTCTAGGGCCAGACGTGAAGGTTTTCGAGGTTTTACCATGGTTGTTACTTCAGGACAAACATAAAATTCAGGAGGATGTGCAGGGAGATGAATGGCTTGATGTCCAGGGAAACTTCAACTTCAATAGGTTCATAAGAACAAGAGGGAGGTGTTTGGAATTGCCATTTGTGGATTCTACATTCTTGACCTAGGTGTACATAATCCATGTGAAAATTCCACCTAACCTCATAGCTGTAGGAGCCACCAAATGTATAGTTGGAACGAGATGTACATCTTTCCTGAGAGACACAGCTTGAGCAAGTCAAATACAGAAGAGAATGCTACTGGCACCAGTGAACCAAAAATGGATCTCTTGTTGGTAGTTTTTGAGAAAGAATTACAAGAGCTTAAGGGGATTTCAAATCCATAAGAACAACAATGCCAGTGAACCAGAGCTTTCTGGTACTAAACCAATATTCAAAGACTGTACTTGGACAGACCTATGTGTCCAACTGCATATTTAGCAGTGGATGGCCTTGTTGGGAACCAATGGAAGGAGAAGTTCGTGGTCCAACCTAGGTTTAACTCTCAGTTCAAGGTAATATCAAGGTTCACTAAGGTAGGTTATAGAAGAATGTTAGGAGGACTAGTTACGGGTCTTATGGACATGAAACTGGGAAAGAAAATCAAATTTGAAATTCAAATATAGAAATATCCAAATAAAAAAAGCAATAAAATTTGCTAAAAATTAAAAAAAAAATGAAATAAATTAAAGAAAAGACATCTGTCAGCTAATTACACATATTGACTCAGAAATCTAAAGGTTAACTATCAGGAAATGGTAATCAGAGTAATACTAGTGGAAAGACTGAGATGATGAAGTCTCAACTAGAAGCTCTTCTCTCCCAAATATCAGTGTCAGACACAAACTGCACTATAGGTATCCAAAGCATGGAGGCGTTTACACTGAGCTGAGGAGACAATACTTGTCTATCCTTTGTTTCTTCGGACCTTTTTCTTCAGGGCAAAAATAGTGAAAGCCATGAGCTCTCACTAGAACAACTGTGCCCTTCCCAACAACTGACTTTTGGAATGAAGAAAATGATTATATAAACTCTCTGAATTCCAGAAACCATATCAAGCAGGGAAGTCCAGATGATAATGAGAGAATCCCAGCTCTGGATTCCCATGTGTGTAAGGCTCAGATCAAGGCTATCTCTTCAGATACAACACTCAACGCCTACCCAAGACTCACTGAGCTTTCCCATGGACCATTTATTTCTTCCTTTTTTTATACAAAGAGAGAAGGCCAGCTTCCTTCTCTTTTATCTCCCTAACAAATGGCTGTTTAGCCAGAATAAGAGGTCAATGAGTTAACCCTAGAGGTCCTCAAAGAATATCCAAGAGGCAGTTGCTGTCACCATGACACTTGTGACATCACAGAAAAGCTAGAGCTCTTCAGGATACAAGAGATATTTCAGGGAGGACCTAATGATGATGTCACTGAGAACTGCCATGATCTAACTGTTGAACAGCTTTCTTTACATTGACCAGATTTGAGGGTTCCCTTTCCAAGAGTGTCTCTTGTGACACACTGGAAACCTTTAAATACTATATATCTCTAATGCTGGAGACTTCTCTTTGCTTCATTCGTACGTACATGTTCGGAATAGAGAATGTTGGTCAGGGGCTTGGCATGGGTATAAAGATCTAGGAACATGGGGTGAAGGAGATTATTCTGGATAATAATTCCACTCCCAATTCCATTCCTGTGACATACAGTTCAAGTTCCTAGGTTTTCTCTGTTTCCCAAAGTCCAATATTTTCCTTCCAGACATTTAGGTGACTGAATATTGTATTACATTTTTTTATTGTACATTCTTTGAAAGGAGACTTTATATATATTACTGAATGTGTACTCAAATATTCTGTTTTCCAATTTTAAATTTTGCAATAATATTGGCAACAAAGTTGGCCCAGCTAAAGCATGAATATAACAGTATAAATATTGTATACCTACTTCAAATGATAATCTCTCAAATCCTTAATTTAAGCAAAAATTACCAGCCATCAGTAAAGCAAAGGACAATATGGACTTTAGAATGCGGTTCAGATTTTCTTTTAGGCTTGAAAAATTTTGCGAAGAAGGTTTTGTGGGTGTATTTGTGTCTTTATCCCTCCATTGCTGGTCTTTCCAGTCAATGGGATTTGGCCTCTTAATGTTTCATATCACCAATGTAAGTCACAGCTTAAGTCACCCCATTGATTCCTGGGTACCTCCATTATACCAGGTCTCTTTCTCTTCCTGGAAGTTTCTCCCACCTCCTCATCTCTTAAAGTTCAAGATTTCCTTTCTTTCTCATGACTATCGGGTCATATCTCCTGTCCCTTCACACACAGGATCCATTCTCCTCTTCCTTCCATCTCTCATCTAGTTCCTTTCCTCAATCGGCCTCCTAAACTATTTTATTCCCCATTCTAAGTGAGAGTCAATCTTATGCACTTGGGCCATTCTTCTTGTTTATCTTCTTTGTACCTTTGAGCTTTGTGTTGGATGTCCTGTAGTTTATGGGTTATATTACTTATAATTAAGCAATTTCAACAACCCTGCTTGATCATATTTTAAAGTAGTATGTTAAAATTAAAAATTATAATTTAGTATGAGTGAATGTCATGAGGACCAAATTTAAGTAAAAAGAAACTTAAAACAAGATCAAATCACAGATTTTAAAAATTGACCAAATAATAAAAATTCTCTACTATGATAAGGAATTATTATATCACAGGCAATTTTTAAGTGGTACCATAAATTTGGCAGACAAATGATGTTTTTAACAAGTAATTATGGATAATATGACTAAGATCAAATAAGATAAATATATTGTTTTCATTCTGATATCACTTGCTGGCATTTTTCCTCAAACATGATGTTTATAGCATTAAACATTATGGTATTAGTTTTAAATTTTAATATTTATTTTAACATAACCTATAAAGTAACAGGTTGCCATATGTTATGTTTGTAGACATTCACCCTCATCCTCGCTTCCTCAGTTCTTTGTTTCCGCCTGCCCTATGTCCCTCACCACTTATACTAGTCTCTCTTCATTATTCTTACTTCTAGATTCATATCCCACAGGCTCAATATCTTCCATACCACACTGTTTAAAACCCTACTCTCTAATCTCTGCGACGTATACCAGTTAAATGAACTCAAACCACCCACAGCTTCACATAAATACAAGTATATTAAAAGGAGATTCTTTCATCTCTATGAAAAAGAACACATGGTATTTGCCTTTCTGAGTCTTTGTTACCTTACTCGGTTTAGTTTTCCTAGGGGAGAATGAAGTACCATTGTGTATATTGTCACATTCTTATGTATCTATGTATCAATGAACATTCATTATGATTCTCAATAAAACAGCAATAGATTTATTTTTGAAAAACGATGAGAAAGCTCAGATAGAAAAGTCAAGATTAATTACTGACAAACTAAGAAAAAATTTTCAAAGATAAAAATGACGAACATATTTGTGTTTATATTAACTGGAGCAGTGTGTGTTAAAGTTAATAAAGGATGTGGTATTTATAATATTTTAATATTATATATAGTATATAATATAATAAAATGTAGAATATTCAATAATTTAGAGAATGCTTATAAAATTGTTCATCACCAAGTTATATTTCCACTAAAACTGTAATCTTTTTATAAACTATTTTGAATATATATATGTATATATATATATATTACCTTCAAAATAAAGAATATTAAGAAATTACTGTCATAAAATTGAATAACAACAACAAAGACGAATTATATGAATAACCAACAGACTAGGAGATATTGCAAACCTCTCCAGTTAAATTAAGAGACTTAGAAAAAGTGATAGCATTTTAATAGAAAGGCACATGGCAAACAAGGTACAATAAAAAACTGAAACTATACTAAGATTGTTACTATTCATTCCTATGTGCTAAGGTTTCATCAACAATCATGGTATATGAAGAGAACGTATATGTCAGAAAAATTAATTCATGTTTAACATAGTAACTTTCTTCATAAAACCCAAGCAGACACTTCACTTTTTTGTTGCTTAAAAAGTATGTACAAAGCACGGCTTTTGATTATAACACTAATATTTCAAAACTATCATTAAATATGCAAAGATCTTAACACAAAACCCATAGTTTTCATAGCAACCATACAAACTTAAGAAGGAAAAGAAAACATTTTTAAGTACATAGATATGCGTAATGAAGTCCCCACCTTACCAGTAACAGATGGGTCAAATTTATTGTTCTATGTATTACATAGAATACTCTATCCCAGTTCATTGTTCCTTAGCATATGTTTTTCCTCATCTTTCTCTGTTACTTATCTTCTGAAAGCAGGTGGTATTTCTCACAAAATTAGTTCAAATCATCCAATCTTCACTCCAACAAAAAGAAGGTGTTGACATTAGAGGAAAACCAATTAAAGGGTATCATTCTTTATTGTGCAAAATTTTATATATGATTTTGTATGATTAATATGCTTCTACACCTTAGTGATGACAATTCAAGATTGGCATGAAATCCATCATTCTTAATTCACAATGTAAAAGCCCTTTAGCTAATCACAGAAAAGCCTTCAAAGTGTATTTACATAGGTTTATTTAGTAAAAATTCAACTTATAGTTTAAGGGGAATAGTGATGTAAAACATCTTTTCTTACATTTTCGTTGCCTTCACATTATTTTATAGCTAAGAGATTTCATTAGAATCAAGAAAGAATTATTAACATCTTATTAAAATAAAATGAGAATTTTCTCTGTATAATACAGAACTTTTTCTTGAACATTTTTGTGACACTGTTTCTTTTATATCCCTGGCAGTACCAGAACTCTCTCTCTCTTTCACCTATTCTCTCTCTCTCTCTCTCTCTCTCTCTCTCTCTCTCTCTCTCTCTTTCTCTCTCTTTCTCTCTCTCTTTCTCTCTCTCTCTGTAGACCAAGCTGGCCTTGAACTTAGAGTTCTGCCTTCTTCTGCTCCCCAGTGCTAAGCTTAAAGGCCTGTGCCACCACACCCCGTGCTTTTCTACATCTTTAACAAGCTCTTGTCTGATTATATTCCAAATCTTATGAAGTTAGCTCCCTAAAGTACCTAGAAGAAATTCAGAATGAAAAATATATTTTGCACACCTAAATCCCTCGTCCCAAGTTGCTGATTGATCTACACACGTAGCAAGCTCTCTGAAGGAACTGAAAGCCACAAATTTTTGCTTTCATTACAGGAATAAAGAAAAGGCCTGTTCACTGCACAATCTAATGATATCACGGAACAATTCTTCCAACACAACAAAGTGAAATCTGATAATGACTCCTCTACCTGAAGCCACAGTTTCTTTCCTTCTATTTGGTTGTGCTCACTGTCACCACCATTTCATTATAACCAGGTTTAACCCAAAGGTATTCTCTGCCCCAACAATCCATTTCTACTATATTGACATATTCAGTCATGTTCAGTTAAATTTAAGCACTGACCACACCAAAGTGAGGATTTATATAATATCCAACAGAAACATAGGAAGAAATGCTACAAAAATAAATTTATACTGAATAAATAATCAAAATGTGTTTTATTTGTTGTAACACAACATCTATCCATTTTAATTGTATTGACTGGTTCTGGGTATATTCTCAAGCCAAGAAAATTGTATTTAAGCCCGGAAAAATCTTGTGAGATTTAGTTCTCTCTTTTATATAGATTATGAAGACTAAACTTAGATATCAATGCTTAATAGAAAGCAATTTTACATGTTGTGTCATTTCACTGTTTCTCAGATTTTTTTGTATAATTGAAAGAGCATAGCTAAATCTTGTTATTTAATATTTTTCCCACTCCATTTCAATTTCTACTTTAACTCTGAGTAATAAGTCCAAATGGGATCTGATTACATATATTGGCCCCGTACGATTTTTTTAAAAATTATAAGGTAAAGTTTTATATGCTAGATAGTACACTTTTGACAGTACATTACACTGGAAATTTAGTACATCCTTTTTCATTAGTTTTGTCTGAAAGACTATTATTTACAAATTTGTTTTAAAATTTTAGAAGTATTGTGTGTGTTTGTTTGTTTGTCTGTGAGTATGCCTGTTTGAGTATACATACATACATACATGTATATCTTTGACAATTCAAATACAATAAGACCAGAGAAAGTAGCTTGAGTTTTATTGATAATTTATGGACACTGAATTTTTGTATGTGCTGTATATGTAACCTTGAAAATATGTACTGTATATTTTTTCAAAAACATTGTTTAAATATGTATACTACATGAAGTACACTAATTGCAGTTTTAGCTTTTTCCACACTAATTTTATCTCTTTAGATGTCTAGAAAGAAATACACGGAAGCATGAATCATCTCTTAACTCCAAATGTAGGTAGACTCTATGATATATTTTGCTTTTGTACATGATTGCTCACCTTTAGTTCATAAATTATATATTTAATTTGCTCTATTTATGTTACAAAGGTGTGGCACATTGCTTTTGTAATGGGTGGCACAATGTATATATGTATTCGTTGATAACTTCCTTCTTTCAACAAACATTAAGAATAAATGATTTATAAACATTATTACAAAATCTAAGATCATTCAGTTTCTTCCATATTCAAATACCAAAATGCATAAATATAGGAAGAATTTCCTGATTTTGACTATTAACAGAAGTATTTGATGTACCATTCCTATAAACAAATTTTGATATAATCCATTAAAATTTCTTCAAGAGTAGTTTAAATATTAATGAAGGTAAGTATAGACATATTGTTAGTATATTTGAATAACAAATGATGTCAGTATTTTACATAGCCAAATATGCATAAACATGTAATTTTACACCTGAATTCCATAAACGTGCATTTATATATTTCCACTCAAAATCAGCTGGGTCCAACTTACACACATTCTCACAATTATACTCTTACACACCCACATGTGCATTCATTCTTGTAATTACATACTTAAACAGACATCCTTACTTTCATATGCATAGGGAGCAAGAGACCAAGCACCAGTGCAGAAAGATGAGGTCCAATCTTTATTACATAAAGAAAAAAATCACTTCGACCCTTTTAATGCTAAGTGAATTTAACCCAAGTGTGTAAGAGAAAAGCCTTGTTCCTTTTGATAAGAGTAAGCCTGCATTGCTATTAAGAAATGACCTGTTCTGTCCCATGGTAAGGAGAAACCTGCCTGCACCTTCTGTTCTTTCCAGCTTCTTCTCTTTTCCTCTTCTCCTCTGCATTCTGCAGATTGCCCTCTTACGTTACTTATAGTATCTACATTATTCCTCTCTACATTTCTTCTCAGCCCAGATATTTTTGGCTCAGTTCTACTAAGCTCAGTTCTCCTTAACTCAAAGCTGACTTTTCAGCTCTGTCCATCTACAGGTCAGTCCACCTATCTCTGTCCTTCCAGTTCAGTCCTTCTCTCTCAGTCCTTCTGTGTGTCTTCTCTTTCTCCTCAGAACTTAAACATCTTTAAGAATATATGATCCTGTTTTACAATGTTCATCACAAGTTCATATGAAAGATCAAAGCATAAAGTGACACATAATTTACAACCGAGAATTTTTACATCAATATCCATCAAGAGTAATTATCTGGCAAAACATTCATCACCTGTGTCAGCTCCACAGGCTCACTGAAGATCCAAAACCATAGTTGTTAGTGAAGTTATATATAGATAAACCCAGTTAATATCTTATCCTCTGTCCTTGCACCTGCAACAAATCGTTTGTTTTCTTTTTATGACTCTTGATAACTGTATTGCAACATCTTAGAATGTGTTCTTAGTAGGAGAAAGTCTGTTTACTATCTCAGAAAAATTAACTGTTGACACTAGGGACACCGGCAGAATTGTCACTGCAATTTTGACTATTAGAAAGGGACTTATACGGGTTCGGGATTTAGCTCAGTGGTAGAGCACTTGCCTAGCGAGCGCAAGGCCCTGGGTTCAGTCCCAGCTCTGAAAAAAAGAAAAAGAAAAAAAATAAAGAGACTTATAGCAGTCCCACTATAATAGAGATTAATAACCATTGATATAATTTTAGGAATTATTGTAGAATCATTATTAAGACTAAAGAATTCATCTATTTGCCTGTATAGTATCACTACGGGACAGTAAAACTTCGTATGACTGCAGAGATCTGCTCCAAAGGGGTGTGCTATTACTCAATGATTGTTATATATGTCTAATAATAACAACAGGAATAGCATTTAATAGCGTAAACTTTCCCAAAATGAATCCCTTACAACTTTGCTTAATAAGGGATAACCAGTTGTAGATTATAAAATAATCCGAAGCTGTGTATCTCAGGATGATCACCTGCTAGTTATTAGCTTGTCCTGTTATGGTCCTGACACTTTCTTCTCAGTCTTACATGGTACCTTCTCAAAAACTGACAATCTGATCCATCATAAAACAGGCCTCAAGAGATACAAGAAGTTTGAATTAATCCCATGCATCCTATGAGATCACTACAGACTAAGAAAGGTATTCAATAACAATAAGAACAACCATAGTCCCACATATACATGGTAGCTGAAGAATGATTTACTCGATGAGAACTTGTTCAAGGAAGAAATAAAGAAAAAAATTAAAGACATTTCAGATTTTAATGAAAATGAAGGCATAACTTGGGAATACAAAAAAGCAATGCAAGAGGAAAACTCATAGCTCTGAGAGCCTCCACAAACAAACAGAAGCTATGATACACTAGCAGTTTGACAGAACACCTGAAATCTCAGAACCAATAAAAATCCAAAGACTAGACAGCAGGAAATAATCAAACTCAGGACTGAAATCAACCAAGTAGAAATGAAAGGAATTATATAAAGAATCAACAAAACCAGGAGCTGGCTCTTTGAAAAATCCAGAAATAGGTAAATCCCTTATATTCAAATTAAAAATAACAAAGTCAGAAATGAAATAGAGATATAACCAAAGAAAGTGAGGAAACTCAAAAAATTATCAGATCCTTCTATAAAAGCCTATACTTAACAAGTGGGAAAGTAAGGATTCAATGGATAAATTTCTAGAGAGATATAAGGTACCAAAGTTGAATCAGAATCAGATAAACCACCTAAATTCTCCCATAACTTGTAAAGTAGTAGAAGCAGTCATTAAATGTCTCCCAACCAAAAGATCCCAGGACCAGAAAGGTTTAGTACAGAATTCTCTCAGACCTTTATAGAATACCTAATACCAATATTCTCCAAACTATTCCACAAACTTGAAATAGAAGGAACACTACACAATTCTTTCTCTGATGCCACAATTATGCTTACAACTAAAGCAAACAAAGACCCAAAAAAGAAAGAGAATTTCAGGCCAATTTATTCATGAATATCCCTGCAAAAATTCTCAGTAAATTTCTTGCAAGTCAAATCCAAGAACACATGAAAACAATGATCCATCATGATCAAGTAGGCTTCACCCCAGAGATACAGGGATGGTTCAATATACAGAACCTGATCACTAGTCAAACTAATCCCACTATAAAAACAAATTCAAAGAAAACAAAACAAGCAATCATTTCATTAGATGCTGAGAAAGCATTTTACAGAACGTAGCCCTTCATGTTACAAGTCTTGGAAAGATCAGAAATTCAAGGACCATACTGAACTCAATAAAAGCAATATACAGCAAACCAGAGGCCAATATCAAACTAAATGGAGAAAAACTTAATGCAATCCCACTACAATCAGGAACTAGACAATGATAACCACTCTCTCCCTAACTTTTCAATATAGTATTCAAATCCCTAGCCAGAGTAAACAGAAAACAAATGGATGTAAAGGGATACATATTGCAAAGGAAATTTTCAAAATGTCACTATATGCAGATGTTGTGACCCGACAATTTCCACCAGTGAATTTCTAAGCCAGATAAACAACTATAGCAGAGTGGAAGAGTTTAAAATTGATTCAAACAAATCAGTATCCTGCCTCTGCTCAAAAGAGAAATAGGCTGAGAAAGAAATTACAGAAATGACATCCTTGACAATAGTGAAACAGCTTATAAAATACCTCTGTGTGACTCTAAACAAGCAAGTAAAAGATATACATGACAAGAACACAACTGTCCGAAAAAAATAAATTGAAGAAAATCTCAGAATTTAGAAAGATCTCCCATGTTCATGTATTGGCAGGTTTAATATTGTAAAAATGGCCATCTTGCCAAAAGCAACCTACAGATTCAATGCAATCTCCATCAACATTACAACTGATTTCTTCACAGACGTAAAAATGGCAGTTTGCAAATTTATATGGAATAAAAAAAATCCCAGGATAGAGAAAACTATGCTGAAAAATAAAATCATTTGGGGAAATCGCCATCCCTGAGCTCAAGTTGTATTACAGAGCAATGGTGAGGAAAAACTGTATTGTATTGGTATTGAGACAGTCAGGTATAACAATGGAATAGAATGTAAGACCCAGAAATGAACCCACACAGCTATGGCCACTTGATAATTAACAAAGGATCTAAAACCATACAGTGGAAAAAAAGATAGCATTTTTTAAAAATTGTGCTGTTTCAACTGAAGGGCAGAAGGTAGAAGAATGCAAATCAATCCATTCTTATCTCCTTGTACAAAGCTCAAGTAAAACTGGGTTTAAGAACTCCACATAAAACCAGATACACTGAAACTAATTGGTGAAAAGCAGGGGAAAGCCTCGAACAGATTGGTACTGGGGAAAATTTCCTCAATAGAACACCAAAGGCTTTTGTTCTAAGATCAAAAATTGAAAAATGAAACTTCATAAAATTTCAAAGTTTCTCTAAGGCAAAGAACACTATTATTACTTCCATACAGCAACTAACAGATTGGGAAAAGATCTTTACCAATCCTATATCCGATGGAGTGCTAATATCCAATATATACAAAAAACTCAATAAGCTATCCTCTGGAGAATCAAATAACACTATTTAATACTGGGCTACAGTTCTAAACAAAAATTCTCAACTGACGAATATTGAATGGATGAGAAGCACCTAAAAATGTTCAACATCCTTACTCATTGGGGAAATGCAAATCAAAACAATCCTGAAATTCTACCTCATACCAGTCAGAATGGCTAAGTCAAAAAAGTCAGGTGACAACAGACTCTGTCAAGGATGTGGAGAGAAAGGAACACTCTTTCACTGTGGAAATTACAAGCTCTTAAAATCACCCTGGAATCCAGGCTGGAGCTTCTTCAGAAAATTGAACATAGTATTTACTACCTGAGGATCCAGCTGTACCATTGGATGGCATATACCCAAAACTTGCTCCAACCTACAACAAGGACACATGCTCCACTATGTTCAGAGCAGCCTTATTTATAACAGACAGAAGCTGGAAAGAACTCAGATGTCCCTCAAAAGAGGAACAGATTGATATAATGTGGTACACTTCACAATGGTGTGGTATGCAGCTATTAAAAAGAATGACTTCATGAAATTCATAGGGAAATGGATGAAACTATAAAATATAATCCTGAGTGACATAACAAAAACACAAATAAATGCACATAGCATGCCCTCACTAGTAAGTGAATATTAGCCCAAGAGCTCATAATATCCACCATAAACTCATATGCACTCTGAAGCTTAACAAGAAAGGACAAAGGGGGATTGCTTCATTAACAATTAGAAGGGGGAAGAAAATTTTCATGGGAGTCAGATGGAGGAAGGACCCTGTGTGGGAGAGGGGAGTGAAATAGAAAAATAGGAGAGCATGATAAGATGTTGGAAGAAACAGGGAAAAAAACAGAGGACCAGGAAAATGAGTATAGAGAGAAGGAACAGTTGAGGATGGGGGTAACCTCTAGGATAAACCAGATACTAGGAATGCGACAGGTTCCCTGGACCCAATACTGATGACATTGGCCAACATCAACAATAACACTGAAATTAACCTGAAGACACCACCTCCAGTAGATAGACATGGCCCCCAGTGTAAGGATGGGACCACTCACCCATCTCACATATATTCAGAGTTATCCCTGTCTAATGGAAATGCAGAGGGGAAAGTGGGGCAGAGGCTGAAAGAAAGGCCATCCAGAGATCTGCAGACACCAACCTGGACACTGTTGCTGCTGCTGATATGTGCTTGCAAACAGGAGTCTGGTGTGGCTGTCCTGTGAGAGGCTTTGCCAACACCTGACTGAGACAGATGCAGATATTCACAGCTAACCATTGAACTGAACCTAGAGATCCCAATGGAAGATGTAGGTGAAGGGGCTGAAGGGGATTGTTATTAGTGATAGAACAACGATATCAATTAATCAGACCCCTCAGGGAACCCATTGACCTAACCACCAACCATTGAATATACATGTTCTGGTACCCTACATATGTAGCAGAGAATTGCCTCATCTCACATCAGTGGAAGGGGAAGCAGTTGGTATTTGGTAGCTTGATGTCCCAGAGAAGAGCGAATCTAGAGGGGTGAGGTAAGAACGACTGGGGGTGTTGGGGACGCACGCTCTTAGAGACAAAGAGGAAGAGTATGTGGTGGTGGGGATTATAGAGGCGGACCGGAAAGGGGGCAATATTTGAAATGCAAAGAAATACAATTGTTAATAATAGTAATAATAAAGGCAACTGCATACGATATCAAGACATATTTAGAATTTCAATATATGTGATTAGAGAAAATACTTTCCATTGTGTAGCATACTCAGTATTTCAAAAATATCATCACGGAAAGAATATTAAGAGCTTTGGGACAAGAAAAAATAGTGATACATCAAGGCAGAAGCATCACAGTAATATCTGGAACTCAAGTGGAATTCTAATATCAATCCCATGCATTCAATGCTCTATACAAATCCTATCACATGTTCATTCCCTAAAAAAATCCACCAGTGATTTTCTAGTCCCTGCAGTCTCTGAGGATCAAGGGTCTGGATCAACCTTTCCCATTCGGTTATGAGGCTCCAAGACACATCACTGCACCACAGATGGCCTCTGGTTAGAGGGATCTACCGTGTTGTAAGTGTCGCTTGACCGCACAGTGTCCTAAGCACCCCTTGCCCTTTCCATTCATGTTGCTCCTTCCCGAATCCCTTGTCTTGGCCCCTGACAGTGGGCACAATAGCAGATAGCACTCTGGACACAAAGGAAGAGATTCGACAGGGTTCCTCCTCATTCAGAAAGCTTGGATGATCGCCCCGCTACTACAAGCAGAAATGACAAGTGAAGCAGCTCCTGACTGCCTGGTGCAGACCTCGCGACTGCCCCTTGCAGACCTCGCTACTGCCCCATGCAGACCTCGCTACTTCCCTGTGCAAACTCGAGGACAGCTCCTCTCGAGCTTTGGCTGTTTCAGGAGATCAATGGTCACTCGAGATTTCCCTGCTTTGCCTTCCGGACTTGTCCACAGTTCTCGGAAGATAGAGAGACATACTCAAAGGATACAGCTCAACTGATGCTTACCATGACTCACCACTGGCAAGTACATTCACTGCCCCTTCACATGGTAGTAGCCCATTCGACATTTCTTGTTCAATTTCCTTAAAGACTAAACGACCAGATGTGAGGAGAGAGACCAGCGACCCTCATCCCGGACTTCACCCTCTGACCATGCACCAACGATTTCTCAGCCTCCACGGCCTGGGAACCCTTCAGTGTCCCCCAAGATGACAACAACACCTGAGTGCAACAGTGGAATCAGTTGAAGGATTCCCAGCCTCCACAGCCTGGAAGCCCATTCAGTGTCCCCCAAGATGATTATAACACCGGACTCCAATGGGGGAAGCATTTTAAGGGTTCCCAGCCTCCACAGCCTGGAAGACCTTCGGTGTCCCCCAAGTGGATTATAACTTCCTACCACAGTGGGGGAAGCAATTGAACACCAGAGACCCGAGCGACTTTGCACCTCCCGGACTACTTAGAAGGGCTCGGGACAAGTTCAGATGCCCAAAACCCTATGAAGATCAGAGATTCAAAAAACCTGATGCTCATGTTACAGAAAACCTGCAGAAACTCAAAGATCATATAAAGGCTTCAGTCAATAAGAGGGACCTACACTCCAGAAGGGAACTGACAGAGAAGAAGAAATGGACAGTTCCACTTACTCTGAGGGTTTCTGAGGGCATGAGTAATACACTGACCAAGGATAGCAGATCACTGAGAAACCCACTGACTAGGGATATCAGAAGATCTGCTTTACATCCTGCTACCCGAAAAAGAGTGGCCTCATCTAAGTTCCCATTCTTGGTTCTTGGGAAGATGAAAAAAAAAAAGTAAAGAAAAGAAAAGCGGGTTATGTCTACTGGGATTGAGGAACATGTGGACTAGGACGAGTTGGTAGCCAGAGTGCCTGTAACATCTACAAAACACAATACTGGAGAGAATAGTGAAAGACTCAAAGAATATCACACTGTGCCTGGGCCACCTTTTGCTGACTCTTATACTGACAAATTGGGACAGGTACTTTCCCCACACATTCCAGGTTGCCAACATCCTTCCCTATCTAGACATGGAGAACTTGGATCTCCCATTTTTCCCCAAGATGTTCCTACCCACCCAGGACTTTCCGGAAATAACCAAATGGTTCCAATGTTCTATAGGGTTATTCCACATTTGCCCAGGTGTCCAAAATTCCTCCCACAGATCCTGAAAGGAAAATCATACATTCTCCTCTTCCAGAGGGAGTATCTTTTTTTCTTCCATCTTTATTAAATTGAGTATTTCTTATTTCCATTTCAAATGTTATTCCCCTTCCAAGTTTCCCCGTTAACATTTTCCTAGCCCCTCCCTCTCCCCTTCTATAGGGGTTTTCCTCTCCCGATCCACCCACACATTACTGCCCTTCTCCCAAAAATGCCATTCACTGGGGGTTCATTCTTGGGAGAACCAAAGACTTCCCCTTCCACTGGTGCCCCTAATAGGCATTCATTGATACCTGTGAATTTGGAGTTCAGGTCAGTTCATGTATAGGCTTGGGTAGTGGCTTAGTCGGTTGAACCTAGGTTTGGTTGGCATTTTTGTTCAGATGGGGTCTCAAGACCATTAACTCTTTCAGGCCTTGCTCTGATTCCTTTAGCAGGGGTCGCATTCTCAGTACAGTGGTTTGCTGCTGACATTTGCCTAAGTATTTGCTGTATTCTGGCTGTGTCTCTCAGGAGAGATCTACATTGGTTCCTATCAGCCTGCATTTCATTGATTCATCCTTTTTACCTAGTTTGCTGGCTGTATATGTATGGGCCCCATGTGGGGCAGGCTCTGAGTGGGTGTTCCTTCGGCCTCTGTTCTACAATTTGCTTCCCTATTCCCTGACAAGGGTATTCTTGATCCCCTTTTAAAGAAGGAGTGAAGCATTCACATTTTGGTTCTGTGCATCTAGGGTAATTCGAGAATTTGAGCCAATAGCACTTATCAATGAGTGCATACCATGTATGTGATTCTGTGATTGGATTACCTCACTCAGGATGATATTTCCAGTTCCATTCATTTGCCTATGAATTTCATAAAGACATTGTTTTTGACAGCTGAGTAATATTCCATTGTGTAGATGTACCACATTTTCTGTATCCATTTCTCTGTTGAATGCATCTTGGTTCTTAGCTTCTGGCTATTATAAATAAGGCTGCTATGAAAATAGTGGAGCATGTGTCTTTGTTATATGAAGGTACATCTTTTGGGTATATGCCCGAGAGAGGTATAGCTGGTATCTTAGGTAGTTCAATGTCCAATTTTCGGAGGAACATCCAGACTGATTTCCAGAATGGTTTTACCAGTCTGCAGTCCCACCAACAATGGAGGAGTGTTCCTCTTTCTCCACATCCTCGCCAGCATCTTCTGTCACCTGAGTTTTTGATCGTAGCCATTCTAACTGGTTTGAGGTGAAATCTCAGTGTTGTTTTGATTTGCATTTCCCTTGTGTGTAAAGATGTTGAATATTTCTTTAGGTGTTTCACTGACATTCGATATTCTTCAGCTGTGAATTCTTTGTTTTGCTCTGAACCCCATTTTTCAATAGGGTTATTTGTCTCCTGCAGTCTAACTTCTTGTTTTCTTTGCATATTTTGGATATTACCCTTCTATCTGTTGTAGGATTGGTAAAGATCTTTTTTCTATCTGTTGGTTGCCATTTTGTCCTAAGAACAGTGTCTTCTGCCTTACAGAAGCTTTGCGGTTTTATGAGATGGCATTTGTTGATTCTTGATCTTAGAACATGAGCCTTTGGTGTTTTGTTCAGGAAATTTTCTAAAGTGCCCATGTGTTCCAGATGCTTCCCCACTTTTTCTTCTGTTAGTTTGAGTTTATCTGGTTTGAAGTGGAGGTCCTTGATCCAGTTGGACTTTAGCTTTTTACAGGGCAGTAAGAGTGGGCCAATTTGCCTTCTTCTACATACTGACCTCCAGTTGAACCAGCACCACTTGCTGAAAATGCTATCTTTTTTTCCATTGGATGGTTTTGGCTCTTTCTCAAAAATTAAGTGACCATGGGAGTATGGTTTAAGTTCTGGGTCTTCAATTCTATTCTACTGGTTGATTTGCCTGGCTCTGTCTCAATGCCATACAGTTTTTATCACTGTTGCTCTGTAATACTAGAGTTCAGGGATAGTGATTCCCAAGGAAGTCCTTTTATTGTTGATGATAGTTTTAGCTATTCTGTGTTTTTTGTTATTCCAGATGAAATAATGAATTGTACTGTCTAACTCTACGAAGAATTGGATTGGAATTTTGATGGGGATTGGAATTAATTTGTAGGTTGCTTTTGGTATAATGGCCATTTTTACTATATTATTCCTGCCAGTTCATGAGCATGGGAGATCTTTCCATCTTCTGAAATCTCCTTCACTTTCTGCAGAGACTTGTGGTTCTGCTCATATGCTCATATCTTTTACTTGCTTGGATAAAGTCACCTTGAGATATTTATATTATTTGGGGCTATTGTGAAGGTTGTCATATGCCTAGTTTCTTGCTCTGCTAGTTTAGCTTTTGTGTAGAGTTACTTTTATACCCAGCCACTTTGCTAAAATTGTTTATCAGGCTCAGGAATTATCTTGTGAAACTTTTGAGGTCACTAAATATACTATCATATCATCTACAAACAGTGCTATTTTTATTTCTTCCTTGCCAGTCTATATACCTTTGACTTCCTTTTGTTGTTTGCTTCCTCTGGCTAAGACATCGTGAATTACATTGTATAAATTGTGAGAGAGTGGACAGCCTTGTCATGTCCCTGATTTTAGTGGGATTGCTTCATGTTTCTCTCCATTTAATTTAATGTTAGCTACTGGTTTGCTGTATATGATTAGGAACGGTCCTTATGTCCCTATAATTTCCAGGACTTTTATCATGAAGTAGTTTTAAATTTTTTCAAATGTTTTCTCAGCATGTAATGAAAGGATCATTGGGTTTTTATCTTTGAGTGTGATTATATAGTGGATTATGTTGATGGTTTCTATATACAAAACCATCCCTGCATGCCTGGGATAAAACCTACATGATCATGATGGATGATTTTTTGATGTGTTCTTGGACTCAGTTTGCAAGACTTTATCGAGTATTTTTGCACCAATATTCATAACGGAAATTGCTCTGAAGTTTTCTTTTTTGTTGGGTCTTTGTGTGGTTTATGTATAAGAGTAATTGTGGCTTCATAAAAGGAATTCGGTAGTGCTCCACCTGTTTCAAATTTGTTGTATAGTTTGGACAGTATTGGTATGAAATGTTCTATGAATATTGGATAGATTTCTGAACTAAACCCATCTGATCTTGGACTCCTTTTATGTTGGGAGGCTTTTAATGATTGCTTGTATTTCTTAACAGTTATTGGTTGTTTAAACGGTTTTTCTGTTCCTGATTTAGCTTTGGTACCTGGAATTTGTCGAGAAAATTGTACTTTTTCTCCATATTTTCAAGTTTTCTTGAATATGGGCATTTGTAGGACAATCTGATAACTTTTTTTTAAATTATTTTTTCAGAGCTGGGGACCGAACCCAGGTCCTTGTGCTTGCTACAGAAGTGCTCTACCATTGAGCTAAATTCTCAACCCCCGATAAATTTTATAATTTGCTCTGATTCTGCTGTTATTTCTCCCTTTCCGTTTATGATTTTGTTATTTTGGAAACACTCTGTGTGCCCTCTGGTTAGTCTGGCTATGGGTTAATGTATCCTGTTGATTTTCTCAAAGAACCAGCATTTGGTTCTCTTCATTCTTTGTATAGTCCCCTTTTTTTCTACTTGGTTGATTTCAGCTCTGAGTTTGATTATTTCCTGCCTTCTACTACACCTGTGAATATTTGCTTCTTTTTGTTCTAGAGTTTTAGGTGTGCTGTCAAGCTGCTGCTGTATGCTCTCCCCTGTTTCTATATGCAGGCACTCAGAGATATGAGCTTTCCTTTTAGTATAGCTTATATTAGTCCCAAAAGTTTGGGTATATTGTACCTTAATTTTCATGAAATTCTAAGAAGTCTTTAATTTCTTTCTTCATTTCTTCCTTGACCAAGTTATCATGGAGTAGAGCATTGTTCAACTTCCATGTATATGTGTGTGTTCTTTCCTAATTGTTATTGAAGAACAGTTTTAGCCCATGGAGTCTGGTAGGATTCATTGGATTATTATTATCTTTCCATATTCTTTTAGGCCTGGTTTTTGATTGATTATATGATCAATTTTAGAGAAAGTGCCATGAAGTGGTGAGAAGTTATATCCTTTTGTTTTATGATAGAATGTTCTAAAATATCTGTTAAGTCCATTTGGTTTATAACTTCTGTTAATCTGTCTATGTCTCTGTTTAATTTCTGTTTCCCTGATCGGTCTAATGATGAGAGTAGGGCGTTGAAATCACCTGCTATTATTATTTGCGGTGCCATATGTTCTTTGAGCTTTAGTAAGGTTTCTTTTATGTATGTAGGTGCCTTTGTATTTGGAGCATAGATATTTATGATTTAGAGTTCATCTTGGTGGATTTTTCCTTTGATGAATATGAAGTGTCCTTCCTTATGATTTTTAATGACTTTTGGTTGAAAATAGATTTTATATGATATTAGAATCGCTACTCCAGCTTGCTTCTTCAGGCAATTTGCTTGGAAAGTATTTATCCAGCCTTTTACTCTAAGGTAGTGTCTGTCTTTGTCTCTGAAGTGTGTTTCCTGTAGTTTAAAACGCTGGGTCCTCATTACATATCAAGTTTGTCAATCTGTGTATTTTTAGTGGAAAATTGTGTCCATTGAAGTTGAGAGATATTAAGGATTAGTGATGGTAACTTTCTCTTATTTTCATATTGAAGGTTAGTTTACGTTTGTGTGCTTCTCTTTGTTTTGTTGTGAAAAGATTAATTTCTTGCTTTATCTATGATTTTACCTGACTCCTTGTATTGGGGTTTACCAGTTAGTTTCCTTTGTCTTACTCGATATGTAAAAATATATTGTGTAAATTTGGTTTTGTCATGGAATATCTTGGTTTCTCCATCTATGTTAATTGAGAGTTTTGCTAGATACAGTAACCTGGGCTGGCCTTTATGTTCTCTTAGTGTTTGTATGACATCTGTCCAATGTCTTCTGGGTTTCATAGTCTCTGGTGAGAATTCTGGTGGAATTCTGACAGCTTTGCCTTTATATGTTATTTAACCTTTCCCTTTACTGCTTTTAATATTTATATTTCTTTTGTGAATTTGGTGTTTTGACTTTTATGTGATTGGATTATTTCCTTTTCCATTCCAGTCTATTTGGAGTTCGAGTTCGGTAGGCTTTGTGTACGTTTATGGACATCTCTTCCTTTAGATTATGGAAGTTTTCTTTTATAATTTTGTTGAAGATATTACTGTCCCTTGATGTTGGCAGTCTTCACTCTCTTCCATCCTGTTATCTTTAGGTTTTATCTTCTCATTGTGTCCTGGATTTCCTGTATGTTTTGGGCTAGGAGTTTTTTTCGGTTTTACATTATCTTTGACAGTTGTGTCAATGTTTTCTATGGAATCTTCTGCTCATTAGATTATGTGTGCTATCTCTTTTATACTGTTGGTGATTCTAACATCTGTGACTCCTGGTCTCTTTCCTAGGTTTTCAATCTTCAGGGTTGTCTTCTTCTGTGTTTCTTTATTGTTTCTATTTCCATTTTTAATTCCGGGATGGTTTTGTTCATTTCCTTCTCCTGTTTTGTTGTTTTCCCAGTAGTTCTTAAGGTACCTTTTTGTTCCCTCTTTATGGGATTCTACCTGTTTACTTCTGTATTTTTTTACTGTCCTGTATTTTCTTACGGAAGTTGTTTATGAACTTCTTAACATCCCCCATGGTTATGATAAAATTTGAACTTAAATCTAGATCTTGCTTCTCTGGTGTGTTTGGATATCCAGTGTTTGCTTTTGTGGGAGATTTGGGCTCTGAATGAGCCTAAGTAGTCTAGATTACTGTTGTTTGAGTTCCTGTTCTTGCCTCTAGCCATCAGGTTGTCTCTGGAGTTAGCTTGTCTTGCTCTTTATGACAGTGGCTTGACAGTCCTGTATGCTCGTGTGTCAGGACGGCTGTAAACCTGTTTTCCTGATTTCTTTTAGCCAGTTATGGGAACAGAGTATACTGCTCTCAGTTGAGTAGTTTCTCCTGTCCACTGGCTTTCAGCTCTCCCTGTGGGCAGGAACCAGAAGGAAATTCACATACTTCTCCTAGGTCCTTCTGTGCGGGTGGGGGCACAGAAGGCACAAGGTGTTTCCCTCTTGAGACAGGAATTTGGGGATAGAATAGTATCCTCTGGTTTCCCAGGAGTGTCCGCTCCTCTGAAAGTATAGTTCCCCCACCCTCAGGATTTGTGTGCAGTGAGCTATTCATCCAGTTCATTTCAGATCCAGGCACAGTCTGGGACATGGTGCTCCTACAGTTTTACTCCTCTATATTCCTGGGTCCAGAAGCACTATGCTCTTTTGTCTGGGGCCAGAGATGTGGGTAACAGTGGGAAGACATGGGAGCCTCTTTTCCTTGTAGGCTCAGTATTGTGCACAATACTGGATAATCAGCTCTCTCTCCCACAGCGTCTAGGAGCAGGGAGCTCTGGGCCGGGATGACGAGTTTCAGGAGAAAGCTAGAAACTGGAAGTGCCTGGTCCCAGCAGAGTTCTGCCTTTGCTTGTTCTGAGTCCACCAGTCAGGTCACTTAGAGCAGAAAAGTTGGATTTACCACTGGTCTCAGGCCAGAAGTCATTCCACAGCTGACTTTCAGCTCTCTATGAGAGCCACAAGCAGAAATGTCCTACCCCTACTGCTCCTAGGTCCCTATGCACAGGAGGCCCAGTTGGAGCTAGGTGGTTTTCAGGGGTTTCCACCCCTCTGATGCTCTAAGTCTTCCAATCCCATGAGATTTGGGTGTAGGATGCATTTTGGACTAAACCAGATAAAGATGCATTTTGGACTGCAGGGCTCCTGTACCTTGACTCCTACTATATTCATGTATCCAGAGGCACTGTGCAGTTTCCTCTTGGGCTAGGGATGTCGGCACAGGTGGACAGAAGTGGCAGTCTCTCCTTCCCTGAGGTGCCAGGATTGCCCACTCTTCTGGGTGATCAGCTCTCTGTCACACAGAGATTCCAGAGGAGTTTCAAATGTTCATTCCCTATCCTGTAGGTCTCTAATCATTCCAATTCTCCTCCAAAGTGTGATGGACAAGACCCCTCTGGTCAAGGGGAGGTACAACAGGCCCCATCAGAAAAAGAGGGCTGCAAAACTACTTCTCTTAAAGGTAATCTCAGTGATTATTCATATTCCACAAATGGATTAATACATGCCCCCTCTCCACCGGAGACTTTAATACCGTTGATAGCTGCCAAAGCAGGGCAGAGAGCTATGTCCAATCCGAAAGACAGTCAAAGATGTCCCCAATCTACATCAAAGTGCCTAATGCAATCTGCTTAGGGTAAAGCAAATTTTAAACCTGATTCTGCTGAAAAGGGGGGTTTCAGAACCTCCCTATTAAACCAAGAGGAACTTAAAAGCCCTCCACTATTAAAAATGAGATTAAATCATCACTTATGGTCCAGAGTGAAAAAATGCAGTCACAAATCCCAAAGTGAAACTCATAACGCACATACCAGCCCAAGCAGAGACAAAACTTTCTGCATGTACAACATTAGATCAAGGACCATTGACAATTTCAGAAGGGGCTCTTCAGTGTTCCATACCCAAGCAAGATGTGGTAGAAAATTCTGAGTCCACCAAAGGAACTCTTGTGCCTTCAGCATATAAAAAATATGATCTAGCACCCTCACCATCTCCCCCAGTACTTACAATGTCACTATACAACAGAGAATTATTCAAATATCCTCTACCACCGAAAAGGTCCCTCCTGACTTGTCATCAGGCCCAAAAGAACCAAGTTTATCACAACACACAGTCAATGAGCCATGCAGACTCCATATTTATACAAAGTGCAGAGAAGATACAACATCCCCTACCTCCTCAAGGGACTCTAGGTCATTCTGTCCTGTAAGGAGAGGCTCCAAATTTTTCCACATATACAGCAGAGATGCTAGCATTTCCCAAAACTTAGCAGAATTCTCTGAGTAGTACTCTATCTCTTAAAGAGACTGTGGGAGAAGAAACATCTACAAAAGGAGTTCTACCCACAGCCACATATGTAGAAATGGCTTGCCGATGTGACACATGTACAAAAGATGTTCTAGGACATATTCCATCTGTAGAGAAGGTTATGGATTCAACCATATATGAACCAGGAGTGGGGGAACATGATAACGAAATACCAGTGTCTGTACCATCCTCAACAGCTGAGGAAAGGGATTGCTTGGATTGCATTTGTGCAAAAGAATGGATATGACCTCTGCTAACTTCACAGGTGTCTATACAAACTTCTTAATCTCCTCAAGCTCAGCCAACATCCACAAACACAAAAGACGCTACAGACTCTTCCAAATATTCCCAAAGGGTATCCAGTCCTTCTTTATACCCACAAGCAGACCCAGAACATCTGCAAAATACTTCTAAGGCTCTGGATTTTACCTTATCTCCTGAAGGTGCCTTCGAAGCCGTTTTGCCTATCAAGCAGGCTAGGGAACCTGACACTTCTATATGAAAGTCTGATTCCATTTCTCCCGCAGAAGAAAATTTTCTTGGAACTTCCACAATTACACAACGATGTGTAGAAACATCCTTATCTGCTCATGAGGCTCCCAGATCTTTCACATATGTCCATGATTCTCTAGAAGAAGTCACATCTTCAGAGGTAGCTCTAATACCTAACCACCATTCTGATGTCACAGTCAGGATTTCTATACATATACATGATACATTAAGACCTTCCTCATCTGAGAAGGATGTCTGAGGATCTACTGCAGCTGAACAGCATGCTTTACAACTATCCCTGTCTACCCAAGTAGATTTATATCACATGTGCACTCTGGGAAGAAATAGATTGCATTCTCCCTCTACCATAGTGGACCATAAGCATCCAGTCTCTAGAAACACAGGGTTAAGATTTGATCCTTCGGATGGAGTCTTGAGAACTTTCTCCTCTGAGGAAGACAGTTGTGAATTGGGATATTGTGTCATCTTCTGGAAACAAAGAGACACCAAAAGATACAACTACTCCTCAGGTGAGTCCCACACATTCTCCATCTGTCCATAGGCCCTTGGAATTTTCCAAAAATGACGAAGGAATTTTGGAAAGTTGCCAATCCTTACAAGGGCATACTGGACATTCCATATTGTCCCAAGGTGCTCAAGAAACTCACTTTTCTACCAAAATGCATGTTCACCGTCTGCCCAGGGTTTCAGGGAATTTCTTCACACTGCTCTAGGGCTCCAGAAAGTGTTGTCCATGCTCAAAGTGATTTGTCATTGTGCAAATTAGACTTCAAAATTACAAAAGCTTTTTTTATATTTTCAAAGGTCTGAGGGAAAGTCCACATCGAAAAATATCTTTTAGACCTTGTGCCATCAGCCCAAGTATATCAGAAATATTCCATGTCTTCTAAAGCATCCAAAAATCAATCTGGCTTAGCAGTCTTCCTGGGAAACATTTACCATCAGCCGTACAATCCCCAGGACCAATGAAATAAAAAAGGGGTATCTAGAAACTTTACCATCTGCCCAAAGGTCTTTAGAATGTTCAGCAACTTCTCCAAGATCACAGTTAAACCAGAGATCAAAAAAACTAAAGCCATCTTCCCAGGGTGTTTTCCCAAGAACCACGTTTCTTTTTTCTTTTATACCAAGACAAAAGACCAGCTTCCTTCTCCCCATCTCTGATCTCTTAATCCTGTTTGTTCACCCTCCCAAATGGCTCTTTACTCTGAATTAGAGGCCAATTAGTAAACCATAGATATATGGAAGGAATATCTGAGAGACAATTGCTGACGAAGCAACACTTGTTACGTCACAGAAGAAGCTAGGGCTCTCCAGGATACAAGGGATTTTTCATGGAGGGCCTAATGATGATGTCACTGAGAACTGCCATGGCCTACCTGCTAAACAGCTTTCCTTACATTGACCAGTTTCAAGTGTGCCCTTTCCAGTAGTGTCCCCTTTGACACCGGGTAAAACTTCACATGCTACATCTCTCTAAAGCTAGAGATTTCTCTGCTTCATTAGTGGTCACATGCTCTGAATGGAGAAAGTTAGGCAAGGGCTTAGCATGGGTAGAAAATATCTAGGAACAAGGAGTGAAGGAGATTCTTCTGGAGATTAATTTCATTCCCACGTCCAATCCTGTGAAATACAATTCAAATCACTACGTTTTCTCAGTTTCCCATGTGCCAATATTTTCCCTACAGACCTTTAATTTAGTGGATATTTTGTTACATTTTTTGATTGTACATTCATTGACAGGGGATATTCTATATATTCCTGCATGAGTACTCAAAAATTTCATTTTTCGAATTCCATTTTTTGCAATAAATTTGGTAAACAAACTTGACCCAGCTATACCGTGAATATAACAGTGGAAATATTGTGTACTACTTCAAATGATCAACTCCCAAATCATTATAATATCCAAAGATTAACAGACATCAGTTAAGCAAAGACAACAATGACTATAGAATGCAGTTCTATAGTTCTATTACATATCTTTTCTCTAATATCTATCTTCCTGTATTCCCAGGGCAAGACATGAGAGTTTTTCAGTCCAAACGTCAGTTTCAGGGGGATGTGCAGCAAAATGTATTGCTTTAGGTCCAGTGAAACCTCAACTTCAGCAGGTTCATAAGAACAGGAAGGAATCTATTTGGCATTGTCATTTGTGGATCCTATATTCTTGACCTAATTGCACAGAATCCATGTAAATATTCCACTAAAATTCATAGTTGTAGGAGCCATTTTATATATATATATATAAAATCAGGCACCAAAACTAGATAAGATTGATGAAGCTAAAATGTGTATTCTGCCAATAAACAGTTATAGATCTTTCATTAGAGAGACAGCCAGAGCATGTCAAATACAGAAGTGATTGCTAGTGGCAAACCAGATAACTGAAAACAGACCCCTTGTTTGTAGATGTTGAGAAAGGATTTCAAGAACTAAATGGACTTTCAACCAAATAAGAACAACAATTTCAACTAACCTGAGCTTTCTGGTACTAAACCAATATTCAAAGACGGTTTATAGACAGACTTATGGCTCCAACTGTATATGTGGCAGAGTATGGTGATTTTGGGCATCAGTGATAGGATAAGCCCTTGGTTCTCCCTAGTTTTTATTGCTAGTTCAAGGGAATGTCAAGGCTCAGTAAAGGCGTTATAGAAGAAGGGTAAGAAGACCAGTTAGGAATCTTATGGACCAGAAACTGGGAAAGAAAATAACATTTGAAATGTAAATATAGAAATACCCATTTAAAAGTGCTATAAAATTTGCTAAAAAAACAAAAAAAAAATTAAAGAAAGAAAAGAAAAGAAAATTAGCAGCTAATCAGACCTATTGGCTCAGTAATCCAAATGGTCCCTATTAGGGAATTATAGTCAGAATAATACTAGTGGAAAGTCTGAGGTGATGAAGTCCAAATTTGGAGCACTTCTCTCTCTCAAATACCAGTATCAGAACATACTGCTCTATAAGTATCCAAATAATTGAGTAATTTCCTCTGAGCTGAGGAAAGAATACATGTTTTTTTACTTCTTCCTTAGGACCATTTTCTTCTGGGCAGAAAGAATAAAAACGATGAGTTCTAAGGAAAAGAACAGTGTCCTTCACAACACCTGGCCTTTTGGATAAAGATATTAATGATATAAACTCTCTGACTTCCAGGAACCATTAGAAGCAGGGAAGTCAGGATGCTTCTGAGAGGCTCCAGCACCTGAATCCCGTATGTGGAGGGCTAAGGTCATGTCTGTGTCTCAAGTGAATATACTCAACTCCTACCAAGGACTGAGTTTTCCCATAATCCATGCATATCTTCCTTTTTTTATACCAAGACAGAAGGCCAGCTTTCTTTTCCACACCTCTGATTTCTTCATCCTCTTTGTCCTCCCTCCTAAATGGCCCTTTACACTGAATTAGCAGCCAATTAGTAAACCCTATATGTACTGAAGGAATATTGGAGAGGTACATTGAATAGATTCAAGAATGTGATTTGCAGGTGTGTCTCCTATGACACAGTGGAAACCTGTACGTACTAAAAACTTCATCTCTCCAAGTCTAGATACTTCTCTTTCCTGTATTAGTGTTTACATGGTCTGAATGGAGACAGTTATTCAGGGGCTTGGCATGAGTAGAAAACATCTAGGAACATAGGATGGAGGAGATTCTTCTGGATCATAATTCTATTACCAGGTCCATTCCTGTGATATACAGTTCAGTTTCCTAGGTTTTCTTTGTTTCCCAAAAACCTGTATTTACCCTACAGACCTTTAATTGAGTGTATATTGTATTTCATTTTCTATTTGAACATTCCTTGATTGGGGAATTTATACATACATATATATATATATATGTATGTATCTATATATATTCTGGAATATATATATATATATATATATATATATATTCATGTGTGTGTGTATATATTCTGGAATATATATATATACATATATATATATATATATATATTCCAGAATGTGTTATCAAATAATCTGTTTTCCAATTCCATTTTTTTCATTGATTTTGGCAACAATGTGGGTCTAGCAATAGAATGAATATAACAATGTAAATATTGTCTACCTACTTCGAATGATAAACTCCCAAATGCTTATTTTATCCAAAAAATAGCAGATATCAATAAAACAAAGGACAACATTGACTATAGAATGTGGTTCTATTTCCAATTAAGTATCAGTTCTCTCATATCTACCTACCTGTGTTCCCACCATGATTATTTCTTCAGGCCATACATCATACTTAGGAGGATGGGCAGTGAGAGGAATGGCTTGAGGTCCAGTTAAACATCAACCTCAATAGGAACAGGAGTGAGATTATTTGCCATTGTCATTTGTGGATTCTACATTCTTTAGCTAGTTGCGCACAATCCATGCTAAAATTCTACCTAACCTCATTGCTGTAGGAGACACCAAATATATATATATATTTGAATATATATATATTCAAAACTAGATATGAGTGATGAAGCTATGAAGTGCATTCTGCCAGGTACCGGATATAGCTCCTTCCTAAGAGAGACAGCTAGAGCATATCAAATACAGAAGTGAATGCTAGTGGCAAACTAGTTTACTGACAACTGATATGTTGTTGGTAGATTTTGAGAAGGGATTACAAATGCTGTGAAAGTGAGGGTTCTGAGGGTACCTGGAAGAGAATGTGGGACAAAGGACCAAAGAAGGATGCCAAGACAAGAGTCTGAAAAAGGCGTCAATTTTATTTTTCTCCAAGGCTGAATTTATACCATAAGAGGGTTAACAGAGGGAGGTGGAACTAAGAAACATTTACGCAGGGCAAAACACATGATTTGTTTGGTCACGGATTGATGTTGAAATGATGGTACAGAGTTTACAGGTTTGTCATATTATTAATCAGCAGGACAACATTACCATATTTTTATTTTCTTGACCACCAGATTTGTATTAGTCTTCTGCAGCTGACTGGGGATTTTCCATGAACCCAGTCATACTTAATACTAATCATAATAATAACATCTACAATGGAGGGCTCCAAGGCAATTGCAACCAACATCTCCAATTTACATATATTCAAATGTAAAAGTGACCAGTGCCCATGCATGTACTGGAATGCACCCCTTGGAAACTGCGTCTGTCTAACTTGGGGTGTTATTTGTCACATGGCCAAGAGAATCTTGTAGCTAGGGCCCATCATGGGATAAGGCAGCAGCTAATGTCGGCCCTCCTGTCTTAGGCCATTTATTCATGAATATATCATTCTCTATCCATCAATGACTGTCCAGCTCTGCACGCAGGGGTGAGAATTTTTTGGTTTTTCAGCAAAGGCATCAGGACAGTAGGCAAAAAAGAATGATGGCCTCATTTGACTGAGGAACAAAAATGTCCTTCCCTGGACTGGGATGGAGATTTGTAGGTGAACTTGACCCTCATCAAAGCATCGTCGATAGTTAGCCTATGATAATATAAGTGAATAGGTTTTGTTGTTATATTATCTCCCTGTTACTTAACAAGGATGATAAATGATTAAATGTCCAAGGGCCAAAATATATAAGCAAAAGACAAGGAGATAAATAGGTATCCCATGCATGTCCAATAAGGAATAAGCAAACCCCAAATAATTAATGTACAGCATCATTAACTGAAAAATAAATAATGTGTTGATACATAGAAGGAAAAATAGCATGCTGATTGACATTTTTTAAAGTCTCAAAATAAATCAAATAGACAATACAATTTGGGTTCCTGCAACAATCATAATTGCATTATCCAAAAAGTCAAATCCTATGAATGGTATTGCATTTTTGAAGAATACATAATTTAGCTGTCCTGGAGTGGGTGTTAGGTTTCTCATTCTTCTTGAAGCGATGCAGTTCTTTGAGGAAGCAAGTCCTTTGAGTGGAATGCAGGCTGTAGATGAAGTCGTGTGTACCTTACGCCATGTTAAGTGCCTCGCTGGGCTCCTTCTTTGGATCTGTGCCCAAAAGCAGGTCAGTAAGAATGCACTGTATCTTTTAACTATTTTAAAGTAATTATAATCTCTGTATCAACCTCTGATTGAAACGTTCTAAGACCCCAAGTATATCAATTTAATACTTAGGGGAATGTACCATCCCTTGTTTTAAAATTAGTACCTTCAGAATGTGAATCTGGGACATCCATATTAGCAGGATGGGATATATTTAAGTCAAATTACACAGTGTCTTGGGTGATAAAATTCTTAAGAACAGCGGTAAGGTGCCAGGCAAGAATGCTAGGGGGTGACATGGTGAGAGCACGTGGAACAACCAGATAGGTGACAAATAGCATTCAGTCATACAGCTAAATGGGCCAGCTTTCTTGGGGCAAAAAGGCCAGCCCATAATCAGGCACAAGCTTTGTGCCTGTGAAACAAAAATGAGAGCAGAGTGGCAGCTGGTTTGTTACTGGCTGTCTCTCGGGACTTTGATTGTCCTGAGCTCAGCTCAGCTCCTTAGAGTCAGCTCAGTGGCTCTGCCTCTCAAGAGACCCAGCCTCTGAAGGACACTAGGCTTCCAGTAAGAATTAATAACAAAAGGATAGAGAGATGGTTAAGAACTGAGTGCTAGATGCCAAGTGGCTGATAAAATAATTGTATGGTTCGTCTACTTTAAGGGGGAAGTTTCTTCCAGGCTGTCATACATGCTAGATGACCTTGTGCCAAAAGACCAGGAGAAAATAGCATTTGAGAATTGAAGGGGGGCTTGCCCAGGGGGTGTTATCCGATTGAAGCATCAGATATCATAGAGTAAGCTATAGTTACAGGCAATTGGTTTTAAGGACGCTTTCGGCTACCATTCCTGAGGCAGTGGTCACAATTGTGTTGGGTTTCCGGACTCCTACAACCAATAAATAGATTACTAACATTGGAGTACTGATCTTTAATAGAAGTATAGCCCTCCAAGGACTGCAGTGGTAGCCGTTCACCAAGCCGCCTCACTGAGTTAGAGGGCCATGAAAAAGAAAACATTGATCCTGACCGTGGCCACAGCCTCCAGTTGGAGTAAGCTGAAGAGCCGGTGCTCTTCTTGTCATCCTAGAGTAAAGCCTTTTCTGTCTGGCACAAAGAAGTTCCTCGCAGTCTGCTGCAGACTCTTTCTGAAACTATTTTCGGGACTACCCTGATTCTCAACCTGGGGCATTTTGACCACAGGGGCAAGAACTGACTGCTGCAGGAATAGGATCAGAGGCACTGTCTATGTCAATGATGACTAACAAGGAAGGTGACTTAATGCTGAAGACCAACTCCTCACTTGCAATAGGGCCAGCAGATAAGGCAGGTTCCCTGGCAGAAAACAATTTCTCTCAAGCAAATTATTTCCAAGTTAAGCACCAAGTATACCAAGTAAAACTTCTTGAGAAAGAAAGCAAACAGTTCCATGATTTCAAACACTATCATCAGTCCAAGTCCAAAAATGAAACAACAGCCAAAAAAGACACTCGACAATACCAAAGAAAAAAACTAGACAAACAAGACCAAGAAAAAGCATTCTATAAGTGAATTCCACAGATGCCCATTACCTTCAATACCTGGCCCAAAATGCAGCTTAACCTTAGCTGTTTCTGGGATGAGGCAGAACATCTGATCCCACCTCCCAATGTGATTCTAGAGTGTCCTCTATATTCCTTTCTCCTCCTAGAGCATCCTCTAGGGCCTATGGCCTGTGACAACAAGCAAGTCGACCTGTCACAGCCATAAGCCCCTTACAGGACCAATAGTGACCACCAAGTGGACTCTAAAACTTCTCCAGTTGGGACTCAAACCCTTCAGACAGCAGGGGCATACAACACAAGTCAGCATAAAACAAAGGCGAAGCATGACACAGAGACAAAACAGAAAGTAACACAGAACACAAAACACAGACTTGCTCAAGCTTACCTCTGATCTCTTAACCAATTGTGGTCTGGAGGGAGCACAGTCCCTGTGATGCACCAAAGTGCTTTAAGACCCCATAGCCCTATTCTTTGTGTCCTGAATGACTCTCTGTGTCCTGTCACAAAAGTTGAGAGTAGAATGCTTGTCCCATCACTCAGCAATAGCTCTGGGAGGGGGTTAGGGGTGGGAGCCAAAGGTCCAAGAAGGAGCAAAGTCTTCCACAAACAAAGAAGACAGACCAGCCTATTAATAGGGAAAGACTTTCTCCTCCAGGACACCTTCAAAGAGCCGCAACTTGGGTGCCTTTTGTAAGTGAGAGATCAGAGGGTGCCTGGAATAGAATTGGGACAAGGGTTCTTGGGACAAAGAATGACGTTAAGACAGGAGTCTGACCAGGGCGGCAATTTTATTTTCCTCCAAGGCTGAATTTATACCATAACAGGGGTAACAGAGGGCAGGGAAAAGTAAGAAACATTTACCCAGGACCAACATACAATACTGGTGTGGTCAGGTAATAAGGTGATGTTCACAAAGTATCAGAAATGTCACAGGTTTGTCATATTATTAGTCAGCAGGACAACTTTAAAATAGTATTATTTTTTCTTTACCACCAAATGTGTATTACTATTTTGCAGCTTGGTGGGGATTTTCCATGAAAATAGTGATAGTAAATTCTAACCATAATAATATCATCAACAGTGGAGGGCATCAAGAGTGTCGCTCCAAACAGAACTGAAGGGGCTTTCAACTACATAAGAAAAACAATGCCAAAGAACCAGAGATTTCTGGTACTAACCCAATATTTTGTGCATGGACAGAATTATGGCTCCAACTGCATATGTAACAGAGGATGACCCTGTTGGGCACCAATAGAAGGAGAAGCCCTTGGTCTTTCCAGGTTTGACTCCCAGTTCAAGGGAATGTCAAGGTGCAGTATGGGAGGTTATAGAAGAAGGGGAGAGGGGTCAGTTAGGGCTCATATTGACAGGAGACTGGGAAAGAAAATAACATTTGAAATGTAAATATAGAAATATCCAATTAAATAAGCAATGAATTTTGCCAAAAAATAAAAAAAAAATGGAAAAAGTAAAAGAAACTGCTACCTAATCTCACCTATTGAAATCTAAAGGATTACTGTAAGGGAATGGTAATCAGAGTAATACTAGTGAAAGACAGATGATGAAATCTCAACTAGAAGCACTTCTCTCTTCCAGATATCAGTGTCAGACACAAACTGCAATATAGGTATCCAAACCATGGAGGAGTTTTCTCTGAGCTAGGGACACAATTCCTGTCACTCCCTTTTTCCTTAGGACCTTTTTCTTCTTTTCAAAAAGAGAAAAGTCCATGAGCTCTCAGGAAATCAACTGTGCCCTTCCCAACCCTTGGCTTTGGGAATAAAGAAATTAATGATATAAACTCTCTGACTTCCAGGAACCATAAGAACAGGGAAGTCCAGATGCTTCTGAGAGGCTCACAGCTCTTGATTCCCATATGTGGAAGGGTCAGATCAAGGCTTTCTGTTCAGGGAACACACTAAACACCTACCCAGGATTCACTGAGCTCTCCAGTGGACCATGTATTTCTTCCTTTTTTATACCATGACAGAAGGGCAGCTTCCTTCTCCTCATCTCGGATCCTTTCATCCTCTTTGCTCTCCCTAAAAAATGGCTGTTTACTCTGAATTAAAGGCCAGTTACAAACCCTAGATGTACTGAAGGAATATCTGAGAAGCAGGTGGTGTCACAACAACACTTCTGACCTCACAGAAGGAGCTAGGGCTCTCCAGGTTACAAGAGATTTTTCGGGAAGGACCTAATGATGATGATGTCACTGAGAACCTCCATGTCCTACCTGCTGAACAGCTTTCCTTATATTGACCAGTTTCAAGAGTGCCTTTTCCAGGAGAGTCTCTTGTGACACAGTGGAAACCTTTACATACTCCATCTCTCTAAATCTAGAGAATTGTCTTGTCTTCATTAGTGGTTACATGCTACTACCCAAAGACTATACATGAACTAACCCGGGACTCCAAAATCATTGGTATCACTGAATGCCTAGTAGTGGCACCAGTGGAAGGGGAAGACTTTGGTCCTCCCAAGACTAAACCCCCAGTGAAGGAAAGTAATATGGGGGTGGATCGGGTTAGGAACACCCCTATAGAAGCTGAGTGGGAAGAGCTAGGAAAATGTTAACCTATAACCTAGAAAGGGAATAACATTTGAAATGTAAATAATAAATTTGCAAGTTAATGAAAATAGAAGAAAAAAAACACTCCTTCTGGAAGAGGAGAACATATGATTTTCCGTTAAGGATCAATGGGAAGAATTTTGGACACCTGGACAAATGTTGAAAAACCCTATTGAATATTGGAAACATTTGGTTATTTCCGGAAAGTCCTGGGTGGATAGGAACATCTTGGGGAAAAATGGGAGATCCAAGTTCTCCATGTCTAGATAGGGAATGATGTTGGGAACCTGGAATGTGTGTGAATATTACCTGGCCCAGTTTGTCAGTAGAAGAGTCAGCAGAAGGTGGCCCAGGTACAGTGTGGTTTTCTCTGAAACTTTCACTGTTCTCTCCAGCACTGTGGTTTGTAGATGTTGCAGGCACTCTGGCTACCAACTCGTCAAAGTCCAGATTTTTTCAAACCCAGTAGACATAACCCGCTTTTTTTTTTCATCTTCCCAAGAATGGGCACTAAAGATGAGGCCACTCTTTTTTCTAGTAGCAGGATGTAAAGCAGATCTTCTGGTATCCCTGGTCAGTGTGTTACTCAGTGATCTGCTATCCTTGGTCAGTGGATTACTCATGCCCCAAGGAACCCTCAGAGGAAGTGGAACTGTCCATTTCTTGTTCTCAGTCAGTTACCTCTTGGGGTCTAGGGCCCTCTTACTGACTGAAGCCTTTATATGATCTTTGAGTTTCTGTAGGTTTTCTGTAACACGAGCATCAGGTTTTTTGAATCTCTGGTCTTCATAGGGTTTTGGGCATCTGAACTTGTCCCGAGTCCATGTAAGTAGTCCTGGAGGTGCAAACTTGCTCGGGTCTCTGCTCTTCAAGTGCTTCCCCCATTGAGGAATGATGTTGTAATCTGGTTCGGGGACACTGAAGGCGGTCTCAGGTGACGTAGGCTGGGAACCCTTCAAGTGCTTCCCCCATTGGAGTCCGGTGTTATAATCTGCTTGGGGGGACACTGAAGGGGCTTCCAGGCTGTGGAGGCTGGGAAATCGGCAGTGCATGGTCAGAGGGTAAAGTCCCGGATGAGGCTCGCTGGCCTCTCTCCACACATCTGGCTGTTTAGTCGTTAAGAAAATTGAACAAGAAATCGTGAATGGGCTACTACCACGTAAGGGGCAGTGAATGTACTTGCCCAGAGGTGAGTCTTGGTGAACATCAGTTGAGCTGTATCCTTTGAGTATGTGTCTCTCTCCTGAGAACTGTGGACAAGTCCAGAAAGAAAAGCAGGGGAATCTCGAGTGAACCTTGATCTCAGGAAACAAAGTTGGATAGGGGCTGTCCTCGAGTTAGCACGGGGCAGTAGCGAGGTCTGCACGGACCAGTTGCGAGGTCTGCACCGGGCACTTGCGAAGTCTCCACGGGGAAGTCGCAAGGTCTGCATGGGGCAGTTGCGAGGTTTCCAAGGGGCAGTCTCGATGTCTGCACGGGGTAGTGACAAGGTCTGCTGGGGCAGTCACGAGGTCTGCGTGGGGCAATAGCGAGGTCTGCACGTTGCAGTCGCGAGGTCTGCACGGACTAGTCAGGAGCTGCCTCACTTGTCAGTATTTGTAGTAGCGGCGCAATCATCCAAGCTTTCTGATTGAGGAGGAACCCTATCGACTCTCTTCCTTTGAGTCCAGAGTGCTATCTGCTCTCTGTCAGGGGCCGAGATAAGGGATTCTGGAAGGAGCAACATGAATGGAAAGGGAAAGGGGTGCTTAGGACATTGTGCGGTCAAGCGAATATTACAACAGGATAAATCGCTCTAACTGGAGGCCATCAGTGGTGCAGTGATGTGTCTTGGAACATCATAAGCAAATGGGAAAGGCTGATCCAGACCCTTGCTCCTCAGAGACTGCAGGGACTAGAAAATCACTGGTTGACTGTGTTACGGAATGAACATGTGAGGATGTGAATAGAGCATAGAATGCATGGGATTGATATTAGAATTCCATGTGACTTCCAGGTGTTACTGTGATGCTTCTGCCTAGATGTATCACTATTTTTTCTTGTCCTAAAGCTCTTAATATTCTTTCCAATATGATAGTTTTGAAATATTGAGTATGCTACACAATGGAATGTATTTTTTCTAGTCACATGTATTGAAATTCTAAATGCCTCTTGATATCTTACGCAGTTGCCTGGCTAGAAATCCTGGGATGCTTTCAATACTGGTAAGCTGATTGAATACAACTGTTTACATTACAAACTTTTCTTTTAAATAATTCTTTTGGTGATCCCCAATTAGATTGTGCAAATGCCTCCCGCCTTTTACAGACATATCTACAATCACCCTTGCTTGGAGAAAGGAGTTAAGTGTCATGCCTTCTTTGAATGAAGAGAAAGATCTAAGGCTACACTCCTCAGAGAAACAAGCAATCAGGAACTGTAGGAAGAAATATGCATCTAGGGAACAATAAGTGTTCCAAGCTAACCTGAGCAGTAAAATAATGTATGGAAAATACCACTCTTAATTATTATTATTATTATTATTATTATTATTATTATTATTATTAACCATTGTATTTGTTTTCATTTCAAATATTAACCCGTTTCCAGATCCTGTTAATAAACTCCATCCACCACATAATCCTCCTCTTTGTTTCTAAGAGGGTGCCTCCCCAACTCTCCCAATCATTCTTGCCTCACCCATCTAGAATCACTGTTCTCTGAATTGCTCTTCTCTAGGACATCAAGCATCTAAAGGACCAAGTGCTTCCCTTTCCACTGATGTGAGTTGAGGCTGTTCTCTGCTACATATGTAGGGTACCAGACAATGTATATTCTATAGTTGGTGGTTAGGGCCAGGGGTACTCTGAGGGGTCTGGTTAATTGAAATCATTGTTCTACCTCTAATTACAATCCCCTTCAGATTCTAAATCCCTTCCCCTACTTCGTCCATTGGGATCTCTAGGTTCAGTTCAATGGTTGGCTTTCCTGGCAAAGCCTCTCAGAGAACAGGCATATCAGACTCCTGTTTGCAAGCACATCTCAGCAACAGCAACAGTGTCCGGTTTGGTGTCTGCAGATCTCTGGAAGGCCTTTCCTCCAGCCTCTGCTCCATTTTTGCCCCTGCCTTTTCATTAGACAGGGATAACTCTGCTTTAATAAGAGCTGGGTGACTGGTCCCATCCTTGCACTGGGGGCTATGTCTATCTACTGCAGGTGGTTTCTTCAGGTTCAATATCACTGTTGTGTATGTTGGCTAATGTCATCACTGTTGGGTCCGGGGAACCTGTCGCATCCCTAGTACCTGGGACATTCTAGAGAGTACCCCTTTACCAGTGAGTACATGCTATGTGCCTTTATTTGTGATTGGGTTACTTCACTCAGGATGATATTTTCTGATTTCATCCTTTTGCCTATGAATTTCATGAAGTCATTCCATTTAACAGCTGAGTATCAAACCATTGTGTAAATGTACCACATTATATGAATCTGTTTCTATTTTGAGGGACATCTGGGTTCTTTCCAGCTTCTCTCTTTTATAAATAAGACTGCTATGACCATAGTGGAGCACGTGTCCTTGTTGTAGGTGGGAGCAAGTTTTGGGTATGTGCCATCGAATGGTACAGCTGGGTCCTCAGGTAGTAAATACTATGTTCAATTCTCTGCAGAACCTCCAGCCTGGTTTCCAGAGTGGTTTTAAGAGCTTGCACTATCAACAGTGACAGAGTGTTCCTTTCTCTCCACACCATTGCCAGAGTCTGTTGTCAACTGATTTTTTATCTTAGCCATTCTGACTGGTATGAGGTAGAATCTAAGGATTGTTTTAAATTGCTTTTCCCCAACGACTAAGGATGTTGAATATTAGTTTAGGTGCTTCTCAGCTGTTCAATATTCATCAGTTGAGAATTTTTGTTTAGAACTGTAGCCCACTATTAAATAGTGTTATTTGATTCTCTGGAGTAAATCTTCTCCTTGAGTTTTTTGTAAATATTGGATATTGGCTCTCTATCAGATGTAGGATTGGTAAAATCTTTTTCCAATCTGTATGTTGCTGTATGAAACTAAATACAGTGGTCTTTGCTTTACACTAACTTTGAAATTTTATGAAGTTCTATTTGTCGATTCTTGATCTTAGAGCAAAAGTAATTGGTGTTCTATTCAGGAAATTTTCCCCAGTACCAATGTGTTCAAGGTTTTCCCTGCTTTTTCTTTAATTAGTTTCAGTTTCTCTGGTTTTATTTGGAGGTCTTTAATCCACTTTTACTTGAGCTGTGTACAAGGAGATAGGAATGTATTGATTTGCATTCTCCTACATTCTGTCCTTCAGTTGAAACAGCACAATTTTTATCCACTGAATGATTTTAGATCCTTTGTCAATAATGAAGTGGCCATAGTTGTGCGGGTTCTTTTCTGCATCTTCAATTCTATTCCATTGATCTACCTGCCTGTCTCAATACCAATAAAATACAATTTTTCATCACGATTGCTCTGTAATACAACTTGAGCTCAGGGATGGTGATTTCTCCAAAATGCTTTTTTTTCAGAATAATTTTCTCTATCCTGTGATTTATTTTATTGCAAATAAATTTGAAAACTTTCACTTTTATGTTTGTGAAGAATTGATTTGGAATATTGATGGGGAATCCATTCAATCTATAGGTTGCTTTTGGTAAAATGGCCATTTTTACAATATTAATCCTGCCAATACACGAACATGGGAGTTCTTTCTAATTTCTGAGATCTTCAATTTCTTTCTTCAGAGACTTGTTTTCTTGTCATATATATCTTTCACTTGCTTGGTTAGAGTGAATCTGAGTTATTTTATAAGCTTCTTTATTATTGTCAAGGGTGTCATTTCCGTAATTTCTATCTCAGCCTATTTCTCTTTTGAGTAGAGGAAAGCTACTTATTTGTTTGAATCAATATTATATTCTGTCACTCTGCCAAAGTTGTTTATCAGGCTTAGAAGTTCACTTGTGGAATTTGTGGGGTCACTTAAATATACTACCACATAATCTGCATATAGTGACATTTTGAATACTTCCTTTGCAATATTTATCTCTTTACCTCCATTTGTTGTCTAATTACTCTGGCTAGGACTTCAAATACTATATTGAAAAGGTAGGGAGAGAGTGTGTGTCCTTGTCTAGTTTCTGATTTCAGTGGGATTGTGTTAAGTTTCTCTCCATTTAGTTTGATGTTAGCTACTGGTTTCCTGTATATTGCTTTTACTGTTCTTCAGTATGGTACTTGAATTTCTGATATTTCCAAGAGTTTAACCATGAAGGGTTAGGTTCTATAAAATGTTTTCTCAGCATCTAATGAGATGATTGCTTGTTTTTTTTTTTCATTGATTTGTTTTTGTAGTGGATTAGACTGATTGGTTATTAGGTTCTGTATATTAATCCATTCCTGTATCTTTGGGATGAAGCATACTTGATCATGATGGATCATTGTTTTGATGTGTTCTTGGAATTTGCATGCAAAACATTTACTGAGAATTTTTGCAGGGAAATTCATGAAAAAAATGATCTGAAATTCTCTTTCTTTGTTGGGTCTTTGTTTGCTTTACTTATAAGCATAACTGTGGCGTCAGAGAAGGAATTGTGTAGTGTTCCTTCTATTTCTAATTTGTGGAATAGTTTGGAGAATATTGGTATTAGGTATTTTATGAATGTCTGAGAGAATCTGTACTAAACCTTCCTGGTCCAGGGATCTTTCTGTTGGGAGACAATTAACGACTGCTTCTACTACTTTACGAGTTATGGGAGTATTTAGATGGTTTATCTGATCGTGATTCAACTTTGGTACCTTGTATCTGTCTAGAAAATTATCCATTTAATCCTTACTTTCCAGTTCTATTAAGTATAGGCTTTTATAGTAGGTTCTGATAATTTTTTGAGTTTTCTCATTTTCTATGGTTATATCTCTATTTCACTTATGATTTTGTTATTTTTAATTTGAATACTAAGGATTTACCTGTCTTTTGGATTTTTTTAAAGAACCAGCTCCTGGTTTTCTTGATTCTTTATATAATTCCTTTTGTTTCTACTTGGTTGATTTCAGTCCGGAGTTTGAATATTTCCTATTGTCTAGTCCTCTTGGTGTATTTGTATTTTATTAGTTCTGAGATTTCAAGTGTTCTGTCAAACTGCTAGTGTATCATAGCTCCTGTTTCTTTGTTGAGGGTCTCAAAGCTATCAGTTTTTCTCTTAGCATTGCTTTTTTGTATTCTCAAGTTAGGCCTTCATTTTCATTAAATTCAAGAATGTCTTTAATTTTTTTTTCTTTATTTCTATTTGAATAACTTCTCCTCGAGTAAATCATTCCTCAGCTACCATGTATAAGTCGGTCTTTGGTTGTTCTTGTTGTTACTGTAGACAATTTTTAGTCTGTAATGATCTTGTAGGATGCATGGAATTAATTCAATCTTCTTGTATCTGTTGAGGCATGTTTCGTGATGGATGTTATTGTCAGTTTTGGAGAAGGTACCATGTGGGACTGAGAAGAAAGTGTCAGGAGCCATAAGAGGACAAGCTAATAACTAGCAGGTGGTCATCCTCAGATGGACAGCCTTGGATTATTTTATAGTCCACAACTTGTTTGCCCTTATTAAGCAAGGCTGTAAGGGATAAATTTTGGGAAATTTTCCTGCTATTGAAATGCTATTACTGTTGTTATTATTAGAAATATATAACAATTATTGAGTAAGAGCACACCCCTTTGGAGGAGATCTCTGCAGAGCTACGAAGTTGTACTGTCCTGTAGTGATGCTATACAGACAAATAGATGAATTCTTTACCCTTAATAATGATCCTACAATAATTTTTAATATTATATCAATGGTTATTAAGCTCTTTTATAGTGGGACTGCTAGAAGTCTCTTTTTATAGTCAAAATTGCAGTGAGAACTCTGCCAGTCTACCAGGTGTCACCAGTTAATTCTTCTGAGATAGTAAACAGACTTTCTCCTATTCAGAACCCATTAACAAGGTTGTAAAACAGTTATCAAGAGTCATAAAAGAGAAGAAATGATTTGTTACAGGTGCAAGGACAGATGATAAGATATTGACTGGGTTTATCTGTAAATAACTTCTCTATCAACTATGGTTTTAGACCTTCAGTGAACCTGTAGAGCTGACACTGGTGATGAATGTTTAGCCTGATAATTACTCCTGATAAATATTCATGTAAAAATTCTCGGTTGTAAATTGTATTTCAATTTATGCTTTGATCTTTCATATGAACTAGAGATGAACTTTGTAACATGTGATCATGTATTCTGAAATATGTTTAAATGCTGAGTAGAAAGAAATAAACACAAAGAAGGACTGAGAGAGAAGGACTGAACTGGAAGGACAGAGACAGATGGACTGAGCTTGAGTGGGGCCGAGCTGAAAAGTCAGCTTTGAGCTAAGGAGAACGGAGCTTAGTAGAACAGAGCCAAAAATATCTGGGCTGAGAAGAAATGTAGAGAGGTATAATGTAGATACTATAAGTAACATAAGAGGGCAATCTGCAGAATGCAGAGGAGATGAGGAAAACAGAAGAAGCTGGAAAGAGCGGAAGGTGCAGTCTGGTTTCTCCTTACCATGGGACAGAACAGGTCATTTCTTAATAGCAATGCAGGCTTACTCTTATCAAAAGGAACAAGGCTTTTCTCTTACACACTTGGGTTTAATTCACTTAGCATTAAAAGGGTCGAAGTGATTTTTTTCTTTATGTAATAAAGATTGGAGCTCATCTTTCTGCACTGGTGCTTGGTCATTTGCTCCCTATGCTTATGTAAGTAAGAATATCTGTGTAAGTATGTAATTACAAGAATGTATGGATGTTTGTGTGTGTAAGAGTGTAATTGTGAGAATGCGTGTAAGTTAGGCGCAGGTGATTTTGAATGGAAATATATAAATTCACGTTTATGGAATCCAGTTTTAAAATTACATGTTTATGCATATTTGGGTATGTAAAATACTGACATCATTTGTGATTCAAATATACTAACAATTTGATTATACTTACCTTCATTAATATTTAAACTACTCCTTGAAGATATTTTAATGGATAATATCAAAATATGTTTATAGGAATGGTACATTAAATACTTCTGTTAATAGTCAAAATAAGGAAATGCTTCTGATATTTATGCATTTTATTATTTGATTATGGAAGAAACTGAATGATCTTAGATTTTGTAATAATGTTTAAAAATTATTTGTTCTTAATGTTTGTTGACAGAAGGAAGTTATCAACGAATACATATATACAATGTGCCACACATTACAAAAGCAATGTGCCACAACTTTCTAACATAAATAGAGCAAATTAAATATATAACTTATGAACTAAAGGTGAGCAATCATGTGCAAAAGCAAGATATATCATTGAGTCTACCTACATTTGGAGTTAAGAGATGATTCATGCTTCCGTGTATTTCTTTCTAGACATCTAAAGAGATAAAATTAGTGTGGAAATAGCTAAAACTGCAATTAGTATGCTTCATGTAGTATACATATTTAAACATTGCTTTTGAAAAATTATACAGTACATACTTTCAAGGTTATATATACAGCATAAACAAAATTCACTGTGTCCATAAATTATCAATAACACTCAAGCAACTTTCTCTTGTCATATTATATTTGAATTATCAAATATACATATGTAGGTATTTATCCACACACAGGCACACTCACACACACACACAAAACCACACAATACTTCTAACAATTTAAAACAGTTTTGTAAATAATAAAGTCATTCAGACAAAATTAATGAAAAGGGATGAACTAAATTTACAGTAAATTGTCCTCCCAAAAGTATACTTTCTAGCATATAAAATTATTGCCTCATGATTTTAAGAAAAATAAGTATGGGGCCAATAAACTTAATCAGATCCCAGTTGGACTTAGCATTCAGGATTAGAGTAGAAATTGAAATGTAGTGAGAAAAATATTAAATAACAGGCTTCAGCTCTACTTTTTCAATTATACAAAAAAATCTGAGAAACAGTGAAATGACACAACATGTAAAATTGCTTTCTATTAAGAACTGATATCTAAGTTTAGTATTAATAGTCTATATAATAAACAGAGAGAACTAAATCTCACAAGTTGTTTCCTGGCTTAAATACAATTTTCTTGGCTTGTGAATATATCCAGAACCAATCAAAACAATGAAAATGGATAGACGCTGTGTTACAACAAGTAAGAGATATTTTGTTTATTTGTTAGGCATGAATTTATTTTTGTAGCATTTCTTCCCAGGTTTCTGTTGGGTATTTTATAAATCCTCACTTTGGTGTGGTCGATGGTTAAATTTAACTGAATATGGCTGAATATGACAATATGATAGAAATGGATCCTTGGGGCAGAGAATACCTTTGGGTTCAACCTGGTTATAATGAAATGGTGGTCACAGTGTACAAAACCAAACACAAGATAAGGAACTGTGGCTTCAGATACAGGGCTCCTTATGAGATTTCTCTTTGTAATGTTGGAAGAATTCTTCCATGATATCATGAGATTGTGCAGTGAGACGGCCTTTTCTTTATTCCTGTAATGAAAGCAAATACTTGTTATTTTCAGTTCCCTCAGAGAGCTTGCTAGGTTACTAGACCAATCAGGAACTCGGGATGAGGGATTTAGGTGTGCAAAATATGATGTTGGTATTTGATTTCTTCTAGATATTTCTAGGGAAGTGACTTCATATGATTTGGAATATAATCAAATAAGACCTTGTTAAAGATGAAGAAAGCACTGGGTGTGCTGACACAGGCCTTTTATCTTAGCACTGGGTAAGAAGAGGAAGGCAGTAGAACTCTAAGTTCAAGGCCAGCTTGGTCTACAGAGAAACGGAAAGATATGGTTCTAGTACTGCCAGGGATATAAAAGAAACACTGTCTCGAAAAAAGTTCAGTTACAACTTCTGTAGTATACAAAGAAAAAAAACTCATTTTATTTTAGTAAGATGTTAATAATTTTATCTTGAGTCTAATGCAATATTTTAGCTTTAAAATAATGTGAAGGCACTTAAAATGTATGAAAAGATGTTTTCCATCACTATTCTCCTTAAACTACAAGCTGAAATTTTATTAAATAAACCTATGTAAATACAGTTTGAAAGTTTTTCTGTGATTAGCTAAAGGGATTTCACATTGTTAATTTAGAATGGTGGATTTCAGGTCAATCTTGAAAGGTAATGACTAAGGTATAGATGTATATTAAGCATACAAAATCTAATCTAAAATGTTGCACAATAAAAAATGAGAACCTTTAATTGGTTTTCCTCTAAAGTATACAGCTTCTTTTTATTGAAGTCCAGATCTGATGATTTGAACAAATTTTGTGAGAAATACAACCTCCTCTGAGAAGATAAGAAACAGAAAGATAAGGAAAAAAGTCTGCTAAGGGACAACGGACTGGGAGAGAGTATTCTATGGAATATATAGGACAATAAATTTTACCCCTCTGGTATTGGTTAGCTGGGGATTTCATTATGCATATCTGTGTACCTAGAAAAAAATTTTTTTTCATCTTAAGAGACCCTGGTTTCTGACCTCTGAGGTAGCAATGAATATCGTAGTAAGAGCACCATTGGAAGGGGAAGCCCTGGGTCCTGCTAAGACTGAACCCCCCAGGGAACTAGATTTTTGGGGGGAGGGCGGCAATGGGGGGAGGATGGGGAGGGGAACACCCATAACAAAGGGGAGCGGGAGGGATTAGGGGGGTGTTTTCCCGTAAAGCGGGAAAGGGAATGACACTTGAAATGTAAATAAGAAATACTCAAGTTGATAAAAAAAAAAAAATTATGGTTGCTCTGAAACCTCTGTCCTTTGTATTAAGGTCTTAGCATGTTTACATGATAGTTTTGAAATATTAGTGTTATTATCAAAAGCCGTACTTTGTACATACTTTTTAAGCCGCAAAATAGATTCATGTCTGCTTGGGTTTATGAAGAAAGTTACAATGATAATATGATTATATATTTCTCATATATACATACTCTTCATGTACCATGTGTGTGAAGAAACCTTTGCAAATAGGAATGCATAGTAACCATCTGGCTAGAGTTTCAGGATTTTATTGTATCTTGTTTGACATGTGAATTTCTATTAAAATGCTAACTCCTTCTAAGTCTCTTAATTTAACTGGAGAGGTATTCAATAACACCTAAACTGCTCTTCATTCATATAACAGGTCTTTGGTTGTGTTACTGAATTTTATTCCAGTAACTTCTTCATGAGCTTTATTTTGAAAGTAAATTAAATATATATATATATATATATATATATATATATATTATAAAAAGATTAATTTTTAGTGGAAATATCACTTAGTGATTGTCAATTTCACAAACATTCTCTAAATTATTAAATATTTTCCATTATTAATTAGTATACAGTATTATGAATACAATAACATTTATGAAAATACACATCTCTAATTACTATAAACACAAATATGTTATTATTTTATCTTTGAAAAAATTTTTCTTGGTTTGTAAGTAATAAATCTTGACTTCTGTATCTGAGCTTTCTCATCATTATTCCTAAGGAAATCTATTGCTTTTTTATTGAGAATAGTAAGGAATGTTCATTGATAGGTAGAAAGGAAAGACTAACACAATATACACAATGGTATTTCATTCACCCCTTGGAAAACGAAACTATGATGTTTTCAGGAAAATAGATGAAACTAGAAAATATTCCGAGTAAGGTAACAAAGATTCAGAAAGGGAAATACGATGTGTTCTTTCTCATGTAGATAATAGAATCTCATTTTCATATACTTGTATTTATGTGAAGCTGTGAGTGGTTTGAGTTCATTAAACTGGAATGTGTCTCATGAATTAGAAAGTAGTGTTTTAAACAGTATAGGTTGGCAGTTATTGAACATGTGGGGTATGAATGTAGAAGTAAGAATAACACAGACAGAATAGTGCAAGTTTTAGGGACATAGTGGTGGTGGGGAAAAAGTACTGAGGAAAGAAGGATGAAGTTGAATGTTTACAAACATGACATAAGGCAACCAGTTACTTTATAGGTTAGGTTAAAATAAATATTAAAATTTAAAATTAATACCTTAATATTTAATGTAATATACATCATGTTTGAGGAAAAATGCCAGAAAGTGATATGAAAATGAAAACAATATATTTAACTTATTTAATCTTAGTCATACTATCCATAATTATTTGGTAGAAACATCACTTGCCTGCCAAGTTTTGGTATCATTTAAAAAATCACCTGTAAGATAATAATTACTTATGGTAGTAGAGTATTATTATAAGAGTATCAACTGGTAAAATTTGTGATTTGATCTATGTTTTAAGTTGCCTTTTGCTTAATTTTTGCCCTTCCTGACATTCACTCATACTGAACTATAAATTTCAATGTCGAATACTACTATAAAAATATAATTCTTCAGGGTTGTTGAAATTGCTCAATTACAAGTTAATATTATCCATAAACTATAGGATACGCTCCACAAAGCTCATAGATCCAAAGAAGATAAACAAGAAGAAAGGCCCAAGTGCAGATGCTTGACTCTCACTTAGAATGGGGAATAAAATAGTCTTGGAGGCAGAATGAGGGAAGGAAATGGATGGGAGAAGGAAGGGAGTGGAGATTGGATTACGTGTGGGAAGGGACAGAAGATATGGCGATATAGGCAAGAGAAGTAATGGAAATCTTGAACTTATGGAGATGAGGAGTTAGGGGAAATCTCCAGGAAGAGAAAGAGACCTAGGATAAGGAACGTACCAATGAATCAATGGGGTGACCTAAGATGTCACTTACATTGGTGATATGGAACATGAATAGGCCAACTCCTTTAGTCAGGAAGGACCAACAGTGGAGGGATAAAGAAACAAGTACACTCACAAAACTTTCTACAGACATTTTGTCAAGTCTAAAAGAAAATCAGGGACTGAGTGAATTGCCAGTGCAAATAGGGACCCATCCCATGGGAAAGCACCAGGCAGACAACAGTGTCAATGAACCTAGACCACTGAGAGCTCTTAGAGACTGAGACCCCAACCGAAAATCATGCACAGGCTGGACCTAAGCCCTAGTGCATATGGAGCTGACATGTAGATCAATCTTCATGTGGGTTCCACAAAAACTTGAGTGGGGGATGTCCTGTTGTAGTCAAGTTGTAGCCTGACTGAGGAATCTGTTCCCAAACAAAGTTAGCTTATCTGACTGCAGTTGGAGAGGATGTGCCTAATCCTGAAGAGACTTGATATTTCAGAGTTTGAGCAACCTAGGCATGTCATCATCTTAGGAGAGAAGATGATTGTGTCAGAGACTCTGGGAGGAAGGGGCAATAGAGAGGGCAAAGTTAGGCATGTAAATTAAGAAACATAATTACTAAATTTGCTATTTCTTTTACAGTAATCTCCTAGATTACAGTCTCACTCTAAATTATTACTGTGCTCTTAAATCCAATCTCTACTGGTGGACTTCTATTTGGATAGTTCATAAATAAGTGGTTGGGAATGCAATTTTCTTCAGAAATCAGGCATAGATGTATCATACACTAGGACAGCAGGCAATTGAAATATGACTGAGTGTTGAGGATTGATCTATATTAGGGAACATAAAAGTAAATTCCCGTTTAATAACATGCTTTTTGTCATGAACAAATACAGGAACAGAGGATTCCATATATTTAACATATAACATAGTTTTGGTCATACATTTTCCTCTCCTTCAATTTCCCATAAATATTCCTAATATATATATATATATATGTATATGTATATATATATATATATATATATATATATATATATATATATATGAACAGCACTTGAAACTACTTAGCAGAAGAATCAGTGCAATGATGGTGCAATTTACCTCATGATAAAAGAATGTTTTTTTCCAAATCTTTATCGGACATAGCGATCATATCCATAACATAAGACCCAATATGTCTTATTCTCCAGAAATATGTTACACATTTGAATAAATGGTTAAAATAATTTCACAATAATTATCAAAAAGTACATGAAAAATACTAAACACACAAATCATTGGTGAAGTTTAAACACAAATGACAATACTTATACTGTGTCGCTGGAAAAAAGAAACTTAGTATACAGTTTCTTGGACTAAATTTTAATATAGCTATTATAGAAATCAATATAAAAATTAAAACCTGAAATCACTTGTGATTCAATAGTACCACTGATGAAATATGTACCTGAAGGAATCTATGTGTATATTCCTGTGATACCTTCATTAAATGAATTATCTTCTAAGTTTTCACAATATCCATGTTACAAAATGGGATGAATAACATATACTGACACTAGATCTTTACTTAAGCATGAAAAGAGCAAAATTTCAACATTGTCATGTATATTGATAAAGCTAGTTATCATTGTCCCGATTGAAAAAACAGAATTATGAAGACAAATATCTAAATCTTATGAAAATAGGAGACTACTATTTGTTTGATTTTAAGCCTCTTCTATAGAAGGAAAGTCAGATGTCATAGTATAAACACGGTCAAATTTTCCCATTGCTCCGATGGCCAGAGAGAAGATCCTACTATTCCTGTTTTGCTAAATAGCCATGTTGTCAAACTGCCTTCCAATTCTTACTGTTTCTGTCCATAGATTACAGCTTACATGAGCTGTGGTCAGACAAATGTATAGGTGTACTGTGCAGCAATTACTGCAGATACGGGTACAAGTGCTAAGACCGTTAGAAGAAGAATGCTGAGCATAAGGCTGGGGAAACATTGAAGAAAAAGAGATGGAAGAACGGGAGGAGAGAGAGAAAGCAATCTGGACATGACACAGTAATTGGACCTATGGCCTCAGTGCATCTACACTTGTATGCACAAGTCCTGCACATGATTAAGACAACAAGATTAGGGAACATGTCAGTAGGCAGTACTCAGTGAACCAATGGATTAGAAAGAAAAGATTAATGGAAAATATAAAGAACATGAAACTGGAAAGAGAATGTATTTGGAAAGAGTAGAACCAAGCTAAGGATATGTGTGATCAAGGTACATTGTATATATGTATGAAGAATAAATAAAATAAAATAAAAATTCTAAAATAAAAAAATTCTGAAAATCTATTAAGATTTTTTGTATCCTCTGCAAGTCACTTTTTACCCCTAAAAATAGAATAGAGTATCCTAACTTTTGCTTAGTTGTAGGAAAGTCAATGAAAAAGGTAGTTACACTAGTTCAGTGCATGGTGTCTTCATTATGGAAATATCCAACTGAGGGTCATTAATATGTACAGTTCAATTTTATCACCTGTACAAATAAAATAAAATTAAACAGTGTTTAATGATCCACCAAAACCAAACTGCACACTAGAGAGGTAAATACAGCTTGAAAAATGTCCTCTTCTTAACCTCAATCATTTTAATCTTTGAAACTCTGAATACATGTGAATAAAAAAGGTCTAACCTGATACACAACATATAGGATGGCGTCTTTGTGACTTATATGGCAAGACATTCAGGGTTGTACATTGCCTTCATTATGTCATTCATTTTAAATATCCTAGGACACCAAGATCTAAAATCCATGGGCTTTGGTCCTGACAGCCATGGATTGCACTCTGTCCATGATAACTTTATGTATATTAGTTAAACACTGAAAGTCAGTTTGCTGCCTTACAAAATTGAACTGATTCATTGCTATGGTTATGATAATGATTTCTTGTAGAATAATTATAAATTCCTCATGACAAAACTTGCTTTCTCTTCTGGTGGTTTGTCGACTATTGATGAGCTTAAACCTCTTCCTTCTCAACATAGAACTTACTATAGATTATTTTTTACTGTCGATCTTATATACACTAAAGATAGGAAAAACACTGAAAATAGGATGGACTTTGTTTTCTGTACCAAAAGTTCTTTTTTGATTTCTTCTTCATCAAATTCATCACCACCACCACCACCACCATCATCATCATCTAATTTACATGAAACTGATTTTGAAATTTTGTTATGCCAACAATGAAATGAGTATTCTGCTTGAAGCAGAGATATTGATGAACACTAACTCCTGTGCAGTCATTTTAGTGTTATAAAGACATTGCCAAAATTGCTTCAGATGATTGATTGAAATGTTAGCGCTCTTTACAACAGGTTTTGAGAGTCCCTTACTGAAAGAATGGTCTTTTACAGCAAGACCTTTATTAACAGACTTTGATTTATCCCACGTACCAACGAAGTGAAATTGTCCCAGAAATAAAATAATGCCTCTCCAGAAACAGCTTTTATCCAATGATACACATCTACTTCTATTTCTTAATTGCCATGTTGACATGGGCTTAGGATACAATATATTGGGTTGGGGATTTAGCTCAGTGGTAGAGTGCTTGCCTAGCAAGCACAAGGCTCTGGGTTCGGTTCCCAACTCCCAAAAAAAAAAAAAAAAAAAAAAAAACAGAAACACGTCTATCTGCAGCATGGTCTTTATACTGAAAGGATACAATATATTCTGATTTATTAATGGCATTTTAGTATCATTTGGTTAATTGTTAAAATTTCAAAGGAACATACCTATTCCATGATTATATCCCATACAACTTTTAATTTGATCTTGAAGTGTTTCATGAAAACTGAAGTATCAAAAATGTATATCTTCCCATTGAAAATTTGTAACATGCATCATGTGAAATACCCAGTGTACCTCAATGATTGATGTCTCTGAAAGCATTTAAAGACTCTCCTACTGCATTACTTTAAGCGTGCAGAAACTTAACCCACATAGTTGCAGTTCCAGATTGGCTGTAAACAAATCACTCTCTGAGAGTTGGAAAGTGATTAAAACTTTTGATATGAAACTAGTTAGGACTTTGAGAAAAGGGAAAGGACAGGCCATAGAAAGTATGTTTTTAAAATTCTTTTCTTTAAATTAGACTTTTTTATGCAATATATTTTATTACGGTTCTTCTTCCCTCTATTTCTCCCCCTTCTTCTATACCTCTCCTGTCACCTGTATCTACATTCTTTCTGACTCTCAGTAGAAAACTAAAAATCATCCAAGGGTCAAAATTAAAGTAAATGTTAATGAACTGGAGTAGAACAAAACAAGCAGATAGCAAAGAGCCAATAAAAGGCAAAAGAATCAGGTACAGACACAGGGACCCAGGCTTCCATTAACATACTAGAGAACTCTTAGGAAACATAAAACCAGGAAACAATATATACAAAATCAAACAGAGTAACCATTAATAGATGATTAAACAAATTAAAAAAGGAAAAGAAATTGTGAAGGAAATGTCCTAACGGATTATGAGACGATTCTCCAAAGATAATTTTGAGTACCCTTAGTGCTTTTTATGCAGTCTACCCTTAAAATTGAATTGTGTACCCAGTGAGAGTCCCTTCGAGAAAAGTAAGTTTTTATTTTCAAATGAATACCCATTGGAGATAACTTCCAGTTTAGAGATAAGGTGATGTTCAGGGCTTGGCTTCTTTCATGGGCTAATTAATAGGTAACGAGATCTGAGAGGTGTTGTCTTCTGAGCATTCAGTTTTGAGACTCAGGAAGTCGCAATAGTCACATCTATCTGAACAGGCCCTAAATTATATTGACCCTGCATATTCACAGTAACTAAGGACAGTGCTGGACAATAAAAGATGATGTAGCCACTGGTGTCTTACTAGTGTTTAAATGTTTAGCATCATGCCCTTGTTCACCAAAAAGGCTCAGGTTATACCCAGGGGGTCATGAAGCAAAATATAAAGATATCCACGCGATATCAGGGTTTAGTCCAAAGAGGTTATGTTGGTTGGGGAGGATGAGGTTTAGAGTGTAGAGGGCTTCCATACATGTGTTATGCATGTATGGAATTATCAAAGAATAAATTGCTTTCTTGAAACTTCTAAATGTAACCACCAAGAATATTTGGAAGATATTCTTTCAATTCTGCTCTATTTGTTTTAAAAATTGGGTCTCATTGTGTAGCTCAAATTACCACAGAACTGCTAGTTTTCATCCTCCTTCATCCCCTACACTTGTAGCAGGTTTACTCAACATTGCCAAAATTATAGAATATGTGTAAATCTTCTGTTGTTGAAGTTTGATTACATAATGCATTATTCTGTCATTTGTTTTTCAGTTAACAATATATCTTTAATACATGTGCATGCGGAATTTCATCATGGAATATATTGCATTTCATAAATGGTAGTATACTCATTTCTTTAAATAATAATCTAGTTGTGCCGTTCAGATTATTTTCATTTTCATTAAATAAAGTTTGCTACAGAAAATCAGCATGGACACTGACTCAGGCACTGTACTCAATGGTGATTATTAACATTTTATTTTGTGTAAATTACAAAACACATTGTTGGAATGATGTCAAGGCTGTTAAGTAATGTAATACTTGTATAAATACTGCCAAATTTCCATCTCAGAAGACTCTAATAATATATATTGCTAACAATTTTATATGAGAACTCATACTATACCATTCAAAATTAAATGGTAGACATATTTTAAAAAGGTATCAGTCTCTGCTTCTGTCAGTTCTTTAATTAGGGGAAGGATTGAAGAAGTTGAAGAAGAGGCCAACCTCTATAGGAAGACAAGCAGTCACAACTACTCTGGAATGCTAAGATCTCCCAGACTCTGAGCCACCAATCAGGCAGGACAAAAAAGGTGATCTGAGGCCCTGACACATGTATAGCAGAGGACTGCCTGGTCTGGCCTAATCCTTGAGAGACTTGAGGCCCCAGGGTTTATGGTGCCTGGCAAGGTATGGGGAGCATCCTCTTTGAGTCAGGGAGGAAGACGTGGAATGGGATGAGGAACTGTGGGAGGGAAAAGGCACAATGGCAGGAATGTAAATAAATAAATTAATTTTTAAAATAGTTTCACTCATAAATTCAAATGCTAGTTTCTTTTTAACATATACATTGCAATTCAATCGTGAAATTTAGTGTTTTTGCTTAGTGAACGGTGTAAGCATTAATCCTTAATTTACTCTTCATACTATTTGCGATTTTCTCTATTCTTATTACTTTACATCAATTGTGTTTGGATATGTAGTATGCTTAGTATTCATAATATGTGCAGAAAATACATTCATGATTTTTTATTTTAATGATCTGTTATGTGTGAACGTCTATGTATAGATTTGTGCACATGAACACAGGCACTTGGGGAGACCAGGAGATGTCAGATCCCCTGTAGCTGCTTTTACAGCTGGTTGCAAGTGGCTTCATAGGTCTTGGAAACTGAACGTGTTTGCTCTAAATAGTAGTAAGTGCTCTTAACTATTAAGCTAATACTACAATACTTATTTCATAATAAAATCAACCTATCATTTTCTCATGGATTTCAAGGTATCTTTGAATTTGAGACATCTTGCCACCTTCTAGGTGCTTAGACTACATTCAGGCATTATTTTTTCCAATTTTCTTTCCTTTATCATAGTAAGATGCATTGGATTAAATATGTTAATATTATGCAGTAATTCTTTCAAATTATTACTTATAGAACCTAGGGTAAATATCGGTTTCTTTCCTCTGCAATTAACTATATTAATTTTACACTTTCCAGGTCTCTCTTTCTTTACACAATCCATCTCATGTGTTTTTGCTTTCATATAGAATGAAGTAAAAGCTTTTTAGTTTTTCTTTGAGTAATTAATGTACTAAGAAAATGTGTTGAATTTCCTATTTAAGGCCAATACAATACATTATTTCTTTAAAATGTTCTTAGACTTTTGTTTTTTTTTCCTTTCTTATTATAGTTCTGATTAGTCTCATTATTAATATTCTGTGTAACCTTTTATGTGTGCATGTGTTGTAGTGGATATTGAAGTATTCAAACATATAAGTGTAGGTATCAAATTTAGGTTCTTAGTTTTTCTTTTTTTTTTTTTTTTTTTTTTTGCTTTTCTTTTTCCTTATTTCGGAGGTGGGTATCCAACCCAGGGCCTTGCGTTTGCTAGGCAAGCGCTCTACCACTGAGCTAAATCCCCAACCCTTTCTTGGTTTTTCAAGGCATGAAATTTTATCTGCTTGGACACCTCACTAGAACACACTATAAAAATTTAAGATGACATATAGCTCCAGGCTGCTTTTATGTAGACAATATTTTCATCATTTTCTTTTCACAAATAATTTGGTTATTCTTATATATTTTATTTTGCATGTATACTTGATAACCCAAATATTTTAATATTTAATTAATAATTTTATCATAACTATTGTGTATATTAGACCTAGTTAATATGAAATAACCTTAGATACAATTGAATAAATGCAATTAGTTACCTAAATCATGAAGCTTGGTACATAATTTTGTTCATTATTCCTATGCATTTGCATAAAGCAGAGAATATTTCATTGCTACAATCCTGATGCCAATTTTACACACTATGACAGCTACCAACTACATTTGACATTTATTCACTTAACAGGAGTTAGGATTATATTATTAAATTATATTTCCCCAAAATCAAATAAATAGATTTATTTTGCCTCAATTAATTAAACACGCTATAGCAGGAAAAAGTTTAATTTCCTTTTGTTCGGTTAAGACTAAATTTAACTTTTTCACTCTCCAGCCCATCAGAAAGTCACTATTCTTATAGAGAAAGATGTACCACGCACAGGTCGAATTTCTAGTACAACATGTAATTACAATCATCATTCTTGTCAGTTTCAAGTGACTGTTCACATCATGCCTGTAAAAAAGAATGATCAACATGGCAGCATAACCAAAGTGCAGTGCAGTGGTATAAATAGCTTGGTGATAGCCAACAGCTCTCTAATTTTGCTTAAGTCCTGTTCAATGAATATGGATGGTACTGGTAATTTAGCCACATGTATAAGTCTATTGAAGCTGTGGTTATGGGGAAGAATATACAGCCCCTTACCAATTACACCAGTATCATACCTAACAACAATCATAGCCATGTGTCCTTATATACAGTATTAATTACAGTCTCTGAAACAAAGATCACAGTTAAAATCTCAGCCATTCAAAATGCAGGATAGAAATTTCAAGCCCAGTCTCAATGGCTCTATCTACAAAATGTCACTTGATTCAAGGTTGAGGAACATTACAGAAGACGGGGCAAGAAGATTGTAAGAGACTAAAGTTTACTATGAGATGGTGTCTCAAAGTAACACCAGAAATTACACTTATAGCATCTCACTAACATGACTGCCTAAACAACAGCTGAGGAAGAGAGGGAATGGGGAAGAATGGAAGTTTAGTTTTCTTTCTGTTTCAATTCCTCCTCCTCCTCCCCCTCCTCCTCCTCCTCCCCCTCCTCCACCTCCTCCACCCCCTCCACCTCCTCCTCCCCCCCTCCTCCTTCTTCTTCCTCTTCCTCCTCCTCCTCCCCCTCCTCCACCTCCTCCTCCCCCTCATCCTCCTTCTTCTTCCTCTTCCTTTTCCTCCACCTCCTCCTCCCCTTCATCCTCCTTCTTCTTCCTCTTCCTCCTCCTCATCCTCCTCCACCTCTCTCTCTCTCTCTCTCTCTCTCTCTCTCTCTCTATCTTTATATATATATATATATATATATATATATATATATATATATCATTGTTGTGTTGGATATTTCCTGTTTACATTTCGAATGTTATTTCCCTTTCCAGGTTTCCAGTCCACAAGCCCCTTAACCCTTCCCCCTACCCTTCTATAAGGGAGTACACATCTCCACCCACAGCCTCCCCACACCTCCGCACATTCCCCTACACTGGGGTCCAACCTTGTCAGAAGAAAAATTGTTTCTCATTCCATTGTTTCTCAGCAAGCCCATCCTTTGCCACATGCAGTTGGAACCATGGGTCAGACCAAGTATATTCCTTCTGTTGTGGTTTGTTCCTGGAAGCTCTGGTTTGTTGGCATTGATATTATTATGGGGTTGCTAATCCCATCAGCACTTTCAATCCTTTCTCTAATTCCTCCAACTGGGGTCTGATTCTTGGTTCAGTGGTTTGCTGATGGCATTTGCCTCAGTTTTTGATATGTTCTGGCTATGTCTCTAAGTAAGGATCAATATCCAGTCATTGTCAGCCTGCACTTCTTAGCTTCATCCATCTTATCTAGTTTTAGTGCTGTATATGTATGGGCTACATGTGGGCCAGGCTCTGAACAGCAGGTCTTTCCAGTTATAAACTTTTCCTCTTATCCCATCCCATGGGCATTTTGGCTCCCTTTTTAAAGAAGGAGTGAAGCTTCTACATTTTGTTCATCCTTCTTGAGTTTCATGTGGTCTGTGTATTGCATGATGGGTAATTCAAGCTTTTCGAATAATATCTATTTATCAATGAAAGCATACCAAGTGTGTTTTTCTGTGATTGAGTAACCTCACTTAGCATGATAATTTCTAGTTCATAAAATTTGCCTATGAATTTCATGAAGTCATTATTTGAATCTGAGTAATATTGTGAAGATGTACCACATTTCTGTATTCATTACTCTGTTGAAGGGCATCTGGGTTCTTTCCAGCTTCTGACTATTTTTAATAAGGCTGCTATGAACATAGTCGAATATATTTCACTGTTGTATGTTGACTGTTGTATATGTCATTTGGGGATATGCCCAAGAGAGTTATAGCTGGGTCCTTAGGTCATGGAATGTTCAATTTTCTGAGGAACCTTCAGAAGGGTTGTACTAGTCTCCAATCCAACCAAAAATTGAGGAGTGTTCTTGTTTCTCCACATCCTCACCAGCATCTGCTGTTACCTGAGATTTATATATTAGCCATTCTGAATGTTGGGAGGTGAAATCTCAGATTTGTTTTGATTTTAATTTCCTGATGACTAAGAATATTGAACATTTATTTAGTTGTTTTTTGGCCTTTTGATAACCTTCAGCTGAGAATGTTTTGCAACTCACTGTACCCCATTTTAATAGGGTATTTTTGCTTTCTAGAGTCTAACTTCTTAAGTTTATTGTGTATTTTGGATATTACCCACTATCAGATTTAGGATTGGTTAAAATTTTTCCCAATCTGACAGTTGCAGTTTTGTCCAAATGACTATGTCTTTTGCCTTACAAAGCTTTGCTGTTTTATGGGGTCCTATTTATCAATTCTTGATCTTAGGGCATAAGTCATTGGGGATTTGTTTAGGAAATTTTTCCACTGTACATGTGTTCAAGACTCTTCCCCAACTTTTCTTCTATTAGTTTGAGTGTATCTGGTTTGATGTGTAGGTCCTTGTTTCAGTTTGACTTAAGCTTTGTACATGGTCATAAAAATGAGATAATTTGCATTTTCATACATGCTGACTTCCAGTTGAACCAACATTATTTTTGGAAAATGCTATGTTTCTTCCTTTGGATGGTTTCTATCTCCTTTGCCAAATATCAAATGACAGGTGTGTGGGTTCATTTCTGGGTTCTTCAGTTCTATTCCACTGGTCTATCCATCTGTCTCTGTACCAATACCATGCAGTTTTCATCACTATTGCTCTGTAAATCTGCTTGAGTTCAGGTATGTTGATTCCCCTAGAAGTTCTTTTATTGTTGAGGATACTTTTAGCTATCCTGGCTTTTTCTTATTCCAAATGAATTTGCAAATTGCTCTTTCTATGTCTATTAAAGAAGTGAGTAGGAATTTTGATGGAGATTGCATTGAATGTGTAGATTGCTTTTGGCAAAATAGTCATCTTTACTATATTAATCCTGTCAATCCATGAGCATGGAAATTCTTTCTATCTTCTGAGATCTTCCTCAATTTCTTTCTTCAGATACATGAACTTCTTATCATGCAATCATTCACTTTCTTGGTTAAACTTACACCAAGATATTTTATATTATTTGGTAGTATTGTGAAGTGTGTAATTTCATTGTTTTCTTTCTCAGTCTGTTTATCCATTGAGGAGAGGAAGGCTACCGGTATGTTTGAGTTAATTTTATACCCTGATGTTGGGAGCAACTAAAGATGGCCCTGACATCTATTGGTCATTTGTGGTATACAACCATCAAGTCGTGTCTTTAGCTTTCTTCTGGCGTTTTACTAGGCCACAGTTGATAAGCATGTTAATAAGATATCTCCACTCCACTAATCCCCAGAGGGCAAGCTTACATCCACTGTCTGTTTTGTACTTCCTTTGTTCCCCATGGTCCCCGGAATCAACAATGAGGTGTTCCTGCAATAAAGACTGTTAAAGAAGAATCCAAAGGTGTCCTGTCTTCCTTGCTGGTCGAGGTGGGCGCTTCAACTAGTGGCCCTTACTGGGACCCGAGAAAATTATCTTTTCTCGTTTGGATTCAGAACTTTTTCAGTCTCAGGACTGTGGATGTTGGTAAGTTCCCATAAGGTTAAATTAGTTGCCGGAGTTGGGATGATAAGGCTCCCAGAATCGGAACGATAAGGCTCCTGAATAAGGGATTATAAAATTTCCCTTATAGGACAATAAGGTTCTCTGGAGTAAGCAGAGATGATGAAAGCCTTGGTTTAGAGGCAAAGGGGTTTGTGGAACACAGCAATGTTGCCTTTCCTATTTGATCCTTTGTTGGTTGGACTAACACTCTTGCCTTATACTCTTTTTGTGTTGTGGTGTTGCTACTGTCTGAATTGCCACCGTCCAGGGCATGAATGCATTTGCTGGGAAGAGCCCACTAATGATGAGCCACAAGATCGTGTGTAAATAAACAGGCCAGCTCGCCCTGCTCATAAATTGGTCGTAAATAAGGTCATAAAATCATGGGAAACTCTCACTCCACCCCACTGTTGTCAGCTCTTCAGGAGCTTCTTAGTCAGCATTAGCTTAAAATTGAAAAGAAATTCCTGTTGAGTTTTTTTGATGAATATAACCGTTGTGCTCTGTGGTTTATAGTTTCAGAGTTGCTCAATTTCAGAGTGTGGAACAAGTTAGGAAAAGATCTGGATAAGGAAACTACATAGGGCAAGCTTAAACCAGGGACAAATCCGCTTTGGCGTATGGTTCGTACCTGCTTAGAAGATAAACAATGTGAAGAAGCTGTCATGACAGGTCAGAAAATCCTTAACGAGCAACAAGAGAGTATGTCAGAAGGAGAGAAAGTTTTGAGTTCTGCCAGTTGAAGGCCTGACCTTCAACTTTTGCTCACAGAAAGAGAGTGCTCATTAAGAGAAGCTATTTAAGGGAGCCTACCTTGTCTGCTGGCCTTATTCCAAGAGAGGAGTCAGTCTCCAGCATTAAGTTACTTTTCTCCTTAGTCATCATTAATATGAAGAGTGCCTTTTATCCTATCCCCACAGCAGCCAGTTCCTGCCCCTATGGTCCAACTGTCCCAGGTTAGGGGGCAGAGAAGCCCTGAGGACTGCAAAACTGCCAACAGCCAAAGGTGAAAGTTAAAACAGAGATCATTCCTGGAAACCGGTTGGCCCAAGCCTAACCAGATGTGTTTCAAATGCATATGTTTCATCAACTCTGACCAACTTTTACTCTGACAAGACGAGATAAAAATAAGGAGGACCTGAAGATCCAACCCTTCTCCTGAATTAGTAGCTCTTTTCCAAGAACCAGGGGCCATAAAACCTTTTGGCATCCCCTTATCTCCTGGAGCCATAAAACAGGGACGTATTGGGGGAAGATGGGCTGGAAAAGGCCTCGATGATTTGGGCTAGCATGAGTAAAACTTGTAATAAAAAAGAGACAAGGTAATGGTAAAGTGTTTTTGTGTATGGGTTCATTTACAGTTATATTTCAGTCTTTGGACGCTGACTAGAGATAGTTTACACCCTAGATATGAGAGAGAATAGGTTTGGGAAAAACAGTCCTCCCAGACTCTCCACAGATGCTTTGGAGAAAGAGAAAAACTTTCAGAGCTCTCCTGGAAACAGAAGAAAGGCCGAAGACGTCCTGCCTCTCTGCTGGTTCCTATTGGAGAAAATGCTTGTTTCTGGTTCTGGGTTCCATAGGCAGGATATCTGGGTCCCTTCAGTTGGACACATCTAGTTTTTTTCCGTTTTTGTCTATTGTCTGTCCTTGGTACATAAAGCTGTCCATGACTGTCAGTTTATGTCTGTGGTTTTTGTTTCTCATTGTTTAAATGTTTTATGTTTAATGATCAAAAGAAAAAAAAATGGTAAAAACTTTATCTGCCGGTTGTTCACACCTTGATTTGGTTTTAACACATTTCTAAATTGAGAACAAATGAATAAAAAACAGTTTCAATCAGCCTTTTGAGCCCTATACCTCCAGCAAGGAACCTAGGTCACCTCGAGAAGCTGCCGAGGGGGGGGGGGGAATGGAGCATCTGGAGAGCTGATCTTAAAAGCGCCAGCAGCTCCTCAGCTTCTTGGTATGGGAGCTGATTGCTGTTTCTCTTAGAAAAATCCCTGACTTGTCATTAGATTTAGCAAGTGACAAGGTGCTTCTTTCAAAATCACAACTAGAAAAGGAAAAATATGGTGCTTGGTCTATATAATAAAGACATGTGTAACCACTTCAATTTTGCTTCTGACTGGTTTTGAATGTATAAATATCCTCTACATGTCTTGGTCATAGATTATTGGCCTTTAAGTTATTAGATATGGTTAAAAAACTAAAACATGGGCTGGGGATTTAGCTCAGTGGTAGAGCGCTTACCTAGGAAGCGCAAGGCCCTGGGTTCGGTCCCTATCTCCGAAAAAAAAAAAAAAAAAAAAAAAAACCTAAAACATCTGTAACAAAAATTGACATAAAACTGGTAATTTGGATAGAGTCATTCTAGAAAATATGTAACATGAGCCAAACTAGAGAAACAGGTCTAAATTAAGATAATATTTTCATAGAACTCTTGTCCAAGAAGCCAGGCTCCCCCCAAATCACAGAATGTAAAATTCTATTGGAAGTTTTTAAAAGATTTCATGATTCTTTTAATTTAATTTCTGATTCTGCTTATGTAGTTAACGCTGTGCGCTCACTTAAAATTGCGGAGTCAATTCTTTTATAATTACAAAAATTGATTTGGGCCAGAAAAAATAAGTTTTTCATACAACATATTCGAGCTCATACTATTTTGTCTGGTCCCATGCCAGTAATAACGCCCTGGTGGATGCTAGTACTCATAGAGAATTTATTTTTCATACAGCTCCAGCTGCTCTCGTTAGAGAATTTCATCAAAAGTTTCATGTTCCTGCTTTTACTCTTCAACAAAAATTTAAAATCTCTAGAGCTACAGCTCCTGATGTGGTGTTACGTTGTCAGAATTGTGTTGAGTTTCAGCACCCTCCTCAGGTGGGGATTAACCCTCGTGGTCTGATTCCACTAAAACTTTGACAGATGGATGTCACACACATATCTCAATTTGGAAATTTAAAATATGTTCATGTTTCTCTTGATACCTATTCCAGCATTATACATGCCACCCTGATTACTGGTGAAAAGGCTCGTAATGTCATTAGTCATTGCTTAGAGGCATGGGCGGCCTGGGGAAAGCCAGATAGTCTCAAGACAGACAATGGACCTGCCTACACTGCAAAGTCTTTTCTGGCATTTTGCCAAACAATGCAGGTCAAACATACTACAGGATTGCCATACGATCCCTAACGTCAAGGAATTGTGGAAAGAGCACATCGTACTTTAAAAGAGCTCTTACAAAAACAAAAAGGGGGAAATGCCTATGGTAGAACACCAATAGAACAGTTGTCTTTAGCTATTTTTACTCTATTTTTTTTTAATTTTGGATGTGCATGGCCTCTCTGCTGCAGATTGCCATGCTGCTACTAATCCTATGACTTATGCAGAATAAAGTGGAAGGATGTCTTCACTGGTGAATGGTGTGGCCCAGATCCCGTAATTTCAAGATCTAGGGGAGCTGTTTGTGTTTTTCCACAGAATCAAGATAATCCAATCTGGGTGCCTGAACGTTTGACTGGCAAACTGCCTCCTGCTCTATATGAACATGAGACTATGAACCCTACTATTACTACTGGGAATGATAATCCAGGTTGATTCACTCATGCTGTGGGCTATTGCCAGATCCTGGCCAGTACTTATGCCAGTTCATAGCAATTCTACTGTGTTGCCAACATTTTTCTCCACATCCTGTTTGCATGATGTTCCTTGTATAGTGCCTAATGGAGAATTGCCCCAACAGTATACTGCCACTAATCTTTCTTTGTTACATACCTTTAACTCTTAAAATTTCCTCCCAGCCTTATATATGGCTATGAAGGACAATATTGGCTTATTGGTTAGATCCTGTGAGTGACAGTGCTATGGGCACTGGACCCATCCTGGCTGTTTTGAGTCAAATTATACAAGGAGCCTCTTCAGCAGTGGAGACACGTCAATCATTAATTCTTCTAAGTTGAACATTACAACCTTGATTATGATGCATAATTGTAGTTTTCCATCACCCCCGGGGCAAAGTATTCACACACTGGATGACTCTACCTGTTGTAGAGTCCTACCTACTTGCCCCCCTTATCAAGCCTTTCCACCTAAATTTACCCCATGTCAGAGTTCATTCCATAGATCAAAACAGTTCCTACCGGGATTTGAATTTTCCCCTCCTCTTGGCAATGTTCAGTACGATTGAGAAAGACATAAACCTGGCAAGCATAATTTTTGGCCCTGATATCAATGGGTATTATCAAATGAGCAGGGAGCATACACATCTTTAATTCCTTTTGCTTGATTATTAGGTGAAGATTTTGCATTGTATACTATTTCAGCCACTAGACCAGTAACAAAACAAGTTTAGTAAATGTAAAGATTAATGGCCTTTTAGCGAATGATACTACCATTGGTGCTTCAGTATGTGTGAGACCACCTTTCTTTTTTCTGATAAGCTTTAATATAAACGATAATGCTTTAAATTGTATAACTCTAATGTAGTCTGTTATTTAGCTGAATGCTGGGATGGCACCAATGATACCACAGTGATGGTCAATATTCCTTCTTTTGTGCCTATCCCTCTAGAAACAAATCCAGATAATTTTCCCATACTTTATTTACTAAGAACCTAAAGAAATTTTGGTATTATGGCAGCTATAATGTCAGTCATTGTGCTATCAGCCACTACAGCAACAACAGCTGCGATTGCTATGACTAATAAGGTACAGACTGCTGAGACTATCAATCAGACTGTGGAAAGAACTGCAGTGGCATTGGAGATACAAGAAGAATTTAATGCCCACTTGGCATCTGGCTTTCTATTAGCTAACCAATGGATGGATTTGATTCAAGAACAAATTGAGGCATTATATCATATGACACAGCTGTCCTGTGTTTCCTCCCTTAGAGGATTAAGTATTACTCCTTTGCAAGCTAACCTTTCTCAGTATTCTCAACAGAGCAAAGAAATCACAAATTATCTTAAAGGAAACTGGTCCATGAAAGTGGAACATTATCGAGACAATTGCTGATGCAGATTGATGTCCTTAACAACACTAGAATGGAACCCATCACGTTTGGGGATTTCACCTCGTGAATTACCAATGCTTTCTCCTTTTTTAAAGATTGGGCTGGCATGTTTCCCTCGGGAGCCATTGTCCTCTTGGGATGAGGAGCATGTCTATGGATTTATTGCCGTTTACCATGAGAGCATGCCAGACACAAAGTGATTGTTTTCCTAGGGTATGGCTTCCATTGAAAATGGTGCTTCTCCCAGTGTATGGCTGGCCTATTTGAAAAATTAAGAGTTCGCCCTAGATCGTATTTTGTCTCTGTCATGTGAAGTCATTGTATCCAGAAACAGGCAACATTCCTTGGGCTCGGACCAACCTAAGACAGGAGCCCGATGGTGATAGGGTAATTCCAGTAAAGGGTAAGGCTTAGTTTTGTAGAGGAACGACCTAAGACAGGAGCAATGACATATATTGACATGACACCGGGATCTAGACCAGTCATAGACAGATGTGGCCACACCCCATTTGAACATTTGCGCTGGTCTAATGCCCCTCTGCCCAGTTTCTCCACTAAAATTTAACACACACGTATAGCCCAGAACAGTGTGCTGTTCATAAGTCATCTCTAGCCATTGGGGTGAAGTCCTAACTGCAAAAGTGGTTTGCCATGGCTGAGCTGGGCACTCTGATAGGCATGTCTGATCTCTCCCAGACCACTACCTCCACCTAATGGATTCATTTTTAAATAAAACATAAAAGAGGGAGATGTTGGAAGCAACTAAAGATGGCACTGACATCTAGTGGTCATTTGTGGTATACAACCATTAAGCCATGTCTTTAGCTTTCTTCTGGCATTTTACAAGGCCAAAGATGATAAGCATGTTAATAAGATATGTCCACGCCACCAATCCCCAGAGGACAAGTTTAGAGTCACTGTCTGTATTGTACTTAAGGCAAGTGCCTTTGTTCTCCGGGGTCCTCGGAATCAACAATGAGTTGTTCCTGCAATAAAGGCTGTTAAATAAGAATCCAAGGGTGTTGCCTCTTCCTTGCTGGTAGAGACGGGCACTTCAATTTGGGACTATTGTGAAGTTTGTGATGTCATTATTTTCTATCTCAACCTGTTTATCCATTGAGGAGAGAAAGGCTACTGGTATGCATGAGTTAATTTTATACCCTGACACTTTGCTGAAGTTATTTATCAGGTTAAGCACTTCTCTGGTGGAACTTTTGGGGTCACTTCATTATGCTATCATATCATCTGCAAATAGTGATATTTTGATATCTTCCCTTCCAATTTGTATCCCTTTGACCTCCTTTTGTTGTCTGGTTTCTCTGGCTATGACATGGGATCCTGTTTTGAATTAGTAGGGAGAGAGTTGGGCAGCCTTGTCTAGTCCCTGATTTTAGTGAGATTGCTTCAAGTTACTCTCCATTTAGTTTGTTATCTAGAGGTTTGCTGTATGTTTCTTTCACTATGTTTAGAAATGGGTCTTCAATTCCTGATCTTTCTAAGACTTTTATACTGAAGTATAACATTAACCTCGGCCGGCAAGGAATACACAACATGGTCAGATTCTTCTCAACAGACTTTATTGCAGGACCATCTCTTTGCTGATACAGGGACCTCGAGCAGCAAAAGCTCTCGCCTTATATACACAACAGGCTGTGCCTATGCTAATTGTCCTTCAGGGATTGGTGCAGCACGAATCACCCCACTATCACTCCTGCTAATTTTCCTTCATGGATTGGTGGAGCATGAGTCCCTCATTACCACATAACTGTCCCATACAACTGATGCCAGGTTCAAATTCCACGCATGTGCAGTACGCAGTACCAATGTTCACCACAGGAGGGCTCCGGATCACCTCATTATCCTAAGGCTGCCCTGGCAAGAGGACAAGCTTGTGCATCTGCGATAAGTCTTTACTACCACATGGGACTGGATGTCGGCACCATCTTTCTTTTACCATGCTGCTCACCACTTCTCCCCCTTTTTTGTTTAATAAAGTGACTGGTCTAGATCTGGATGTCACGCCAATCTTTTTATTGCTCCTGTCTTAGGTCTCTCCTGATGATCACTCGGCCATACTCATCGTTGTGTAACCATACCACCACCGGACCTCGTGTCTTAGGTTGGTCCGAACTCGAGGAATGTTGACCATCGCTGGATACAAGGATGGACAGTGACAAAAATAATCTAGGGCGAACTCTTAATCTTTTAAAGAGGCCAGCCCTATGTTGGGAGAAGCACCATTTTCAAAGACGAACATAGCCTGGGAAACAACCGCTTTGTTTCTTGAATGTTGTCTTTTTAAATGGCCAATAAGCCAGAGACATACTCCCCATCGAAGGAGGAAAATAGCTCCCCAGGCAAACCTGCCAGTCCACGCTTAAAAAAGGGAGAAAGCATTGATAATCCATGAGGTAAAATCTTCATCTGTGATAGGGTCCAACCTAGCGCTGTTAAGGCAGCAATCTACATCAGCAATTGTCTTGATAGTTGCTCTGCTTTCATGGAATAGTTCCCTTTCATATAATTCAAGATTGCTTTGCTCTGTTGAGAAGGCTGAGAAAAGTTAGCTTGCAAAGGAGTAATGCATAAACCTCTAAGGGAGGAAACACAAGACAGCTGTGTCATATGACACAGTGCTTCAATTTGTTCTTGAACTAAATCTATCCTTGGAATAGCTAATAGGAGGCCAGATGCCAAATGGGTACATTGCTCACATTAGAGCTTATATTATATTGAATGTTGAAATGTGGCTCTACACACCATACACAGGGCAGGGTACTATGTTCTTAACAGTAAAACATAAGGTATGCAACACAGAGAAGTTAGAGGCGGCATACCGTTGGGGCATTTCTCCATTTGGCACTATACAGGGAACATCACGCAAACAGGAGGTAGAGAAAAAGGTTGGCAAAACAATTGAATTGCTATGAACTGGCATGTGTACTGTCCAGGATCTGGCAATAGTCCCACAAGGTGAGTAAAACAACCTGGGTTACCATTCCCAGTTATAGTAGGGCTCATAGTTTCATCTTCAGGAAGAGAAGAAGGCAATCTTCGAATCAAGTATTCAGATACCCAAATTGGATTTCCTTGATTCTGTGGAAAGACAAAACAGCTTCCCTAGATCTCGAAATCACCTGTTTTGGAGCAATCTCTATATATATTTAACACTCCAGACAAAGGCTATGATGCAGTGACCTTTGGAAAAATCACTGGATGTTCAATGAAAAATTTGTAGTGGGGTTGGGGATTTAGCTCAGCGGTAGAGCTCTTGCCTAGCAAGTGCAAGGCCCTGAGTTCGGTCCCAAACTCAAAAAAAAAAAAAATTATAGCCAAGGATCGTTAGGATAATGATATTTTCAAACTCTCTTTCCTTCAAAACTACAGAATAATATGGCCCAATCTTCTATCAAGGCAAACATTGTTTCTATCTGAGCAGTTGTAAATGCTATAATAATTCTCTTGGGTAAAATACCAAAATGCTGAATACAAGATTTAACGCCTAACATAGCAAGCTGTGCAACAGCAGAAGCGTAATATTAAAGGGTCGTATTAGGAGAAATATGGGGATAAATCCAAAATTATATTGAGGGTTATATGGAGGTGCTTTTGGTATAAGCGCTTTCTTGCCTAATTGTCTGCCTCGTTGCCATGTGGCAGTAGCATGCAGCCAGTCTGGATCATATCTCTCCCCCTTACACTGAGCAGCCTCTTCCTTGAGATCAGTCTCATCATCCCCAAGTCCAGTCTCCAAAACACTGAGTCTATCCTTCATACTACAAGGTTTGACTGCCAATTCCTACATATGAACGCATGATGGTGCGGTCTCCAATACTGCAACAAAGAGACTTTGCCTTAAAATCTTTTAGAAGCCTGGTTTCTAGGATAAGATTTCCATAAAAATATCATCCCAATTTAGACCTGTTTCCCTAGATTGCCTCATGCCACGTGTTGTCTATGATGACTCCTTCCAAATTTACCAGTTTGATGTCAACTTTCTGTTAACAATGTTACATTTTTTTAACACATCCAAAAACTTAAAAGTCAATAGTCCATACCCAAGGCTTGTAGAGAATATTTATACATTTAAAACCAAACAGAAACAAAATTGAAGTGGCTACACATACCTTTAATATTTAAATCAGTCACCATTTTTACTTTTTCTAGCAGTAATTTTAAGAGAAACACCTTGTCACCTGTTGCGTCTAATAATCACAAAGATTTTCTAAGAGAAACAGCCATCAGTTTTATTACCTTAGAAGCTGTGAAGCTCCTGGTTTCTTTAGGATCGACTAGTATAAACATTTAGCCAGCCCCTGGGGAGCTTTCCCAGCTGACTTAGGCTTCTAGCTACTGATGCAGGCTCCAAAAGCCAATTGAAATTTTATTTATTGGTTCCTTCCTTGAAAGGAGTTAAAGCTACATCAATGGGTGAATCAACCAGCATTTAAAATTTTAACCTTTTCTTTTAAACATGAAACACAAAACATTCAAGCAACAAGAAGCAAAACCCAGATATAAATTGACATACATGGACAGCTTGGTGCACCAAGGACAGACAATAGACACAGAGGAAAAGAACTAGATGGTGTTCCACCAAAGGGACCCAGATTCCAATAGGAATTTTTCCACTCACAACCCAATTACATTAACTCCATCAAGCTGTACATGGTGGTTGAGATGTCCTGGGGTAGGAGGTAGAAAAAATGAAATGATTGCTGTAGCTGATGTGTCCTGACTGGTCCCAGCTGAAAGTTCTTGAGACCAGGATTCCAAGTAGGCACACTCTGTACAATTCTGAAGACAAAAGTTTAGAATCGAGATATCTTTTTGTTTTATTCTCCTGAATAAATTTTTCAGACGTTCGACCTCTATCAAATCTGATCAGTATGACTCTGTGAGGTTTCCAGAGCCTAATCACACCTTTTAAAAACACAAAGAAAAAGTCTTTCTCCCATAATACTGTGTTCCTTAGTCTGAAACCAGAAAACCTTGAATCTTTTCCTCTTTCCCAGAGTAATAATATAACCTTAAAACTCAGAATCACACCCATCACAATATCCACTTGTTCCTGAAGCAAATCAACCCTTTGAAACAGCAGCAAAATTCCCGTTTTCAACTGACTATTAATATTACCCTGAACGTCTAAAGCTTCTGCAACACCTGCGGATAGATTACTTACAGCTGCGGATAAATTACTTACAACTGCCACAGTCCACAAACATTTCTGCCTCTATACCAAGACTTTCGTCTTCACAAAGTTTTCGACCTCTATACCAAGGCTTTCATCTTCTAAAACCTTTCGGCCTCTATACCAAGGCTTTCATCTTCTTTATTTTCTTTTTTCTTTTTTTTTTTTCCAGAGAAACGAATCATCTCTTATCCGGGAATTTACCAATGTTGCCATCCTGAAACTGAAGAGTTCTGAATCCACAAGAATGTCCGCAGGTGTCCGCATGGGCCACCAGTTGCCACGGCCACATCAGACCGCAAGGAATACGCAACACAGTCGGATTCTCACAACAGCCTTTATTGCAGGACCACCTCTTTGGTGATATGGGGACCTCGAGCAGCAAGAGTGCTGGCTTTATAAACACAACAGGCTGTGGCTATGCAAATTGTCCTTCAGAGATTGGTGGAGCACCAATCACCCCACTATCACCCTTGCTACTTGTCCTTCAGGGATTGGCGGAGCATGAATCCCTCATTAGCTTATTACCATCCCGTCGAACTGACAACAGGTGCAAAACCTGTGTAAGCGCAGTACTGTTATTAGCCACAGGGGGGCGCCAGATCACCTCATTATTCTACAGCCACCCTGGCAAGGGGACAAGCCTGCGCATGTGCGTTAAGTCATTTACTACAAGGCAGGACTGGATGTCATTGCCATCTTTGTTTTTCGCGCTGCTCCCTACTCTGTTGAATTTTGTCAAATGCTTTCTCAGCATCTAATGAAAAGACCATGTGTCCTTATCTTTGAGTTTGTTTACACGTTGGATAACATTGATGGTTTTTTGTATATTAAAACATCCCTGCATCCCTGATCATGATGGATGATTGTTTATTAGATTCGGTTTGCAAGAATTTTATTGAGTATTTTTGAGTCAATATTCATAAAGGAAATTGGTCTAAAGTTCTCTTTCTTTGTTGGGTCTTTGTGAAGTGTAGATAAAAGAGTAATTTGGCTTCATAGAAGCAATTTGGTAGTACTCCGTTTCAGCTAGTTTTGTGTACTAGTTTGCACAGTACTTGCATGAAGTCTTCTATGAAGGTTTAATAAAATTCTGCCCTGAACACATGCGGAACAGGGTTTTGTTTGGGAGACCTTTAATAACTGCTTCTATTTCTTTAGGATTTATGGAGTGTTGAGATAGTTTATTTGATCCCGATTTAACGTGGCTACCTGGTATCTGTCTAGAAAATTGTCCATTTCCTCCATATTTTCCAGTTTTCTTGTATATAGACTTTTATATTGGAATCTCCTGATTTTTGGAATTTCTTCAGATTCTGTTGTTATGTATCCCTTTTCATTCCTGATTTTCTTAATTTGGATACTGTCTCTGTGAGCTCTGGTTAGTCTGCTAAGGGTTTATATATCTTGTTGTTTTTCTCAAAGAAACAGCTTCTGTTGTTGTTGATTCTTTGTAAACTCCTTTTTGTTTCTACTTGGTTCATTTCAGCTCTGAGTTTGATTATTTCCTACCTTCTACAGCTCTTGGGTTCACTTATTTCTTTTTCTTCTAGAGATTTTACGTGTGCTGTCACGCTGCTGATATATGCTCTCTCCTGTTTCTTCTCCCAAGCATTCAGACCTATAAGTTATTCTCTTAGTACTGCTTTCATTGTGTCACATATGTTTGGGAATGTTGTACCTTCATTTTCATTAAGTTCTAAGGTGTCTTTAATTTCTTTCTTTATTTCTTCCTTGACCAAGTTGTCATAAAGTAGAGCATTGTTCAACTTCCATGTATACGTGAGCTTTCTGTCATTATTATTAGTATTGAAGACCAGTCTTTGTGTGTGGTGGTCTGATATAATGCATGGGATTATATCTATCTTCCTGCATATGTTGAGGCCTGTTTAGTGACTGATTGTATGGTTAATTTTGGAGAAGGTTCCAGGAGGTTCTGAAAATAATGTATATCATTTTATTTTTAGGATGGAATGTTCTATAAATATCTGTTAAATAAATCTGGTTCATAAATTCATTTAGTTTCTCTACATCTCTTTCAAATACCTATTTCCATGATCTCTCCAGTGATGAGGGTGGGGTGTTGAAATCTCCTACTATTATGTATCATGTGAAGTGCAATGTATGCTTTGTAATTTAGTAAGGTTTCTTTTATGAATGCAGGTGCCCTTTCATTTGGAGTATAGATATATATGATTGAGAGTTCATCTTGGTGGATTTTTCCTTTGATGACTATGAAGTCATCATCCTTCTTATCCTCCTTAGAAAGCCATGTCCATCCTTACCTTTTTAAAGACTTTTGTTTGAAGTTCAATTTTATTTGACATTATAATCCAACTTCAGCTTGCTTCTTCAGGCAATTTTCTTGGAAATTTGTTTTCCAGCCATGTACTCTTAGGTCGTATTCGTCTTTGTCTCTGAGGTGTGTTTACTGCCTACAGCAAAATGCTCGATACTCTTTATGTATCCCTTCTGTGAGTCGGTGACTTTTCATTGGGGAATTCAGTTCATTGATGTTGAGAGTTATTTATTTTTCTAGTTAGAGGTAGAATTATGTTTGATTACCTCTTTTCATTTCATTGCAAGAAAATATATTCTTGTTTTCGGTATGATGTATTTTCTCTCCTTGTGTTGGTGTTTTCCATTTATTATCTTTTGTAGGCCTGGATTTGCTGAAAGTGATTTCATAAATTTGGTTTTTTCATGGAATATCTTGGTTTCTTTGTCTCTATTACTTGAAAGTTTTACTGGAAGTAACCAGGTCTGGGAATTGTGCTCTCTTAGGGTCTATTTGACATCTGTCCAGGGTATTCTCAGTTTCATAGTCTCTGGTGAGAAGTCTGGTGTAATTCTTATAGATCTGAATACATATATATATATATATATATATATATATATATATATATATATATATATCACTTGGACTTTTTCCCTTACTGCTTTTTATATTCTTTCTTTGTCTTGCACATTTGGTGTTTTGACTATTATGTGATGGGGGGAATTTCTCTTCTGCTCCAATCTATTTGGAGTTCTGTGGGCTTCTTGTTTGTTCATGGGCATCAATTTTTTAGGATAGGGAAGTTTTCTTTTTTAATGTTGTTGAAGATATTTACTGGCCCTTTAAGTTGGGAGTCATCTCTTCTTCTATACCTATTAGCCTCAGGTTTGAACTTTTCATTTTGTCCTGGATTTCCTGTATGTTTTGGGCCAGGAACTTTTTGTTTTCCATTATCTTCATCAGTTGTGTCGATGATTTCTATGGAATCTCCTGTCCCTGAGATTCTCTCTTCTATCTCTTGCCTTCTGTTGGTGATTCTTGTATCTACAGCTCCTTGTCTCTTCCTTGGTTTTTCTCTCTCCTTCTTTGTCAACTTTTTGCTTTCTTTATTATTTCTATTTCTATTTTCAAGTCGTCTACTTGTTTGGTCATGTTTCCTGTAATTCTTTCATGGATGTTTGTGTTTCCTCTCGAAGGGCTTCTACTTGTTCACTTGTGTTTTCCTGCATTTTTCTAAGGGAATTCTTTAGGTTTCTCTCAAAGTCCTCCATCATTATCAATGACTGTGATTTTAAATCTAAATCTTGCTTTTCTGGTGTGTTTAAATATCCAGTATTTTCTTTGGTGGGAAAACTGGGCTCTGCTGATGCCACGTAGTATTGGTTTTTGTTTCTTAGGTTTCTATGCTTGACCCTCTTCATTGGGTTGTCTCTGGTATTTGCTTGTCATGCTGCTTCTGAGAGTGACTTGACCCTGCTGTAGTCCTCTGTGTCAGCACGGTTGTAGAACTTTTTTCCTGTTTTCTTTTAGACTTTCCTGTGAACAGGTGTTCTGTTCTCATGGGTGTAGGCACTCCTGGAGACATTCGTCCAGCTCTAGCTGCAGGCAGGAATCAAATGATCATGACCCTGGTTGTTTCTGTATGACCTTGCCCTCCATGGCCAAAGTTGGACTGTGGGAAACACTCTTGGGACTGTACTGTGGGAAGGTGGGTATTCTCCTCTGACTTTTCAGGAAATCCACACTCTTGAGGGTCCAACTCTCACCCCTATGGGATTTGGATACAGGGAACTGTTTTGCCATTCAGTGCAGTCCTCGGTACAGACCAGAACCGTGGGTACAGGTAGCTGACTGTTCCTATATCCCAGTGTCCAGAAGCACTGTTCAATTTCTCCTTGCATCAGGGATGTGGGCTGGGGTGGGCCGATGTGTGAACCTGTCCTGCAGCCTCAAGATTTCCTGCGAATAATTTTTATTGCACAAATTTAAATGTAAATATAACATTCTGGTTCTTGAGGTGATTTTCTGGATATTTAACTGGCAGAGGAAAGGCCTTACTCTCTAGCTAGAGAGCTACCTATACAAATACAGAAACTACTTATGAAAAGGAAGTTTCAGTTCTCTGCACCCAAATCCTGTGGGAGGGAGAGCTAAACCTACAGAGAGGCAGACACGCCTGGGAAACCAGAAGAGACTGCACTCTGCGCACATCCAGATGCCAGAGGAAAACACCAAACGCCATCTGTAACCCTGGTGCACGGAGGCTCCCAGAAAGAGCGGCGCAGATCTTCTCGGTTGCTGCCGCCGCAGAGAGGACTTAGGCAGTACCCCACGAGCACACTTGAGCCTCGGAACCTCATGTAGGACCAACTTTTCCCCTGCAAGTCACCTGCTGGTGAACTCAAGACACAGGCCCACAGGAACAGCTGAAGACGTGTAGAGAGGAAAAACTACACGCCCGAAAGCAGAACACTCTGTCCCCATAACTAGCTGAAAGGAAACAGGAAAACAGGTCTACTGCACTCCTGATGCACAGGCTTATAGGACAGTCTAGCCACTGTCAGAAATAGCAGAACAAAGTAACACTAGAGATAATCTGATGGCGAGAGGCAAGCGCAGGAACCCAAGCAACAGAAACCAAGACTACATGGCATCATCGGAGCCCAATTCTCCCACCAAACTAAAAATGGAATATCCAAACACACCAGAAAAGCAAGAACTAGTTTCAAAATCATATTTGATAATGATGCTGGAGGACTTCAAGAAAGACGTGAAGAACTCCCTTAGAGAGCAAGTAGAAGCCTACAGAGAGGAATCACAAAAATGTCTGAAAGAATTCCAGGAAAACATAAATAAACAAGTAGAAACCCTTAGAGAGGAGACACAAAAATCCCTGAAAGAATTCCAGGAAAACACAATCAAACAGTTGAAGGAATTACAAATGGAAATAGAAGAAATCAAGAAAGAACACATAGAAACAACCCTGGATATAGAAAAACAAAAGAGGAGACAAGCAGCTGTAGATACAAGCTTCACCAACAGAATACAAGAGATGGAAGAGAGAATCTCAGGAGCAGAAGATTCCCTAGAAATCATTGACTCAACTGTCAAAGTTAATGTAAAGCAGAAAAAGCTACTGGTCCAAAACATACAGGAAATCCAGGACTCAATGAGAAGATCAAACCTAAGGATAATAGGTATAGAAGAGAGTGAAGACTCACAGCTCAAAGGACCAGTTAATATCTTTAACAAAATCATAGAAGAAAACTTCCCTAACTTAAAAAAGATATACCCAAAGGCATACAAGAAGCCTAAGGACTCCAAATAGATTGGACCAGAAAAGAAACACCTCCCGTCACATAATAGTCAAAACACCAAACACACAAAATAAAGAAAGAATATTAAAAGCAGTAAGGGAAAAAGGTCAAGTAACATATAAAGACAGACGTATCCGAATCACACCAGACTTTTCGCCAGAAACTATGAAAGCCAGAAGATCCTGGACAGATGTCATACAGACCCTAAGAGAACACAAGTGCCAGCCCAGGTTACTGTATCCAGCAAAACTCTCAATTAACATAGATGGAGAAACCAAGATATTCCATGACAAAACCAAATTTACACAATATCTTTTTACAAATCCAGCACTGCAAAGGATAATAAAGGGAAAAGCCCAACATAAGGAGGCAAGCTGTACACTAGAAGAAGCAAGAAACTAATCGTCTTGGCAACAAAACAAAGAGAAGAAAAGCACAAAAACATAACCTCATACCCAAATATGAATATAACAGGAAGCAATAATCACTATTCCTTAATATCTCTCAACATCAATGGCCTCAACTCCCCAATAAAAAGACATTGATTAACAAACTGGATATGCAACTAGGACCCTGCATTCTGCTGCCTACAGGAAACACACCTCAGAGACAAAGACAGACACTACCTCAGAGTGAAAGGCTGGAAAACAACTTTCCAAGCAAATGGTCAGAAGAAGCAAGCTGGAGTAGCCATTCTAATATCAAATAAAATCAATTTTCAATAAAAAGTCATCAAAAAAGATAAGGAAGGACACTTCATATTCATCAAAGGAAAAATCCAACAGATGAACTCTCAATCCTAAATATCTATGCCCCAAATACAAGGGCACCTACATACGTAAAAGAAACCTTACTAAAGCTCAAAACACACATTGCACCTCACACAGTAATAGTGGGAGATTTCAACACCCCATTCTCATCAATGGACAGATTTTGGAAACAGAAATTAAACAGAGATGTAGACAGACTAAGAGAAGTCATGAGCCTAATGGACTTAACGGATATTTATAGAACATTCTATTCTAAAGCAAAAGGATATACCTTCTTCTCAGCTCCTCATTGTACTTTCTCCAAAATTGACCATATAGTTGGTCAAAAAACGGGCCTCAACTGGTACAGAAAGATAGAAATAATCCCATGCGTGCTATCAGACCACCACAGCCTAAAACTGGTCTTCAATAACAATAAGGGAAGAATGCCCACATATACGTGGAAATTGAACAATGCTCTACTCAATGATAACGTAGCCAAGGAAGAAATTTAGAAAGAAATTAAAAACTTTTTGGAATTTAATGAAAATGAAGGTACAACATACCCAAACTTATGGGACACAATGAAAGCTGTGCTAAGAGGAAAACTCATAGCGCTGTGAGCCTGCAGAAAGAAACAGGAAAGAGCATATGTCAGCAGCTTGACAGCGCACCTAAAAGCTCTATAGCAAAAAGAAGCAAATACACCCAGGAGGAGTAGAAGGCAGGAAATAATCAAACTTACAGCTGAAATCAACCAAGTAGAAACAAAAAAGACCATAGAAAGAATCAACAGAACCAAAAGGTGGTTCTTTGAGAAAATCAACAAGATAGATAAACCCTTAGCCAGACTAACGAGAGGACCCATAGAGTGTGTCCAAATTAACACAATTAGAAATAAAAAGGGAGACATACCTACAGATTCAGAGAAAAATTAAAAAAAATATCATCATATTTTACTATAAAAGCCTATATTCAACAAAACTAGAAAATCTACAGGAAATGGACAATTTCCTAGACAAATACCAGGTACCGAAGTTAAATCAGGAACAGATAAACCAGTTAAACAACCCCATAACTCCTAAGGAAATAGAAGCAGTCATTAAAGTTCTCCCAACCAAAAAGTGTCCAGGTCCAGACGATTTTAGTGCAGAATTCTATCAAACCTTCATAGAAGACCTCATACCAATATTATCCAAACTAATCCACAAAATTGAAACAGATGGATCACTCCCGAATTCCTTCTGTGAAGCCAAAATTACTCTTATACCGAAACCACACAAAGACCCAACAAAGAAAGAGAACTTCAGAACATTTTCCCTTATGAATATCGATGCTAAAATACTCAATAAAATTCTGGCAAACCGAATCCAAGAGCACATCAAAACAATCATCCACCATGATCAAGTAGGCTTCATCCCAGGCATGCAGGGATGGTTTAATATACAGATAACCATCAACGTGATCCATTATATAAACAAATTGAAAGAACAAAACCACATGATCATTTCATTAGATGCTGAGAAAGCATTTGACAAAATTCAACACCACTTCATGATAAAAGTACTGGAAAGAATAGGAATTCAAGGCCCATACCTAAACATAGTAAAAGCCATAAACAGCCAACCAGTTGCTAATATTAAACTAAATGGAGAGAAAATTGAAGCAATCCCACTAAAATCAGGGACTAGACAAGGCTGCCCACTCTCTCCCTACTTATTCAATATAGTTCTTGAAGTTCTAGCCAGAGCAATCAGACAACAAAAGGAGATCAACGGGATACAGATCAGAAAAGAAGAAGTCAAAATATCACTATCTGCAGATGATATGATAGTTTATTTAAGCGATCCCAATAGTTCCACCAGAGAACTACTAAAGCTGATAAACAACTTCAGCAAATTGGCTGGGTATAAAATTAACTCAAATAAATCAGTAGCCTTCCTCTACACAAAAGAGAAACAAGCCGAGAAAGAAATTAGGGAAACGACACCCTTCATAATAGACCCAAATAATATAAAGTACCTCGGTGTGACTTTAACCAAGCAAGTAAAAGATCTGTACAATAAGAACTTCAAGACACTGAAGAAAGAAATTGAAGACCTCAGAAGATGGAAAGATCTTCCATGCTCATGGATTGGCAGGATTAATATAGTAAAAATGGCCATTTTTCCAAAAGCGATCTACAGATTCAATGCAATCCCGATCAAAATACCAATCCAATTCTTCAAAGAGTTAGACAGAACAATTTGCAAATTCATCTGGAATAACAAAAAACCCAGGATATCTAAAACTATCCTCAACAATAAAAGGAGTTCAGGGGGAAGCACTATCCCTGAACTCAAGCAGTATTACAGAGCAATAGTGATGAAAACTGCATGGTATTGGTACAGAGATAGACAGATAGACCAATGGAATAGAATTGAAGACCCAGAAATGAACCCACACACCTATGGTCACTTGATTTTTTACAAAGGAGCCAAAACCATCCAATGGAAAAAAGATCGCATTTTCAGCAAATGGTGCTGGTTCAACTGGAGGTCAACATGTAGAAGAATGCAGATTGATCCATGTTTATCACCCTGTAGAAAGCTTAAGTCCAAGTGGATCAACGACTTCCACATCATACCTGATACGCTCAAACTAATAGAAGAAAAACTAGGGAACCATCTGGAACATATGGGCACTGGAAAAAATTTCCTGAACAAAACACCAATGGCTTATGCTATAAGATCAAGAATGGACAAATGGGATCTCATAAAACGGCAAAGATTCTGTAAGGCAAAGGACACTGTGGTTAGGACAAATCGGCAACCAACAGATTGGGAAAAGATCTTTACCAATCCTACAACAGATAGAGGCCTTACATCCAAAATATACAAAGAACTCAAGAAGTTAGACCACAGGGAGACAAATAACCCTATTAAAAAATGGGGTCAGAGCTAAACAAGGAATTCACAGCTGAGGAATGCCGAATGGCTGAGAAACACCTAAAGAAATGTTCAACATCTTTAGTCATAAGGGAAATGCAAATCAAAACAACCCTGAGATTTCACCTCACACCAGTGAGAATAGCTAAGATCAAAAACTCAGGTGACAGCAGATGCTGGCGAGGATGTGGAGAAAGAGGAACACTCCTCCATTGTTGGTGGGATTGCAGACTGGTAAAACCATTCTGGAAATCAGTCTGGAGGTTCCTCAGAAAATTGGACATTGAACTGCCTGAGGATCCAGCTATACCTCTCTCGGGCATATACCCAAAAGATGCCCCAATATATAAAAAAGACATGTGCTCTACTATGTTCATCGCAGCCTTATTTATAATAGCCAGAAGCTGGAAAGAACCCAGATGCCCTTCAACAGAGGAATGGATACAGAAAATGTGGTACATCTACACAATGGAATATTACTCAGCTATCAAAAACAACGGCTTTATGAAATTCGTAGGCAAATGGTTGGAACTGGAAAATATCATCCTGAGTGAGCTAAACCAATCACAGAAAGACATACATGGTATGCAGTCACTGATAAGTGGCTATTAGCCCAAATGCTTGAATTACCCTAGATGCCAAAAACAAATGAAACTCAAGACAGATGATCAAAATGTGAATGCTTCACTCCTTCTCTAAAAGGGGAACAAGAATACCATTGGCAGGGAAGAGAGAGGCAAAGATTAAAACAGAGACTGAAGGAACTCCCATTCAGAGCCTGCCCCACATGTGTCCCATACATATACAGACACCCAATTAGACAAGATGGATGAAGCAAAGAAGTGCAGACCGACAGGAGCCGGATGTACATCGCTCCTGAGAGACACAGCCAGAATACAGCAAATACAGAGGCGAATGCCAGCAGCAAACCACTGAACTGAGAATAGGACACCCGTTGAAGGAATCAGAGAAAGAACTAGAAGAGCTTGAAGGGGCTCGAGACCCCAAAAGTACAACAATGCCAAGCAACCAGAGCTTCCAGGGACTAAGGCACTACCTAAAGACTATACATGCACTGACCCTGGACTCTGACCTCATAGGTAGCAATGAATATCCTAGTAAGAGCACCAGTGGAAGGGTAAGCCCTGGGTCCTGCTAAGACTGAACCCCCTGTGAACTAGACTGTTTGGGGGAGTGTGGCAATGGGGGGAGGGTTGGTGGGGAACACCCATAAGGAAAGGGAGGGGGGAGGGGGATGTTTGCCCGTTAACCAAAGAATTATTATTAAGTATTAAATAAATAAAAATAATTGAAAAAAATGGGTCACAATGTATACCGACCTTTCCATGCTGCTATGCAAATGGAATATTTTGATAATGTGACAGGTTTATAACTATTTCATCTTAGCTTCTCAGTAGTCTGTACTTTATGCCTCTGAACAATAAATATGTTGCCCTATTATACACACAGAACAAAAGAAAAGGAAGTTTCTTTAAAAATATTTCAAATTATAAAAGTATTCATTTTCTGTGTTAGCTGTGGGAAGGTTGTTTATTTGTTTTTGTTAATTTGTTTGTTTTAATTGAAAATTGAGACATATTTACAAAACATCAAAATAAGTGTGAAATCCATCACAATAGAATCCTCTGCATTCCAGTAATTTTTCTACAAGAGCAAAGTCCACTGAGAGGTCAACTATGTACAACAAACATACTGCTTAATAATTGTCAGAGCTTTAAGTCTGTCTCATGTTCTCTACACTTAGATTTTTATAACTTTTGCATGAATGGGTGCAGATCTAATGTAATAGATCTAATAAGCTAGTATACGTGATTATGTCTCCTGCCCCCATGAGAAAGTACGTATTGTTTTGCTCTTTTGTTGTTGATGTTTGGGGAGCTATCTTTTTCATTATCCCCAATAGAAAATTAATCTAGTGATGAATTATTGAATAGAAACGAAAATTATGTATGATGATGAGAAGTTCCCCAAAACAGAGTGTACACAAAGTTAAATCTGAAATGTGTGTGGGTAGACATGCACACATGCTCTTGACTCATGTAGCTGACAAGCATTCAACTCCAGATCAACTTAAGTGATTTGGGAAATTAACTTATTTCACATAGAAGCAATCCAATGGGGAATATATTTTTTCTCAGTCGCTTCTTTAAGTGATCTAATGGTGAAATGGGATGTAAACAAATACTGTTATCCTGCATTTTTGTTTATACTAATATTTTAATTCATGTACAATCTCCATGTGCTCTTTCTCTATTTTGTTTCTCTGTGTCTGTGTTTTGCATGAATATATAGGCACACATGTGTATGTGGCATACATGTGAGTGCATGTGCATGTGTATGTGTGTGTGTGTGTGTGTGTGTGTGTGTCTTAAATGGTATTTGTAAACATAGGTAACATGTGTATATATAATTTGGATATACTGAAACTCACGTTTGATTTGTGGATCAACCATGTGACTGATCTACTCACAAATCTCTGAAATCCCATTATATCAAGTGAATAGAGAGAGAAGCTAATAGGCAGGTGGTATCTCCTATTCTACCTTTGTAAGGAGAAAGTATTTTTTGGCAAGAAAAGCCAAACTTCAGCAAAGACATACACACCCCAAAAAAACAGGTAAGGTTATGTCATTTGAAGAGAAAAGATATCAACTGGGAGAAAAATGAGTTTGACACATCTTCAATGCTTGAGAGACATGAGATTGAACTTCAGAAGATATAATGGGATGGGACCGACAGAATCTCTAAGGAGCCAAAATAAGCTAAACACTGGAAATTCTCATTACATGAGAGCTCACAGATTGGTAAGTATGGTAAAAATAATGATAAGAACTTTGCAGACCATATTCAATATCCATATAAGGCTACAATTTGAACAAGGTGAAATGTAGTCACCACCACAGTGCTAACAACTACTTTATCAGTTACAGTGTGAAATACAGAGTTTAACTGTAGACAGAAGAGAAGGATGTTATCTGAAAACAGACAAGGCTGTGCTGGAACTGAACAGTTTTCCATGTAAGTAACCAAGCAAGAATACAGCAGCTGCCTGATGCAAAAGTGAGCAAAGAGGAATGAACTGCATAGATACTATGTGTACAGAAATACAGGCAATTTGGTAGAATTTTAAGATGTTGAGATGAAAGAATAGGAAGAAATTTCTATCAAGCAAGGCACCATGTCTTGCTCTTACAATACCCACATTTAAGAGACCGAGGGAGAGGAACTAGGAATTTCAGGTTAGCCTGGAATACATATCAAGACACCACCTCTTTTTTCTCTTTTTTTAAATTTAAATCAATAGTCTGATTGATAGAATATCATGAACAATATTAGGAAAACAGTAATTTAAAGCCTACACAATCATACTCTCTCTAAGAAAACATGTTCTATAAAGAGACTGGAGGGGTTGGGGATTTAGCTCAGTGGTAGAGCGCTTGCCTAGGAAGCACAAGGCCCTGGGTTCGGTCCCCAGCTCCAAAAAAAAAGAACCAAAAAAAAAAAGAGACTGGAACTATTAAGTTACAGATAACAGGTGCCATATTGAACGATGCATCATGAAGAATTATGGTGTTGTTTGGTTGATACTTCTTCTCTTTCATGGCTCATTTTACACTTCTTAAGATTTGTTTCTGTCCACATCATTATTGTGCAGACATCTAGATGTTCACTGCCCTTAAATTTATGTATGTAAACCAGTAATTATTTATTTATCCAATGATTATTTGATTTTAATTCATCTTCAAAAATGATGAGTCTTGAGGAAATGATAACTTTATTGTGTGGGTTTGAATATTCATAATGGCAAACAGAGAAAAATCTGGGCCCAACACACACACACACACACACAAACACACACACACACACACACACATACACACACACACACACAGGGTGGTTGGAGAGACTATACCTGTGGCATCAGGAAAGCATAGAGATGAGTGGGTGGATCAGTTTTTCTGTATAACATTGATAACCAGTTAATGATAAGAATGTGTAAAAATCGAGATACACTCAAGGTTTTCTTTTCCTTCGTTTGAATGATTGCTTATACAGCCTGTGAAACTGAACTTAAACCGAAGGTAAATCTTCCGCCTGAGCATCATTAGTCCAGGACTACATGTTTCCAAATTCTTTTGTAAATATTTGGACACTTGGCTCAATGCTTAGCACACTTTGAAAAATTCCCTGGTGTTAAGAGAGAAAGTATAAGATATGAAATTATGTGAGAAAAAAATCTTTTCTAAGCTTTGATTTTTGTAACTGCAGACTGACTTTGACTCTGAAGTAACTGAGGCTTTAAAATACTAAAAAATTAATATCTCTCATCTACAATAATCCTAAAAATTGCTTACTGTTCTGTGTTTCTGGAGATGAGTGTCAATTATGTCAATTGCTCTTTGTGGCAGGAGAAGGGCTTGACTGTCAAATGCTTTGCAAATGCCAAGTTCTCTGAGGTCCCTGGAGAATGCTTCCTTCTGTTCACCCACATTCTTCTCTCATTGCCTTAGCTATCTTCACCAGTCCATCTCTACACACCCCCATGTACTTCTTTCTGGTGAACTTATGTATCCTGGAAATTGGTTACATGGGCTTTGTCACACCTAAGGTGTGGAGAGCCTTGTACTTACGACTCTCTCAGGAGGGATGTACCACACAGATGTTTTTCTTCACACTTTTTGGTATAACTGAGTGATGCATATTGGCACCCATGCCTTTGCCCAGCGTATGGCCCAGCTTCACTATGCAACCCAAATGAGTGGTGGTCTGTGTGTCCATTTGGCAATTATTTCATGGAGAATGGAATGCCCTGTAGGTTTGGGACAAAACTACTTGAGGCCCAAATCTAATCACCCATCAGGAGTTGATAATCTCTTGGTCTATACAGCAGTGACATTCATTCTGAACACCATCATCTAAAGCCTAAATAAACAAGAAGTCAAGGCTGCATTGAGAAAAACTCTGGGTCTGAAGAAAGTTGTGATAACAAATAGGTAATTGAGGATCACAAAGTGCTTTTTCAAAAAGGTGCATAGTCTGTGAAAGAAAGAAAACAAAACCACTGTGCTCTTTCTGGCTGTCTTGAAACAAACTTTTAGAAACATAACTTTGTTTTAGAGTGTTCTCTACATTCACCACCATTCTTAATTGCAAACAGTGGTAAAGTACGATTACTATTAAATAAGTTTAGTAGATTAGTCCAGTACTTAAATATTTTGATCTGGGCAGAGTTTAAACCACATGCTAATGTCTCAGGGTCCTTGAAAGTTCTCTGTATCCTTTCTTAGCTATTTGGAGATCTTCCAAGAAATACTTCCAAGTGATCTCAGCTCATTTTGCTACAATTCCATATTCCTCAGTACATGTAAATTCATTTCACTGGACTGGAACTCCTAAGTAGTTCTCAGGGGAGTGAATTGTTAGACTCTGCTTTGTGTACCATTTGGTCAGTCCACATGTCAGATTTGGGCACCCAGCGCCTATGATTTTGGAACAGGAGTAATCATTCTTCCCTTTTATGATTTCTAACAGGGTGTTGGAAAAGAATTTCAGCCACGTGATTCTCAAAATCAACATCATAGTTTCAGATAAACACAAACACACACACACACACACACACACACACACAAACACATCTGCATGCATGCACACATTATAAAGGAAAATAAGTGAGTTTACAAGTGACAGAAGACTAATATAAAAGGTCAGCTAGTGTTAGAAAATTAGATACTGGTTGTTATTCCCCAATAAAATAAAATTAGAATCTTGGGTCTTTATGTGTATAATGAAATAAAAATAGAATTCCATTTTGGTGTGCAGACAATATGGAAGATTTTAAAATATAAATTACAGTGATACTAAAACTAAAGTATTGTTTGAGTCATGAGTCACCCAAACATTAAGACATTGATTATATTTTCCTCAGAAGTCTTGTTTTGAGTCTACTTAGAGGTAGGAAGGACCATTAAGGCCAAAGTTTTGGAAAAAAAATGACCGAGAAACTGAAAACAAAGCCTAAAATTTTGAAGAGACACACAGTCTTTTCATAGTATTTAAGTAATTCTTCTAAAACTTCTATTAGTTTAAAAGGAAATCCAATAGAAAAATACATTAAAATATTTTTTAACTATCAAAGGAAAATAATTTAAAATAATTTCATTGCTCCCTAATGGGGCGATATTAAGATGCCAGGTGTCCACCTAGTGCTGAACTGAGACTAAAAAAGCAGGAAACAATTTTTGGTATCTGCATCAAGTACATACAATCTCAACCTAAAAAAGAAAAAAAAACGCTAGGCAAATCCAAAATCAGAGACATTCTACCAAAGTAATTATTTCTCTTCAAAGGTCTGGTCATAGAAGATAAAAATAGTAATGAATTATCACAGAATAGAATAACGTACAGTATGTAATAATTGAATGTCAATGGATTTCTGGATTGGATATGGGCATAGAATATAGAAAGTGTACAGTAGTACAAACATTGCTTTTATGATTTGGTCAACCTACTGTGGTACTTGTAATATGTTTTTTTTCAATTATCTAATTTTTGAGAATTAGTTATTAGATGGATTATGTAATATAAAATTCAGGAGTGGGGTACGATACAAAAGAGCATTGTTTCCTATCAATTAAATCTGATATTTTTCTGTATATTTTGACTTCTGCTTATTTTTTGTATTTATTCATTTTATTAATTTCTTTATGTCTCAAATGCTGCCCTCCTTCCTATTTTCCCCCTCAGAGTCCCTTACCTCAACCCCCATCCCTTTCACATTTCTTCTTTTAAAAAGACAAAACAACAGTAACTAAGGCATGTTTACTCCCTGAATAGCCATTCATTTGAACATGTATTAGAAAGTCTACAACATTGATAGTGCAGATATCAGAAATAGTTCCTAAAATGATCTTCAAAAATTATATATTCTCCAGTTATCAGCTATCAGCTATCAGGTATCAGCTTGACAAAACTGGAAGAAATCCAGAACATGAATATCCTTGTTCATATATACATAGAGAAAAATGATCAGACAACAAGAAAAACAGATAGCAGCATTCCTGGATTCAACAGAAGAGGACCTCAGTTCCTGTAATATATTCTGCATGAGTTTAGAGACTCTATGAGCTAATACTTGAAAATAAACACCTACAATATCCAACAAAAACTAACCACAAACTGCAACCTTTATAAAAGTTAAACAAGGGCTGCAGAGATGGCTCAGTGGTTAAGAGCACTGCCTGCTCTTCCAGAGGTCCTGAGTTCAATTGGGGTTGGGGATTTAGCTCAGTGGTAGAGCGCTTGCCTAGGAAGCGCAAGGCCCTGGGTTCGGTCCCCAGCTCCGAAAAAAAGAACAAAAAAAAAAAGTTAAACAAATATGTGGAAAGTATAATTTTTCAGCTATGTATGAGTATACTAAGGTATATTATATGTATATTAATAAAATTTAAATTTTATTACTGCAAATTTTTATTACAATTTTTTAAGTAAATAGATTTAAAGTGACTCAGGTGATTGCTAACTTTTTCTGGCTTTGATTATTATGGATCAATACAATTTTTATTTGACTGTGATTATCACTTTGAATATTCACGTAAATCAAATGATTTCAACAAGGAACAGCTTAGTACTTTTTGTTGTACTTATGTAAGTGTATTACCTGCTTGTCTACATGTGAGACATATGCATGCCTTCTGCCCAGGAGGTTGAAGAGCATGTGAGATTCCGTGATGCTGAAATTACAGCCACCTGTAAGCTGTAACATGGGAGCTGGGGATTGGCCCTGGGTCCTCTGCAAGTACAGATAGTGCTATTAATTACCGAATCATTTCTTCATATTCATCAAACGCCATTTTTTTTGTAAATATAGTGCCTAAGCTGCCTGTCTTCTGCATAGACCACTGTTGTCTCAAATGTGATAATTTAATATTAAATTCACAGAATTGCTTCTTACCTTCATATATATATATATATATATATATATATATATATATATATATATTCTCACACAGACAACACATTCACACACACACACACACACACACAACTGCATCCTTCCTTCAAGTAGACCTAGTTATTTATATAGTTATTTGTTTATTTATGCACTTTACATACTGCACTCTGGCCCCCTCTAGTTCACACTTCTCACAATCTATCTCCCAGCCCTTTCTCCTCTAAGGAGTTTCAGACCCCACAGGGTTATTCTTTCATGATGCATGTCCAGTCTCTGTGATGCTAGTCACATCCTCTGCCACTGAGTCCAGACACATCAGTCTAGATGGATAGGGGTGGGGAGGTTGAGGTCATATACAGAAAGAGGCCTAGACCTGGGGTAAGAATGTTGCCCATGAATCAATGGGTTTTTCCTTACTTGAGACTCACAGCCTCAGTGATATCCACCTGAAGAGCCCTCCTCCTGTAGCCAGAGAGCAACCAAAATGGAGTGATAGAGACACTAACTTTTGACCCAAAATGTATTCTGACCACAGGAAATGCAGGGTCCGTGCATAGAGCAGAGAGTGAGGAATGGTCATCCAATGGTTAGTACAGATTGAGAAGTCCCCCATGGATCAGCACCGATCCTTGACACTATTAATGACACTCTGCTATGCTTGCAGACAGGAGTCTAGTCTCAGAGACTCCACAAATCTGCTCACTCAGTCAGATGCAAAAACTCATTAGTCAAACCACAGTTGGAGCTTGGGGATTCTGATGGAAGAATAGAATGAAAAGGATTATGGCCTCTAAGGACATAGGCACTCCACAGTCTTTGTCTTCATGTGGATACCTAACAACTAGAATTGGAATTTCCCAAAACATATTGTATGTTGATGGGATATCTGTTTCTTTAAAATTCATTTATTTATTTACTCACTTTACATCCAAAAATCGGTGCTCCGTCTTCATGGGATGGCAACACTCATTTTCGATGGCACCTGTAAAAAGACAAAGCTACACACTTGCTACCTATGTCCTGGGGGCTCAGGTTCTGTCCACTTTCACTCTCTGATTGGTAGTTCAGTCTTTGGCAGATCACAAGAATCACTGTGAGTTGACTCTATTGTTCTTCCTATGGAGTCCCTCATATCATCTGGGCCTCAATTCTTCACCTGTTTTTCTTTGTTTTTTTTTTAAGATTTCCCAAGCTCCAGCTAGTGTTTGGTCATGAATCTTTACACTTGTTTCTCTCAGCTGATGGGTGGAGTCACTCAGAGGACAGTTATGCTAGGAATCTGTCTACAATCACAATAGAGTGTCATTAATAGTGTCAGGGATCGGTGCTTGACCACGAGGTAGTTCTCAATCTATGCTAACCATTGGTTGGACGTTCCTTCCATGTCTGTTGTATCTATATTTGTCTCAGAAGATCTTGTAGGCTGTGTTCATTTTGGTTTGAACGTTTTGTGGGTGTGTTTTCTTCCATGTCACATCATTGGGAGTCATGCCTGGCTACAGAAATGGCAAATTAAGGTTCTGTATCTCTATTGCTAGAGTCACCCCAATAGACACCCTGGGGATTCGCCTTTTCCCATTCTCTGGCAATTTCTAGAGATGTGCACCCCACACTTGTGATTTCCATTCCCTTTTCCCTGGAATCACTATACCTAATTCTTCCAAACTCACTATACTTAATTCCTCCTACATACTCCCTTCTCTACCTCCCCTTCTATTCAGTTTCCTCCCTCCCTCCATCCGCCTCAATATCTATTCTGCTGAATGCATTTTAAAGTCAATATTTAGGAAAAAACACTAAGTAAGTATAGGAAGTATTCCATAAGTACTTGTGGTGGAAGTTTAGGCAAGACATGAACATATTTAATTTTATAGAGGCCAAAATTACAACATATATTGTTAGAAGAGACACTGTCTACATTATATTCAACATGAAGGAAAACCATTTATATATTCTTTTAAGTTATACAAGAGAATCTATTAAAAGTGTTACACACATCACACAACTTTATTACTTTGAAAACTCTCTTTATTGCAAATATTTACACAATGAAAAGTACAAAGGTTTAAACTCATGTGAGTATACTTTGTTGTAAAGTTAAAGTTTATATATACGGGTTGATGACAACAGCCATCTCAGATTCACAGGGGATAAATACATCAGGGAGTTCTCTATTACCTTACCTGTCTTCTTTCCTTTATTCCTGATGAAGACTCAACTCATCGGCAGCCCCTGCTGTGAGAGATAGATCATAAAATGCCTAACGGTCTACAACCCAGAGTACATCGATAGAAAAGATAAAAGACAACATCTCCAAATAGTATATGCAATCGAAACTTTCTTGTAGTTTTAAAAAAAAAATTCAAAGAACAAACCACATCCGAGGTTATAACCACATATTGGAAACGGTAGCTGTAGGAAGCATTCAGGGGATTTTAAACATCTGCACCTAAGATCGAAACTGCCTCCGTCAACATGAAGGTTTATTCCTTTGGCAAGAAAGTCAGTCTTTCTCTTGACAGTCGTGCAGTCTGTCCTTCACTAGAGTGACGGCCATGCTATATGAATGTGTACAGATAAACACATACCGGTTTTCACATCTTCAAATAATTTCAAGAAGAACCTTAAAGAGAATATATAATGTTCCAGAGAAAAAAATACAGGAATTTAAATTAGCCAGCATTAATATGTTGTTAAAATTTTCTGCCTACAATATTTTAATAATTTTGACTCTTCCTGCTATAAATGAAAAGATGGTTATGTAATGTCTACCAACCCCCAAAACCTGTAATATTGTGAAAACTGTCTTATTTCTCCATAACTTGGGTCTTTGGTCACCAACCTTCTCATTGCCTATCTAAATTCTGTTCCTCAAATAGATCAGAAGACTATGTGAGGGTGTCACTCTCATGTACAAGACCAAGGAACTTTCTGTACTTGCATGTATTTGCTCTTGGGAACATGTAAATGAAACTTTCAGTTTCAAGAACTAAAACATGGCCGTCGAATGGGACACACATGGAAAATAATCTTCCTGCCATCAGTGAACATTAGCACACTGGTAACAGCACAGACAATAAAATAATGTAATAATCCTGGAATAGTAATAATAATAATAATAATAATAATAATATGATGATGATGATGATGATGATGATTATTTTAATAATAATAATAATAATAATAATAATAATAGAATAATCCCCTCAAGGGATCACAGACTAAGTAAAGTAAATATTGAGACATGTTTTTCAAGGGTTATTTTACCCATGAAAGCTATTTTCACTAGGACAGACTCCTCATACTTGAAAATCACTCAACCTGTCATGACTTCACAGAGAGATTTGAGAATCAGGGTGTTCTTTTCTTAGGACAGGAGAAAGATTTGCCAACTTTCCAAAAAGAAAAGCAAACCAGACAGTCTGTGTGAGGATGGTTAGCTTGTGCATGACTAACACACACACACACACATACACACACACACACACACACACACACATAAACACACATATCCACACACACACAGACACACACACATACACACAGACACACCAAGAGAGACACAGACAGACAAACAGATACACACACACAGATACACACACATACACACACATAAACACACATACACACACATACACAGAGATAGACACACACAGATGCAAACACACACAAACACTCACACACATAAAAATACACACACAGACACACAGACAGACACATAGATACACAGACAGACACACAGATACACAGACACACACACAGACAAATACACACACACACACACACACACACACACACACACACAGACATCTCTGATGTATGCTTCTTAGAGTGTCCAGGTGCAAAAGGATGAAGTGGCCTCTGGAACTAGTCGGTCAACAGAATCTTGGTCTGCCTGTAAGTGAGTTGGGGGTTGCTCCAAGGTATTCAGTGTCACAACTCTGTTAGAAGGTATTCAGGGACGCGCTGTGTGCATATATTTTACTCAGGTTGAACAAGGGCTACACAAACCTTGAAGAGCGGGAAGGGGTTTTCGGGTGGATTTACATCGATGGAGGCTTAAGGTACCAGAAGGGCTCATTTGCTTGAGCTTTTATAATCTTTTTATAATCTCTGTCCCAGCATCGGTCTGTTATTCAGGGATCTCCATTTGACCTCCTCAGAAACCGACTCCACTGAATGTGCCCCATCCCAAAACCTGAGGTTCCACTTGCTTGATTTCAAAAGATTGAAGGTTCGGACTCTGCGTTCTCTATCAGATTAAATACTCGGGAGGTTGTTCTCTAGACGCCATGAACTAACAAGTGCATCCATTGAGTTTCTGCATTAACCTATATGTCCCCCAGTTCTGGCCGGTTCTCTCTGCACAGCGCTATCCCTCCATCTTCCCCACCAACCTTCAGCTCCTGTCTCAGTCGTCAGCACTTCAATCACAGAATCTGTTACAGTTTTCCTTTCAGAGAGGTTGATGCTTTCCCTCTCACCGGCCTTCTCCTTTCCTTTGTCCTCTATCCATTTGTGGATTGTAGATAGAATATGATTTGCCTCACACCTGATACCATCCATAGGTAAACACGCGCCATGTTTGTGTCTCTAGGTCTCAGCTCGCTCTCGGGCTGTTTTTTTTTTTTTTTTTTTTTTGTTTTTGTTTTTTTTTTTTCTAGTTTCAACTATTTTCCATGAAGCTTCATGATATCATGACCCCATCCCCATGAGGATATGCCCCACTCCCATGATGTCATGCCCCACCTACACGATGTCATGAGCCACACCCATGATGTCACGCCACCATCCCCGTGATGTCATGCCTGTGCCCCTTGCAAGAATGGTTGTATATATTCACCAGGTAACATTCTGAATGCTGCACTGTCACCACACTCCTCCAGGCTCCCACCATTTACAGCCCCTCTTTCTATCCTCTCCCCATCTTCTCTGAGAGAGTGGAGTGCCCTTCTGGGTGCACCCTCTCCCCTGGCACATCAAGTCTTTGCAGGGTTAGATTCATCATCTCCCACCAGGTCCTGAAAACGAAGCTCGAGTAGGAGAACAGGATCCAAAGACAGGCGACGGGTTTAGTGAACCCTCGTGAAGACCACTGTGCTCCTTTGCCTCTTTCAGTCCTTTCCTCAGCTCTTTGGTTAGACTCTCTGAGCTCTATCCGATCTTTGGCCGTGCACCTCTGCTTCTGTGTCAGTCGGCTGCTCGGTGGAGCCTTGCAGAGAACAATAATGCTATCCTCCCGTCTGCAAACATGTCAGTGTTTGAGGTTTGCCCGTAGGATAAGTCTCACATCCGGCTACTTATCCTTTGTCCATTCCCTCATTTCTCTTCCATCTCTGTACCTGTGTCTCTTATAGAGAGGGCAATTTCTGTGTCAAAATTTTGGGGGTGGCTTTGTGTCCTTATCCTTCCACTTTTAGTCCTCTGTGGCTATGGAAAGTGACCATTTCAGTATTTGTATCCCCACTGCTCCGAGTCTCAACTAAAGTCACCCTCATACACGCTAGGGTATCCTCACCAATCCCAGATTGCAGGCAAATCTTAGAGATAGCACCCACCCTGGACAGTCACTGATTTCTCTTTATTCTCTTGGCCCTCTGTCCCTCTTGCTCGTCTCTCTCAAGAAATGATTCTCAAACCCCATTTCCCGTCCCATCCCCTCAGCCACCCATTCCTTTCCTTCCATCTGCCTCCTCTCATTATTTTATTCCTCCTTCTGAGTGAAATTCAATAATTTTTCTTGGGTCTTTCTTCTTGTTTAGCCTCTTTGGTTCCTTAGATCTTAGTGTTTGAATTCTGTACTTTATGGCTAATACCCTCTTTTAAGTGAGTATGTACATGTTATTTTGGGACTCAGTTACCTCATTCAGAACAATACTTTCTCATTCCATCTACTCCACTGCATCTTCACAATGTCCTTATTTTTCATAACTGTGTAGTATTCCATAGTGTAAATGAACCACATTTTCTGTAGCCATTCTTTGGTTGAGGGGCTTCTGGGTTATTTCTATTTTCTGCTCATTATGAAGAAAGCAGTTAGAACGTTATGGAGCACATGTCCTTGCGGTATGGCAGAGGTTTTTTCAGATATAAGGCCAGGAGTAGTATAGCTGGGTCTTTAGGAAAAATATTCCCCATTTTCTCAGAATACACTGGATAGATATGCAAAGTCATTATTTGAATTTGATCTTCCCCCAGCAAATGTTATTTGTATCCTGATATTTATCTGCTTCCTCAAAGGAGGTTGCCCCTGACTAGTCCTCTTTCATGGATTAAGGAGATCGCATATGAACCTTCTGTCCCTTTTAACTGTTCTTTAAATGTTAAAGCCTATGACAGTGAGACAGAGGGGAAAGTTGATACTGGAGTACTGAGGGTGTGGTTAGAGAGTCAGAAGAGGGTAAGAGAGGTATAGTCCATTACTATATAATAATTTAATATACTAACATAATATATTAGTATCAATTATATTTTATTATGATATAAATATATAATAATATAATGTATTAATAAAATATGACTATATTATTTATTTTAATAATAATATTCTTTAATATGTTAATATAGTATATTATTAATTATATTATTATAATGATTGTACATATCACTTTAATATATTAATTTATTATAATAATATTTTATATATGTGTATAAATATGTATATATATATATGTATTTATATACAATATAAATATATATGTGTATATATATATATATATATACTGCATGGTATGTAACATCCACAAAGTTAACTCCAGGTGGAGCTCGCACGTTAATGTGAAATGCTGAGGGCAGAATATTTTTATTTTTCAGTTCAGTTTGCTTATATAGTGGATCACTTTGATGGGTTTTCATAGATTGATCCACTCCTGCAGCCTCAGGAGGTAGCCTACATGATGGCACTGAATGGCGGTTTTGATATGCCCTTGGATTTTATTTTTGAGCATTTTACCTAGTATTTTTTCCACCAATGTTGGTAAGGGAAATTCTTCTGAAATTCTTTCTTTGTTGTGTCGTTTGTGATTTATGTGTCAGGGCGACACTGGTGTCATGGAATCATTTTGGCGTTTTCCTCCTGTTTCTGTTTTTTGGTGTAGGTTGAGAATTCTTTGAAAACCTGGTAGGAGTCTGCACTCAAACAATCTGGCCCTTGGGCTCTTTCAGTAGGGAAACTTAATTACTGTTTGTGTCTCATTAGGTGTTGTAGAGCTATTTACAGAGTTTATCTTACCTAAATTTACCTGTGGTCAGTGCAATCAGTCTACACAATCATCCACTTTAAAGTGAGAACTAATGATTATGTGACTTTCATCATTGTACATTGATACGGCTCCCTGTTCATTTCTGAATTTGTTATTTGGATGCTCTCTCCTCCTATTACATTATCTGTCTGAGGATTTGTCTGTCGGATTGATGTTCCCAAGGAACCAGCTCTTGTTTTTTTGTTTTTTTTGTTTTTTTTTGTTTTTGTTTTTTTGATCTTTGTATTCTCTTTGTTTCTGATGGATCACTCTCACCCTGAGTCTGATCATTTCTTGCTGTCTCCTCCTTTAATATGTATTTGCTTCTTTTTATTTTAGAGATCTAGGGTGTGCTGGGAAGTTGCTAGTGTGGGGTCTCTCCGGTTTCTTTATAAAAGCACCCTGTGCTGCATATGCAGGTAAGTTTGGAGAAGTTGTGCCTTCATTTTCATTAAATTCTAGGAGCACTTTTTGTTTTTCATCTCTTCCGTGAACTGGTGGATCTTAAGTTGCCAGATATTGAATTTCAATGAGTTTATACACTTTTTCTTATTGTTGAAGTCCAGTTTTAATCCATGGTGATCTGAGAAGATCCAATGGTTAGTGCAGTATTTCTGTATCCATTGTGGCTTCTTTAGAGTGGGAGAACATGTTCATTTTAGGATAAGGTTCCATGAGGTACTGAAAAGAGAGTGTGTACTTTTGTGTTTGTGTGAACTATTTTGTAGATATCAGTGAGGTCAATTTTATTGAACCCCGTGTTTGTTAAATCATTTATTTATTTATTTTTTTAATTTCTGTCTCAATGGCCTGCCTTTGGTGAGATGGGACATTGATGTCACCCACTATTAATGTGTGAGGTTCGATGTGATATTTACGCTTTAGCAATATTTCTCTCACCAATATTTCTGCTTTTTGTCTTTGGCCTATATACATCCAGAATTGAGATGTCATTTTGGTGGATTTTTCCTCTGATGCATATGAAGTATCCTTCCCCGTCTCTTTTGATTACTTTTGGTAGAAAGTCTGATTTGCTGGATGTTAGAATGGCTACACCATCTTGTTTCTTGTGTCCATTAGGTTGGAAATCTTTTCCAACCCCTTGGTCTGAGGTTGTGTCTATCTTGGTTGCTGGATTGTGTTTCTTGAGTGCAACAGAAGGATAGATCCTGATTTTACATCCATTGTGTTAGCCTGTGTCCTTTTACTGTTGAGTAGAGGACATTAATGCTTAAAGGTATTAATGAGATGTTGCGGGAGCAGGGTTTTTTTTTTTTTTTTTTTTTGCTTGCATGTTTTTTTGGTTCTTGTGTTTTCGATTAGGATGTTTGAGTATGTATGTGAGTATTACATCTGTTCAGTAGGGTGCATGATTTTTTTTGTTTGTATTTTTTGTTTTTTTTTTGGGGGGGAGCTATTGGAGTATGCATGTGAATGTGAGATCCTTTCTGTAGGTTATGCTGTGTAATTATTAATTTCTAGGGGGAGGCAGAGATGTTTCAATTTCTGAAAATCCATCAATATAATTCACTATATAATGAAACTGAAAGAGAAAAATCACATGATAATCTCATTAGATATTTAAAAAGCTTGCAAAAATATTCCAACCCACCTTCATGTTAAAAGGGTGAGAGCAATCAGGGATACGAGTCCTATGCAGAAACATAATAGAGGCAATGGACAGCAGGCCGGTACCCAGCATCAACCTAAATGGAAAGAAATGTAAAGCAATTCCTTTAAAGTCAAGGACAATGTAAGGCTGCACACTCTCCCTAATTAGTATAGTATTTGAAATTATATCTAGGGTAAAAGCATAGTTCAAATTTGGTTCTGAAATGGAGTATTGTCAAGGCCTGTGAAGGAGGAATGGCACAGAGCTTTAGAAATCCTGGGGTATGGCCCACTCTTCAGCACAGTCTCGTTGGACCTTGGTGAGTCATGAACCCCACGAGGATTTCAGGCAGAGTGGTGCTCAGTTATTGCACTCATTCTCTCTTAATCTAAGAAGTGCATGAAAATCCTCATGGAGCTTTCTACCACTCAGAGGGCAGTGCCATTGGCATTTGCAATAAGAGTGATACAGGTCTTTTAGCAATTGCCTCTGGGGTAGATCATTGCTTATATCATTGCCCGAGGAAATGTAGAATGATTAGCGAGGACCACAACCCATTAAAAGCATTTGGAAAAATAAAATTGTTTGTGAAGCTGGCTAAGATCTTTTCCCTACTGACTCTGATATAAAAAACAATGTATGGAACAATTTGTAGTTCGGAAAGGCTGGGATCTTTTAAGGTCAGGGATCAAGAACAATGGCGGCACAGGCTAATGGTGTGACTGTCACAAATGCTGGACTGTTGATGACTGCTTTCTGAACCAGTTTTACTCTCAGCTTCCTGATAGGATTTAATAAGGTTTGCCAATCACAGATGTGCATTCTGATCATTTAAAGCAGATATAACATTTTTATACAGATGTTTAGATTTCTGTTTCTAAAAGATTCTTACAAGTATCCTTTTAAGGATAAATAATACAATACTTTACCATTTCTCTGTGAATTCAAATTGCTTACTTATGAAGTTACGTTGACCTTGGGAGCAATTTGTTTTCTTTAGGTGTACTATATAATGTTTGTTCTAATACAGTACTGGGTATCACTTTTTTCATCACTAAGCAAGAGAAGAAAACTAGAATATGATCACATTTGTAATACAATATTCAATAAATTAAAGGTCTATAGGGAAAATACTGCCCGTTGCGAAACAGAGAAAACCTAGAAAATTGAACTGTATGTCACAGGAATAATCCTGGGAGTATAAATATTATCTAGAAGAATCACCTCCACTCCATCTTCCTAAATCTTTTCTACCCGTGACATGCCCCTGACTAACTTTCACCATTCAGAGCATGTAACCACTAATGAAGAAAAGAGAAGTATCTAACTTTATAGAGAGATGGAGTACGTAAATGTTTCCACTGTGACACAAGAGACTCTCCTGGAAAAGGCACTCTTGAAACTGGTCAATGTAAGGAAAGCTGTTCAGCATGTAGGCCATGGGCGTTCTAAGAGACATTATCATTAGGCCCTCTCTGAAAAATCTCTTGTAACCTAGAGAGCCCTAGCTCCTTTTGTGAGGTCACAAGTGTTGTCCTGATAGCATCTGCCTCTCAGATATTTCTTCAGTACCCCTAGAGCTTACTAATTGGCCTTTAATTCAGAATAAACAGACATTTTTGAAGGGAGAACAAAGAGGATGAAGAAATCAGAGATGTGCAAAGAAAGCTTCCCTTCTGTTTTGGTATCAAAAAGGAAGAATTACCTGGTCCATTTGAGAGCTCAGTGAGTCCGGGGTAGGTGTTTAGTGGGTTTCCTGAAGAGACAGCCTTCATCTCAGCTTTCCACATATGGGAATGAGGACATGGGAGCCTCTCAAAATCATCTGGACTTACCTGTTCTTATGGTTCCTGGAAGTCAGAGAGTTTATATCATTCATTTCTTTATTCCAAAAGCCAAGGGATGGAAAGGGCACAGTTGTTTTCCTGAGAGTGGATGGCCTTTATTCTTTTTGACAAGAAGAAAAGGGACTTAAAGAACACGGGAAGGACAAGTTTTGTAACCCTAGCTCTGTGTAAACTCCTCCATGCTTTAGATTCCTATAGTGCAGTTTGTGCCTGACCCTGATATCTGGGATAGAGAAGAGCTTCTATTTGAAACATCATCATCTCAGTCCTTCAACTATTATTTCTATGACTGTCATTACCTGATAGTGACTCATTAGATTTCTGAGTCAATAGCTGTAATTAGCTGGTAGTTTTCTCTTCTTTTATTTCTTATATCTTTTATTTTTTACAAATTTTATTTCTTTTTTTAAAATGTATATTTATATATTTATATTTAAAATACTGTTTCCTTTTAGAATTTCCTCCCATAAGATCCCTAACAGGTCCCTCTCCACTTCTTCTATAAACCATCCCATTACTGTCCCTTCACATTCCCTTTAAATGCAAGTCAAACCAAGGGAGGACCAAGGGCTTAACCTTCCTTTGGTGCCCAACAAGGCTATCCTCTACTACAAATGCAGTTGGAGCCTTAGGTCTTTCCATTTTCCACCTTTGAATATTGGTCTCGTACCAGAAAGATCTGGTTCATTGGCATTTTTGTTCTTATGGGTTGAAACCCTTTTCAGCTCTTATTATCCTTTCTCAGAATCTACCAACTGGAACTCCATTTTCAGTTTACTGGTTTGCCATTGACATTCACTTTTGTATTTGACATGCTCTAGCTTTGTCTCTTAGGAAATATCTATATCTGTTTCCTGGCAGAATGCATTTCTTAGCTTCATCAATGTTATCCAGTTTTGGTGGTTGAATATATATATATATATATATATATATATATATATATATATATATATATATACTTTAGGTGCTTCCTACACCTATTAGGTTAGGTGGAATGATTACATGGATTCTGCACAACTAGGTCAAGAATGTAGAGTTTGCAAATGAGTATATCAAAGAGACTCCCTCCTGTACTTATGAAGGTATTGAGTTGAGGTTTCACTGTTCCTCAAGTCTTTCTTCCCCCTGCCCATGCTCCTGTTTCTTGTATATGACATTAAGGAAGAATCATGGCAACACATCTAAAACCTTCAAGTCTGGCCATGGGAACACAGGAAGTAGATAGTGTAGTACAGATATCAAATGTGAATAGAGAAAAGAATTGTATACTCCATGTGGTCCTTTGCTTTATTGATGTTGGTAATTTTTGAATAACATAAGGATTTGGGAATTTATAATTGAAGTAGGTACACCATATTTACACTGTTATTCTCAGTCTATAGATGGGCCCACTTTGTTTCCAAAGTCATAGCAGAGAATGGAATTTGAAAACAGAATTTTTGAGTACATATTCAGGAATATTTATAATGTCCCCTATGAAGGAATGTACAATAGGAAAGTGAAATACAATATTCATTCAACGAAAGTTGTGTAGGTAAAGTACTGGCCTTTATAAAATTAAGAAAACCTAGAAAATTGAACTGTATGTAACAGGAATTGACCTGGGAATAAAAATATTATCCAGAAGAATCTCCTCCACTCCAAGTTCCTAAAAAATTTCTATCCATGCCATGCCCCTGACTCATTTTCTCCATTCAGAAGTCACTAGCTTTAGAGAGATGGAGAACGAAAGTTTCCACTGTGTCACAGGAGACATACCTAAATTGGCACCCTCAAAACTGGTTAATGTAAGGAAAGCTGTTTAGAGTCAGGCCATGGCAGTTCTCAGTGACAATATCATTAGGCTCTCCCTGAAAAATCTCTTGTATCCTTGAGAGCACTAGCTTCTTCTGTGATGTAATAAGTGTTGTCCTGACTGCAAATGCCTCTCAGATATTACTTCAGTACCTATAGGTTTTACTAATTGGCCTCAAATTCAGGGGAAACAGTCATTAGGGAGGGAGAACAAAGACGATGAAGAAATCAGAGATGGGGAGAACGAAGCTGGTCTTCTGTCTTGGTATAAAAGAAGGAAGAAATACATCATCCCTGAGAAATCTCACTGAAGCCTTGGTAGGAGTGGAATATGTAAGTTGAAGAGATAGAATTGATCTGATCCTTCCACACATGGGATCAGGAGCTGGGAGCCTCTCAGAAGAATCTGGACTTCCCTGCTTCTAATGGTTCCTGGAAGTCAGAGAGTTTATATCATTAATTTCTTTCTCCCAAAAGCCAGGTGTTTGGAAGGACACTGTTCTTTTCCTTAGAGCTCATGGATTTTTGTTCTTATTGCCCAGAAGAAAATGGTCCTAAGGAAGAAGTGAAAAATAAGTATACTTTCCTCACCTCAGAGTAAACTCCTCAATTATTTGGATACTTATAGAGCAGTAAGTGTCTGATACTGGTATTTGGGAGAGAGAAGTGCTCCAAATTTGATCTTCATCATCTCAATCTTTCCACTAGTATTATTCTGACTATAAATCCCTGACAGGAACCCTTTGGATTACTGACTCAATAGGTCTGATTAGCTGCTAATTATCTTTTGTTTTTTTTTCCTTTTTTTTTTAGCAAATTTTATACCTTTTTTTTTTTGGTTCTTTTTTTCGGAGCTGGGGACCGAACCCAGGGCCTTGCGCTTCCTAGGTAAGCGCTCTACCACTGAGCTAAATCCCCAGCCCCGTATATACCTTTTTTAATTGGATATTTCTATATTTACATTTCAAATGTTATTTCCTTTCCCAGTTTCCTGTCCTTAATATTCCTAGCTGGTCCCCTTATCCTTATCTATAACCTTTACTGTGCTCTGACATTCCCTTTAACTAGGGAGAACCAAGGGCTTCTCCTTCCATTGATGATCAACATCGCCATACTATGCCACATATGCAATTGGAGCCACAGGTCTGTACATAAACAGTCATGGAATATTGGTTTAATACCAGAAAGCCCTGGTTAATTGAACTTGTTGTTCTTATGGGGGTTGAAAGCCCATTCAGCTCTTGTAATCCTTTCTCAACATCTACAAACAAGGGGTCTGTATTCAGTTCTCTGGTTTGCCACTAGCAATCTCTTCTGTATTTGACATGCTCTAGCTGTGTCTCTCATGAAAGATCTAAAACCATTTATTGGAAGAATGCAATTTTATCTTCATCAATCTTATCTAGTTTTTGTGCCTGATATATATATATATATATATATATGTATATGTATATATATACACATATATATATACATACATACATATATATATGAATACATACATATATATATAAGTGAATACATACACACACATATATACATATATATATACATATATACATATATACATATATATACATTTATATACATATATATATATATATATATATATATATATATATATATATATATATATATATACAATTTTGGTGGATCCTACAACTAGGAATTTTGGTTTAATATTTGGATGGATTCTGCATAACAAGGTGAAGACTCTAGGATCCACAAGTGACAATTGCAAATAGACTCCCTCCTGTTTTTTATAACCTATTGAATTTGAGGTTTCATTGGACCACAAGCCATTCCTATCACTGCCCATCACTCAGAAACTGAAGTGTGGCCTGAAGAAAGAATCATGGTAAAACATCCAAAACCCTCAAGCCTATCCCTGGGAACACAAGAAGGTAGATATTAGAGGACTGATATCTAATAGAACTTCAGAACCACATTCTATACTCCATGTTGTCCTTTGCTTTACTGATGTCTTGTAATTAATGGATAAAATATGCATTTGGGAGTTGATCATTAGAAGTAGGTACACAATATTTCCACTCTTATATTCACTCTATAGCTGAGCCACGTTTGATACCAAATTCATTGCAAAAAATGGAATTTGAAAAATGAAATTTTGAGTACACATGCAGGAACATATATAATGTCCCCTGTAAATGAATTTACAATCAGAAAATATAAAACAATATTCACTCAATTAAAGTTCTGTAGGGAAAATTCTGGCACCAGCAAAACAGGGAAAACCTAGGGAATTGAAATTTATGTCACAGGATTTGACCAGAGAATAAAATTAATCTCCAGAAGAATATCTTTCCTTCTGTGTTCCTAGATCTTTTCTACCCATGACAAGCCCCTGACTAACTTTCTTCATTCAGAGCATGTAATCACTAATAAAGCAGAGAGAAGGCTCTAGCTGTACAGAGATGTAGCATGTAAATGTTTCTACTGTGTCACAGGAGACACTACTGGAAAGTGCACAACCAAATCTGGTCAATGCAAGGAAGCTCTTGAGCAGGTAGGCTATGGCAGTTCCATCATCATTAGGCCCTCCTTGAAAATTCAATTGTGTCCTGGAGAGCCGTAGCTTCTTCTGTGATATCACAAGTTTTGTTTTGACAGCAACTACCTCCTTCCATATGTCTATGGTTTAGTAATTGGCATCTAATTCAGAGTAAAGAGCGATTTGGGAGAGAGAACAAATAGGAAGAAGGGATCAGAGATGGGGATGAGGAAGCTGGCCTCTTGTCTTGGTATAAAAGTAAAGAAGAAATAAGTGGTTTTTGGAAAACACCCTGAGCAGATGGCTTTAGTTCTTTTGTTCTTCTATGGGTTAACCGAGCTCTTGGAGAAGTTGGTGAACATCCTAAAGACCTTTTGGCAGATGGTAAAGTTTCTAGACACCCCTTTTTGTATTTCAATGATCCTAGGGATTGTATGACTAAAGGTAATTGTTTTCTAGGACGAGTGCTAGAGCAAGATAGATTTTTAGGTGCTTTAAAAGACATGGAATTTTTCTGATATACTTGGACTAATGGCACAAGGTCTAAATGATTTTTTTTTCGATGTGGACTTTCCCTCAGACCTTTGGTAATATAAAAAAAAAAGGTTTTATATGTTTGAAGTCTAATTTGCACAATGACAAACCACTTTGAGCATGGAGAACACTTTCTGGAGCCCTAGAGAGGGGTGAAGAAATTCTCTGAAACCCTAGGGTAGATGGTGAACATGCCTTTTTTGTAGAAGGAGGAGTTACTTGAGCATCTTGGGACAATATGGAATGTCCAGCAAGTCCTTTCAAGGAATGGCATCTTTGCACAATTCCTTCATATTTTTTGGAAATTCCATGGCCCTTTGGACAGATGGAGAAGGTTAGGACTCACCTGAGGAGAAAAATGTAGCTTTTGCTGTCTCTTTGGCTGCAGAAGATGGCACAAGATCCCTTTTGCAGAAGGGGGATGTTTGAAACTATCTTCTTTAGAGGAAATTTCTCAAGACTACATCAGAAGGATCAAATCTTAACCTTTTTTTTTTTTTATAGAAACTGGATGCCTGTGGTCCACTTTGGTAGAGGGAGAATGTCGCCTCTTTATCCCCAGAGTGGACATGTTAAATAAATCTACTTAGGTATATGGGGATAGTTCTAAAACATGCTGTTCAGATGCAGTAGATCCTAAGACATCCTTCTCAGATGAGGAAGGTCTTAATGTACCGTGTATACGTGTAGAAATCCTTACTGTGATATCAGAATGTAGGGAAGGTATTAGAGCTACCTCTGAAAATGTGACCTCTCCCTGAGCATCATAGACATATTCTAGATATTGTTTTTTAACTGTGGAAGTTCCAAGAGAAATTTCTTCTGCTGGAGAAGTGGAAACTGACTTTCCTATAGAAGTGTCAGGTTCCCTAGCCTGCTTGAGAGGTAAAACAGGCTCCAAAGCCCCTTCAGAAGATTAGGTAAAATCCAGAGCTTTTGAGGTATTTGGCAGATGTTCTGGGTCTGCTTGTGGGTATAAAGAAGGAATGGCAATCCTTTCTGAATATTTGGAAGAGTGTGTAGCATCTTCTGTAGTTGGGGAAGATGGCTGATTTTGAGGAGATAAGGAAGTTCCTATAGCCTACTGTGGAATTTGTGGAGGTCGTATTCATTCTTTTACACTAATGGAATACAAGGAATCCCTTTCCTCAGTTGTGGAGGATGCTACAGACTCTGGTGTTCGCATTTCATGGTTCACATATGGTTGGGTCCATAAACTTCTCTACAGATGGAATCTGTCCTAGAATATCTTTTGTATATGTGTCACATCCACAAGACATTTCTAAAGATGTGGCTATGGGTAGACCTCCTTTTGTAGAAGTTTCTTGTCCCACAGTCTCTTTATGAGATAGAGTAATACTCAGAGAATACTGCTCAGTTTTGGGAAGTTCTAGCATCTCTGATGTATATGTGGAAAATTTTGGAGCCTCTGCTTTCAGGACAGAACGACTTAGAGTCCCCTGAGGAGGCAGGGGATATTTTATCTTCTCTGCACATTGTATAAATATGGAGTCTGCATGGCTCATTGACAGTGTGTTTTGATAAACTTGGCTTTTTGGGGCCTAATGGGATGTCAGGAGGGTCCCTTCAGTGGTAGAGGATATTTGAATAATTCTCTATTATATAGGGACATTTGAAGTAGTGGGGGATATGGTGAGGCTGCTAGAACATATTTTTTATGTGCAGAAGGCACAGGAGTTCCATCGGTGGATTCAGAAATTTCTACCACATCTTGCGTGGGTGTGGAACTCTCAAGAGCCCCTTCTGAAACTGTCAATGGTCCTTGATCTAATGGTGTACATGCAGAAAATTTTGTCTCTTTTTGGGCTGGTATGTGTGTTATGAGGTTCACTTGGGTATTTGTAATTGTATTTTGTACGCCTTGGATCATAAGTGATGATTTAAGCGCATTTTTAATAGTGGAGGACTTTGAATGTCCTCTTGGCTTAATAGGGTAGTTCTGCAATCCGCTTTGTCAGCAGAATCAGGTTTCAAACTCATTTTATCCGAAGCAGATTTCATAAGCACGTTGGTGGAGATAGGGCACATCTTTGACTGTCTTTGTGAATGGACAGAGCTCTCTGCCCTGCTTTGGCAGCTGGCAAAGGAATTACAGTCTCTTCTGGAGAAGGGGCAGGACTTATTCCACTTGTGGAATATGAGAAATCACTGAGATTACCTTTAAGAGAAGAAGATTTCCAGCCTTTTTTTTCTGATTGGGCCTGTTGTACCTCCCCTTAACCAGAGGCGTCTTCTCAAACAAAATTTGGAGGAGAACTGGAAAGACTGAGGACCTGTAAGATAGGGAGTGAACATTTGAAATCCTTTGGAAAGTCTGTGGGACAAGAGCTGAACACCCAGAAGAGTGTGCAATACTGAGACCTCAGCGAGGAGACCCTGCTACTTCTTCCCACATGTGCTCAGATCCCTAGCCCAAAAGGAAACTGCATAGTGCCACTGGATACATGAATATAGGAGCAGTCAATCTGCAGGAGCCCTGCAGTCCAAACTGCAGCTGAATCTGAACTTGTCCAAACAGTATTCTACACCCAAATGTCATGAGGGGTGGGGAAGTATTACACTGTCAGAGGGGCAGAAACCCGTGAGAACTCTGCTCAAATTCCTGACTCAAGAAAAAAACACCTAGCTCCATCTGGGCCTCCTGTGCATAGGAACCTAGGAGCAGTAGGGTCAAGAAACTTCTGGTTGCAGCCCTTATGGAAAGCTGAAAGTCAGCCCAACAAGTGAGTTCAGGCCTGAGAGAAGAGGTGATTCCAACTTTTCTGCTTGAAGCGAGCTCACTGGTTGACTCAGGACATGCAAAGGCAGAACTCCTCTGGGATCAGGCATTTCCAGTTTCTAGCTGGCTCCTGAACCTTGCTGATTCCAGCACAAAGCTCCCTTCTCCTAGAAACTGTGGGAGAGAGAGCTGATCACCCAGGAGTGTGGGCAGTACTGAGCATACAATGCACACAGACTACCACTTCTGCCCACAATTGCCCACATCTCTGGCCCAAGACAAAATTGCATAGTGACTCTGGAATAGAGGAGGAGTAAATCTACTGGAGCACCATGTTCCAGACTGTGCCTGGATCGGAACTGATCTTGTCAAACTGCTCCCTGTACCCAAATCATGATGGTGGGGTAACTAGAGCCTCAGAGAAGCAGACACTCCTGGGAAATCAGAGGAGACTACTCTCTGCCCAGATTCCTGACTCAAGAGGAAAACACCTTGTACCATCTGTGCCCCCTCCCCCCACAGAGGGACCTAGGAGAAGTATGGGAAGTTCCTTCTGGTTCCCGCCCACAGGGACAGCTGAAAGTAAGTAGACAGGAGCAACTACATGCCTGAGAGCAGAATACTCTGTTCCCTTAACTGGGTAAAATAAAACAGGAAAACAGGTCTACAGCAGCCCTGACACACGAGCCTACAGGACGGTCAAGCCACTGTCAGAAAGAGCAAGACAAGCTAATTCCAGAGACCACCTGATGGCCACAGGAAAGCACAGGAACACAAACAACAGAAACCAAGACTACTTGGGCTCAACAGAACCCAATTCTCCCATCAAAACAAACACTGGATATCTAAACACACCAGAAAAGGAAGATCTAAATTTAATTTCACATTTATCATGATGATGGAGGATGTTAAGAATAGTAACTCCCTTAAGAAAATGCAGGACAATAGAAAAAACTGAAGTAAACAAATATAATGCAAGAAAGAGGGAACACAAAACTACCTAAAAGAACTACTTGAAAAACAGCATAACAGGAGAAGGAAATAAACAAAACCACCCAGGAGTTAAAAATGGAAATAGAAACAATAAAGTAAGCACAAGGAAGATAACCCTGGAAATGGAAAACCTAGGACAGAGACCAGGAGTCATAGAAGTGAGAATCACCAACAGGATAAAAGACATAGAAGACATAATCTAAGGAGCAGAAGAATCACACAACTGTCAAACATAATGTAAAACTGAAAAGACCTAGCTCAAAACATAAAGGATATCCAGGACACAATGAGAAGATCAAACCTAGTCTTAACAGGTATAGAAGAAAGTGAAGACTGTCAACATCAAGGGACAGTAATATCTTCAACAAAATTATAGAGTAAAACTTCCCTAATCTAAAGAAAGAGATGCCCATAAACATACACAAAGCCTACAGAACTCCAAATAGATTGGACCAGAAAAGGATATTCTCCCATCACATAATAGTCAAAACACCAAATGCACAAAACAAATAAAAATGTTAAAAACTGTAAGGAAAAAGTTCAAGTAATATATAAAGGCAAAGTTATCAGAATTAAATCAGAATTCTTTCCGGATACTATGAAAGTCAGAAGATCATAGACAGATGTCATACAGACACTAAGAGAATAAAAACACCATCCCAGGGTACTGTATCCATCAAAACTCTCAATTAACAAAGACGGAGAATCCAAGATATCCCATGACAAAACGAAATTTACACAATACCTTTCTACATATCTAGTCTTATAAAGGACACTAACTGGCAAGACCGAACACAAGGATTCAAGTAAAACCATAGATAAAGCAAGAAATTAGTCTTTTCACAACAACACATAGAGAAGAGAAGCACACAAACATAAACTAACCTCCAATTATGAAAATAACAGAAAGTGACCATCACTATTCCTTAATATCTCCAACATCAATAGACTCAATTCCTCACTAAAAATACACAGATTGACACACAATATGTAATGAGGACCCAGCATTTTGCACTACAGGAAACACACTTCAGAGACAAAGACAGACACTACATCAGAGTAAAAGGCTGGAAAACAATTTTCCAAGCAAATGATCTGAAGAATATATAAAATCGACTTTCAACCAAAAGTCATCAAAAAGCATAAGGAAGGACACTTCATATTCGTCAAGGGAAAAATCCACCAAGATGAACTCAAAATCATAAATGTCTATGCTCCAAATACAAGGGCTCCTACATACACATAAGAAACCTTACTAAAGATCAAAGCACATATTGCACCGCAAAAAATAATAGTATAAGATTACAACACCCCATTCTCATCACTGGACAGATCACAGAAGCAGAAATTAAACAGAGATATAGACAGACTAGCAGAAGGTATAAACCAAATGGACTTAACAGATATTTACAGAACATTCTATCCTAAAACAGAAAGATAAACCTTCTTCTCACAGCCTCCTGGCACTTTCTCCAACATTAATCATATAATCAGTCAAAAAGCAGGCCTCAAAGCATACAGAAAGATAGAAATAATCCAACGCATCCTATCAGACCACCATGGGCTAAGGCTGTTCTTCAATAAAAATTAGGAAAGAACGCCCACATATACATGGAAGTTGAACAATTTTTTTTACTCAATGATAACTTGGTCAAGGAAGAAATAAAGGAAAAAATTAAAGACTTCTTAGAATTCAATGAAAATGAAGGTACAACACACCCAAACTCTTGGAACACAATGAAAGCTGTGCTAAGAGGAAAACTCATAGCTCTGAGTGCCTGCAGAAAGAAACAGGAGAGAGCATACATCAGCAGCTTGACAGCACACCTAAAAGCTCTAGAACAAAAAGAAGCAAATACATGCAGGAGTAGTAGAAGGCAGAAAATAATCAAACTCAGGGCTGTAATCAACCAAGTAGAAAAAAAGGGACCACACAAAGAATCAACAGAACCAATACCTGATTCTCTGAAAAAATCAACAGAAAATATTAACCCATAGCTAGACTAAGCAGAGGATACAGAGAGTGTGTCCAAATTAACAAAATCAAATATTAAAAAGGGAGACAGAACAGCAGAATCAGAGGAAATTAAAAAAAAAATTACTGTACTACAAAAGCCTAGGTTCAAAAAACTTGAAAATCTGGAAAAAAAAGACAATTTTCCAGACAAATACAAGATACCAAACCTAAATCAGGAAAAGATAAACCATTTAAACAACCCATAACTCCCAAAGGAATACAAGCAATCATCAAAACTCTCCCACCCAAAAAGAGTCCAGGATCAGATGGGTTTAGTGCAGAAATCCATCCAAAATTCATTGAAAAATTCATAACAATACTGTCCAAACTATTCCATAAAATTAAAACAGATGGAGTACTACCAAATTGCTTTCATGAAGTCACAATTACTCTTATAACAAAAACAAAGAAAGACTCAACAAAGAAAGATAACTCAGACCAATTTCTCTTATCAATATCAACACAAAAATACTCAATGAAATTATTGCAAACATATTCATACAACACATTAAACAATCTTCTACTATGTTTAAGTAGGATTCATCCCAGGCTTGCAGGGATACTTTAATATACAGAAAACAAACAACATAATTCACTGTATAAACTCCAAGATAAAAACCACATGATCCTTTCATTAGATGCTGAGAAAGATTTTGACAAAATTCAACATCACTTCATGAAAAAAGTCCTGGAAAGCACAGGAATTTAAGGCCCACACCTAAACATATACAGCAAATCCGTAACTAACATTAAACTAAGTGGAGAGAAACTTAAAGCAATCACACTGAAATCAGGGACTGAACAAGGCTGCCCACTCTCTCACAACTTATTCAATATAGTTCTAGACATCTTAGTCAGAGCAAGCAGACACTGAAGGAGGTCAAAGGGATATAGATTGGAAAAGAAGAAGTTAAAATAGTACTGTTTGTAGTTGATATGTTTGTATACTTAGTGACCTCAAACATTCCACAGGAGAATTACTAAGCCTGATGAACAATTTCAGCAAATTGGCTGAGTATAAAAATAACTCTGCACAAAGCTAAACAAGCAGAGAAAGAAAGTAGGGATATGACACCCTTCACAATAGCACCAAATAATATAAAATGTCTTGGGGTGACATTATCCAAGTAAGTAAAAAATATGAGCATATGAGCAGAACCTCAAGTCTCTGAAGAAAGTGAAGGAGATTTCAGAAGATGGAAAGATCTCCCATGTTCATGGACTGGCAGGATTAATACAGTAAAAATGGCCATTATATCAAACGCAACCTACATATTCATTCCAATCCCCATCAAAATTCCAATCCAATTCGTCAAAGATTTAGACAGAACATTCATTAATTCATCTGTAATAAAAAAAAAACACAGAATAGCTAAAACTGTCCTCAACAATAAAAGGACTTCCATGGGAATCACTATCCCTAAACTCAAGCAGTATTACAGGGCAACAGTGATTAAAAAAAAAAAAAAAAAAAAAAAAAACTGTATGGCGTTGTGACAGAGGCAGGCAAATAAACCAGTCGAATAGAATTGAAGACCCAGAAATGAACCCCTACAACCATGGTCACTTAATTTTTGAGAAAGAAGTCAAAACCATCCAATGGAAAAAAAGACAGCATTTTCAGCATGTGGTGCTGGTTCAACTGTGGGTCAGTATGTAAAAGATTGCAGATCAATCCATTCTTACTGCCCTGTAGAAAGCATAAGTACAACTGGATCAAGGACCTCCACTTCAAACCAGATACACTCCAACAAATAGAAGACAAAGTGTGGAAACATGTCAAACACATGGGCACTGGAGAAAATTTTCTGAACAAAACACCAAAGGCTCATGTTCTAAGATGAAGAATCAACAAATGTGATCTTAAATAAACTGAAAAACTTCTGTAAGGTACAGGACACTGTTGTTAGAACAAAATGGAAACCAATAGATTGGAAAAAGATCTTTACCAATCCTACAACTGATAGACAGCTTATATCCAAAATATACAAAGAACACATGAAGTGAGACTACAGGGAGACAAATAACCATTTGACAAATGGGGTTCAAAGCAAAACAGAGAATTCACAGCTGAAGAATATCAATTGGCAGAGAAATACCTAAAGAAATATTCAACAACTATAGTATAAGGGAAATGCAAATCAAAACAACCCTGTTATTCCACCTCACACCAATGAGAATGTCTAAGATCAAAAACTCAGGTGAGAGCAAATGCTGGAGAGGATGTGGAGAAAGAGGAACACTCCTCCATTGTTGGTGGGATTGCAGACTGATATAACCATTCTGGAAATCAGTCTGGAGGTTCCTCAGAAAATTGGACATTGAGTTATCTGAAGACACAGCTACACCTATCTTGGGCATATACCCAAAAGATGCCCCAATATATAACAAAGACATGAGCACCACTATGTTCATAGTAGCCTTATTTATAATAGCCAGAAGCTGAAAGAACCCAGATGATCTTCCACAGAGGAATGAATACAGGAAATATGGCACATCTAACCAATGGAGTGTCATTAAGAGATACATTGAAATGCTAGCACTCTATACAACAGGGTTTTAGAGTCCCTTAGTGAAAGAATGGTCTTTTACAGCAAGGTCTTCATTATCAGACTTTGATTTAACCCATCTACCAATGAAGTGAAATTATCCCAGACATAAAATAGTGCCTTTCCAGAAACAGCTTTTATCCACAAATACGCATCTACTTCTATTTCATAATTGTCATGTTTATATGGGTTTAGGATACAAAATGTTCTGATTTATTAATGATATTTAAGTATTATTTGGGGTAATTTTGAAATTTTCAAAGGAACAAACCTATTTTATGATTGTATTCCATACTACTTTTAATTTGATCTTGAAGAATTTCATGAAAACTGAAGTATCGAAAATGTATATCTTCCCATTGAAAATTTGTAACATCCATCATGTGAAACTCCCGCTGAACCTCAGTGGATTGATTTCTCTGAAAGCATTTATAGACTCTCCTACTGCATTATTGCAACTCTACAGAAGCTTCACTCCCATAGTGGCAGTTCCAGATCAGATGTAAACAAACAATTTTCTTTGCCTTGGAAAAGATTTAAAATATTTTCATTAACTTTTTATATGAAACTAGTAAGGATTTTGAGAAAAGGGGGCAGACAGGCCCCAGAAAGTATGTTTTTAAAATTCTTTTCTTAAAATTAGACTTTTTCATGCAATATATTTGAATTATGATTACTCTACCCTCTATTCCCCCCTTCTATTCCTCTCCTATCATCTGTATCTACATCCTTCTGACTCTCAAAACAAACCATCATCTAAGGGATAAAAATAAAATGAAAGTTAATGAATTGGAGTAGAACAAAACAAGCATATAGAAAAGAGCCAAAACAAGGGTCAAGAATCAGATACAGACACGGAGACCCAGACTTCCATTCACACACTCTGGAATTCCATGGAAACATAAAACCAGGAAAAATATATACACAAAACATACAGAGCAAAAATTAATAGATAAATAAACATAAAACAAAATGAAAAAGACATTCTGAAGAAAAAGTCCTGACCCATTATGAGACAAGGATCCTCCAAAGATGATGTTCAGTTCCCTTAGTGCTTTATACGCAGTCTACCCTTAAAATTAGTTTGTGTACCCAGTGATATTCCCTTGGAGAAAACTAAGTTTTCATTTTCACATGATTATCCAATGGAGATAACTTCCAAATTAGAGATAAGGTGATATGCAGGCCTTGGGTTCTTTCAAGGGCTTATTAATAGGTAAGGAGATCTGTGAGGTGCTGTCCACTGAGCATGATACAATTGTGGCCCTCCAGAACTCAAAATACTTACATCTATCTGAACAGACCCTATATAATATTGACACTGCCTATTCAAAAGAACTAAGTGAAGTGCTGGAGAAGAGAGAATGATGTAGCCATGGGTGTCTTACTTCATGAAAGAAGATTTTAAGAGACTAAAATTTACTATGAGTTGGTGTCTCAAAGTAACACCAGAAATTACACTGTTAAGGTCTCACTAACACAACTGCCTAAACAACAGCTGAGGAAGAGAGGGAATGGGGAAGAATGGAAGTTTAGTTCTCTTTCTGTTTAAATTCCTTCTTCCTCTTCTTCTTCTTCTTCTTCTTCTTCTTCTTCTTCTTCTTCTTCTTCTTCTTCTTCTTCTTCTTCTTCTTCTTCTTCTTCTTCTTCTCCTTCTCCTTCTCCTTCTCCTTCTCCTTCTCCTCTCCCTCTGGTTTGATGTGTAGGTCATTGATTCACTTTGACTTAGGCTTCGTACATGGTCATAAAAATGAGATAATTTGCATTCTTCTTCATGCTGATTTCCAGTTGAACCAGAATTATTTTTGCAAAATGCTATGTTTCTGCCTTTGAATGGTTTTTATCTACTTTTCCAAATATCAAATGATAGGTGTGTGGGTTCATTTCTGTGTCTTCACTTCTATTCCACTGGTCTATCCATCTGTGTCTTTACCAATACCATGCAGTATTTATCACTATTGCTCTGTAATACTGCTTGAGTTCAGGGGTGATGATTCCCCCAGAAGTTCTTTTCTTGTGGAGGATAGTTTAAGCTCTTCTAGTTTTTTCTTATTCTAAATAAATTTGGAAATTTCTCTTTTTATCTCTATTAAAGAAGTGAGTAGGAATTTTGATGGAGATTGCATTGAATGTGTAAAATTAAATTGAATGGCAAAATGGTCATCTTTACTATATTAATCCTGTCAATCCATGAGCATGTAAGCTCTTTCTATCTTCTGAGATAGTACTCAATTTCTTTCTTCAGATACTTGATCTTTTGTCATACAGATCATTCACTTGCTTGAATAAACTTAAACCAAGATATTTTACATTATTTGGGACTATTGTGAAGTGTGTGATTTCAATATTTTCTTTCTCAGCCTGTTTATCCATTGAGGAGAGGAGGGCTACTGGTATGGTTGAGTTAATTTTATACCCTGACACTTTGATGAAGTTATTTATCAGGTTAAGAAGTTCTCTGGTGGTACTTTTGGGTCACTTAAGTATATACTATCATATCATCTGCAAATGGTGATATTTTGATATCTTCCCTTCCAATTTGTGTCAGTTTGACCCCCTTGTGGTCTGGTTTCTCTGACTATAACATGGAGTCCTGTTTTGAATGAGTAGGGAGAGAGTGGGCAGCCTTGTCTAGTCCCTGATTTTAGTGGGATTGCTTCAAGTTTCTTTCCATTTAGTTTGATGTTAGCTACAGGTTTCCTGTATATTTCTTACACTCTATTTTGATATGAGCCTTCAGTTCGTGATTTTGCCAGGACTTTTATTCGCATGGGTTGTTGAATTTTGTCAAATGCTTTCTCACCATCTAATGAAATGACCTTGCGCTCCTTATCTTTGAGTTTGTTTACATGATGGATTACATTTATGAATTTTCCTATATTAAACCATCCTTCCATCCCTTGGTTCAAGTCTACTTGATCATGATGGATGATTTTTTTGATGTGTTGTAATATTCGGATTGCAAGAATTTTATTGAGAATTTTTTCATCAATATCCCTAAGGGAAATTGGTCTGAAGTCCTCTTTCTGTGCTGAGTCTTTGTGTGGGCTAGGTATAAGAGTAATTGTGGATTCATATAAGGAATGTGGTTGTGCTCCATCTGTTTCAATTTTGTGGAAGAGTTTGGACAGTATTAGTATGAGGTTATCTTCCATTCTCATTTCCCTGCTTTCCCTATACCTAATTCCTGCAAAGACCACTCCCTTCCCAACCTCCCCTCTCATTCAGTTTCCTCTCTCCCTCCATCCTCCTCAATATCAATTCTGCTAACTGCATTTTAAAGTCAATATTTAGGAAAAAACACTGAGAAAGTATAGGAAGTATCCCATAAGCAATTGTGGTTGATGTTTTGTCAAGATATGAACATATTTAATTTAATAGTTGTCAAAATTCCTACATATACTGTTAGAAGAGACACTGTCTTCATTACCTTCAACATGAAGGAAAACCATTTATATATTCTTTTAAGTTATACAAGGGCATCTGTTAAATGAGTAACACACATCACACAACTTTATCACTTTGAAAGCTCTCTTTATTGCATATATGTACACAATGAAAAGTACAAAGGCTTAAACTCATGTGAGTGTACTTTGTTTCAAATTAAAGTTTAGATATACAGGTTGATGACAACAGCCATCTCAGACTCAGAGGGGTTAAATACATAAGGGCATCATCTATTACCTTACCTTTCTTCTTTCCTTTATTCCTGATTAAGACTCATCTCATTTGCAGCCCCTGCTGTGAGAGATGGATCAGAAAATGCCTGAGAGTCCACAAACCAGAATCCATCTATAGGAAAGAAAAAAGACAACATCTACAAATAGTACACGCACTCAAAACTTGTTTGTAGATCTTAACACTTGAAATAAAATGCAAAAAGAAACCCATTTTCTAGGATATTACAATATACAGGAAATGGTACCTCTAGGAAGCATTCTCAGGGGATTTTAAACTTCTGCACCTAAGAAGGAAACTGCCTCCATGAAGGTGAAGATTTTTTTCTTTGGCAAGAAAGTCAGTCTGTCTCTTGACAGTTGTGCAGTCTGTTCATCACTAGAGCAACGGTGATGCTTTATGAATGTGAATAGATAAACACATACCAGTTTTCACTTCTTCAAATAATTTCAAGAAGAACCTGAAAGAGAATATATAATGTTCCACAGATGAAATGTGGGAATTTAAATTAGCCAGCATAAATATGTTGTTAAAATTTCTGCCTTTATTAATTTTGACTATTACTGCTATGAATAATAAGATGGTTGTGTAATGTCTACCAATCCCCAAAGCCTGAAACATTGTGGAAAACTGTCTTATTTCTCCCCAACTTGGTTTTTGATCACCCTACTTTTCATTGCCCATCTAAATTCTCTGTTTCTCATGTAGATCTGAGGACTATGTGAGGGTGTCACTCTCATGTAGAAGACCAAGGAACTTTCTGTACTTGCATGTATTTACTCATGGGAGCATGCAAATAAATCTTTCAGTTTCAAGAACAAAATCGTGGCTGTCCAAGACCCACATGAAACAAAATCTTTCTTTCTGCCATCAATGAACTTTAGCACACTGGTAACAACACAGATAACAATATAATGGAATAATCCTGTAATAATAATATTAGTGATGATGATGATGATGATGATGATGATGATGATGATGATGATAATGATGATGGAAAAATCCCCTCGAGGGATCACGTTATAAGGAAAATAAATATTGAGATGTGTTTTTTTTTTAAGTGATATTGTATCCAGGAAAGCAATTTTCAATAGGACAGACTCCTCTCACATGAAAATCACTCAAACTGTCATGGCTTCACAGAGAGAGTTGAGAACCAGAGTGGTCTTTTAGGACAAGAGAAAGATTCGCCAACATTCTATAAAGAAAAGCAATCCAGACATTCTGTGTGAGGATGGTTAGCTTATGCATGGCTAACACACACAACATATACACAAACAAACAAACACACACACAGACACATATGCATGTACACACACACAGATACACAGAGACACACAGAAAGAGACATAGACAGTTAGACAAACAGACATTCACACAGAGAGACTGACAGTCACAGACAAACACACAGACACAGACACACATACACAGACACAAACACACAGACACACACACGTATACACACAAATATACAGAAGCACAGACACAGAGACGATAACCAATATACAGATACACACACAGACACAGACAGACACACACACACACACAAACACACTTATGTACACACACACACATACACACACACACACACACACACTCACACACACACACACTCATCTCTTGTCTCCTACCTAGAGTGTCCAGGTGCATAAAACGTGTGAAAGGATGAAGTGGACCCAGGAAACAGTTAGTCAGCAGAATATTGGTCTGCGTGCAAGTGAATTTTGGTGTCTTCCAAGGATTTCAGTGTCACAGCTCTGTTAGAAGGTATTCAGGGACACGCTATGGTTGTGTGCATATAATTTACTCAGGGTCAAAAGGGCTAAACGAACCTTGGAGAGCAGGAAGGGGTTTTTGTGTGCACTTACATCAGTTGCAGGCTTAAGGTACCAGGAAGTCCTCTATTGCTATATCTTTATAATCTCTGACCCAGCATCGGTCTGTTGTTCAGGGATCTCCATTTTACCTACTCAGAAATCGACTCCACTAAATGTGCCCCATACCCAACCCTGAGGTCCTACTTGCTCGATTTCAAAGGATTGCAGGTTCATGTTCTGCATTCTCTGTCAGAATAAATCCTCAGGAACGTGGCCCTCTAGACATCATGAATTAACCAGTGCTTCCATGGAGTTTCTGCATTAACCCGTATGTCCTCTATTTCTGGCCGGTTCTCTCTACACCCCGCTATCCCTCCATCTTCCCCTCTGAACTTCTGCTCCTGTCCTCAGTCGCACTCACTCACTCACAGAACCTGTTCCAGTTTTTCCTTTCAGATAGGTCGATGCTTTTCTTCTCAAGGTGCCTTCTCCTTTCCTTTGTCCTCTCTGCATTTGTGGATTGTAGATGGAATATGATTTATCTCACAGCCGATACCATGCATAGGTAAACGCCTGCCATGTTTTTGTCTCTAGGTCTCATTTCCCTCTTGGGCTGATTTTTTTTTCTAGTTTCATCTATTTTCTCTTTGGCTTCAGGATATCATGCCTCGACCACTATGATGTCATTCCCCCACCCCTATGATGTCATGCCCCACCCCCATGATGTCATGCCTTGGCCCCTTGTTAGAATGGTTGTATATAGTCACCAGGTAACATTCTGAATTCTGCCCTGTCACCAGACTCCTCCAGGCACCCACCATTTACAGTTCTTCCTCCTATCCTCTCCCCTTCTACTCTTATTGAGTAGAGGACCCCTCTGGGTACACCCCGTCTCCTGGCACATAAAGTCTCTGCAGGACTAGACTCATCGTCTCCCACTAGGTCCTGAAAACGCAGCCCGGGTAGGAGAACAGGATCCACAGACTGGCAACGGGTTTACTGAACTCATGTGAGAACCATTGTGCTCCTCTACCTCTCTCAGTCCTTCCCTCAGCTCTTTAGTGAGACTCACTGTGCACTGTCTGATATCAAGCCCTGTGCCTGTGCATCTGTATCAGTCGGCTGCTCGTTGGAGCCTTGCAGAGGACAATAATGCTACACTGCCGTCTGCAAACATAAGAAAGGACCATTAATAATGTCAGTGTTTGCCGTCTGCCCATAGGATAAGTCTCACATCCGGCCACTTTTCCTTTGGCCATTTCCTCATTTCCTCTTCCATCTCTCTCCGTGTGTCTCTTATAGAGGGGGCAATTTCTGGGTCAAAATTTTGGGGATGGGTTTGGTTCCTTATCCTTCCACCTTGGGTCCTCTGTGGCTACAGAAATTGACCATTTCGGTGTCCGTATCCCCACTGTTACGAGTCTCAGCTAAAGTCACCCTCATGGACGCCAGGGTATCCTCACCCATCCCAGATTGCTGGCAAATCATAGAGATAGTACCCACCCTGGACAGTCACTGATTTCAGTTTATTCTCTTGGCGCTCTGTCCCTCTTGCTCGTCTCTCCCAAGAAATGATTCTCAAACCCTATTTACCTTCCCATCCCCTCAGTCACCCAATCCTTTCCTTCCAACTGCCTCTTCTCATTACTTTGTTCCTCCTTCTGAGTAAAATTCAAACATTTTTCTTGGCCCTTTCTTATTGTTTATCCTCTTTGGTTCCATAGAACTTAGTGTGTGAATTCTGTACTTAATGGCTAATACCCTCTTTTAATGAATATATACATGTTATTTTGGGTCTCAATTACTTCATTCAGGACAATACTTTCTCACTCCATCTTCTTGACAGCAGCTTCTCAATGTCCTTATTTTTCTTTCTTTTTTTTTTCTTTTTTTCAGAGCTGGGGTCCTTATTTTTCATATGTGTATAGTATTTCATAGTGTAAATGAACTAAATTATCTGTAGCCACTGTTTGGTTGAGGGGCATCTGGCTTATTTCTATTTTCTGTTCATTATGAAGAAATCCACTAGGAACATGATGGAGCACATGTACTCTCTGCATGGCAGAGGTCTTTTCAGATATAAGAGCAGGTGTAGTATAGCTGGGTCTTTAGGAAGAATATTCCCCATTTTCTCACAATCCACTGGACAGATATTGATAGCATTATACAGATTTGCTCTTCCCAAGCAAATGCAATTTGTATCCTGATATTTATTTGCTTCCTCAAAGGAGGTCTCCCCCCACCAACTAGCCCTCTATCATGGACACTGGTGATCACATATGAAACTTCTTCCCATTTTAACCGGTCAGTAAATGCTAGAACCTATTACTGATAGCCGGAGGGGAAAGTTGGTACCGGAGGTATGACAGTGGGGTTAGGTAGAGAGGCAGAAGAGGGTAAGAGGGGAAGGGAGAAGACTGAAGAAAAAGAGGAGGAAGTAATGATGGAAACAATCCATGTGGCCTGAAGAATGCACATGTAGCAGGGGTTTTATGGTTGGAGTATAAGTTATGATAACGTTAGATCTACCCAATACACGTTTATAGATTATAATTATAATATCCAAATTGTGTGTTTTCTTTATGGGTCATTGGGTTTGGAAATTCCAACAAGCTTTCCTCAACAGTATTTCTGAATCAAATTTTCTGTTAATAGAGATCACCCCTTGTAGGGGCTCTAACCATTGCTCCATAGTCCAGTAGATACAGCTGTTTCTTCCTCAGTCATGTCTCTTGTATTTTCTGTGGATATCTGTTTCTTCAGTGATCCATGCCCAGTGTTCCTTTTTCTCAAGGTTTTCAATGATCTCACCCAGAGGAGTTTCAGGTTTCTCAACTTGTTCCACTTAGTTAACCGCAGCTTCACAATGTCCTTATTGCTCATACCTGCATATTATTCCACTTTAAAAATTTTCTGATAACAGTGAACCGTCGTGAGTAGGCTAAAATTTCCCAAGAAAACATTAAACATTCAGTCTCTAAATCTAGATCTCCTCATCCCATTATGCTTGCTTTGCCTGAATGGCCATGGCATGAGCAGTTTTTTCTCCTCCTACTCTTCCTTCTCCTCCTCCTCCTCCTCTTCCTTCTCCTCTTCCTCCTCCTCCTCTTCCTCCTCCTTCTCCTCCTCCTCCTCCTCCTCTTCCTCCTCCTTCTCCTTCTCCTCCTCCTCCTCCTCCTCTTCCTTCTCCTCCTCCTCCTCCTCCTCTTCCTCCTCCTCCTCCTCCTCCTCCTTCTTCTTCTCCTTCTTCTTCTTCTTCTTCTTCTTCTTCTTCTTCTTCCTCTTCTTCTTCTTCTTCTCCTCCTCCTCCTCCTCCTCCTCCTCCTCTTCTTCTTCTTCTTCTTCTTCTTCTTCTTCTTCTTCTTCTTCTTCTTCTCCTCCTCCTCCTCCTCCTCCTCTTCCTCCTCCTCCTCCTCCTCCTCCTCCTCTTCCTCCTCCTCCTCCTCCTCCTCTTCCTTCTCCTCCTCCTCCTCCTCCTCTTCCTCCTCCTCCTCCTCCTCTTCCTCCTCCTCTTCCTCTTCTTCTTCTTCTTCTTCTTCTCCTCCTCCTCCTCCTCCTCCTCCTCTTCCTTATCCTCCTCCTCTTCCTCCTCCTCTTCCTCTTCTTCTTCTTCTTCTTCTTCTTCTTCTCCTCCTCCTCCTCCTCCTCCTCCTCCTCTTCCTCCTCCTCCTTCTTCTTCCTCTTCTGCTTCTTCCTGCTCTTCTTCCTCCTTCTCAATGGCTTCTTCTTCCTGTTCTCCTTCCTCCTCCTCTTCTCCTTCTTCTTCTCCTTCTTCTTCTTCTTCTTCTTCTTCTTCTTCTTCTTCTTCTTCTTCTTCTTCTTCTTCTTCTTTTTCTTCTTCTTCTCCTTCTCCTCTCCCTCTGGTTTGATGTGTAGGTCCTTGATTCACTTTGACTTAGGCTTCGTACGTGGTCATAAAAATGAGATAATTTGCATTCTTCTTCATGCTGATTTCCAGTTGAACCAGAATTATTTTTGCAAAATGCTATGTTTCTGCCTTTGAATGGTTTTTATCTACTTTTCCAAATATCAAATGATAGGTGTGTGGGTTCATTTCTGTGTCTTCACTTCTATTCCACTGGTCTATCCATCTGTGTCTTTACCAATACCATGCAGTATTTATCACTATTGCTCTGTAATACTGCTTGAGTTCAGGGGTGATGATTCCCCCAGAAGTTCTTTTCTTGTGGAGGATAGTTTAAGCTCTTCTAGTTTTTTCTTATTCTAAATAAATTTGGAAATTTCTCTTTTTATCTCTATTAAAGAAGTGAGTAGGAATTTTGATGGAGATTGCATTGAATGTGTAAAATTAATTGATTGGCAAAATGGTCATCTTTACTATATTAATCCTGTCTATCCATGAGCATGTAAGCTCTTTCTATCTTCTGAGATAGTATTCAATTTCTTTCTTCAGATACTTGATCTTTTGTCATACAGATCATTCACTTGCTTGAATAAACTTAAACCAAGATATTTTATATTATTTGGGACTATTGTGAAGTGTGTGATTTCAATATTTTCTTTCTCAGCCTGTTTATCCATTGAGGAGAGGAAGGCTACTGGTATGTTTGAGTTAATTTTATACCCTGACACTTTGATGAAGTTATTTATCAGGTTAAGAAGTTCTCTGGTGGTACTTTTGGATCACTTAAGTATATACTATCATATCATCTGCAAATGGTGATATTTTGATATCTTCCCTTCCAATTTGTGTCAGTTTGACCCCCTTGTGGTCTGGTTTCTCTGACTATAACATGGAGTCCTGTTTTGAATGAGTAGGGAGAGAGTGGGCAGCCTTGTCTAGTCCCTGATTTTAGTGGGATTGCTTCAAGTTTCTTTCCATTTAGTTTGATGTTAGCTACAGGTTTCCTGTATATTTCTTACACTATATTTTGATATGAGCCTTCAGTTCGTGATTTTGCCAGGACTTTTATTCACATGGGTTGTTGAATTTTGTCAAATGCTTTCTCACCATCTAATGAAATGACCTTGCGCTCCTTATCTTTGAGTTTGTTTACATGATGGATTACATTTATGAATTTTCCTATATTAAACCATCCCTCCATCCCTTGGTTCAAGTCTACTTGATCATGATGGATGATTTTTTTGATGTGTTGTAATATTCGGATTGCAAGAATTTTATTGAGAATTTTTTCATCAATATCCCTAAGGGAAATTGGTCTGAAGTCCTCTTTCTGTGCTGAGTCTTTGTGTGGGCTAGGTATAAGAGTAATTGTGGATTCATATAAGGAATGTGGTTGTGCTCCATCTGTTTCAATTTTGTGGAAGAGTTTGGACAGTATTAGTATGAGGTTATCTTCCATTCTCATTTCCCTGCTTTCCCTATACCTAATTCCTGCAAAGGCCACTCCCTTCCCAACCTCCCCTCTCATTCAGTTACCTCTCTCCTGCCATTCTCCTCAATATCAATTCTGCTAACTGCATTTTAAAGTCAATATTTAGGAAAAAACACTGAGAAAGTATAGGAAGTATCCCATAAGCAATTGTGGTTGATGTTTTGTCAAGATATGAACATATTTAATTTAATAGTTGTCAAAATTACTACATATACTGTTAGAAGAGACACTGTCTTCATTACCTTCAACATGAAGGAAAACCATTTATATATTCTTTTAAGTTATACAAGGGCATCTGTTAAATGAGTAACACACATCACACAACTTTATTACTTTGAAAGCTCTCTTTATTGCATATATTTACACAATGAAAAGTACAAAGGCTTAAACTCATGTGAGTGTACTTTGTTTCAAATTAAAGTTTAGATATACAGGTTGATGACAACAGCCATCTCAGACTCAGAGGGGTTAAATACATAAGGGCATCATCTATTACCTTACCTTTCTTCTTTCCTTTATTCCTGATTAAGACTCATCTCATTTGCAGCCCCTGCTGTGAGAGATGGATCAGAAAATGCCTGAAAGTCCACAAACCAGAATCCATCTATAGGAAAGAAAAAAGACTACATCTACAAATAGTACACGCACTCAAAACTTGTTTGTAGATCTTAACACTTGAAATAAAATGCAAAAAGAAACCCATTTTCTAGGATATTACAATATACAGGAAATGGTACCTGTAGGAAGCATTCTCAGGGGATTTTAAACTTCTGCACCTAAGAATGAAACTGCCTCCATGAAGGTGAAGATTTTTTTCTTTGGCAAGAAAGTCAGTCTGTCTCTTGACAGTTGTGCAGTCTGTTCATCACTAGAGCAACGGTGATGCTTTATGAATGTGAATAGATAAACACATACCAGTTTTCACTTCTTCAAATAATTTCAAGAAGAACCTGAAAGAGAATATATAATGTTCCACAGATGAAATATGGGAATTTAAATTAGCCAGCATAAATATGTTGTTAAAATTTCTGCCTTTATTAATTTTGACTATTTCTGCTATGAATAATAAGATGGTTGTGTAATGTCTACCAATCCCCAAAGCCTGAAACATTGTGGAAAACTGTCTTATTTCTCCCCAACTTGGTTTTTGATCACCCTACTTTTCATTGCCCATCTAAATTCTCTGTTTCTCATGTAGATCTGAGGACTATGTGAGGATGTCACTCTCATGTAGAAGACCAAGGAACTTTCTGTACTTGCATGTATTTACTCATGGGAGCATGCAAATAAATCTTTCAGTTCCAAGAACAAAATCGTGGCTGTCCATGACCCACATGAAACAAAATCTTTCTTTCTGCCATCAATGAACTTTAGCACACTGGTAACAACACAGATAACAATATAATGGAATAATCCTGTAATAATAATAATAGTGATGATGATGAGGATGAGGATGATGATGAGGATGATGATGATGATGATGATGATGATAATGATGATGGAAAAATCCCCTCGAGGGATCACGTTATAAGGAAAATAAATGTTGAGATGTGTTTTTTTAAGTGATATTGTATCCAGGAAAGCAATTTTCAATAGGACAGACTCCTCTCACATGAAAATCACTCAACCTGTCATGGCTTCACAGAGAGAGTTGAGAACCAGAGTGGTCTTTTAGGACAAGAGAAAGATTCGCCAACATTCTATAAAGAAAAGCAATCCAGACATTCTGTGTGAGGATGGTTAGCTTATGCATGGCTAACACACACAACATATACACAAACACACAAACACACACACAGACACATATGTATGTACACACACACAGATACACAGAGACACACAGAAAGAGACATAGACAGTTAGACAAACAGACATTCACACAGAGAGACTGACAGTAACAGACAAACACACAGACACAGACACACATACACAGACACAAACACACAGACACACACACATATACAGAAGCACAGACACAGAGACGATAACCAATATACAGATACACACACAGACACAGACAGACACACACACACACACAAACACACTTATGTACACACACACACACACATACACACACACACACACACACACACACACACTCATCTCTTGTCTCCTACCTAGAGTGTCCAGGTGCATAAAACGTGTGAAAGGATGGAGTGGACCCAGGAAACAGTTAGTCAGCAGAATATTGGTCTGCGTGCAAGTGAATTTTGGTGTCTTCCAAGGATTTCAGTGTCACAGCTCTGTTAGAAGGTATTCAGGGACACGCTATGGTTGTGTGCATATAATTTACTCAGGGTCAAAAGGGCTAAACGAACCTTGGAGAGCAGGAAGGGGTTTTTGTGTGCACTTACATCAGTTGCAGGCTTAAGGTACCAGGAAGTCCTCTATTGCTATATCTTTATAATCTCTGACCCAGCATCGGTCTGTTGTTCAGTGATCTCCATTTTACCTACTCAGAAATCGACTCCACTGAATGTGCCCCATACCCAACCCTGAGGTCCTACTTGCTCGATTTCAAAGGATTGCAGGTTCATGTTCTGCATTCTCTGTCAGAATAAATCCTCAGGAACGTGGCCCTCTAGACATCATGAATTAACCAGTGCTTCCATGGAGTTTCTGCATTAACCCGTATGTCCTCTATTTCTGGCCGGTTCTCTCTACACCCCGCTATCCCTCCATCTTCCCCTCTGAACTTCTGCTCCTGTCCTCAGTCGCACTCACTCACTCACAGAACCTGTTCCAGTTTTTCCTTTCAGATAGGTCGATGCTTTTCTTCTCAAGGTGCCTTCTCCTTTCCTTTGTCCTCTCTGCATTTGTGGATTGTAGATGGAATATGATTTATCTCACAGCCGATACCATGCATAGGTAAACGCCTGCCATGTGTGTGTCTCCAGGTCTCATTTCCCTCTTGGGCTGATTTTTTTTTTCTAGTTTCATCTATTTTCTCTTTGGCTTCAGGATATCATGCCTCGACCACTATGATGTCATTCCCCCACCCCTATGATGTCATGCCCCACCCCCATGATGTCATGCCTTGGCCCCTTGTTAGAATGGTTGTATATATTCACCAGGTAACATTCTCAATTCTGCCCTGTCACCAGACTCCTCCAGGCACCCACCATTTACAATTCTTCCTCCTATCCTCTCCCCTTCTACTCTTATTGAGTAGAGGACCCCTCTGGGTACACCCCGTCTCCTGGCACATAAAGTCTTTGCAGGACTAGACTCATCGTCTCCCACTAGGTCCTGAAAACGCAGCCCGGGTAGGAGAACAGGATCCACAGACAGGCGACGGGTTTACTGAACTCATGTGAGAACCATTGTGCTCCTCTACCTCTCTCAGTCCTTCCCTCAGCTCTTTAGTGAGACTCACTGAGCACTGTCTGATATCAAGCCCTGTGCCTGTGCATCTGTATCAGTCGGCTGCTCGTTGGAGCCTTGCAGAGGACAATAATGCTACACTGCCGTCTGCAAACATAAGAAAGGGCCATTAATAATGTCAGTGTTTGCCGTCTGCCCATAGGATAAGTCTCACATCCGGCCACTTTTCCTTTGGCCATTTCCTCATTTCCTCTTCCATCTCTCTCCGTGTGTCTCTTATAGAGGGGGCAATTTCTGGGTCAAAATTTTGGGGATGTGTTTGGTTCCTTATCCTTCCACCTTGGCTCCTCTGTGGCTACAGAAATTGACCATTTCGGTGTCCGTATCCCCACTGTTACGAGTCTCAGCTAAAGTCACCCTCATGGACGCCAGGGTAGCCTCACCCATCCCAGATTGCTGGCAAATCATAGAGATAGTACCAACCCTGGACAGTCACTGATTTCAGTTTATTCTCTTGGCGCTCTGTCCCTCTTGCTCGTCTCTCCCAAGAAATGATTCTCAAACCCTATTTACCTTCCCATCCCCTCAGTCACCCAATCCTTTCCTTCCAACTGCCTCTTCTCATTACTTTGTTCCTCCTTCTGAGTGAAATGCAAACATTTTTCTTGGCCCATTCTTATTGTTTATCCTCTTTGGTTCCATAGAACTTAGTGTGTGAATTCTGTACTTAATGGCTAATACCCTCTTTTAAGTGAATATATACACGTTATTTTGGGTCTCAATTACTTCATTCAGGACAATACTTTCTCACTCCATCTTCTTGACCGCAGCTTCTCAATGTCCTTATTTTTCTTTCTTTTTTTTTTCTTTTTTTCAGAGCTGGGGTCCTTATTTTTCATATGTGTATAGTATTTCATAGTGTAAATGAACTAAATTATCTGTAGCCACTGTTTGGATGAGGGGCATCTGGCTTATTTCTATTTTCTGTTCATTATGAAGAAATCCACTAGGAACATGATGGAGCACATGTACTCTCTGCATGGCAGAGGTCTTTTCAGATATAAGACCAGGTGTAGTATAGCTGGGTCTTTAGGAAGAATATTCCCCATTTTCTCACAATCCACTGGACAGATATTGATAGCATTATACAGATTTGCTCTTCCCAAGCAAATGCAATTTGTATCCTGATATTTATTTGCTTCCTCAAAGGAGGTCTCCCCCCACCAACTAGCCCTCTATCATGGACACTGGTGATCACATATGAAACTTCTTCCCATTTTAACCGGTCAGTAAATGCTAGAGCCTATTACTGATAGCCGGAGGGGAAAGTTGGTACCGGAGGTATGACAGTGGGGTTAGGTAGAGAGGCAGAAGAGGGTAAGAGGGGAAGGGAGAGGACTGAAGAAAAAGAGGAGGAAGTAATGATGGAAACAATCCATGTGGCCTGAAGAATGCACATGTAGCAGGGGTTTTATGGTTGGAGTATAAGTTATGATAACATTAGATCTACCCAATACACGTTTATAGATTATAATTATAATAACCAAATTGTGTGTTTTCTTTATGGGTCATTGGGTTTGGAAATTCCAACAAGCTTTCCTCAACAGTATTTCTGAATCAAATTTTCTGTTAATAGAGATCACCCCTTGTAGGGGCTCTAACCATTGCTCCATAGTCCAGTAGATACAGCTGTTTCTTCCTCAGTCATGTCTCTTGTATTTTCTGTGGATATCTGTTTCTTCAGTGATCCATGCCCAGTGTTCCTTTTTCTCAAGATCTTCAATGATCTCACCCAGAGGAGTTTCAGGTTTCTCAACTTGTTCCACTTAGTTAACCGCAGCTTCACAATGTCCTTATTGCTCATACCTGCATATTATTCCACTTTAAAAATTTTCTGATAACAGTGAACCGTCATGAGTAGGCTAAAATTTCCCAAGAAAACATTAAACATTCAGTCTCTAAATCTAGATCTCCTCATCCCATTATGCTTGCTTTGCCTGAATGGCCATGGCATGAGCAGTTTTTTCTTAGGGACATCAAAGCCATTTCCTTCTCCAGTAATGGCTGCCATCCCTCTGTCACAGGTTTTTACCCTGGTTATTTTTGGTGATTGATGTGATTTAGAAATTGTAACACCATCCGCATGGTAGAAAGCCAGAGATGTTTCAGGTTGACCCTGCTTCCACAGCCAATGATGTCACATGTGCACAATGAGCAACCATGTGACACCCAAACAGCAAGATGATGTCATCTTTGACTCCACATGTGACTGCAAAATTGCCTCTTCTCCTGCATGCACCTTGGCAACCATGTCATCCTGACTGCAAGATAGGAACTTTGAATCTACACCCAAAATTAAGATGGCCTCTTTAACTCTCTTAATCTACCCGTCTGTGAGCATGGGAGGTCTTTCTGTCTTCTGCTACCTTCCTCAGTGTCTCTTTTCAGAGACTTGGAGTTCACACCAGATATGCTTCTGATGTGCTAGGTTAGAGTTAATTTATATTTCATAATATATATATATATATATATATATATATATATATCCATTGTGATTGGCATGTCTTCCATAATTTCTTCTCAGCCTCTCTGTCATTTGCATGGCATATTATTTTCATTTAATTTTTCATCCATCCACTTGGCTGAAGGTGTTTTTCATATGTAGGTCATTTCTGGTAAAACTTTTGGATCACATATGTTCACTATTATATGATGTGTGAATGGTGATACACTGAGTTCTCCTTTTGCGATATCATCCCCTTGACCTCCTTTGGTTGTCTTATTGCTCTAGCTGGGAATTTAAGGACTTTACTGAAAGGATGCTGCGAGGTGTGCAGTCTGTTCTCATTCTCCAATTTAGTAGAATTGCCTTTTGCTTCCCTACCCCTTATTTAGATATTAACTGTTGGCTTGCTATATTGCATTTTATGTAATATTTTTTGTATTTATTTTAGTATTTTATTACATTAGGTATGTGCCTGACATCCCTGGTCTCCCTGAGACCTTAAATATGGAACGACGATGGATTTTGTCAAAAGCATTTTCAGCATTTAAGAGATAGTGTTGCATTTTTTCCTTCTTTCTTTAATTCTGCTCCTTCACACCATTGAGTAATAGTGAATATTAATAAATCATATTAAATATGTTAATAATTAATATATTATTTTTGATATATTAATGTAATATATCAGTTACATTATTATATCAATATATATTAATTTAATATAGTAAAAAATATATTAATATTAATTATATTTACCTTATTAATATAATAATTTAATGTATAAATACATGTTAATATTAACATAGTATATTAATATTAGTTATATATTATGATGTTAGGATATAACAATTTAATGTTACTTTATTAAAATATATATGTATTTTATTAAAAAATATATATTATGATATGCAACTACCAAAAAGTTAAATCCAAGGGGAGCTCCCACGTTAATTTGAAGTGCAGAGGGCACAATTTTTTTTCAGTTAAGTTTGTTAATATGGTGGATCACTTTAATGGGTTTTCATAGATTGATCCACTCCTGCATCCTCAGGAGAAAGCTTACATGATTGCACTGAATGGCAGTTTGAAATGCTTTTCATTTTGTTTTTGAGCATTTTACCTAGTATTTTTTCCACCATTGTCTGTAAAGAAAATTCGTCTGAAATTCTTTCTTTGTTGAATCATTTTGTGATTTCGGTGTCAGGGCGACAGTGGTGTCGTGGAATCTGTTTGGTGATTTTCCTTCTGTTTCTGTGTTTTGGAGTAGGTTGAGAATTCTTTGAAAATCTGGTAGAAGTCTGCGCTCAATGAAACTGGCCCTGAGAATTTTTCAGTGGTTAAACTTTCAATTACTGTTTGTGTCTTTTTAGGGGTTGTACAGCTATTTACATAGTTTATCTTACCTTAGTTTACCTGTGGTCAGTGTTATTCATCTACACAAACATCCATTTAATTCACAGATTCTAATTTTGTAGAAAGCAGGTTTTTGAAGTGAGACCTAAGGATTCTGTGACTTTCATCTTTGTCTATCGATGTGTCTCCCTGTTCATTTCTGATTTTGTTATTTGGATGCTGTCTTACCTCGTATTACATTATCTATTTAAGGGTTTGTCTGTCTGGTTGATTTTCCCAAGGAACTAGCTCTTGTTTTTGTTAATATTAGTATTCTTTTTGTTTCTGGTGGATCACTCTCACCCTGAGTCTGATCATTTCTTTCTATCCCCTCCTTTAATATGTGTTTGCTTCTTTTTATTCTAGAGATTTCATGTGTGCTGGGAAGCTGCTAGTATGGGGTCTCTCCAGTTTCTTTATAAAATTGCTCTGTGCTGCATGTGCACGTTCCTCTTACACTGCTTTCCTTATGTACATTAAGTTTGGAGACAATATGCCATCATTATCATTGAATTCTAGGAACTTTTTTTTTCAAGTCTTCTCTGAACTTGTGGTTCTTCAGTTGCAAGCTATTGAATATCCATGAGTTTATAGACTTTTTGTTATTGTTGAAGTCCAGTTTAAATCCATGGTGATCTGAGAAGATCCAATGGTTAGCACAGTCTTTCTGTGTCTGTTGTGACTTGTTTATTGAGGGTGAACATGATCAGTTCAGGATAATGTTCCATGAGGTACAGAAAAGATAGTGTGTACTTTTGTGTTCATGTGAAATATTCTGTAGATATGAGTGAGGTCAGATTAATTGAAACCCCTGGCAGTTATATATTCTATTTTTATTGTTTTATTTTTAGTTTCTGTCTCAATGTCCTGCCCTTGGTGAGATGGGACATTGATGCCCCCCACTATTAATGTGTGAGGTTCGATGTGATATTTGAGCTTCAGCAATATTTCTCTCACCAATGTTGCTACTTTTGTCTTTGGGATATAGACATCCAGAATTGAGATGCCATTTTGGTGGGTTTTTCCTCTAATAAATATGAAGTGTCCTTCCCCTTCTCTTTTGATTACTTTTGTTTGGAAGTCTGATTGCTGGATGTTAGAATGGCTACACCATCTTGTTTCTTGTTTTATTTCTTGGAAAACATGTCCCAACACCTTAGTCTAAGGTTATGTCTATCTCAATTGCTGGAGTGTGCTTCTTGAATGCAACAGAATGACAGATCCTGTTTTTACATCCATTATTTTAACCTCTGTCCTTTTGTTGTTGAATAGAGGCCACTAATGCTTAACGGTATTAATGACCAGTGATATTAACTTCATGCTATTTTGATGTTGTGGGTGCAGGGTTTTCTTGCTTGCATGTATTTTGGTTTTTTGTTTTTTTTGGGTGGGATGTTTGAGTGTGTATGTTAGTATAAAATCTGTTCTGTAGGGTGAATGATTTTTTTTTTGTTTGCATGTTGTTTTTGTTTTTTTCGGGGGGGTTGTTAGAGCATGCAGGCGAGTACTTTCGTAGGTTATGCTGTGTAATTTTTAATTTCTAGTCGGAGGTTGGGATGGTTCAAATTCTGAAAATCCATCAGTATAATCCACTATAAGTGAAACTGAAGGAAAAATTACATGATAATCTCATTAGATGCAGAAAAAGCAATTCCAGCCCCGCTTCATGATAAAAGAGTGTGAGTGATAAGGGAGACAAGTCCTATGGAGAAACATAGTAAAAGCAAGGGAGAGGAAACCTGTAATGACCGTCAAGCTAAATATAAAGAAACTTAAAACAATTCATTAAAGTGAAGGACAAGGTAAGGCTGCCCACTCTCCCTATTCAGTATAGTATTTGAAATTCTATCCAGGGTAAAAGCATGGTTCAAATTTGGTTCTGACATGGAGTATTGCCAAGTGCTGTGAAGGAGGAATGGCACAACATTTTAAAAATCCTGGGGTATGGCCCACTCTTTAGAACAGCCTCATTGCTCTTTGGTGAGTCATAGCCCCAAGGACCAACTGTACTGAGAACTTCATGCAGCATTTCGCTCGGTTGTTCCCCTCATATCACTCTAATTCTAAGAAGTACATAAAAATCCTCCTGGAGCTTACCACCACTCAGGGAGCAACATCATTGGCATTTGCAATAATAGTGGTCGAGGTCTTTTAGGAATTTCCTCTGTGGAAGACCAATGCTTCCACCATCACCAAAGGAAATGTAGAATAATTAGTGACGACCAGCACCCTTAAAAAGCATTTGGAAAAATAAAATTGTTTGTTAAGCTGGCTAACATGTTTTAACTACTGCCTCTGATGTAAAAAAAAAAAAAAAATTAGGGAACAATTTGAAGTTCGAAAAGACAGGGACTTTTTAAGGCCAGGGATCAAGAACAATGGTGGCACAGGCTAATGGTGTGACTGTCACACATGCTGGACTGTTGATGACTGATTTCTGTCCCAGTTGTACCCTCAGCTCTCTGATAGGATTTAATAAGGATTGACAATCACAGGTGTGCATTCTGATCATTTAAAGTAGATATGACATTTTTATACACATATTTAGATTTGTGCTTTTTAAAAGATTCTTATTAGAGTACTTTTAAAGATAAATGATACAATATCAACCATTTCTCTGTAAATTCAAAATGCTGCCTACAGTGAAGGGAAACCGAATGAGAAAACTACTTTGCTTACTCTTTGTTACTCTATAACAAATTGCTTACTTATGAGCCTTGTTGGCCTTGGGAGTAATTTGTTTATTTTACGTGTATTATGTAATATTTCTTCTCATACACTATCACTCTTTTCAGCATCAAGCATGAGAAGAAACTAGAACATTATCACATTTGCAGTTTTACTTGGCTTGAAAGATTTCACTAGGATATCAAAGCTATTTGCTGTGGTTTGCCCTGAAGTTATCTGTATTTTGATGCTAATTCCACTGCCCCAAGGACAGCTGCCTACTCATGTACTCAGAACTCAGGTGACTTCACCAAAACCGCCTCCCCATTGAATTTGTAAAGTACAGGTGTGGGGCAGGTACATGATAGAAGGATGCTTTGGGAGTAATTTGTTTTCTTTACTTGTACTATGTAAAGAACTTTTCTTTACATGTAAAGAAGGAGGTCATTGGAGGAGAAGGAAGAATGGGTGAGAGAGATGTTTAAAGAAAGAGGAGGAGACTGGAGGAAAAAGGGGAGATAGGAAGAGGAGAGGGTGAGAAGTCATGGCAGGTGAGGTAACAATTATGGTCTGTGTATTTACAGGTTATTATTAATGTTCCTAAGGGATGGATGGTAAAGGGCTTTGTATATTTAAGTGCGCAATTATATCTTAGCAATTGGGTCAAAATTTTTGTGATGTGTGTCTTCTATGTGAGGGATTGAGTATAGGAAAGTGTGTGGCGGCAAGGGACACTGGGCTGACAGGGAGTAGGGATGTGTTTTCACCAAGATATCTACCTATTATATTAGGACACTACGGTGATAGTGATAGCATGGTAAAAGACAAGTTTTCTTTTTTTTTACAACAACAGATGGCAAAACAAGGTGATGGGCAAGAATCCACTAGTAATCAAAAAGTTGAGAGAACCTTTTTATTTTCTAAGTAAGAGGACACCTGTGCCATATTAATTCTTGATAACTTAAGAGCAGAATATAAAACAAAAATGGGGAAGCAGCAAGGGCTGACAGGCTGTTGGTCCCCTGCTGTGTGATAAGTAATGGCAGTTCAGAGAGTTAAGAGATTAAAGCTGCTTTTTAATGAGAGTTGTTTAGTAAGTCTTTCAGGATACACATTTTCTTTTTAACATAGGCTCCACAGGGGAATTTTGTGTGGAAATCCTAGTTACACAAGATACTTCTTCTATTAAGGTATTATTAACAAGTGATTAAGTTTTATTTAAGAAAGAAGAGAGTAGAGAGATTACCTGAATCAGGTGGGGATTTTCATCTACTGCTCAGAACTTAGGGAAAAATTAGGCACTACCAAGTAGAGAGTTTTGATGAAATGTCTGTAACAACAGGGAAAGTGAATGCAGACATATATTGTAGAAGTTATTAACGATAAAGAAAAATCTGTGGCTTCAGGTAGAGAGCTTAACAGACTGAGATATTTTGGGCAAAAGTCCTGGTTTGAAGTTTTCTTATTGATATTAGAATTGATAGAAGGTATTCGATTAGTTTTATGAATTATCCCACTATATGGCTCGTTGATGACGCTTAGCGATGATTTGTGGTTACTTTTGATATTTACGACAATAGCAAGTTCAAATTCTCTTAACATGGGCTCCATGGGAACTTTGGGTTTATTTCCTGATATCACCAAGTACTGAGTTATATCAGGCTCATTTTATACATAAATTCCTTTTTTAAAAATTGTTTAATCTTCAGGATGGGTGTGACTTTGAGTTTTATGCTTATATTATTACTCTGGGAGAGAGTGCAAGATACAAGCTTCTCTGGTTTCAGATTAAGAAACAGAGTATTTTGGAAGAAAGATTTTGTCCTTGTCTTTTTAAAAATTGTGATTAGGATTCTGGAAACCTCACAGAGTCATACTGATCAGGTTTGATATCAGTAGACGGCTATCAAATATATATTCGGGAGAATCAAACAAAAGATATATCGATTCTTAACCTTTTTCCTGAGAGTTGTATTTTGTAGAGTGTACCTACTTGGAATCCTGGTTTCAGTGAATTCCAGCTGGGTCCAGTCAGGACATATCGGCTATCGCATTTGTTTCATTTTTCCTACCCCCTACACGTAAGGATATCTCTACGCCCATGTACAACTTGAAGAAGTTATGGTGGATCCGTTGTCTCAATTACCTGGAATTTGTGGGGTGGGGCTGGAAGTGGTTATTCTAAAGATGTTTTTATAAAGAATTGAAAATTGGTTGAAATTTAGCAGGGAGGAATAAGCTAGATTTAGTTACAGTCATAATCGTATTTGGTAACTAAGCTTAATCTTATCTTTGTTTGGGTATAGAAATAATTTGAAAAAATTTTAAAATTACAAGAGCCAGTTCTATTATTTTTGTCATTACACACTTCTGAGTTGATTAAACCTGTGAGTTAAGATTGAAATATTAAAGTCATGCATCTGACTTTGTAAGAGTACTATCAAGAAAAAATTAAGATATAAAGACAACAGTCCAGATTGTCTTAGATAGATAGATGCTTTTCAAAAATGTAAGAAATCCACAAAATTTGAGATTTAAAGTTATTACTTATCTTTTGTTGAGTCATATCTTCTCCTAACTGTTCCCCTTTGGCAAATTTAATGAAGAATTTGAACATCTCTACCTCCAAATGAGGCAATACTTTGTGGCTAGGCAGTCACTGGAAAAAAATGCCTGTTTCATATGCAGATTAATACTATCCAGAAAAGGACAAATTATGCAGAGGATTTGAGGGATAAACCCTGCCAATACAGGGTAATCAGCCCTTCCAAGTCCGCCTTTCAATAGGCTGTCAGTTGATCTTGTGTCAGAAGGCTGAAGACTTAAGCTCACATGTTGCTAACAGGGGATTGTGCTATTGGAGATTTGTCTCTACAACCTCTCAGTTCTAGAAGCCCTCTAAGACATCCTATGTGTATAGATATTTGGTCACTCTCAGATTTCTGACGGGGTAGGAGACTGATTATAGCCTCATTGCTTATCAGGCTGTATAACTCTGAATATACATATTTTACTGGATAGTTATCAGATAGTATACAAGCTAGCCAAGACATAATATAGATTTTAAGCCTTTCTGAAGCTGGAATGAAGAACTAAATGCTCTTTCTAACTGATATAGTGACAGACTGGGTTTTGAGTATATCAAATGGTTTATAAATTGTAGAATAGTAATAATCTTACTCAATTGATATATATAAATGAAAAGTCTGTTTAACTGGACAAAAAGGGGGAAACGTTGTTTACACTAAAGTTATCTGTATTTTGATGCTAATCCACTGCTCCAAGGACAGCTGCCTTGTCCTGTACTCAGAACTCAGGTGAATTCTACAGAACAGCTTTCACATTAAATTTGTGAAGTACAGGTGAGGGGCAGGTACAGGATAGAAGCAGGCCTATCATTGGAAGAGAAGGAAGTATGGGCAGGAATGAAGTTTGAAGGAAGTAGAAGAGACTAGAGGAAAAAGGAGAGACAGGAAGAGGAGAGGGTGAGAAGCCATGGCAGGTGAATTTAAGATACTGCTCTGTGTATTTACTGGTTGTTATTATTGTCCCTAAGGTATGGATCGTACCAGGCTTTGTATGCTTATGTGGGCTACTATATCTTATCAATTGGGTCAAAGATTATTGTGTTGTGTGTTCTTTCATGTGAGGTTTTGAGTGTAAAAACATGTGTGGCAATAAGAGACACTGGGCAGCTGAGGAGTGGTGATGTATTCAACCAAGATATCTAGCAGAGACTTGGGAAACTACAGTGCCAGAAATAGCGGGATATAAGACAACTTTTTTATTTTTATATTTTTGCAACAACACATTCACTTCTGTATTTGACATGCTCTTTTTGTGTCACTTAGGGAAGATCTATATCTGGTTCCTGACAGAATGTGCTTCTTAGGTTCATCAATCTTATCTAGTTATCTAGTTTTGGTGGCTGATTATATATATATATATCGGTGGTTCCTACAACTATGAGATTACGTGCAATTTTAACTAGATTCTGAGCAGGTATGTCAAGAAGGTAGAATCCACAAACGGCAATGCCAAATAGACTCGCTCCTATTCTTATGACCCTAATGAAGTTGAGGTTTCATTGGACCTCTAGTTCTTCCCTCCCTGCCAATCCTCCTGTATCTTATCTTTGGCGTGAAGAAAGAATCATTTTAAAACATCCAAAACCCTGAAATCTCACCCTTGGAACACGACAAGGTTGATATTACAGAGATCATATCTAATGGGACTACATAGTCCACGCTGTCCTTTGATTTACTCAGGCAGTTATTTCTTTGCACAAAATAAAAATTTGGGAGTTTATCATTTTAAGTAGGTACACAATATTTACACTGTTAAATTCACTTCATAGCTTAGCCACGTTTGTTGCCAAAATCATTGCCAAAAAACTGGAATTTGAAAACAGAATACTTGAGTACACATTCAGGAATATCTATAAAGACCCCTTTCAAGGAATGAACAATTAGAAAATGAAATACAATATTCACTCAATTAAACATCTGTAAAGAAAAAATGGCCTGTGGGAAACAGGGAAAAAATAGGAAATTGATCTGTTTGTCACAGGAATGGAACTAGGAATAGAATTATTATCCAAAAGAATCTCCTACATCCCATGTTCCTAGATCTTTTCTACTCAATACAAGCCCCTAACTGAGTTTCTCCATGTAGAGCCTGTAACCACTGATGAAGCAAAGAGAAGTTTCCAGCTGTAGAGAGATGTAGTACATAAATGTTACCAATGTGTCACAGTAGACATTCCTGGAAAATGCAAACTCGAATCTGGTCAATGTAAGGAAAGCTATTTAGGAGGTAGGCCATGGCAGTTCTCACTGACATCATCATTTGACCCTCCCTGAAAAATTTCTTGTACCCTGGAGAGCCCTAGGTTTTGTGATGTCACAAAAAACTGCATCACATATATTCCTGCAGTACCTCTAGGGATTACTAAGTGGCCTCTATTTCAGTGCAAACAGCCATTTGGGAAAGAGAACAAAGAGGATGTATATAACAAAAATGAGTAGAAGAAAGTTGGCTTTCTGTTTTAGTTTGAAAAAAATGAGAAAAAAAATATGTGGTACATGGGAAAGTGCAGTGAGTGCCGTGTAGGGTTTGTGAGGGTTCACTGAACACATGAGCCTTCCACATATGGGATTCAGGAAATGGGAGCCTCTTAGTAGCAACTGGATTTCCTTGCTTGTTATGGTTCCTGAAAGTCAGAGTTTTTTTTTTTTTTTTATCATTAATTTCATTATTCCAAAAGTCAGGTGTTGGGATGGGTACAGCTTTTTTTTTTTTTTTTTTTTGAGAGCACATGGCTTCTATTTTTTCTTCCAGAAGAAAAAAGTCCTAAGGAGGAAGGGAAAGACAAGTATTGTATCCTCAGCTCAGAGTAAACTCCTTCGTGTACATGATTTCTACACTGTAGTTTGTGTCTGACACTGATATCTGGGAGGGAGAAATGCTTCTAGTTCAGACTTAATCATATCAGTCTTTCCACTAGTGTTATGCTGACTACCATTCCCTAACAGTGTCCCTCGTAGATTTCTGAATCAATATTTCTGATTACCTTGCAGTTTTATTTACTTTTATCTCTTTCATAATTTTTTTTTAATTTAAGCTAATTTTAATATTTTTTGGATATTTCTATATCTACATTTAAATGTTATTTCCTTTCCCAGTTTCCTCTCCATAAGAGACATAAATGTTTCCATTCCTTGACATTTAAACCACCCTTACTCTCCCTTGACATATCCTTGAACTGGGAGTCAAACCTAGGGAGGACCAAGGTCCTCTCCTTCCTTTGGTGTCCACCAATGCCATCCTCTGCTACATATGCAGTTGGAGACATAGGTCTGTCCATGTACAGTCTTTGATTATCTGTATAGTACCAGAAAGTTCTTGTTCATTGTTCTGATGGGGTTGATAGCCTCTTCAGCTCTTGTAATCCTTTCTGAAAATTTATCAACAAGAGGTCCATTTACAATTCTCTGGTTTGCCACTAGCATTCACTTCGGTAACTGACATGCTCTAGTTGTGTCTCTCAGGGAAGATCTATAACCTGTTACTGGCAGCATGCACTTCTTAGATTTATTAATCTGAATCGTATCTAGTTTTGGTGTCTGATCTATTTATCTATCTATCCATCTATCTATCTATCTATCCATCTATCTATCTATCTATCTATCTATCTATGCATATATTTATCTATCTATCTCTGCCTCTGTCTCTAGCTCTATCTCTTCTCTATCTCTATATATCTATATCTATTTATCTATATCTATTTTTATATATATGTACATATATTTGATGGCTTATACATCTATGAAATTAGTTGAAATTTTAACATGGATTCTGAGGTCCTAGGTCAAGAATGGAGAATCCACAAATGCCAATACCAAATATACTCCCTCCTGTTCTTATGCGCCTATCGAAGTTGAGCTTTTACTGGGCCTCAAGGCATTCCTCTCCCTTCCCATCATCCTGTATCTTTTGTATGGCCTGAATAAAGAATCATGGTAAAATATCTAAAAGCCTGAAGTCTCACCCTTGGAACACAGGAAGGTAGATATTCCAGAAATGATACCTAATGGGACTACAGAACCGCATGCTATAGTCCATGCTGTCCTTTGATTTACTGATGTCTGGTAATTTTTGCATAAAATAAAAATTTGGGAGTTTATCACTTGAAGTAGGAACACAATATTTACACTATTACATTCACTCTTTAGCTTGAGCAGCTTTGTTGCGAAAATCATTGCAAAAAACTAGAATTGCAAAACAGAATTTTTGAGTACATATTCAGGAATATCTATAATGTGCCCTATCAAGGAATGAACAATTAGAAAATGAAATACAAAATCCACTCAATTGAATATCTGTAGGGAAACAATGGCCTTTGGGAAACAGATAGAACTTAGGAAATTGAACTGTTTGTCACAGGAATGGAACTGGGAATAAAATTATAATCCAGAAGATTGTCCTACATCCCATGTTCCTAGATCTTTTCTACACATGCGAAACCCGTAATAACTTTCTCCATTCAGAGCATGTAACCACTAATAAAGCAAAGAGAACTGTCTAGCTTTAGAGTGATGTTCTACATAAATGTGTCCACTGTGTCAAAGGAGACACACCTGGAAAGGTCACCTTAGAATCTGGTCAATATAAAGAAAGCTCTTTAGCAGGTAGGCCATGGCAGTTCTCAGTGACATCATCATTAGGCTGGCCCTGAAAAATCTCTTGTATACTGGAGATCCCTAGCTTCTCCTGTGATGTCACAGTGTTTTCCAGACTGCAACTGCCTCTCAGACATTCATTCAGTACCTCTAGGGTTTATTAATTGGCCTTTATTTCAGTGTAAACAGCTATTTGTGAGGAAGATCAAAGAAGATGTAGATATCAGAGATGGGGAGAAGGAAGTTGGCCTAGGAAGTTTTAGTTTAAAAAACGAAGAAATATGTGGTACATGGGAAAGCACAAGGAGTGCTGTGTAGGGGTTGTGAGGGTTCACTGAACACATAGCCTTGATCTGAGCCTTCCCCATATGGGATTCAGGAGGTGGGAGCCTCTCGGTAGCATCTGAATTTCATTGCTTGTTATGGTTCCTGGAAGTCAGAGGTTGTTTATCATTAATTTCTTTATTCCAAAAGTCAGGTATTCGGAAGTTTACAGTTGTTTTTCTGAGAGCTAATGGCTTTCATTCTTTTTCCCCAGGAAAAATAGTCCTGAGGAAGGAGGGACAACAAGTATTGTATCGTCATGTCATCTCAAGGTAAACTCCTCCTTGATTTGGATTCCTATAGTGCACTTTGTTTCTGACACAGATATCTGGGACAGAGATGTGCATCTAGTTCAGACATCATCATCTCAGTCTTTCCACTAGTATTTCTCTGATTACCATTCCCTGACAGTTACCCTTTAGATTTCTGTGTCAATATGTGTGATTCATTGACAGTTTTCTTTTCTTTTAACTCTATCATTTCTTTAGGAATTTTTATTGCGTTTCTAATTGGATACTTCTATATTTACATTTCAAATGTAATTTCCTTTCTCAGTTTCCTGTCCATAAGAGCCCTAACCTGTCCCCCTCCCCTTTTTCAATAACCCCCCTTACTGCCTCTTGACAGTCCATTGAACTGGGAATCAAATCTAGGGAGGACCAAGGGCCTCTTTTTTCATTGGTGTCACGAAGGCCATCTTCTGCTACATTTGCAGTTGGAGACATTGGTCTGCCCATGAGCAGTCTTTGAATATTGATTTAGTACCAGAAAGGTTTCGTGTATTGGCATTGTCCTTGTGGGGATTAAAGCCCCATTCAGATCTTGTAATCCTTTCTCAACATTTACCAACAAGAAGTCCATTTTCAGTTCATGGGTTTGCCACTATCATTTACCTCTGTATTTCACATACTCTAGCAGTGTCTCTCAGGAAATGTCTATATATGATTCCTGGCGGATTGCAGTTCTTAGGTTCATTAATTTTATATCATTTTGGTGCCAGATGTGTGTGTGTATATATATATATATATATATATATATATATATATATATATATATATACACATACACTTTTGGTGGCTCCTACAGCTAGGTGGTTAGTTGGAATATTAACATAGAATCTGCCAAACTAGGTCAAGAATGTAGAATTCAGAAATGACAATGTCAAATAGACTCCCTCCTGTATTATGAACATATTGAGTTTGAGGTTTGACTGATAAACATGTCATTCTTCTCCCTGCCTATCCTCCTGTATCTAAGGTTGCTACTTAAGGACAAATAATGATAAAACATCCAAAACCCTTAATTCTGGCCATGGGAACACAGGAAGATAGGTAGTGCAGGTTTGATATCAAATGGGACTCGAGAACCGAATTCTGTAGTCCATGTTGCCCTTTGCTTTTCTGATGCCTGGTAATTTTTACATAAAAGAAGCTTATAGGAGTTTATTAATTGAAGTGAGTACACAGTACTCACACTGTTATGCTCACTCTATAGCTGGGCACACTTTGTTGCCAAAATCACTTTGTTGCAGATAATGGAATAGGAAAAAATAATTTTTCAGTACACATTCAGGAATATTTATGAAGTCCCCTGTCAAGGAAAGTACAATAAGAAAGTGATATACAATATTCATTTAATTAAAGGTCTGTAGGGAAAATACTGGCCTTTGTGATACATAGATAACAAAGAAAATTGAACTCTATACCTCAGGAATGAACCTGAGAATAAAAATATTATCTAGAAGAATCTTCTACACTAGATGTTCCAAAATCTTTTCTACCCATGCCAAGCCACTGACTACCTTTCTCCATCCCAAGTTTGTAACTGCTAATAAAGCAAAGAGAAGTCTCTAGCTTTAGAGAGATGGAGTACATAAAGGTTTCTACTGTGTCACATGAGACATACGTGGAATGGGCACCCTTGAATCTGGTCAATGTAAGGAAAGATGTTTTACAGGTAAGCCATGGCACATCACAATGACATAATCAGTAGGCCCTCCCTGAAACATCTATTGAAACCTGGAGAGGACTAGCTTCTTCTGTGATGTCACAAGTGTTGTTGTGACTGCAACTCCCTTCAGATATCCCTTCAGTACATCTAGTGTTTACTAATTTAACTCTAATCGAGAGTAAACAGTCATTTTGGAGTGAGAAGGAGGAGGATGATGAGATCAGAGATGGGAAGAAGGAAGGTGGTCTTCTGTCTTGTTATAAAAAAAGGATGAAATACATGGTACTTCGGAAAGCTCAGTGAGTCCTTGTAGGAGTTGAGTTGGATCACTGAAGAGATAGACTTGTTCTGAGCCTTCTGCATATGGGAATCTAGAGCTGTGAGCCTCTCAGAAACATCTGAACTTCGCAGTTCTTATGGCTCCTGGAAGTCAGAGTTTTTATATCATTCATTTCTTTATTCCAAATGCCAAGAATTTTGAAGGTAACAGATGTTTTACTGAGAGCTCATTGCATTTATTCTTTTTGTCAATTATAAAAAGGTCCTAAGTAAGAAATAAAAGGCAAGTATTGTGTCCTCTGCTCAGAGTAAACTTCTCCATGCTTTGGATACCAATAGTGCAGTTTCTCTCTTACACTAATATCCTGGAGAGAGAAGCGCTTCTAGTTGAGACTTCATGATCTCAGACTTTCCACTAGTATTTCCACTGACTAACACTTTAGATTTCTGAGTCAATTGGTGAGATATACTTGCCGGATTCCTTTCTTTCATTTCTTCCATTTTTTCTTTATTTTTTTAGAAAAACTCTCAAAACTCATCCTGGCTGACAATGTAGATTAGACGCATCAGATGAAATGAATTGAAAAACTCTCCTGGGAATGAAAGTGGTAAGGAAATCACATTGATGTATCCTAAATACAGTGCTAAGAGCAATATTCAGACTAGTCTGTGGAGATGCTGCTGTCATCAGAGACCACAGACAATTAGTGGAGAATGATTCAGCATTAAACTGGGAATGGAAGATGATGGTTGATATTGTTCTAGTAGATCTCACTACATTAAAAAGTGTTTCTTCCAGATAACTGAATGATTATTGTAAAGCAAATCCCGGAATGAACTTATGAGACCCACCATCAGCCTGTCAAATAATGTGCGAAAGAAGAAATCTGTGTCTCTCCAGGGACAAATTGTTGCTTTCAAACCAACAGTAAAGTGTCCATTCTATGAATGATACATTGATATATACACATTATAGAAGGATGGATACAGAGTTTCTTCAGGTCCATGAATGAGGTATTCAGCAGTTGACCTGGAGTAGCAATGAGGGTAATTTTTGCCAACTCTTCAGACTTGAGCTCCTTCACTAGGATCCCCATGATTGAAGAAAAGAACAAACTTCAGACAACTTGTCTCAGATTTTTATGTAGTTAAGATTTCCTGGTCTTGGTCCTAGGAAGGAAGGATATCTTGCTTTCCAATTCTTGTTTATCCTATAATCCTCTCTGCTGCATTCATGCAAATAGATTACTGTGCATTTCTTTAATAGGTTACAATTGCTATTTTAATTATGTTGCCAAGAACTATAGAAAAAAAGAAGGGCTGTATCAAAGCATCATATGAAAATCCGACTAAGGTAATGTGGCCATTGGAAATTTGTAACTGACCTGAAACTCTTACTAGAGACAAACTGCCATAAAAGGTCTTCTCTAGATATCTGGTGTAGTAGTTGTTGTTCCCCAACAGACAGTAAAGGATGAATCTCTCTGTACAGAGAAATCGGACTAGTCACAATGATCACAGACTATGGAACACATAATTTAACAATGACTGACTATTTTTAAAGTCCTAGAATCCATTAGTTTATTAGTCCAAAAGGCAAGATGTCTTATCTGGTCATTGACATATGGATAAATATTCAGTATGCAGGTTCTAATGTCTATGAGGATTTGGTATCACTGTGAGTGCAAAAATGAAAAAGTAAAGGCTTCTTTCTTCCATGTTTTCTACGGGGATTCAAATAGAATGCATGGTTTAGAATACATTGGGATTGCCATTCTCAAACAGACCAATATCTTCAACTAAACATTCTTTTCTTGGAAGCTGCACCCTGTCAGCATGGCTCACGTGTATGTGAACTGCAAGATCTAGTCTGGGAAGGCGGTCCTGTTCATCGATCCAACCTGCCCCTAATACTGAAATACCCAAGACTTCCTCAATCAACTCCTTTGCAAACATGGTCTTCTGGGATTTGAAGACATTACATCTACTAACAACACCAATGCAATTCAAGATTACTTTCAACAGCTCCCTGGAGTGAGAATTGTTCCTTGGGTCCTTATATGTAGAGAAAGACTGCATAGGCAGACACAGTGATCTAATCTACCTGCAACAGAATGAAGAGATGATGATGTGGCTGAAGCAGATTGGAGCTCTGCATTTATTAAAGGGATGGCAGTAAAAGCCCATGCTGACAGCAGACATTCAGACATGCTGAAGCCATGCTGAGACTTGATGTTTGTCACAGATGATGTCTGTATTTTCTTATGACTGGGATTTTCAACAAATTGGCTTTCATTCTATTCCTCATTCCAAAAAATCTTTTGCTGTAGGCCTCAAACCATGGGGCAGGGAAACTTAAGAGACAACAGAGGATTGATAATCCAGTCTTCATTCACTGACTTGTCTCTACCTCTAAGTCCATGTTTCACAATCCAGTGCATTTAAATCTCCAGGGAATCAGTTACTGTTTCTCTACCATGCTGGTCTGCTGAAGTCATTTTACAGAAGTCCACTTCCAAGTAATTATTAAAGCAATGAATATTTTGAAGTTGTTTATGATCTACACACAGGCTTTTTACGCCCCAAGCATGTACCATCCCACTTCTGCATTTGCAGCTCTCAGCCAGTGTTCTCGACCTATCCATCCAGCAACCCTTAGATTCCACACTTTGTATGAGGATAATATTTGAAAAAACAGAAGAATAGCTGTAGCATAGTTGTTCTTCACTGAAGCCATATTAACACAGACGGCAGAGCATATCATGCATTCATCTCTGTTTGTAGTGTTTAATTCCCCGTAAAGTCCCAAACAATTGAGAGTTGATTCTGTCAGAGTACCAGCAAAGTCAAATAGGAAATGCAAAATTTCAGAATTCTCCTGCCAAAGATGTTTGTGAAAGAAGTTGTTTGCAAAACACTGTCTTAATAAATTTATTCCATTCTCACTTTGATATTTTGCTTTGGTGTCTTGAAGTGACGTTTAATTATCACTGAAATGCAGGTCCCCTCTATAGTCTCCAGTAAGAAGAATTCATTCCTCAAAAGGATGTATCTGCAGATGCCTGAAAAAATAATAGAAAGAATATTTCTTGATAAAGATCTAGGTTAAAGTTGAAACATCTTACCACAAAGATACATATAAGAAGTTCATTTGACATTGACCTTATATTATGCAGAAATTCTTCACATATTCCCTCTATCGTTGGGGTTTAATTAATCTCCAATGAATAGTTGACAATGAAGAGTAGCCTTTAGAATCATTTTACCCTTTTAAGTAATAGTTTTAAGCAAATGGAACACTAAAAGATCACAAAGAAGAAATGGTTATAATCAAAAGATACATGTGGGACAGTCTAACTCTCATGGTCAAGATGACTTTGCACATGCTCCTTATGGTCATGGATTGCTCTCATAATACTCTGCAGAAGGTTGTTCCTACTGCCTCACTTTAAGGTCCAGGAATTCCAAGCTACCAGAGCTGTTCAAGTTCCCTTACAATGCACTTGAAAGCCACATATGCTTAGGAACTTTTGATGTGCTTTAGCTCTATTGTCAGGTTTTTTTAAGCCTCTACCAAATAGCAAGCTGACCTTTTTACCCCCTTCTCAAAACCTCTAAATCTGCCCTAACTCAATTTGTCAATTGACATTAGTCATAGCTCAGCACCCCAAATATGCACTCATCTTACTGTGTTTTTAACATCCTGCCTGCTACACCAATGGCCACTCCATACTAGATCTCACATGACTGGTAACTCTTGCTCCACCCTAAATCCTTTCTCCATCCTTGTGTCTACTAGCCTGTTGGTAGAAATCCACACAACTGATTGGCCAAGAGCATCTTTATTGAACTATACAGAATCAATTTGGGAACAGGACCTTCAGTGTTCGCAGGATGATTCCCGATCTAAGAATCAAAACGATAGCAAACAAGACTCAATCCATGTCTCTGGTTTTGGGACGGAGATAGAGCACTTAGACTCAGAGTTGAAATTTAAATAATTATAATATATATGTAGTATTAATTATGCCAGGATAAAAGGATCCAAAAAGTGGAAATGGGCAACATTAAAGGCAAGAGAAAAATCCCTAGTACAGCAAACAATGTGGACCTGTTAGAAAGACTGGTCTCTTTCCAGCCATCTGAATTTGTACTTGAAATTCTTCTAACCACTCTTGATCTCTGCATGTAGAAAAGAACAAAAAGAAAAAGAAAACAAAATAAAACAAAAAATCATTAAAATGAAACCAAAAGCAAAAGAAATAGCTAATCAACCCAATCCTAAAAAAAGAGGACCGAGTGAAGATTGCTTGAGGTCCTCATTTTTAACTACAACAACAAGCCACCAATAGCTTTCAATGCAAAAATTATTCATTATTTTATTTGAAACTTCTCTGTCGTTCAAAGAAACAAGGTTTATACGATGCAAAAACAGAAAACAGAAACAAATCATACTGTACAGCTCACCACTCATATTACTATGGTGACTGTGGGCAATGCGGAGAATACGTGTTTGACAACGGGTCTTGTGGTTTTCTATATGCTGGCAATATCTATGACTCTGATATGAGTTAGAGTCATCACAAAATCATCACTAAATGAACTGCTCCTTTTCTTTGGAGCACAAGATGTGGCAAAAACTTGACTGACTATGATTTGTAATTTGGACCTAGCATCTGTAGTAAAGCTAAGGCATCTGATGGAAAATCCTCCACCAAAACACTGGATCGTCAATGTTGTTGCCAACCAAAAACCATGTCCTGAGTCTACCCTGCAATCTCCAGAAGAGGTTTCAAAATGTCAAACTTCACAATATTTTATTTGTGGCTTTGTCTTGTTGTCATTTTTTATTTTAAATAAAGTGTGATTTCTGGCATAATCCGTCTAATTTTTCCTCATATAGAACTTCACTTTTGATCTCAAATTCCATTCATGAAGGGGTACTCTTATCTTTTGTTGGCTAAGTTTTCTATTTTCCTTTTATGGCTTGCTGTGATTGCTTATTGTGGCTGTCTAAAATATGCATTATTGAGCAACTGACTCCATCAGATTGGCTTGTAGGCATCAGTATTTTGCATTTTCTTGATGGCTAGATGATGTATGGATACATTGCCCACTGTGGATGGTACCAACATTAGTAAGCTGAGGAGGTTATAGAGACAAGGTAGCTGAGCAGATTAGTAAGCAGAGTTCCTCTTAATTTACATGCTGCTTCCGTGTGTCCTTTTCTTGTATTCCATTATGAACTGTAACTTGTGAGGTGAAAAAAAACCTTCAATTTCCCACCTTGGCATTTTTATGATTACTATAAATTAGTAGTACTATCAGAAACATTTGGCATTTTCTGGAGATCTGATCTGATAGTCTAGACTCCTGTTGCTATGTAACCTCACCTTTTAAATCAATAAATAAATCCTGGACGCTCCAATCCTTTGAAATATTCACTCTGACAACAACATCACACTGTGTATGTAACCCTTACATTTTTTTAATCTCATGATATTTTTCCTCCCTCTTTGTTTCTCTTTAAAATTATCTCCCTAATCATGCTAGCACTTAGCACTTTAAAGTTCTCCTCTGTCCCATAGTAGAATAATTATAGTCAAATTCTTGAGTTTCATATAAGTGGGTGATTTATTGTAGTAAAATTTTCTAATAAATATTTATTACATTAGCTTTATTAATTAATTAACACTTGACATTATTATATTATCTACTTATACTTAAAACTATAAAAGCTTTGATTTATTCAAGTCTTTAAGGTCCTTTAGAACATCAGCTGGAACATTTCCATATATATTCTGGATGGATCTCATTACTTCATATGTCTTCTAACTAATAGTATGCTTTATAAGTTTGCTAATCCAGGGTATTTTGTTATATATTTTAAGAGTGTTTCAAGTGGAATATTTCCCTGATTTTTCTCCCATTGCTTGAAATTGGAAAACAGGAAAGATAATGTGTTCTGAGTAATCACTTTGAATTCTACTATTTATGAATGTATTTTCAACTTTAAGAAACTTAATCTTTTAGAGAACAATTGTCTCTATTCAGGATCACTTCTATCTAATTCATAGTGGTCTTTGCATTTTAGATATTTTTATCCACAATATTTAATTTTATATTTTCAGGTTATTGTGAGGAGAATTTTACCCATATTTTCTCACAGTATGGTTTGTATTGGCAAAAAGGAAAGCTAAGGAATTTTGTGTGTTCGTATGATGTTCTGCTTTTATGACCCTATTTCTCAGTCTTAAGAGACTGATACATTTTTAGAGTTTTTAAAATGGTATCACAACATCTGCAAATTTGAACATTTTGATTTCTTCGTTTTTCATTTGTATTCCCTGGATCTTCTTCAGTTGTAATATTGTTCTAACTAAAATTACAAATACTTTAATACATAGGTATGAAACCAGTGTATATTCTTGTCTTCTCCTGCTTGTAGTGGAACTGCATTTGATTTTTCTCTCTTTAGCAAGATGATTTTGGTTGGCTTCTTGTACCTTGCCTTTATTATGTTGAACTATATCCTCCATACCTACAACTTCCCCAGGACTAATCAAACTTGTATGTCTGGGATTTGAAGAAAGCTTATCTGGTTGAAGATTATTTTTAATGTTGACTTGAATCTGTTCACAAGTATTTTATTGAGAATATGTGTGTATAGGTGTAAATTAGTGTGTAATACTCTCTCTTCCTCTCTTTGTGTCAGTCGTCTGTAACTTTTTCTCCCTCTCTCATTACCTTCCCTTTTGCCTCATTGTCCCCTTGTCTCACTCTCTCTCCTTATTTTCTTTGTCATTGTTAGATAAAACCAGATTCAAAAATATAATTTTAATGTATTCAATCCTTTTCTCTACTTTATGAAATAGTCTTAGACACTTTAAATGCTATTTAAATGTATATTCATTTCTTTTCAACTGAATACATGTGGTCCTATGATATTTGAGGTGGGAGAAATTAAATACCGATTCTATGTAATTGTTTAGTATAGAGCTGTTTAAATTATAAAAAAAATGAGCTGATTTAATATTGATAAATCGAATACATCTAGTATTTATTGTCACTTCCAACCCCGACCAGCAGGAAAGGAGTGACACCCCACATTCTTCTCAAAGCAGTTTTTTCAGGAACCCTTTTGTCTGCAAGCAGGAACGATGCCTCCATCCAGCCCCGAGCCCAGTCCCTTATATCCTCCCTCAACCACCTCAACCGTCCAGTCTACGTGACCTCCATTCATAGGTCCACGTCACATGGCCTGATCTATCCTCATCGTGCGCCTGCGCAGCTCTCACGATGGGGCGTGGCTTAATTACAGGTGCTAGTCTTGAGACTCGGCAGCAGTCCCGGGCTCCATCTTGGGATTGCCGCTACACCCACTCCCCACAGTTAATCACTAATGCTTTAAAATATATTCTAGATTTTGGACTGTAAATCTAAATAATCTGTGTTTTCTCCATGTTTCCTATATTCTCTTTCATTTTATTAATTCAAACCTTTCATTACCTAACATGGCCAGAGGTTATGACAATCTTGTTAATACTTTCCAGGAGTGACCTCTTCCTTTCATTCATTATATAGTTGTCTACATTTTATTGATTTCAGCCATAACGAGTTGGATATGCATGGTATACCCCAAGACTAAAAAGCCATCCTGAAACAAGGTGCTAAGAGACTGTAGGTGCCCAAATTGTGGGTGGGATCAGACATAAAGAGCGTCGTCTGGATACAAGAATTGCTACTCTCATGTCACATAGCAGCTGTGGTTTCCTGCTCAGCTTCAAGCCAGTCACAGTCCAGAATGCAGTATAAATGCCTGAAAGCTGTTACTCCTAACTGACACACTGTGGACAGTTAGTGTCTTTTGTTGGAGGATTGAAAAATTTTTGTAAGGGATTATCATGGGATTATTAAACAGTATTTTAATGTAGAAGTTACAGAAAAGTAGGATTCAAAGAAATAGAGTGATGTTGACAAAATAAATGGGTAAATTGTCCTCAAAATACTTTGGTGGAAATTCTCAGAAAATTAAACAATTAAAGTATATTCTACAATTTTATGTACATAGAGTATGTTTTATGATATAGGAATGTTTCATAAAGTGACCTTAATGAATTTTCTTAGCTACAACAGATCTGCCAATTCTGTGAGTTTAATGGGAGCACATTTCATGATTTGACCTTAGCATATTTAAATTAAAGTGGCTATCTTCAAAAATACTAAGCATTGTTTACATGTACACGTTGAGCAATGAGCTTCTATAAACCAAAATAAAAAACTAAAGAACTATATATCAAGGAAATTGAATTAAATTGGGCTACATATCTAAACAAAAAATTCACAATTGAAGAACTGAAATCAATAAGAATCTAATGGCAAATATGTACCATCCATATACATTATGGAAATGCAAAACAAAATTATTCTGAGATTTTTTTCATCATTTCAGAAAACCTAGGTTAATAACACATGGGCCAACTTATCTTTACTGTATTATGGAGAGAGGGGAGCATTCCTATTATCCTGGTGGGAAGGCAAAATTCTATAACAACTTTTTAAACCAATATGATGTTTCTTCAGCAATATGGAAATGGATACGCCTAATGATATAACTCGAGGGTATAAATCCAAATGTTGATTCATCCTATATAGAGACCCTTCATAATGTGGAAATATTCAAGTACTTCCTTAACAATTGAAGACATAAAGAGAATGGATGCTTTTACAGATCGGAATAAGGAAAGCATGGAATTTTCAGGATAGGAATGGATCTTGTAAAAGTCATCATAGATGAGGTAATCCAGATCAAAAAGGAAAAATGGGATACAAATTCGCTATAATCTGAATGTTAATTCTCCAAACTGTGTATTTGTATGACCAGTTTAGTGTAAGTGTCAAGGGACATGGTCCAGACTGTCTCCATTTTGGGAAGTACAAATGTACTTATGGATTGCTGAGGGACACAGTCAGGAACAGGAATGTCAAATGTGAAGAAACAGAGGGCGACAATGGAGGGAATATAGACAAGTACAGCAAAGACTGAGAGACATTTGAGGCATGGAATGGAAACCTAATGGGATAGAAATACAAAATATGTTTTTTTTTAATTTAACATCGAGGTAACTAAAGATTTATAGCTATAAGGACAAAAGATAAAACTTTAATTTTGTTTATCTTTGTTAAATTTCAATACTAAGTAATTTATAAAAATTATGGATTCAACTTTCAGTAAACCTGAAACAGTATAGATAATGAATATAAAATCCTTAAGGAGAAGAGATGTGAACATCTCTATTGTAAACATAAATATCTTATATTATAAACAGTATGTGTGTAAAATAATCTCTTCGTTTTTTTATATTTTGAATGTCATTGCTCAAACTGGTATTTTTCTTGAATCCCCATTCTGATCCTTTGCGTTTCTAATATGGTGCTCCCCCATCTCCTTGCCACTTCACTTTAGCCCTCCAACATCCCCCTTCTCTGGGATATGATGTCTCCACAGGACCAATTGACTCCCTTCCCAGATATGGCAAATGAGGCAGTTGTCTTCTCCATATGCTCTATGACCTATGTAGCAGAACCCTTTGACTGACCCAAGTATATTCTATTTGGTAATAAATTTCCTGAGCCTCGAAAGTGTAAACTTAATGATCCTGTTGTTATTCATTTTAGGCTCAATCCCCTTCAGATCCTTCAGGCATTCCCCTAACTATTCATTTCTGGCTGTCAGGTTCTTTCCAAAGGTTAGCTGTATCTACATCTGTCATGGTCAGGTGATGGTGGAGCCCCTCAGAGGACAGACATATTAGGGTATTATCTGCAAGCACATCTTGAAATCAGTAATAAGGCCAGGATTTAGAGGCTGAGGATTAAATGGTTCTTATGGTGCGGAGGTCTCCTAAGGGTCTTCCCTTCAGTCTTTGCTCTGTTTTTGTATTTGCATTTTTGTAGGCATTGGATATTTATAGGATAAAGATTTTGAACTGTGTGTGCAGCACCATTCCTTCACAGGTGTGCATGTCTAGCTACAGGTGGCAGTCTCTAGTGGTTCTACCTCTTTGCTGCTTGGTATTTCAACTACCATTATCCCATTAGGTTTATGGGAACCTCTTGCATTTCTGGCACCTGGGACTTTCCTGGGGATACCCAAGTTCACCACCCACCACTGATATACTTATTGTCATTTATTCCACTTTTCCTCTGGAATCCTCTCGTTTCTCTTTCATTGTTGCAACTAACCTAACTTTGTTCATCATTCTCTACCCGCCATCCCTCTGCCTTTCATGATTATTTTGTTCTCCCTTCTAAGTTGGTTGCAAGCATCCACAATTTGACCTTCTAACATGTTACCCTTCATATGATAAATGCTCTGTATAGTGGGCCTTCTGAGATATGGGGTTAAAATCAACTTGTCACTGAGTTCATCCCATGTTATTTCCCTTTTGATCTCTGTTACTTCACTAATTTCCAGCTACATCCCTTTGCCTACAAAGTTCTTGGTGTCCTCATTTTTAATACCTGAGTAGTGTTCCTTTATTTAAATAAAGCACATATGTTTTCTCTATTTATTCCTCAGTGGAGTTGAAGTAAATCACGCTTGTTTCCAGCATTCGACTATTTTAAGTAAGGCTGCTGTGAACCTGTTCAACCACATGTCTTGTTGTATGTGGATCAAGTTTGTGTGTATGTGGTGAAGTGAGTGGTAAACTGGGTTTTCTATAGGTTTCAAATAGGTAAAGCTATTTGCAATTTTCTCTGAACCTCCACATTTCTATCCAAGTGGAGTAGTGTTCCACTTTGTCTACATCGTAGCCTACTCTGCTACTTCATAAGTTTTTTTATCTTAGTCATTCTGATTGGTGTAATATAGAATCTCTGGCTAATTTTGATTTGCCTTTTTCTGAGAACTATGGATGCTGAACATTTCTTGATGTCTTTCTCAGCTATTGAGATACCTCAGTTGAGAATTCTTGGTTTGGCTCTCTACCCAATTATAAAAGTTTGGATATTTGGTTGTCTGGGACAGTAAGGAAGAAGATATCAATATGGGGGGGAAAACCACAATAAAAGGTGAGGGGAAGAGGTTAGGCGTGTGGACAGGAAAGATAAAAACAATTGAAATGCAAATAAATACCCAATTTAATAAAAATGGAAAAAGTAATCTTCCTCTTCTACAATCTTACTGTTAAGTAAATATAGCTTTTGAGATTTAAAAAAAAATATTTCCTATGGAAATTACAATTGTATATGCACAGGGAAGGCTAGTGCTCAGCACTATGTGAGCTGGTTATCTGGAGCCTGAGAATTAAACTTGTGTTTTGGATCTACCTATTAGAATATTTTGAGGAATGTTTTTTTTAATTATTTCTACAAAATAACTGAGCCTGACACTTCTTTGTTGAATATGTCCAATTGTTTTTACAAAGATACAGAAAAGTCACTTAATCTTTTCAAAAAAAATGTCACATATATTTCAGCATTGACTCAATATAAATTAGGGTTGATATTATAAGATATTATTAACATTGATTTCATATAAAAGCAAAATCTGTACTTGGTTGTTTATTGCCTCTTTTTATTTGTTTCATTGTATGAAATATCAAAATCTACATTTGCATCCCATTATCATTTATTAAAATATTAATTTCATTGATTGTAATATGGCCCAGATGCAGTGGAAAATGGGAGGAAAAATGAGGACTGCTGAGAAGTGTTCAGTCTCCTCCTTGTGAAGCTTGGCATATATCAAAACCAGAAGGGTAGAGTGACTAAAAGTCATATGTAAAAATGAAATAATAACAAATGGTGTATATGTTGTGAAAAAGATAAGCAAGCTTCATATTTAAGATTTTTAATATTTAAATGGGCAAGTTATTTTAGATTGCTTTTATTGGAGGTCTTTCAGAGGAGATTATTAGATCTTAGTAACAAATGACTACAAATATGATACACTGCTATGCTTATTATTTTAAATTAATGATACCTGGAGTAGGCAAATGCTGTATGAAGTTTCATGCACTATACCCCTGTTTAGAGATTGGAAATGTCAGAGATGAAAAGGGTTATCTTTGCTTCCTTATTGAATTTTATTTAATTAAATGAATGTTTTCAAAAAGAAATATTAAAAAATATAACCATAATTGAATAGATTTTTGTCACAGATAATTGTTTTGTTCTCAGTATAGAGCAATTTCATTAAAGAGTCATGCAATATTGTTAGTTTGTCTGAGTCATTCATCACATTAAATCATCCAATAACCTTCAGAATGTTCAAGTTAAAAATATCCATATTGTAACCTGTACCAAAATTCAACTTTATTTTCTTTTCTTCTCTATTACACTTTGGTGCCATTTTTTCTAGTATTTACCATGGATTTTTAAATAAACCTGCTTATGTAATCCACTCAGAGTCACTTGTAAATATTCTTCAACAACTTTCACTCAATATGAAAGTTCAGGACCTTTACACTTTTTTTTTTTACAAATGCATGAAGCACTTCCCTGCATGAGGTCTTCTACAAACTCTCCTTTCTTTTCCACAAGTGTTCCTCCTATGCTTTCTGTCACATAGACAGCTTTCAATTTTAGATCTGAGTAGAACTAGCACTTTGTAACAACTTTGTTTTTCTTATCTAAAGTTTCATTGGAACAAACTGTTGGCACACAATTTATTAAGGCAAAAATAGATAATTTTGGGTTTGGGAATTTAGCTCATTGGTAGAGTGGTTGCCTAGCAAGCGCAAGGCCCTGGGTTTGGTCCACAGTTCCGAAAAAAAAAGATCATTTTATTATCTCATATAACAAGAACTTATAAGTATCAACCAGTTTGTGGGAATCTTCCATGAATGTTTCACCAAGATACTTTCCTTTTATATCCCCAGTCTTTTGATTTGTTTCCAGATATCCCGGATCCCTTAATGGTTGGATTAAAAAGGATTCACTGTCATGATAGGAAACTTAGCCTTAGAAATTCCCTGTTAGTTGCTACCTCTGAATAAGGATGTTTTAATCAGATCATGCAACTTGACGCCACAGAGATGTCATCCTTCTCTAGTTAGCATTTGCCCACTTTTGTCCAAAATACCATGTCTTAGCCAGAGTTTCTATTGCTGTTATGAAATACCATGACCAAAAGGAAAAAAAAAAAGTTGGGAAAGAAAGTGTTTATTTTAGTTTACCTTTTCTTTTTTAAAATTTATTTAATAGAATTTTACAATCCAGATCTCATCCCTCTCCCAGCCCATATTCTGACTGTTCTACATCCCATACCTACTACCCACAAGCCCATCTGAATGAAGATGTCTCCCACTCCACCCCTAGTCTACCAGCCCTCTACACTCCCTGGGAACTCAAGTCTCTTGACTGTTATGTGCATCTTCTCTTGTTGTGTCCAGAAACAGAACTCCTTTCTTAGAGGCCTCATATTAGCTGGTGCATGATGCCTCATTGATGGCACAGTGTCTGAAAAAAAAAAAAAACACTGTGGTCCAGGTTAGTTAACACTGCTGGTCTTCCTACAGGGTTGCTCCCTTCCTCAGCTTCCTCGAGCTTTTCCCTAGTTTGACCACAGGGCTTAGCAGCTTGTGTTCATTGACTGAGTGTAATTGTCTGCATCTGACTCTTTCAGCTGCTTGTTAGGTATTTCAGAAGGTAGTCATGTCAGTTCCATTTTGTGAACATGGCAAAGCATGAGTAATAGTGTCAGGCCTTGGGGGACTCTACTTAATTTGGTTCCCAGATATGGCTGGTCACTGGGATTCCTTTTACTCAGGCTCTTCTCTGGTTTTGTCCCTGAAGCTCTTTCGGACAGGAACAAATATGTGTCAGAGAATTGATTTGTGGATGGCCACCTTATCCCTCACTTGATGACCTCATTTCCTCATGGAGGTAGACTCTTCAAGTTCCCTCTACCCACTCCCGGACATTTCACTGAGTCCTGATAGTCTCTTACCTCTCAGGTCTCTGGAATATTCTAGAGCCACCACCTACCTCCAACACCTGAGCTCCTGAGGTTGCCTGTTTCCATTCATTCTGCTGACACTCAGGGTTTCAGTCCTACTCCCCACCAATAACTGACCATGTTCCCCTCTTTCCATTACTGTCTCCTTTCTCACCCAGGTCCCTCACTCTTCCCTCCTGAGGTCCATTTATTCTCCCTCTAAAGTGGGATTGACATTCCTCACTTTTGCTGTTCAGCTTGTAAAACTTTTATTTTTCCTTTTATAAAAATTAGATATGTTTGTTTACATTTCAAATATTATTCACTTTCCCAGTTTTCCAGTCATAAGAAACCTATTCCTTTCCCCACCAGTTCTTCTATAAAGGTGTTCCCCCTCATAACCATCTCTTTTCCATCACCCCCTGACATTCCCCTCCCCTGGGGTTCCAGCTTTGGTAGGCCTCAGAGCTTCTCCTCCCATTGATGTATAACCAGGCCATTCTCCTCTTCATATGCAGTTGGCCCAATAGTTGTGTCCATGTACATTCTTTGATTATTGGTTTAGCAACTGAAAACTATAGGTCATTGGCATTGTTGTTCTTATGTGCTTGAAGTCCATTCACTCCTGGTAATCCTTTCTCCAAATTTACTAACAAGAGGTTGGTTTGCATTCCACTGGTTTGCCAATAACCTTCACTTCTGTAATTGGCATGCTCCACCTGGGTCTCTCAAAAAAGATCTAGATCCATTTCCTGGTAGCATGCACTTCTTAGCGTCATCAGTGTTATGTAGTTTTGTGACAGATTGTTCTTTCTATCTATGTATCTATGTATCTATGTATCTATCTATCTATGTATCTATCTATCTATCTATCTATCTATCTATCTATCTATCTATCTAT----GTATCTCTTCTCCATCTTTCTATCTATGTCTATCGATCTGTCTATTTATCTCTCTATTTATCTATATATTTATATCTATATCTGTATCTATCTATATCTATATCTATCTATCTATATATATATATATATATATATATATATATATATATATATATATATTTGTATGTATTTGGTGGTTCCTACAGCTATGTGTTTAGGTTGAATTTTAGGATGGATTCTGTGAAACTACGTAAAAAAAAAGTGGAATCAGGAAATGTCCATGCCAGCCAGACTCCCTCCTGTTATTATGAACCTATTGAAGTTGAGGATTCTCTGGACATCAAGCCATTCCTCTTCCTGCCCATCCTCCTGATTCTTGTGTTTGGCATGAAGAAAGAATCCTGGTAAAACTCCAAAACCCTTCAGTCTGGTGCTGAGAACACAGGAAGGTACATATTATAAAACTGATATCTAATGGGACTAGATATCTGCATTATATAGTCCATGATGTCCTTTGTTTATGATGTCTCATAATTTCTGGATAAAATAAGGATTTGGGAATTATCATTTGAATTATGTACACAATATTTATACTGTTATATTCACTCTATAGCTGGGCAGGCTTTATTGCTAATTCATTGCAAAAAATGGAATTGCAAAACAGAATTTTTGAGGACATATTCAGGAATATATACATATAATGTCTCCTATAAAGAAAAGTACAATGCAAAAAAGAAGTACAATATTCAACCAATATTCAATTATAGGTCTGTAGGGAAAATATTGGCCTTTGGGAAACAGAGAAAAACTGCACTTCTTAGCTTCATCACTCTTATCTAGTTTTGGTGGCTGATATATATATATATATATATATATATATATATATATATATATATATATGTGTGTGTGTGTGTGTGTGTGTGTGTGTGTGTGTGTGTGTGTGTGTGTGTGCACACACACATATGTATGTGCATATATATACTTTTGGTGCCTCCTAGAGCTATTTGGTTTGGTTAGGTGGAATGTTAACATGGATTCAGCGCATCTAGGTCAAAAATGTAAAATTTACAAATAACAATGTCAAATAGACTCCCTCCTGTACTTATGAAGGTATTGAAGTTGAGGATTCACTCTTCAAGCCTTTCATCTCTCTGCCCAACTTCCTGCTTCTTATATTTGTCTTAAGAAAGAATCATGGTCACACATCTAAAGTCTTCAAGTCTGGCCATGGGAACACAGACAGGTAGATAGTGTAGTACAGATATCAAATGTGACTAGAGAACAGAAATGTATAGTCCATGTGGTCCTTTGCTTTATTGAGGTCTGGTAATCTTTGGATAAAATAAGGATTATGGAGTTTATCATTTGAAATAGGTACAGAGTATTTACACTTTTATACTCATTCTATTGGTGGGCCCCCTTTGATGCCAAAATCATAGCAGGAAGTGGAATTGGAAATCAGAATTTATGAGTACACATTCAGGAATATTTACAAAGCCTTCTATCAAGGAATATACAATAAGAAAGTGGAATACCATATTCGTTTACAAAAAGGACAGGTCGGAAAATTCTGGCCTTTACAAAACAGACAAAAACTAGAAAATTGAAATGTATGTCATGGGAATGAACCTGGGAATAAAAATATTATACAGAAGAATCTGCTCCACTTCAAGTTCCTAGATCATTTCTACCCATGCCAGGAACCTGACGAACTTTCTCCATTCAGAGCATGTAACCACAAGTGAAGTAAAGAGAAGTCTCTAGCTTTAAAGAGAAGGAGTACATAAAGGTTTCCCCTGTGTCACAGGAGACATACCTGGAAAAAGCACTCTAGATACTGGTCAATGTAAGGAAAGCTGTTTGCAGGTAGGCCATTGCAGTTCTCACAGGCATCATCATTAGGCCTTCCATGAGAAATCTCTTGTATCCTGGAGGGCCCTAGCCTCTCCTGTGATGTCACAAGTGTTGTCCTATCTGCAAATAACTCTCAGATATTCCTTCAGTACCTACAGGGTTTACTAATTGGCCTCTAGTTCACAGCAAACAGCCATTTGGGAGTGAGAATGAAGGGGATGTAAAACTCAGCCATGTCTTGGTATAAAAAAAAGGAAAAAATATGTGAACACCAAGAAATCTCATTGAGTCCTTGGTAGGAGTTGAGTAGGTACTTAGAAGAAATAAAATTAATCTGAGCCTTCCACACATGGAATCAGGAGCTCAGAGACTGTCAGAAGCATCTGGACCCCACTGCTTCTAGTGGTTCCTGTAAGTCAGAGAGTTTATATCATTAATATCTTAATTCCAAAAGCCAGGTGTTGGGAAGGGCACTGCTCTTTTCCTTAGAACTCATGACTTTTATTTTTTTTGCTCAGAAGAAAAAGGTCCTAAGTAAGAAGTGAAAGATAAGTATTCTGTACTCATCTCAGGGTAAACTCCTTGATTATTTGGATACCTATAGTGCAGTTTGTGTGTGATACTGTTATTTAGGAGAGAGACGTGTTTCTAGTTCATCATATCAGTCTTTCCGATAGTATTGCTGAATCCCATTGCCTGATTGTGACCCTTTAGATTTCTCAGTCAATAGGTTTGATTATATGGCACTTTTCTTATCTATAACTTATTTGTTTTATTTTTTAGCAATTTTTATTTGATTTTTGCATATTTACATTACAAATATTTTTGCCTTTCCCAGTTTCCTGTCCATAAGATCCCTAACCGGTTCCCCTACTCTTCTGTATAATCCCTGTTACTGCCCTTTGACATTCCCTTGAATTGGTACTAAAACCTAGTACAGACCAAGGACATCTCGTTCCATTGGTGCCCAACAAGGCCATTCTCTGCTACAGATGCAGTTGGAGCCATAGGCGATCCATGTACAATCTTTCAATATTCGTTTAGTACCAGAAAACTGGTTTTTTGGCATTGTTTTTCTTATCAGATTAAAAGCCCCTTCAGCTCTTGTTATCCTTCCCCAAAATCTACCAACAAGAGATCTGTTTTCAGTTCACTGCTTTGCCACGATCATTCACTCCCGTGTTTGACATGCTCTGGCTGTGTCTCTCAGGAAACACCTATATATGTTTCTTCTAATCATGCACTTCTAAGATTCCTCAATCTTACCTAGATTTGGTGGCTAATATATCTATGTATATGTATATGTATATGATGTATATGTATATGTATATGATGTATATGTATATGTATATGTATATGTATATGTATATGTGTATGTGTATGTGTATGTGTATGTGTATTTGTATGTGTATGTATATGTATATGTATATGTATATGTATATATATGTATATCTGTATATCTATATCTATCTATTTATATATATATATACATATATATATATATTCTATAGCTATGAGCTTAGATGGAATTTTAACATGGGTTCTGGGAAACAAGGTCAAGAAAGTAGAATCCACAAATGACAGTGCCAAAGAGACTCTCTCCAGTTCTTATGAACCTAATGAAGCTGAGGTTTCACTGGACCTCAAGCTATTCCTCATCCTCCACATCCTCTGAATCTTATGTTTGGCCTGAAGAAAGAATCATGGTAAAACATCCAAAACCCTCAAGTCTCTTTACTGGAACACAATAAGGTAGATAATCCAAACTGATATCAAATGGGACTAGAGAACCAGTGAATTCCATAGTCCATGTTGTCCTTTGCATTGCTGATGTCTGGTAATTTTGGGATGAAGTAAGGATCTGGGTGTTTATCATTTCAAGTAGGTACACCATATTTACATTGTTATACTCATTCTATAGCTGGGCACATTTGTTGCCAAAATCATTGCAGAAAATGGAATTGGAAAACAGAATTTTTGAGTACACATTCAGCAATATTTGCAAAGTCCCATATTGAGGAATGCACAATAAGAAAGTGAAATACAATTTTCATTCGAATGAAGATCTGTAGGGTAAATACTGACCTTTGGGAAACAGAGAAAACCTACAAAATTGAACTGTATTTCACGAAATGTACCTGAGAATAAAATTAATATCCAGAAGAATGTCTTCCACTCCATGTTACAAGAACTTTTCTACCCATTCTCAGCCCTTGACTAACTTTTTTTCCATTCAGAGCATGTAACCACTAATAAAGCAAAGAGAAGTCTCTAGATTTAGAGAGATGGAGTACATAAAGGTTTCCAATGAATCACAGGAGACATACGTGGAAAGGGCAAGCTCAAATCTGGTCCATGTAAGGAAAGCTGTTTAGCAGGGAGGCCATGACAGTTCTCAGTAATGTCATCATGAGGTCCGGCCTGAAAAATCTCTTGTAACCTGGAGAGCTTTACTTCTTATTTGATGTCACAAGTGTTTTCGTGACTGCATTTCCTCTCAGGTATTCTTTTAGTACCTCTAGTGTTTAGTAATTGGCATCTAATTCAGAGAAAACAGCTATTTGGGAGTGAGAACAAAGAGGATGATGAGATCAGAAGTGTGGATAAGGAAGAGGCCCTTCTGTCCTTGTCTAAAAAAAGGAAGAAATATTTGTGCTTGTGAAAGTTCAGTGACTCCTTGGTAGGGGCTGAGTGGTATTGCTGAACAGACAGCATTGATCTGAGCCTTCCACATATGGGAATCAGGAGCTGGGGTCCTCTCAGAAGCTTCTGGACTTCTCTGTTCTTATGGTTTCTGGAAGTAAGAGAGTTTATACCATTCATTTCATTATTCCAAATGCCAAGTAATGGGAAGGGCACAGTTGTTTTCCTGAGAGCACATGGCCTTTATTCTTTTTGACAAGAAGAAAAAGGCCCTAAGGAAGAAAGGAAGGACAAGTATTATATCCGTAGCTCAGAGTAAACTCCTCCATGCTTTAGATATCTATTGTGCAGTTTGTGTCTGACAGTGATATCTGCAAGAGAGAAGTGCTTCTAGTTGAGACATCACCATCTCACTGTTTCCACTATTATGTCTCTGACTACCATTTTCTGACAGTGACACATTACATTACTGAGTAAACAGCTGTTTTTAGCTGGCATTTTTTTTAATTTACTTCATATATATATATATATATATATATATATATATATATATATACATATATATATATTACAAATTTTATTTGTTTTATTAAACAAACTAATTTCTATATTCATATTAAAATATTATTTCCTTTAAGAGTTTCCTCCCATAAGATTCCGAACTGATCCCTCTCCATTTCTTCTCTCCCTTCACATTTTCGTTAACTGGGAGTCAAACCAAGGGCTTCTACTTCCATTAATGACCAACAAGGCCTTCCTCTGCTATATATGCAGTTGGATGCATAGGTCTGTCAAAGTACAGTCTTTGAATATTGGTTTAGTACCAGAAAGCTCTGGTTCATTGACTGTTGTTCTTATGGGGTTGAAAGCACCTTCTGCTCTTGTTATCCTTTCTCAGAATCTACAAACAAGAGGTCCTTTACAGTTCACTGGATTGCCACTAACATACACTTCTTTATTTGACATGATCTAGGTGTGTCTCTCAGGATATACCTATATCTGATTCCTGGCAGAATGCACTTCTTAGCTTCATCACACTTATCTAGGTTTGGAGGCTGATGTGTGTGTGTGTGTGTGTGTGTGTGTGTGTGTGTGTATGAACATATATATATGAACATATATATATGAACATGTATATATGAACATATATATATATATATATATATATATATATGTAATGTATTTTGGTAGCTCCTACAACTATTTGCTTAGGTGGTTAGGTTGAATGTTAACATGGATTCTGCACAAATAGGTCAAGAATGTAGAATTTAGAAATGACAATGTCAAATAGATTCCCCCCTGTACTTATGAAGGTATTGAAGTTGAGGATTCACTGTTCCTCAAGTCTTTCCTCTCTCTGCCCATCCTCCTGTTTCTTATATTTGGTCTTAAGAAACAATCACAGAAACACATCTAAATCTTTAAGTCAGGTCATGAGAATTCAGGAAGGTAGATAGTGTCGTACAGATATCAAATATGACTAGAAAACTGAAATGTATAGTCATGTGGTCCTTTGCTTTATTGATGTCTGGTAATCTTTGGATAAAATAAGGATTTGGGAGTTTATCATTTGAAGTAGGTACACAGTATTTACACTGTTATACTCACTCTATAGCTGGGGCCCATTTGTTGCCAAAAACGTAGCATAAAATGGAATTTGAAACATAATTTTGAATACATATTCAGGAATATTTATAAAGTCACCTATCAAAGAATGTACAATAAATCAGTGAAATACAATATTCCTTCATCTAAAGGTCTGAAGGGAAAATACTGGCCTTTACAAGAGAGAGAAAACATTGAAAATTGAACGGTATGTCACAGGTTTGGACCTGGGAATAAAAATATTATCCAGAAGAATCTTCTCTGCTCCAAGTTCCTAGATCATTTCTACCCATGCCAGGACCCTGAATAACTTTCTCCATTCATAGCATGTAAACACTGTTGAAGCGAAGAGAAGTCTCTATTTTTCGAGAGATGGAGTACATAAAGGTTTTTCCTGTGTCACAGGAGACATACCTGGAAAAGGCACTCTCACATCTGGTCAGTGTAAAGAAAGCTGTTTGTAGGCAGGCCATGGCGGTTCTCAGTGACATCATCATTAGGCCTTCCATGAAAAATCTCTTGTATCCTGGTGAGCCCTATTTTCTCCTGTGTTGTCACAAGTGTTGTCGTGTCTGCAAATGCCTCTTGTATATTCATTCAGTATAATATAGGGTTTACTAATTGGCCTCTAGTTCAGAGGAAACATCAATTTGGGATTGAGACCAAAGAGAATGTAAAGCTCAAAGATGTTGAGAACGAAGATGGCCTTCCGTCTTCATAAAAAAAAAGGAAGAAATATGGCGACCCTGGGGAATGTCATTGAGTCCTTGGTAGGTGTCGAGTAGGTAAGTTGAAGAGATAGAATTGATCTGAACCTTCCACACCTGGAATCAGGAGCTCAGAGCCTGTCAGAAGCATCTGGACTTCCCTGCTTCTAGTGGAACCTGTAAGTCAGAGAGTTTATATCATTAATATCTTTATCCCAAAGGGCAGGTGTTTGGAAGGGCACTGTTCTTTCCTTAGAGCTCATGGCTTTTATTTTTTTTTTTTGCCCAGAAGAAATAGGTCCTAAGGAAGAAGTTAATGACAACTATTGTGTCCACAGCTCAGAATAAACTCCTTGATTATTTGGATACCTATAGTGCAGTTTGTGTCTGATACTGGTGTTTAGGAGAGAGACATGTTTCTAGTTCATCATATCAGTCTTTCCACTAGTAGTACTCTGACTCCCTTTGTCTGATAGTGACCCTTAATATTTCTCAGTCAATGTGTGAGAATAGATGGCAGTCTTATCTTTACCTTATTTATTTTTTTTTGCTTTTTAGCAATTTTTTTGCTTTATTAATTTGATTTTTCCATATTTACATTTCAAATATTTATGCCTTTCCCAGTTTCCTGCCTATAAGATCCCTAACCAGTCCCCCTACCTTTCTTGTATAACCCCCTTACTGCCCTTTGACATTCCCTTGATTTGGTAATGGAACCTAGTTTAGACCAAGGGAATCTCCTTCCATTGGTGGCCAATAAGGCCGTTCTCTGCTACATATGCAGTTGTAGCCACAGGTCTATCCATGAACAATCTTTGAATATTCGTATAGTACCAGGGAACTCTGGTTCGTTGGCATTGTTTTTCTTATCGGATTGAAAGCTCCTTCAGCTCTTGACATTCTTTCTCAAAATCTACCAACAAGAGAACTGTTTTCAGTTCACTGGTTTGCCACTACCATTCACTTCTGTATTTGACATGCTCTAGCTGTGTCTCTCAGGAAAGACTTATATCCCTTTCTTCTAATCATGCAATTCTATGCTTCATCATTTTTATCTAGTTTTGTTGGTGAAGCAGTTTGCATAAGGCACTTTTGTGGAGATGGGGGACATCTTTGTCTGTCTTTCTGAGTGGACATAGCTTTCTCCCATGTTTTGCAGCTGGCGAAGGTATTAAAGTCACATGTGGAGAGGGGGCAGGACTTAATCTATTTGTGGAATATGAGAAATCATTGAGATTACCTTTAAAAGTAGAAATTTTACAGCCCTCTTTGTCTGATGGGGCCTGTTGTACCTCACCTTGACAATAGATGTCTTCTCCAAAACATTTGGAGGAGAATTGAAAAGACTGGAAACCTGTAGGATAGGGAATGAACATTTGAAACTCCTTTGGAAACTCTGTCGGACAGAGAGCTGATCACCCAGAAGACTGGGCTGTACTTAGACTTCAGGGATGGAGAGACTGCCACTTCTGCCCACCTGTGCCCACATCCCTAGCCCAAGAGGAAACTGCATAGTGCCGCTGGACACATGAATATAGGAGCAGTCAAGCTGTAGGAGTCCTGCAGTACAAATGGCATATGGATCGGAACTGGTCCAAACAATATCCTACACACAAATCTTCTGTGGATGGGGAACACTTAGATCATCAGAAAGGCAGAAACTCCTGAGAACTCTGCTCACATTCCTGACAAAAAAAAAAAAAAAAACAAAACACCTAGCTCCATCTGGGCCTCCTGTTCATAGTGACCTAGTAGACATTTCTGGTTGCAACTCTCATTGAGAGCTGAATGGCAGCCTGAGAAGCAACTTCAGGTCTGAGACCAGAGGTGAATACAACTATTCTGCACTAAGTGACCTGACTAGTGGATTCAGGACATGCAAAAGCAGAACTCCTCTGGGACCAGGCACTTCCAGTTTCTAGCTGGCTCCTGAACCTTGCTGATCCTGGCCCAGAGCTCCCTGCTCCTAGACGATGTGGGAGAGAGAGCTGATCACCCAGGAGTCTGGGCAATACTGAGCATACAAGGCACAGAGACCGCAACTTCTGCCCACCATTACCCATATCTCTGGCCCAAGGCAAAACAGCATAGTGCCTCTGGACCCAGGAATATAGGAGGAGTAAAACTGCAGGAGCACCATGTTCCAGACTGTGCCTGGATCTGAACAGAACTGGTCAAACAGCTCCCTGCACACAAATCCTGAAGGTGGAAGAACTAGAACTTCAGAGGAGCGGGCATTCCTGGGAAACCAGAGGAGACTACTCTCTGCCCAGATTCCTGACTCAATAGGAAAACACCTTGTGCCTTCTGTGATCCCTCCCCGCCCCACAGAAGGATATAAGAGAAATATGTGAAGTTCCTTCTGGTTCCAGCCCACAGGGACAGCTGAAAGCCAGTGGACAGGAAAAACTGCATGCATGAGGTAAGAATACTCTGTTCCCATAACTGGGTAAAAACAAAATAGGAAAACATGTCTACAGCAGTCCTGACACATGAGCCTACAGGACAGTCAAGCCACTCTCAGAAAGAGTAAGACACGCTAACTCCAGAGACAACCTGATGGCTAGAGGCAATAACAGGAATTCAAACAACAGAAATCAAGACTATTTGGGCTCATCATAGTCCAAATCTTCCAACAATGCAAACACTGGATATCCAAACACACCAGAAAAGCAAGATCTAGATTTAAGTTCACATTTTATCATGATCATGGAGGATGTTAAGGAGGTCATAATTAACTCCCTTAAGAAAATACAGGACAACAGAAAATTCAGAAGTAAACAAGTAGAATCCCAGAAAGAGGGAACACAAAAGTACCTTAAAGAACTAATGAAAAAAAAAAAAAAAAAACAGGAGAAGAAAATGAACAAAAAATCCAGGAGTTAAAAATGGAAAAGAAACTATAAGGTAAGCACAAAGGAAGACAACGATGGAGATGGAAAACCTAAAAAAGAAACCAGGAGTCATAGATGTGAGCGTCACCAATAGGATAAAAGAGATGGAAGACATAATCTAAGTTGCAGAAGATTCCTTAGAAAACATTGACACAACTGTCAAAGATAATGTAAAAAAGAAAAAAAAAACTCCTAGCCCAAAACATACAGGAAATCAAGGATACAGCAAGAAGATCAAACCTAAGGATAACAGGTATAGAAGAGGGTGAAGACTGCTAACATCAAGGGACAGTAATATCTTCCACAAAATTATAGAATAAAACTTCCCTAATCCGAAGAAAGAGATGCCCATAAACATACACAAAGCCTACAGAACTACAAATAGACTGGACCAGAAAAGGAAACCCTCCCATCACATAATAGTAAAAACAGTAAATACACAAAACAAATAAAAATATTAAAAGCAGTAAGTATATGTATAAATAACATATAAAGGCAAACCTATCAGAATTACGCCAGAATTTTCACTAGAGACTATGAAAGCCGGAAGATCCTGGACAGATATCATACAGACCCTAAGAGAACAGAAACGCCTTCCTAGGCTACTTTATCCAGCAAAATTCTCAATTAACATAGATGGAGAAACCAAGATATTCCATGACAAACCCAAATTTACACAATATCTTTCTAAATATCCAGTAATTCCAAGGACACTAACTGGAAAATCCCCAAAAAGGAGGCAAGTAAAATCATAAAGCAAGAATTAATCTTTTCACAACAAAATAAAGAGAAGGGAAGCACACAAACATTAACTATCCTCCAATTATGAAAATAAGAGAAAGTGATCATCGCTATTCCTTAATATCTCTCAACATCAATGGACTCAATTCCCCACTAAAAATACACAGATTGACACACTGGATATGTAATGCGGACACAGCATTTTGCACTACAGGAAACACACTTCAGAGACAAAAAGAGACACTACCTCAGAGTAAAAGGATGGAAAAATAATTTCCAAGCAAAATTTCGCAAGAAACAAGCTGGAGTAGCCATTCTAATATCATATAAAATCGACTTTCAATGAAATGTCATCAAAACCATAAGGAAGGACACTTCATATTCATCAAAGCAAAAATCCACAAAGATGAGCTCGAAAACTAAAATATCTATGCGCCAAATACAAGGGCACCTACATAGAAACCTTACTAAAGCTCAAAGAACATATGGCAGCGGAAATAATAATAGCAGGGGATTTCAACTCCCTACTCTCATCACGAGACAGATCATGGAAAGAGAAATTAAACAGAGACATAGTCAGACTAACAGAAGTTATAAACCAAATGGTCTTAACAGATACTTTAGAAAATTCTATCATAAAACAAAAGGATATAACTTCTTCTCACCACTTCATGGCATTTTCTCCAAATTTTATCATATAATCAGTCAAAAAGCAGGCCTCAAATGATACAGAACGATAGAAATAATCCAATGCATTCTATGAGACCACCATGGGCTAAGTCTGTTCTTCAATAACAATGAGGAGAGCACACCCACATATACATGAAAGTTGAACAATGCTCTACTCAATGATAACTTTGTCAAGGAAGAAATGAAGAAAGAAATTAAAGACTTCTTAGAATTTAATGAAAATGAAAGTACAATATACCCAAAATTTTGGAACACAATGAAAGCTGTGCTAAAAGGAAAACTCATACCTCTGAACGCCTGCAGAAAGAAACTGGAGAGATCATACAAGAGCAGCTTGACAGCACACCTAAATCCTTTAGAACAAAAAGAACCAAATACATGCAGGAGTAGTAGAAGGCAGGAAGTAATCAAACTCAGAGGTGAAATCAACCAAGTAGAAAAATGGGGATCATACAAAGAATGAACAGAACTAAAAGCTGGATCTTTAAGAAAATCAACTGATTACATTAACCCATAGCCAGACTAATCAGAGGGCACACAGAGTGTGTCCAAATTAACAAAATAAGAAATGAAAAGGGAGACAAAACAGCAGAATTAGAACAAATTAAAAAAGTCATCAGATCATCCTACAAAATCCTAATTTCAACAAAATTTGAAAATCTGGAGAAAAGGACAATTTTCTTGATGAATGTCAGGTACCAACGCTAAACCAGGAACAGAAAAACCATTTAAACAACCAGTAACTTCTATAGAAATAGAAGAAATCAATAAATGCCTCCCAATCAAAAAGAGTCCAGGATCAGATGGATTTAGTGAAGAAATCTATCCAAAATTTATAGAAAATTTCATACTAGTACTTTGCAAACTATTCCACAAAAATGAGACAGTGCACTACCTAATTCCTTTCATGAAGCCACAATTACTCTTATACCTAAACCACACAAAGACCCAGCAAAGAAAGAAAACTTCAGACCAATTTCCCTTATGAATATCGATGCAAAAATACTATATAAGTCTTGCAAACTGAATCCAAGAACACATCAAAATAATCATCCATCATGATCAAGTAGGTTTTATCCCAGGCATGCAGGGATGATTTTGTATATGGAAACCATCAACGTAATCCATTATGTAATCACACTCAAAGATAAAAACCCAATGATCATTTCATTAGATACTGAGAAGGCATTTGATAAAATTCAACACCCCTTCATGATAAAGGTCCTGGAAAGTACAGGAATTTAAGGCCCATTCCTAAACATATACAGCAAATCCATAGCTATCATTAAACTAAGTGGAGAGAAACTTAAAGCAATCACACTGAAACCATGGAGTAGACAGGCTGCCCACTCTCTCACAACTTATTCAATATGGTTCTAGACATCTTAGCCAGAGCAAGCATACACTAAAGGAGTCTGCTTAGATTGGATTGGAAAGGAGGAATTCAAAATAGCACTGTTTTAGACGATATGAAAGTATACTGAGAGACCTCAAAAGTACCACCAGAGAATTACTAAGCCTGATAAACAATATCAGCAAAGTGGCTGGGTATAAATATAACACTGAACAAAAGCTAAACAAGTGGAGAAAGAAACTAGGGATACGACGCCCTTCACAATACCCCTAAATAATACAAAATAACTCGGGTGACTTTATCCAAGCAAGTAAAAGATATGAGCATATGAGCAGAACTTCAAGTCCCTGAAGAAACTGAAGGAGATTTCAGAAGATGGAAAGATCTCCCATGCTCATGGACTTGCAGGATTAATACAGTAAAAATGGCCATAATACCAAAAGCAACCTACGGATTCATTCCTATCCCCATCAAATTTCCAATCCAATTCTTCATAGAGTTAGACAGAACAATTCATAAATTCATCTGGAATAAGAAAAACTCAGAATAGCTAAAACTGTCCTCAACAATAAAAGGACTTCCTTGGGAATCACTATCCCTGAACTTAAGCAGTATTACAGAGCAACAGTGATAAAAACTGTGTGGCATTGAGACAGAGGCAGGCAAATAAAACAGTGAAACTGAACTAAAGACCAGAAATGAACCCATACACCCATGGTCACTTAATTTTTGAGAAAGGAGACAAAACCATCCAATGGAAAAAAAGATAGCATTTTCAGCATATGGTGCTGGTTCAACTGGAGGTCATTATGTAGAAGAAGGCAAATTGATCCATTCTTACTGCCTTGTAGAAACCTTTAGTCCAACTGGATCAAGTACCACCACATTAAACCAGATACACTCACACTAATAGAAGAAAAGTGGGGAAGCATCATGAACATCTGGTTTTCCACTAGCACTCACTTCTGTATTTAACATGCTCTAACTGTGTCTCTCTGGAACGATCTTTCTCCAGTTCTTGGCAGCATGCACCTCTTAGCTTCACCAATCTTATGTAGTTTTCGTGTCTCCTACACCTATGAGGTTAGGTGGAATTTTAACATGGATTATACACAACTAGGTCAAGAATGTAGAATCTACAATTGACAATGCCAAAAAGATTCCATTCTGTACTTATGAAACTATAGAAGATAAGCTTTCCCTGGACCTCAAGACATTCCTCTCCCTGCCCATCCTCCTGAACCTCACGTATGGCCTGAACAAAGAATCATGGCAAAACACTCTCAACCCTCAAGTCTGAACCTTGGAAATAAGGAATGTAGATATCAGAGAACTGATTATCTTTTGGGACTACAGAACCACATTCTAGAGTAGATGTTGTCCTTTCCTTTACTGATGTCTCTTAATTTTTGGATAAAATAAGGATTTGGGAGTTTATCATTTGATGTAGGTACACAATATTTACACTGTTATATTCACTCTAATGTTGGGCCCTCTTTGTTGCCAAAATCATTGCAAAAAAATGGAATCATAAAACAGAATTTTTGAGTACACATTCTGGAATATTTATAAAGTCCCCTATCAAGGAATGTACAGTAAGAAAGTGAAACACAATATTCATTCAATTAAATGTCTGTAGGGAGAATACTGGCCTTTGGGAAACAGAAAACCTACAAAATTTTTCTGTATGTCACAGGAATGATCCTGGGAAAAATTATTATCTAGAAGAATCTCCCCCACTCCATCTTCCTAAATCTTTTATACCCATGCCAAGCCCTGGCTACCTTTCTCCATTCAAAGCATGTAACCACTAATGAAGCAAAGAGATTTCTACAGCTTTAGAGAGATGGACAACATAAAGGTTTCCACAGAGTCACAAGAGAGATACCTGGAGAGGGCACGCCAAATCTGATCAATGTAAGGAAATCTGTTCAGCAGGTAGGACATGGCCGTTCACAGTGACATCATCATTAGGCTCTCCCTCAAGTATATCTTGTAACCTGGACTCCCCTAACTTCTTCTGCGATGTCACAAGTGTTGTTGTGGCTGCAACTGCCTCTCAGATATTCCTGCAGTACCTCTAGGGTTTACTAATTGACCTCTAATTCAGAGTAAACACCCATATGGGAGGGAGAACAAAGAGGATAATGACAACAGTGAAGGGGAGAAGGAAGCTGGCCTTCTGTCTTTGTATAAAAAAAGGAAGAAGTATGTTATACTTGGGATAGCTCAGCGAGTCCTTAGTAGGAATTGAGTGGGATATTTAAAGAGTTTGCCTTGATGTGAGCCTTACACATATGGGAATCAGGAGCTGGGAGCTCAAAAGCATCTGGACTTCCCTGTTCTTATCGTTCCTGGGAGTCAGAGTGTTTATATCATTTTTTTTTGTATTCCAAAACCAAGTGATGGGCAGAGCATAGTTGATTTCCTGAGAGCTCATAACCTTTATTCTTTATGTCAAGAAGAATAAGGTCCTAACAAAGAAGGGAAAGACAAGTATTGTGTACTCCACTCAGAGTAAACTCTTCCATGCTTTGGATCCCTATAGTGCAGTTTGTGTCTGACACTGATATCTGGGAGAGAGAAGTGTTTCTACTTGAGTCTTCATCATCTCTGTCTTTCCACTAGTATTACTCTGCTCTCATTCCCTGACAATGAGCTTTACATTTCTGAGTCAATAGCTGTGAATACCTGGCACTGTTATTTTCTTTAATTTCTTTAATTTTTTTAGTTTTAGCAAATTTTATTCCTTTTTATTTGGGTATTTCTATATTTACATTTCAAATGTTATTTCCTTTCCCTATTACTTGCCCATATGATCCCTAACCGGCCCCACTCCTCTTTTTCTATAACTCCCCTTACTATCCGTTTTCAGTTCACATATTTGCCTCTAGAATTCACTTCTGTATTTGATATACTCTAGCTGTGTCTCACAGGGAAGATCTATATACAGTCCCTGGCAGCATGCACTTCTTAGCTCTATCAATCTTTTCTAGTTTTGGTGACTGATGTGTATATATTTTTCCACATGTATGGCATGCTCTGAATGGGATTCCCTCAGTCTCTGCTCTAAATTTATATATATTATTGTTCCACCTTTTAAAAAGGAGTAGAGCATGCACATTTTGTATGTCCTCTCTTGAGCTTCCAGTTGTCTGAGGACCGCATCTTGGGTAATTTGAGCTTTTGTGCCAATATTCACTTTCGGTGATTTCATACCATGTGTGATTTCATACCATTCTGTGATTGGGTAACCTCAATCAGTATGATATTTTCTAGATCATTCCATTTGTCTATGACTTTCTTGAGATAATTGGTTTTGATAGCCGAGTAGTACACCATTGTGTAAATGTACCACATTTTCCATAACAATTCCTCTGATGAATGCCATTAGGATTTCTTCTAGCTTCTGGGTATTATAAATAAGGCAGCTATGAACATAATTGAGGATGTGTCTTTTTGTATGTTGGAGCATCTTTTGGTTATATGCCAAAAGATGTATATCTGTTCCTCAAGCACTGCAATTTCCAATTTTTTGAGGAATCTCCAGACTGATTTCCGGAGTGGTTGAACCAGTTCTTTGTGCCACCAAAAAAAGGAGCATTCCTCTCACTTGAGATCCTTATCAACTTCTGCTGTCTCCTGAATTTTTATTTCAGCAATACTTACATGTATGTGGTGGAATCTCAGAGTTGTTTTCATTTACATTTCCTTAATGACTAAATATGACGAACATTTCTTTAGATCCTTCTCAGATATTTGATATTCCTCAGTTGAGAAATCTTTGCTTAGTCCTGTAGCACAATTTTAATAGGATTATTTTCTCTCTGAATCATTATTTCTTTAGTTCTTTGTTTTTATTAGGTAATAGCCCTCTGTCAGATGTAGGGTTGGTGTAGAACTTTTCCCAATCTTTTCCCTGCTGTTTTGTTCTAAAGACAGTCTCCTTGGCAGGCAGTTTTATACTACATTGAAGAAATATCAATTAGAGAAATAGAAGAGGGACTGGCTCCTTCCTGTCTTCTGTACGTGTCCTGAACAGTAATTGAGGGAACTAAACAACCATGTTCTATTCCTATAAGGCATGTTTATCTACACTTGTAGGTCTAGAGAGACTTAGGAGTGATCCTGGGCACATCAACTGTATGCTGTTGTAGTTTGTAGTTTTCATCCTGGCTTGTGTAACTACAGGCTAAGATGTTCTAAAGCCAAATTACAACCTCTGCAGATGTGCATATGCCTGAGGAGGCTGTCTCCTTGGTTTTCTGAAGCATAGTTAAGGGAAGCAGAGGAAAACAGAACTCCCTTCTCTTCTGATCTCTGGGAATGCTGACATTCTGGCCTCAGCTCTTTATATGTTTTTGAATATCCTTTGGTGTTCTAGAATTGGACTGCAAATAAATACTATGCAGGAGATGTGTGGGAAACACCTGAACTCTTCCATTAGAGATCAGAGAGATGAGCTGTATTTGCACTCATTTGACTGTGTATATTTCTGGTCTTTGTTTGACCATGCAGTTCTGATGCCTCATATTTCATTGCTAATGTATTCAAGTTGTAGGGAAAGCACACCTCACAATTTTTTCCCATCCTCCATCCTATGGTCTTAGATTTTAGTGGAACCCTTCACATTTTATATTCTAGATCCACTGTCCTAACTTTTTAAACATGCACATCTCTATTATTCCTGCACACTGTGTGTGTGTGTGTCATTGTGTACCTGTGTATCTTTTGTGTGTATGTGTTTGTGTTTGTGTCCTTAAATGGTTAGTTTGTATGCAATTTACAGAAACCTTGTCACTGAAAGAAGTCTATGTAAGAAATCTATAAAGTGTGGATGGGGCATAATCCAAATGTTCTGCCATAAAGTGGCCTTCTAGAAAGAGTAGCATAATCTTCAGTAAAAGAATATGCTTGACAAAGAAGTGCAGACTGACAGGAACTTGATGTAGATCTCTCCTGAGAGACACAGCCAAAATACAGCAAATACACAGGCGAATGCCAGCAGCAAACCACTAAACTGAGAACGAGAATCCCGTTGAAGGAATGAGAGACAGGATTGGAAAGGCTTGAAGGGGCTTGAGACCCCATAGAAACAACAATGCCAAGGAACCAGAGCTTCCAGGTACTAAGCCACTACCTAAAGACAATACGTGGACTGATCCTGGACTCTGACCTCATAGGGAGCAATGAATAACCTTGTATGAGCACCAGTGGAAGGGCAAACCCTTGGTCCTGCTAACACTGAACCCCCAGTGAACGTGATTGTTGGGGGGAGTGCGGTAATGGGGGGAGGATAGGGATGGAAACACCCATATACAAAGGGGTTTAGGGGTAAGAAAGCAGGGTTAGGGGAATGTTGGCCAGTAAACCGGGAAAGGGAATAACAATTGAAATGTAAATAAGAAATACTCAAGATAATAAAGAAAAAAAAATCTGCTTTTAAACAAAATTTGGAGGAAATACCCCGACATGTCTACATTATAACTGTGTACTGTGTCATTGTTTTCTTGTTTTCTGCGGTCACACTTGTGGCCTTTGAAGCCAAGCTGCATCCCGTGGATCTGTAAATAAGCTAAGACAGACTTTCAACTCGGTCACATGAAGCATGTGAAAGGCGTGACAAGACAGTTGCAGTCATTGTGACACTGCCATCCCAATGGATACACGTAACTGTTGAAAAATCACAGAGTGGGATGCTCAAGTCTGAACTTTAACACCCAGCTAGGAAAAGTATAACCTATCAGTTCACTTGCTGAGTACCATCCACAAGCAAAGGGTAGGCTCAGATGAAGTATTGTTGAAGAAATTTGCTCTTCCTTGTGAGCAGCATCTGAGGGTATGTGGAAGACCATTCAGCATCCTGTGACACGGGAGACCAGAGTAATGAGAAGCAGACAGAGGGGACAATTCTGTGTTTTTTTCTGGACCACCATAACTACATTTTCCAGGCTAAGGATTTGCTCATTGAAATCGTGTGTCTCACATTGGCAAAGGCCAAGCTGTATGAAGCCTCAATATCAAAACTGGATCCAAGGTCCTTTCTTAGTTACTGGGATTTACAGGCAGTCTACCATACCTTGTCTTCTAGATTCACAAATTCTTTTCTGGCTTCATGTACTTAAGGCATATTCTTTCATTCTCTCTATGTGTCTCTCTCTCTGCCTCTCTGTCATATTTTTTTCCTCTATCCTACAACAGTCTTTACTAATGTTAATGTATTTCTTTCCAGTTTATACCCTTCCTTATCTCATAAACCCCAGGGTGATCTGAACTTGGAGTCCTCTGGAGAACCACAATTAGAAATAGAGTTGACATCCAAATCTACTAGACAAGAACAACTGTGAAGATGCAGAATATTCAACAACCCCCAACAAGCATAGAGCCCAATATGCATGTATAAAAAGAAAATTTTTAGATATTCAAGAAATGCATGTCAGGCTTCTCTTTGCTGGGACTGCCAGCATCATGACAAAGGTTACATGGGGCTTTAATAAACATGTATAGTTTAATAATACCTAGACTCTACCCTACTTTACCATTCCCTGTCTGTATGTTTCTAATAGATGCTTTCCAGAAATGTAGTAGTGACACCCTTTCAAGAGTATAGACGTTGTCACATGTGGCACCCAACAGAAGAATTTGACTTTTCTTCTATGGGTGAAGCTCCTTATGATTGATCTACAACATACTTGTCCCCATGACTGATGCTTTGTTTTGGTGTGTGTGTGTGTGTGTGAGTGTGTGTGTGTGTCTGTGTCTGTGTCTGTCTGTCTGTCTGTCTTTGTCTCTGTCTGTCTCTTTCCTCCGCAGGATACCTCTCCATAGTACAGCATGACTTCTTAATTGCATTCCAAGGTTGACTCATCATGCTTCCTCTGTTTTTGAGGTCTCAAATTGCACCTATGTTAAGCAATGCACCTGTAGCCTGATCTGTGAACTGCTGCTCACATCATAAAGAACCCCATGACTAAACATGTTATTTTTGAGGCTCTGAACAATGTTTTTGTCTGAATTTACATAATTATTCCAAATTTTTTACTCCCCCACCTAAACTGTACTTCTCTGTGGATCTTTCCAAAGTCCTTGCTTACTTGTATTTATCTATGTACCAGCTCTACAAGGAAGGCATAATCCCAACTCTCCAGCATTAGTTAGGAGGAGCAATGGATGAGGAAATTGGATAAAATGATCATTTAGCTAAAGAAGATGTCCGCTTAGAGTGATTAACTGTTTAGAATCGTTGCATAAATGACAATCATACTGACCTAAGTTCTCAACTTCCTTTCTTCATTGTCATTTTCAGTGTGCATAGTAAGGTCGGGATGAACAATTTCTGAGCTTTGTTTGCAAGTTTAGGCTTCAGTATCTGTACATGAAGGTAGGAAAAAATTCAATTAACCAGTCATATCTCCATTTTTAGAAGGTAGAGTGATGGAAAGTCTTCCCTTGTGTCTCAGCAAAGGTACTGGAAAGGCCAACTTGGCTTGTTGATTTGGAGAATATCTGGTTAATAGATAGTTATGTACTGTTGAAGGGGACACTCCTCTGGTACACTATTGCATGCCTGGAATTCCATGGTATTCTTTGTGATGTCACTAGTGTTATGGAAACAGAAGCTGCCCTTTGATATTTTGTTAATGCTTATTGTTTTAGACACAGACATGTTTTCTAGGATTATCGAGTTATTTACAGGAAAAACAGAGTGCATGGAGAGATGAGAGAGAGAAAAAATGATATTAGGACTTCTTTCTTGTTATAAATATGCAAAATAAATAATCTGGTGTAAAGCAGAGAGAGTAAGCCCTGAGCCAGTACTGGGGAACTTCCTGGAGAAGCTGTGCTTGGGTCAGACCTTCTAGGAGCAGGACTTATGGTCTGAAACATCTGGACTTTTAAAGAAGGGACCAAGCGTCAAGAATATCTGATGAATATTTGGCAGACAGCCAGAAATTGACAAGCATGCACTTAGTTTGCTATGAGTTCCTTAATTTCACTCTGAATGAGAAAGATATCCAATAGGAGCCACACAGATAAATCTTCTACTCTCAGGGTAGAGTATAGGACTTCATCTACAGACGATTATTGTACATTCATTGACATGTTGTGACAAGGAGAGAGAGAGAGGGATACTCCCCTGGAAATGTATCAAGATTTCAGACTCATTTTTCTTGAACATACATGATTAGGGCTTGGTTGTCCTAAGAACTATGGACTACAGAACTTACCTGCATATGTCTAGCAATCATCGTTGGAGGCAGGAGAGTAGCTAATAGGTCCAACTTGAAAAGAGCTTTCTTACTCTCTCAGTGCTTCAAAGTGTCTGTAGATTTCCCCTTTCCTCATGCTTTGTTGGGGGACACAGAATGGTCTCTCCTGTGACTGGGCCATTAATATGCATGTTCCCTTGTGTTTATCTACAGGGTTTGCTGGGAAGGCATCATGCCAACCTTCCACCATCAATGAGCATGTTCAGCAGATTAAGAAGTAGGAGAAACTGACTATTGAGCTCAAGAAGAAAACCTGTGAGTTGGGTAAACTTCCAGGAATACTGACCCATGGCATCAGCAGAATTTGAACAAAAGATAGTTATTACACCCAGTCATTCCTTGATCGTCTTGACCCCTCTGTGTTAAACCCAGTATTCTCACATCAGAAGAAACTGCAACTCCAACGTCCTCATGCACAAACACACTTTTCTGATGCACCTCTCAAAAGTAGAACTTGAAGGTAGGATAGGAGTGTAATGGAAGCTATTTCATTTCTCAGAAAAGCAGAAGCTGTGTTTGAATAACAGACGAGATATGGCAAGCAGTGTGTGAGCTCTCATCCTGGATTTTAATAGACAGAGATGCATTTTCTGTCCTCAGAGGAACACAGAAAGTTGGTCAGCTACAGAAGCACAGTAACTTAAACTTAGATAAGTAAACTTTTGTTTTTTTTATTTATTTTAAAGATTTATTTTATTTGATTTTTATGAGTATACTGTACCTGTCAGACTCACCAGACTCACCTGTCATTATGAATGGTTGGATGCCACGATGAGTACACTTGGAATTGAACTCATGACATTTGGAAAGACAGGCAGTGTTCTTAAATGCTGAATAAACTTCCTAGTCTAAACTACTACTACTACTACTACTACTACTACTACTACTACTACTACTACTACTACTACTTATTATTATTATTATTATTATTATTATTATTATTATTATTACTATTATTGTTAAGCAACCCTAGATAGATCAAAACTTACCCTCCTCTAATGCTCTTCCCCCTTCCCTGTTTGAAGAAGATCTTAGAATAAAGAAAGTCACCATAATATCTGCCCCTCGACCTCAGCATTAAAAAATGAAAAATTTTACTTTTTCTTAGCTATGGAGATTTTCTTGTTGACTGGGCTCATAGATTCAGACCTGAAGTCAGGGATAATATGGACAATGGAGATCCATTTGAAAGAAGCTGCTTAACTTGGAGGAACAGGGAAACAGTGAGCAAGAGTAAGATGTTTGTCCACCAGGTGATCCCTTGCTGAGAACAAAGTCTCCTCTTCACAGCCTGAAAACTGGGCAGGCTGGGTAAGTAGGCATAGCTAACAAGCCAATCCAATTGTGTAAATATTTGTACATATACAGGGTATAAAGGGAGAGCATTTCATTGACTAAGTTGAATATAAATCCTGTCCACTATGTTCTTATATCTTGCAAGGAAACTTTGGTGTATTTTGTCTATCCTGGGATCCAGAAAGATCGCTTCTCACTCTCATTGTGATTTCTTCCCTCATATGACCCTTAAGAGTACTGAGGAAGTCAGAGAAAAACACAGACAACAATAATCTACATTGTAGAGATCAATTACTTCTCATAAGAAACACTTCCTCATAGCTGTGAATTCAGCAGAGGGGCAAGCTGCAACCAATGCTTGATATTGCATCTGATGTCTGGTATACAGGCTCATTGACTAACTATTCTATTGGAGAAAGGAAACATCAAAAGTTAGCATGAGAACAAAAAAAAAAGACTTAAAATATAATCAGAACTCTGATACATAGCATAAGTGTTCCCAGTGAGGGTCACAAATAACATGAAGGGTATTACTTGAGCAAGAGTTACTCTGCTGGAGTCCTCATATTTCATATTTACTTGAAAATCTGTCACAGCAAACTATATTGATATCATACAATAGTCCAGAGGGACCATACCCAAAAGTATATAATTCCTACTGAAATAAAGTGTTGATAATACTGCACATCACACATTTGTATGTGAGTCTAAAATTAATGTTCTACATAGATGAAAGCATTCCCACAATCCTTATCTTAGTCACTTGATTTTTTTTTTTCGTTTGGAAAATGGCTGAGTATTCTTCAGTTCCACACCTGAACTGAACTGACTCTTCCTCAGACTGTACACATAGTGGACATCTGAGTAGCAATTGACATTTTTAGCCAGGTTGGTCTCCCCATGGATCTTTTTGGGCATGAATAAGCATGCATAGACATATTTTACTAAAGGATTCATGTAGTAGCCTAAATATTACAGGATCCCATTGCTGTAAATAATTTTATTTTACACAGCAGAAGGAAGGTGTATCAAAGGCTGTGTATCAAACGTTGTAGATATTACACCATCCATAGATGATAATATATCAAGAAGAATCCCTTAGGATTACACACATTGATCTAGAAACTCACAGACGATTCTAATCCGGGACAGGTAATCACTTGGCTTGGAAACTTACAATAATATAATGCTCCAGATCTATGTGGAGTGTTAATAGATAATGAGAAACCACCTAAAAAGCACATGCATAAGTACAAGATGCTATTCAAAAATTATCCAGAGGGAGTTTGGCAACCTACATTCAGCACAAAGGGATTGATTCGTCACTTCACAGATTCTGATCAGATCAATTTAGTATTGAGAAAACTATATGAGAACTCACTTGCGTATCCCATGACTGTACAACTAGGAAGTCACAGCAAACATGACATTCAGGAAGCATAGCTTGAACTTGCCAACAATGGACAGAGTGCATTTAGCTGACGAAGTCTGACCATGAAACTCAAATTTCCGAAATACCACTTAGGTTTGAATTTACAGAACAATAAATACTTAATGAGTTTTGGGGCAAAATTCTAATCTAAAGACTACAAAATTATTTATCAATAAGCTCTTAATCCCTATGGAGAGATTAATGGTAGATATAATGAATTTAATCTGTAGCCCAGAGGTATAAATAATTGGTGCAATGTGAGGTGATTTGGTATGTTTAAGAAACATGCAAAAAAGGGAGGTCATTCTATCTTTGAACAGATTTGCTTGTCAAACATTTAGCATGAGTTACTGTGGAATGACCTAGACACATACATGCACATATCCTACAGTTAATTGATTTGTTCTGTGCTGTGTGTGGTATGCCGGACTAATCCAAGGTAGGAAGTATATAATGCACAAGTATTTTAAACCCAATATCAATGAAAATAAATCAGAATTCCTCTTGTGAATGCCATCCTAGATGAGTTAATCCAGATCAAAAAGTAAAAAATGAGTTACATATTCACTTTAATCTGAATGTTAATTCTCTAAACTGTGTATCTGTATGATCATTTTGTGTAAGAGTCTAGTGAAACAGACTGTATATATTTTGAGAAGTGCAAGTGTACTTATGTATTGCTGAAGGACAAAGTCAGGAACAGGAATATCAAATGTGAAGAGACAGGGAAAAGAGCAACAATGAAGGGAATGTAGTACATACAGTTAAATTGAGAGACATTTGAGGCATTGAATGGAAAACTAATGGAGTAGAAAGACAATTTTTTTTAATTTTCTATCAAGTAACTAAATATTTGCTATAGTTACATGGGCAGAAGATAAAATATTGAATGGGTTTATCTATGTGAAATTCGAATAATAAGTAAGTCACAACAATTTTGGATTTCAACTTTCAGTAAACCTATGTTACAAATACTGACTGTATATTCATTAAGGAGAGAGATGTGAACATACATATCTTATATTGTTGGAAACATACATATCTTATATTATAAACATTGGAAGTGCAAAATAATCTATGTATTTGTTTACATTTCACAGTCATTTCCCAAACTCTTCTTTCTGTCTTGAATCCCCCAAGCCTTTCCGATGCTGTTTGTTTCTACGATGGTGCTCCTCCATCTACATGCCCACTTCACTTTAGCCATCTAACATCCCCCTTCTCTGGGATATGACATTTCCACAAGACCGATTGCCTTCCTTTCCAGAGATTAAAGATTGGACAGTTGTCTTCTCCATATGCTTTGCTATCTATATAGCAGTAACCATGTACTGGCCAAGTACACTCTCGTTGGTAAATTTCCTGAGACTCTGAAGGATAAACTTAATTGATACTCTTGTGTTTCATATTGGTTTCCAATCCCCTTAAGATCCTTTAGGCATTAGACTAACTCATCTTATGTGGCTGTCAGTTTTCTGTCAAATGTTTAGCTGTATCAGCATCGGTCTCAGTCAGATGATGGCAGAGCCCCTCAGAGGACAGACATATTAGGGTCTTATCTGCAAGCACATCTTTACATCAGGAATAGTGCGAGGATTTAAGGTCTGTGGATGAAATGATTCTTATGGTGAGGTAGTCTCTGAAGGGGCTTTCTTCATTCTCTGCTCTTTTCTTTTACTTTTTTTTTAGGCCTTGCATATTTATAGGTTAAAAATTTTGAGCTGCATGGGTAGCACCATCCCTTCACTTGGGTCATGTGTAGCTACAAGAGGCAGTCTCTAGTTGTTCTATCTCTTTGCTGCTTAGTATTTAAACTACTAACATCCCAGTAGGTGCATAGGAGCCTTTTGCTTTCCTGAAATCTGGGACTTTCCTGGGGATACCCAAGTTCACCACCCACCATTGATGGTTATTGTTATTTATTCCACTTTTCCTCTGGATTTCTCTCTTGTCTCTTTTCATTGTTGCTATCCCCCTCCCCACTTTGTCCATCCTTCTCTACCTCTACCTAGGTCCCTTCATCCCTCTGCCTTCTAAGTTTGTTGCAAGCATCCATAATTGGATTTCTTTCATGTTACCCTCCATGTGATAAAGGATTTGAATACTGGGTATTCCTAACTTTGTGGCTAACATCCAATTGTCCCTAAGTACATTCCATGATATGACCTTTTTGTACTCTGTTACTTCACTATTTTCCAGTTTCTTCCCTTTGTGTACAGTGTTCTTGGTGTCCTCATTTTTAATACCTGAGTCGTGTTCCTTTGTTTTATTATAGCACTCGTTCTCTATTTATTCCTCAGTGGGGATGACATATTTCACGATTGGTTCCAGCATTTGACTAATATGAGTAAGACTGCTTTGAACATGTTCAAGCACATGTCCTTGTTATATGTGGATCAAGTGTGGGTATGTGTGTTGAAGTGAGTGGTAAAGCTGGGTCTTCAGTAAAGCTATTTGCAATTTTCTCTGACCCTCCACCTTGATATCCAAAGTGGCTATAGAGCTACTAATCCCACCAGCAGTGGAGGAGTGATCCACTTTGTCTACATCCTAGACCACTCTGCTACCGAATCAGTTTTTTATCTTAGTCATTCTGATTGGTGTAATGTAGAATCTCTGGTTCATTTTGATTTCCTTTTTTCTCATAACTCTGGATGTTGAACATTTCTTGATATGTTTCTCAGATATTGAGTTACATCAGTTAAGGATTCTTGGTTTAGCTCTCTAACCCATTTTAAAAGTTTGGATATTTGGTTGTCTGGGACAGTAAGGAAGGGAGTGTCCATGTGGAGGAGACAATCACTAAAATGCGGGAGTGGGAGAGACTAGGGGTGATGAAGAGGAACCCAGGAAAGATAAAAACATTTGAAATACAAATGAGAAATACCCTATTTAATGAAAATGAAAAAAAAGAATAAACTTACACTTCTGAAATCTTACTGTTGAATAAATATAGCTTTTGATATTTTAAACATTTATTTCCTATGTAAATTAAAATTGTATGTGCAAATTGAATACAATTGCTCAGTACTATATTATCTAGTTATGGAGCCTGAGAATTAAACTTATATGTTGTATAACTGTCTTTTAGAATATTTTTTGGAACTTATTTTAATTATTTCTAAACCTTATCTGAGCCTGACACTTTTTTATTGACTATGTCCAATTGTTTTTAGAAAGATACATAAAAGATATTTAATCTTTTCATAAACATTGACACATATACTTCAGCACTGACTCAATATGAATTAGGGTGGATATTATAAGGTATTATTAACCTACTGTTTTCATATAAACAAATTCTGTACCTATTCTTTTATTGGATCTTTTTACTTGTTTTACTGTAGGAAATATCAAAATATGCATTTGTATCCCATTATCATTTACTTGAAAATATTAATTATATTGATTGTAATATGGCCCAGATGCAGTGGAAAATGGGTGAAATGTGAGGCTTGCTGAGAAACATAGGGTCTGCTCTTTGTTAAGCTTGTCATATATCAAAATAAGAGAGGTAGAGTGACTGATACTGATACGTAAAAATGAAGTAATTACAAATGGTGTATGTATTGTGAAAATGATAAGCAGTCTTCATATTTAAGATTTTTAATATTTAAATGGAAATTATTTTAGATTCCTTTATATGGATGTCCTTCTGAGGAGATTATTGGGTCTTAGTAGCCAATACCCACAAGTATGACACCCTGATCTGCATATTGTCTTAAATTAATAATAACTGGAGTAGCAAAATGCTTGAAGAAAATTCATCCAGTATACTCCTGTCTGTTTAAAGATTGGATATGCAAAAGATGAAAAGAGTTATCTTTGGTTCCTTTATTGAATTTTCTTAATTGAAATGAATGTTTTCAAAAAGAAATATTAAAGAATATAGCCATTTTTGTCACAGGTTATTGTTAGTGTTCTCACTCTGTGTAATTTCACTATAGAGTCATGCAATACTGTTAGTATATCTGTGATATTCATCACATGAAATCAGCATGTTTAAACTGATAACATCCATAATGTAACCTGTACCAAATTTCCACTTTATTTCCTTTTCTGCTCTATTACACGTCGATGTCATTTTTTTTTAGCATTTACCATGGATTTATAAATAAACATGCTTATGTAGTCCACTCAGAATCACTTGTAAATATTATTCAACAAATAATATTCAATATGCAAGTTCAGGTCTTTCACACTTTTTGTTTAAAATTGCATGAAGCACTTCTCTGCATGAGGTCTTCTCCAAGCTCTGCTTTCTCTTCCAGAAGTGTTCTTCCTATGATTCTTGTCACATAGCCAGCTTTCTGTTTTAAATCTGAGTAGAACTAGAACTTTGTAACAACTTTGTTTTTCTTGTCTAAAGATTCAATGGAACAAACTGTTGGTGGAAAATTTATTGGGGGAAAATAGATCATTTTATTATCTCATTTAAAGAGCAATTATAAAATGGTTGATGTTGAAAATAGTACTGAAAACACGGAAGCGGTAGTGATCTCATTTGTGACAGAGAAATAATAATTACCTGTATGAGAGCAATGTTAGTAAAGATAAAAAATGATGGATCATGATTAAATTTCATGATAGCACATGAGGATCTCTTAGAGACTTAAATATAGTGATAAGATTTGAGGTAGAATGCAGAGCAGGGTGGAAAGTAGCTGAAGATTTGCAAATAGAGACAAAGTATGATGTTATGCCTTTAAGTAACAAAGACGAGATGATGGGAGAATTTGACAGATTAATGTAAAGGAATCTAAGTATTTCATCTCTATTAATTACCTGAGTGGAAGTGTTAAATAGACATTTTATTTTAAAATTACGGCTGATAAATGTTCCTTTAGGTATAAAGATATGAACATAATTCACATTTAAAATAGTGCTTCATATAAGAAGATATTTCACATTTAATAATTATTTCATGATTGATGATTCTGAGTATGTGATATTATTCTACTTATCTGTGATCTTTCATGTATGTAAATATGTATGTATGTATGTATCTTTCTATCATTCTGATCTATCACATACAGCAGTCCATTTGTTATATTTTCTAACTCACATAGGTCCTTTAGTATCCTGAAATTACATCACATGATGGAAAAGTTAATTAGATATGTCTCATGCTAAAACCCATATACAGTCACATTACCAAACTAAATCTTTGTGTTTTATGAAATAGATGAGGAAATTTGATATTATAAAAATTAATTAGCTACCTTGAATCTCTTTTCTGAACTGTAACTTTACAATGAATCAAAATTTATGAAACAGCTTTTAAAAATCTTGAGTACTAATGTATAGCTGTGAAAAGTTGCATAAAGTTAGAAAGTAGAGTGCATTTTATGTTACATAAATATATATATAAACACATATACACATACAAACAAATATATATATATATATAAATGTGTCCACCTACACGTATATACATATATACATATAAACATATATACATATGCCCTTAAGTACACATACACAATTATATATATATATATATATATATATATATATATATATATATATATATATATATGTGTGTGTGTGTGTGTGTGTGTCCCTATGTACACATACACATATACAAATGTATACACATATACATATATACATACATACATTCTTTACTAACCAAAAACTTGGCTTTTGAAAGAAATTGCCTAGGCATAATGTATATGGTTTAGTCAAATAAGAGAAAAATGATGTTATTGTCAAATGACTCTGTTTGAGTATTCATTTCTTCTTTTTTAACATGATGATGGTTCTACAAATCTGACTTTTGGTAATTGGAGATTATATGTACTACTCTAACTCATTCAAACTCTTACTCCAAAAATAAGTGATTACTTATTATGTTTCCAGTACATGTCTAGAAAATAGGTTTATAAAAAAATGAAGTTTCTGCTTTCCTTCAAGGGCTTCACCATCTAGGGAGGATATAGTCAAATATCATTATTTATTAATCCTATAATCTACTCTAAGTATTTCCTTCAAATTATATCATTTTGCTCCTCTAAAACTCGATTTAGGTATAAGTACACTTCATTTTTCAAATTCAAGAAAGAAAAGTGTGAAAAAGTCCCTTTGAGAATCAGGAGTACTGGAGTTAAAATTCAGGTTCACATAATATATTGCTTAAAATCATTTTTAAAAATGTATTATATGGGGTTGGGGATTTAGCTCAGTAGTAGAGCACTTGCCTAGCAAGCGGAAGGCCCTTGGTTCGGTCCCCAGCTCCGACAAAAAGAAAATAGAAAAAAAATGTATTATACTTGCTGTCTTGAGTCACCAAGTTCAATAATTTTCTTAATAAAACATAAAACAAAGTAAAATCCAAGGGAAATATATTATTAAGATACAATTCCAAATTGTTTTTCCACACACTTATTACCTTTCATATCTTTACATTTAACATAGAACTAGAAAAAAAAATAAAAACTCTACCACCGATTCCCAGCAACCATGGGACAGTTGTTTGTAACGGATGGAATTTTATAGATGACAATTGAAATAAAACTGTGGGTTTGTGACCCTGCTGGTAGATGCATGAAAAAACATGTATATTTAGGTTGAGTTTCTACAATATAAACCAGATTAATCCCTACAACTAGATGGCATGTGCATTTGGCCAAACAGGATAGGAAAATTTGCAAATGAGCTCCATATCTTAAACACATTATTTTATAAACTTGCTTGAAATCATGCTTTTGATAATTATCATCTTGACCAAAATCACCGTCAGGCTATCCCATTCAAAAACAAATTGTTATCACATTTTGCCAATTAATTCTATTTTTTATATAAGAGTAAGAATATGTAACTGCTATTGAGATGGTTGTTAAGGGTTTCCAGTACCATTACAGCTCATAGGTTGTAAGTGTTTTTAAATTTTTATATTGGAAACATGGTCAAAGCAGGTACACTGTTTTGAATTTTCTCAACTGATCACATATTGGATTACCCGTTTCAAAATTAGCAGCAATAACTGTAAAGGATTTGGATAGTGTCAATCCCTCTGAAGAGAAAATAATGTACAGGATTACTCAGCTACAGTAATGTATTTGTAGCAGCAGCAAACATTTCAAACATATGCTATTTCTTCCAAGGGAAAGTTGGCTACACAGACTGTGGCAAACAAATGAAGCAGCAGCAACAATGTTTGTGGATCTTGAGTCTCTGCTGATTTCAATTCCCTGAGAGAAGCACAGCATAGAACTTCTCTCTGTCCAGGCTACGTACAGAAGCCTGGCTGTTCTACTAGGTTCTGCCACTGCTGCTGTTTCCTGTTTGTTATGACAACTCTGCAAAATTGAACTACTAGTGTATTCATGAAATGTTTGCTAATGGAACAAGCTGCCTCTGCTAAACTGTGTAATGTAATTCTGCTATCCAGACAACACAGATGGGAGTTGCTCCAATGAACCTTTTTAAACAGGGCCACCACCACTAAACCCAATGCTTCATCCTTCTTTTTTTTAACTTGCATGGGAGGAGGGCTATAAAGGATGTTAAAGCTTTTAAGAGTCATCAGCAAATATTGATATTTGGAAAAAACAAAGTTTTAGTTTGAAGAGATATCAGCTGTGGGCTCTCCTTGGGGTGTAATATCACTCAAGCATTTGGTGTATCCTGCATGGAAGGACCCTGAGAATGCCAAGTTAACCGCAAAAAGACAGGTATTTTCTGGTCCTGCATATATCAGTGAATATAAAGTTTTTTTCAACACTGGTAAGAAGCAGGAGGTTTGGAGCCTGGGGGGAGAGAGAATGAAGATGTTTACTATGCATGGCATCTCAGCTCCATAAACTAAAAGAGATCTGGATAAGAGAGGGAGTGAGAGACACACACCAGAGATGCTGAGCACTATACAAAAATGGTATATTAAAAGCATTTTATTTTATTTCTTGTAGGACAGTTAAAAAAGAACCCAAAAGCTATTCTTTTTACTCTTATTTAGCATTAGATAAATATCACCTTTATAAGACAAGATAGACTTTTTTCTAAAGTACTTTGGTAACTTGAGACATTAAAAAACGAATTTTGCTTTCTTTTTCCAGAAGCCAATAGCAATGTACATGAAGAGAGTACATCAGTAGTGAGAAAGAAAATTGCTGCACTTCTTCAATAATCATTTCCTTAGGTAAGTGAAATTTTATCCAGGTGTTTCAGAAATAATGTAACTATTGTCATTTCCATCAGTATATGTAGAAGGAACCATGATATAAACAAATGGAATTCACTGCTAGAGAAAATCTCATTTAAGTAAAACCATATCTGTAAACTCAAGGAACTTTTCCAAGCAATTCCAATTGACATTCTTACACAAATTATTTTTATAATAAATGTAGTAAACAAAATACACCCATAAATACAGTAATATCTTTGGAGTTAAGTTCACATCTTATTAATTAATCTATTATTACTTTGGAAGTAATAAAAGAGAATATGGATTGTGTTTGGTAGCAGGCCACAATCCAAAGCATCAATCCCTTTATGGTAATCTAATAGATATGAATTTCATTTCTTCCAAGAATGTTTAAACAAGATTCATTCCTTTTAGTATTCCTAGTCTCTTGATTTCTTTTTGGATATCACAGATCCCATAATGGTTTGGTTAAAAATGTTCACTACGGCATGATAATAAACTTAGTCTTAGAAATTCTCTGTTAGTTGCTATCTCTGAATAAGGAAGTTTGAATCAGATAAACTAACTTGACTCCACAGAGATGTCATACTTCTCTAACTAGCATTTGCACAATTTTGCCCATAATACTGTGTCTAAGCCAGAGTTTCCATTACTTTTACGAAATACCATGACCAAGGAGGAAAAAAAGCAAGTTGGGGAAGAAAGTGTTTATTATAGTTTATATTTTTTCTTTTAAAATTTTATTTAATTAAATTTTAGAGTTCAGATTTCATTCCTCTCAAAGCCCATATTCTGTTCTACATCCCATACCTTCTCCCCGCATTCCCAACTGAATGAAGCTGCCTCCCACTCCACCCTCAGTCTACCAGACCTCTCCACTCCCTGGGAACTCAAGTGTCTTGAGGGTTAAGTGCATCTTCTCTTGTTGTGTCCAGAACCAGCACTCCAATCTTAGAGGCCTCATATTAGCTGGTGCATGATGCCGCATTGATGGCTCAGTGTCTGAAAAATCACTGAGGTCCAGGTTAGTTAACACTGCTGGTCCTCCGACTGCGTTGCTCCCCTACTCAGCTTCCTCAGCTTTTCCCCAATTCAACCACAGGGCTTAGCAGCTTCTGTTCATTGGCTGAGTGTAAATGTCTGCATCTGACTCTTTCAGCTGCTTGTTTTTTCTTTGCTAATGCAGTCATGTCAGGTCCGTTTTGTGAACATGACAAAGCATGAGTAATAGTGTCAGGCCTTGGGGGCCTCTACTTAATCTGGTTCCCAGATATCGCGGGACACTGGAATCCCTTTTACTCAGGCTCCTCTCTGGTTTTGTCCCTTAAATTCTTTCAGACAGCAACAAATATGGGTCAGAGTTTTGATTTGTGGATGGCAACCTTATCCCTCACTTGATGCTCTCTCTTCCTCATGGAGTTAGTCTCTACAAGTTCCGTCTACCCACTCCCGGACATTTCACTGAGTCCTGATAGTCTCTTACCTCTCAGGTCTCTGGAATATTCTAGAGCCACCCCCACCTCCAAACTTCTAGTTCATGAGGTTGACTCTTTCCATTCATTCTGCTTGCACTCAAGACTTCAGTCAAACTCCCCACCAACACTTGAACATGTTCCCCTCTCCCTTACTGACTCCTTTCTCACCCACGCCCCTCACTCTTCCCTCCTGAGGTTCATTTCTTCTCCCGTTCAAGTGAGATTGAGATTCCTCTTTGGCTGTTCAGTTGGTTAAAATTTTATTTTTCCTTTTATAAAAATGGAATATTTGTTTAATTTCAAATATTATTCACCTTTCTAGTTTTCCAGTCATAAGACCCCTATCCTTTCCCCAACCAGTTCTTCTATAAAGGTGTTCCCCTCACCAACCACTCACTTTCCCAGCACCCGTGACATTCCCCTACACTGGGGGTTCCAGCTTTGGTAGGCCTAAGAGCCTCTCCTTCCATTGATATCCAACAAAGCCATCCTCTACCACATATACATTTGAAGCCATAGTTCTGTCCATGTACAGTCTTTGAATATTGGTTTGGTACCAGAAAGCTATGGGTCGTTGGCATTGTTGTTATGGGCTTGAAAGCCCATTCAGTCCTGGTAATCCTTTCGCCAAATTTACAAACAAGAGGTTTGTTTGCATTCCACTGGTGTGCCAATAACCTTCACATCTGTAATTGGCATGGTCTACCTGGGTCTCTCAGGAAAGATCTATATCCATTTCCTGGCAGCATGCACTTCTTAGCGTCATCAATCTTATGTAGTTTTGTGGCAGATCTATCTATCCATCTATCTATCTATCTATCTATCTATCTATCTATCTATCTATCTATCTATCATCTATCTATCTATCTACCTCTATATCTGTCTCTTGTTATCTATATCTATATCTTTATGTATATCTTTATCTATATTTATATTTATATATCTTTATCTATATCTATATCCATATCTATATCTATATATATCTATATATCTAAATATATATATATATAACTATCTAAATATATATATATAAATATATGTATGTATGTACATATATATATATATATGTATATATGTATATATGTATATATTTGGTGGCTCCTACAGCTATGTGGTTTGGTGGAATTTTAGGATGGATTCTGTAGAACTAGGTTAAAAATGTAGAAATGCCAATCAAATTCCTTCCTGTTATTATGGACCTATTGAAGTTGAGGTTTCCCTGGACATCAAGCCATTCCTCTTTCTGTCCATCCTTCTGAGTCTTGTGTTTCACCTGAGAAAGAATAGTGGTAAAACCGCCTAAACCCTTTTGTCTGGCCCTGGGAACACAGGAAGGTACATGTTTTAGAACTGATATCTAATAGGAGTAGAGATCTGCCTTCTATAGTACATGATGTCCTGTGCTTTACTGATGTCTCATAGTTTTTGGATAAAATAAGGATTTGGGAGTATTATTTGAAGTAGGAACACAATATTGACAGTTATATTCACTCTATAACTGGTCACGCTTTGTTGCTAATTTATTGCAAAAAATGAAATTGCAAAACGGAATTATTGAGTACACATTCAGGAATATATATATATATATATATATATATATATATATATATGGTGTCTTCTACAACTATGTGTGTGTATATATATATATATATATATATATATATATATATATATATATGTATATATAAATTCTCCTATAATGGAAAGTACAATACGAAAATAAAATACAATGCTCAATCAATTAAAGGTGTGTAGGGAAAATAATGGCCTTTGGGAAACAGAGAAATCCTAGGAAATTGAGTGTATGTCACAGGAATGGACCTGGAAATAGAATTCTTATCCAGAATAAACTCCTCCACCCCATGTTCCTAGATCATTTCTACCCATGCCATGTGCCTGACTAACTTTCTCCATTCAAAGCATGAAAGCACTAATGTAGGAAAAAGAAGTCTGTAGCTTTAAAGAGGTAGAGAACATAAAACATCCCCCTGTGTCATAGGAGACACTTCTGGAAAAGGCACTCTCAAAACTGGTCACTGTTAGGAAAGCTGTTCAGCAGGTAGGCCACGGCAGTTCTCAGTGACATCATCATTAATCCCTCCGTCCAAAATCTCTTGTAACCAGGAGATCCCTATCTTCTCCTGTGATGTCACAAGTGTTGTTGTGTCTGCAACTGCCTCTCAGATACTCCTTCAGTACCTCTAGGGTTTACTAATTGGCCTCTAATTCAGAGTAAACAGCCTTTTGGGAGGGAGAACAAAGAGGATGAAAAGATCTGATATGGGAAGAACAAAGGAAGCTGGCCTTCTGTCTTGGTATAAAAAAAAGAAAAGAAATAAGTGGTCCTTGGAACAGCTCAGTGAGTACTTGGTAGGGATTTAGTGGGATTGACAAGGAGACTGCCTTGATCTGAGCCTCCACCTATGGGAATCAGGAGTTGGGAGCCTCTCAGAAGCATCTGGACTTGCCTGTTTTTATTGTTCCTGGAAGTCAGAGAGTTTATGTCATTAATTTCTTTATTCAATAGGCCAAGTGTTGTGAAGGGCACAGTTGTTTTCCTGACAGCTCATGGCCTTGACTATTTTTGACAAGAAGAAAAAAGTCCTAAGGAAAAAGGTAGAGACAGATATAGTGTCTCTAGCTCAGAATAAACACCTCCATGTTTGCATATCTATAGTGCAGTCTGAGAAGCAGCATTGCTATTAGGTGACACTTCATCATCTCAGTCTTTCCACTAATATTTCCACTGACCACCACTTTACTTTTCTGAGTCAATAGGTATGATTAGCTGTCAGTTTTTTCTTCTTTTATTTCTTTCATTTTTTTTATGTTTTAGCAATTTTATTGCTTTTTTTAACTTGATATTTCTATATTTACATTTAATGTTATTTCATTTCCCATTTTCCTACCCAAAAGGTTCCTACCCGTATCCTTCCCCTTTCTTCTCTAACCCCCACCCCCAACTGTGCCTTCACATTCCCTTGAACTTGGAGACAAACCTAGAGAGGACCAATAGCTTCGGCATCCATTCATGATGAACAAGGTCATCCTCTGCCACATGCAGTTTGATCCATAGTTCTGTCTGTGTACATTCACTGAATATTGGTCTAGTATCAGAAAGCTCTGGTTCATTGACATTGTTGTTCTTACGGGATTTTAAGCTCCTTCACCTCTTGTAATCCTTTCTCAAAATCTGCCAGCAAGAAGTCTGTTTCAGTTCACTGGTTTGCTCTAGCATTCACTTCTGTAGGTGACATGATCTACCTGTGTCTCTCAGGAAATATCTATGTCCAGTTGCTGGCAGATTGCACTTTTTAGCGACATCAATCTTATCTAGTTTTGGTGGCTGATATATATATATATATATATATATATATATATATATATATATATATATATATATATACATATATTCTCCTTTAGGTGGCTCCTAGAACTATGTGGTTGGGTGGAGGCAACATGGATTCTGAGCAACTAGGTCAAGAATATAGAGTTCAGAAACGACAGTGCCAAATAATCTCCCTCCTGTTCTTATGAACCTATTGAATTTGAGGTTTCACTGGACCTCAAGCCATTCCTCTCACAGTCCTTCGTCTTCTATCTTATTATTCCTCAAGAAAAAATCATGGTAAAACATCCACAACCCTCTAGTCTGGCCATGGGAAAACAGTGAGGTAGATAATACAGAACAGATATCAAATGGGACTAGAGAACCTAATTCTATAGTCCATGTTGGCCTTCGCTTTACTGATATCTGGTAATTTTGGGATAAAATAAGGACTTGGGAGTTGATCATTTCAAGTAGCTACACAATATTTACACTGTTATACTCATTCTATAACTGGGCCACCTTTCTTGCCAAAATCTTTGCAGAAAATGGAATTGGAAAACAATTTTTGAGTACAAATTCAGCAATATTTATTAAGTCCCATATCGATAAATGTACATTAAGAAAGTGAAATACAATATTCATTCAATTGAAGGTCTGTAGGGAAAATACTGGCCTTTGGGAAATAGAGAAAACCTACAAAATTGTACTGTATTTCAAAGATTGTACCTGGGAATAAAGTTAATATCCAGAAGAATCTCCTCCACTCCATGTTACAAAATCTTTTCTACCCATTCCAAGCCCTTGACTAACTTTTTCCATTCACAGCATGTATCCACTAATAAAGCAAAGAGAAGTGTCTAGCTTTAGAGAGATGGAGTACATAAAGGTTTCCACTGAATCTCAGGAGACATAACAGGAAAGGGCACCCTCAAATCTGATCAATGTAAGGAAAGCTGTTCAGCAGGGAGGCCAAGGCAGTTCTCAGAGACATCATCATTAGGCCCTGCCTGAAAAATCTCTTGTAACCTGGAGAGCTTTATCTTCTTCTTTGATGTCTCTAGTGTTGTCAAGTCTGCATCTGCCTCTCAGGTATTCCTTCAGTACCTTTAGGGTTTAGTAATTGGCATCTAATTCAAAGTAAACAGCCATCTGGGAGTTAGAACAAAGAGGATGAAGAGATCAGAAATGGGGAGAAGAAAGCTGCCCTTCTGTCTTGTTCAAAAAAAAAAAGGAAGAAATATGTGTGCTTGGGAAAGCCCAGTGATGCCACGGTAGGTTTTGAGTGGTATTGTTTAACAGATAGCATCGATATGAGCCTCCCACATATGGGAATCAGGAACTGGGGTCCTCTCAGAAGCATCCGGACTTCTCTGTTCTTATGGTTCCTGGAATTCAGAGAGTTTATATCATTCATTTCTTTATTGGAAAAGCCAAGTGATGGGAAGGGCACTGTTGTTTTCCTGAGAGCAAATGACCTTTATTCTTTTTCACAAGAAGAAAAAGGACCTAAGGAAGAAAGGAAGGAAAAGTATTGTGTCTCTTGCTCAGAGTAAACTCCTCCATGCTCCTGTTTCTTATATTTTGCCTTAAGAAAGAATCATGATAACACATCTACAGCCTTCAAGTCTGGCCATGGGAACACAGTAAGGTAGATCGTGTGGTACCGATATCAAATATGACTAGAGAACAGAAATGTATAGTCCATGTGGACGTTTGCTTTATTGATGTCTGGTACTCTTTGGATAAAATAAGGATTTGGGACTTTATCATTTGAAATAGGTACACAGTATTTGCACTGTTATACTCACTCTATAGCTGGGCCCACGTCATTGCCAAAATCATTGCAGAAAATGGCATAGTAAAACAGGATTTTTGAGTACACATTCAGGAATATTTATAAAGTCCCCTATCAAGGAATGTACAAATGATAAGTGAAATACAATATTCAATCACCTAAAGGTCTGTAGGGAATATACTGGGCTATACAAGGCAGAGAAAACTAGAAAATTGAACAGTATATCACAGGAATGGACCTGGAATTAAGTCCTCCTCTCCAAGTTCCCAGATCATTTCTACCCATACCAGGACCCTGACTAACTTTCTCCATTCAGAGCATGTAACCACTATGGAAGAAAAGAGAAGTCTCTAGCTTTATAGAGATGGAGTAATAAAGTTTTCCCCTGTGTCACAGGAGACATACCTGGAAACGGCACTCTCGATACTGCTCAATGTAAAGAAAGCTGTTTAGAGGTAGGCCATGGAAATTCTCAGTTACATCATCATTAGGCCCTCCATGAAAAAATCTCTTGTATCCTGGAGATCCCTAGTTTCTCCTGTGATATCATGTTGTCATGTCTGCAATGCCTCTCGTATATTCCTTCAGTACCTATAGGATTTAGTAATTGGCCTCTGGTTCAGAGCAAACAGCATTTTGGGAGTGAGAACAAAGAGGATGAAAAGCTCAGAGATGGGGAGAAAGAATATGGCCTTCTGTCTTGGTATAAGAAAAAGGAAGAAATATGTCGACCCTGGGAAATCTCACTGAGTCTTTGGTAGGATTTGAGTAGGTACGTTGAAGAGATACAATTGATCTGACCCTTCCACACATGGGTTCAGGAGCTCAGAACCTGTCAAAACTAACTGGACTTCCCTGCTTCTAGTGATTCCTTGAGCTCAGAGAGTTTATATCATTAATATATTTATCACAAAAGCCAGGTGTTGAGTAGGGCACTGTCCTTTTCCTTAGAGCTCATGCCTTTTATATTTTTGCCCAAAAGAAAAGGGTCCTAAGGAAGATGTGAAAGAAAATTATTGTGTCCTCAGCTCAGAGTAAACTCCTTAATTATTGGATTACCTATTGTGCAGTTTGTGTCTGATACTGGTATTTGGGAGTTAGACATGTTTATAGTACATCATATCAGTCTTTCCACTAGGATTACTCTGACTGCCATTGCCTGATTTTGACCCTTTAGATTTCTCATTCAATATGTATGATTAGAAGGCAGTTTTCTTATCTTTAAATTATTTAATATTTATTATTTTTAGCAAGATTTTTTTTGCTTTTTTAATTTGATTTTCCATATTTACATTTCAAATATGTTTGCCTTTCCCAGTTTCCTGTCCATAAGATCCCTAACCAGTCCCCCTACCCTTCTTGTATAATCCCTCTTATTGCTCTTTGAAATTCCCTTGAATTGGTAATAAAACCTAGTTTAGACCAAGGGCATCTCCTTCCATTGGTGCACAACAAAACCATTCTCCGCTACATATGAAGTGGGAGCCAGAGTTCTATCCATGTACAATCTTTGAATATTTGTATACAACCAGAAAACTCTGGTTCGATGGCATGGTTTTCCTTATAGGATTAAAGGCTCCTTCAGCTGTTGTAACCCTTCACAAAATCTACCAACAACCAATGGGTTTTCAGTTTACTGGTTTGCCACTAACATTCACTTCTGTATTTGACATGCTCTAACTGTGTCTCTCAGGAAAGACCTATATCTGTTTCTTCTAATCATGCAATTCTAAGATTCATCCATCTTATCTATTTCGGTGGCTAATATATCTATCTATATCTATTTCTATATCCATATCTATAATCTGTATATCTATATATCTATATATCTATATATCCATATATCTATATAACTATATATCTATATATCTATATCTGTATATCTGTTTATCTATATATCTATATATCTACATATCATCTATATATACAAATATATATCTATATCATCTATATACACACATTTATATGTATATACACACACACATATATATATATGTACATATATATATATATATATATATATGTAAATTATAGCTATGAAATTAGATGGAATTTTAACATGGATTCTGGGATACAAGATCAAGAAAGTAGAATCCACAAATGACAGTTCTATATAGACTCTCTCCTGTTCTTATGAACCTAATGAAGCTGAGGTTTCACTGGACCTCACTCTATTCCTCATCCTGCACATCCTCCTGAATCTTATGTTTGGCCTGAGGAAAGGATCAGGGTAAAACATCAAAAACCTTCAAATATTGTCATGGGAACATAGTAAGGTAGATAATGCAGAACTGATATCAAATGGGACAAGAGAACCAAATTCTATAGTCCATGCTTTCCTTTGCTTTAATGATGTCTGGTAATTTTTGGATAAAATAAGTGTTTGGGAGTTTATCATTTGAAGAAGGTACACAGTATTTACACTCTTATACTCACTCTCTAGCTGTGCCCCCTTTGTTGACAAAGTCATTGCCAATAATTGAATTGGAAAATTGAATTTTTGAGTACACATTCAGGAATATGTATAACGTCCCCTCTCAAGGAATGTAGACAAAATAGTTAATACAATATTTATTCAATTGAAGGTCTGTAGGGAAAATACTTGCTTTGGAGATACAGAGAAAACCTAGGAAATTGAAGTGTATGTCACAGGAATGGACCTGGGAATAAAATTATTATCCAGAAGAATCTCCTCCACTCCATGTTCCTAGATCTTTTCTTCCCATGCCAAGCCCCTGACTAACTTTCTCCATTCAGAGAATGTAACCCCTTAATGAAACAATAGAAGTACTTAGCATTGGAGAGAAGTAGTATGTAAAGGTTTCCACTGTGTCACAGCAGACACTCATGGAAAGGACACCCTAGAAATTGGTCAATGTAAGGAAAGCTGTTTAGCAGGTAGGCCATGGAAGTTCTCACTGACATCATCACTGGGTCCTGCCAGAAATATTCTTGTATCCTGGAGAGCCCTAAGTGGTTCTGTGATGTTTCTAGTGTTGTCCTGACAGCAACTGCCTCTCGGATATTCCTTCAGTACCTCTAGGGTTTACTAATTGGCCTCTAATTTAGAGTAAACAGCCATTTGGGAGGGAGAAGAAAGAGGGTAAAGAGAATAGAGATGGGGAGAAGGAAGCTGGCCTTATGTCTTGGCATAAAAGAAAAGAAAAACTATGTGGTTCTTGTGAAAACACCCTGGGAAGATGGCTTTAGTTCTTTCGTTCTATGGGTTAACCAAGCTCATGGAGAAGTTGCTGAACATCCTAAAGACCTTTGGGCAGATGGTAAATATTCTAGATACTCCTTTTTAGATTTTGATGGTCCTGGGGATTCTGTTGCTGATGGTAAATGTTTCCCAGGAAGAGTCATAGAACCAGATTGAATTTTTGATGCTTTAGAGGACATGGAATTTTTCTGATACACTTGGGCTAATGGCACAAGGTCTAAATGATTTTTTTTCGATGTGGACTTTCCATCATACCTTTGGAAATATAAAAAGTGTTATTGTATTTTGGAGTCTAATTTTCACAATGACAAATTACTTTGAGGATGGAGAACACTTTCTGGAACCCTAGAGAGGGGTGAAGAAATTCCCTGAAACCCTAGGGCAGATTGGTGAACATGCCTTTTTGGTAGAAGGCGGAGGTACTTGAGCATCCTGGGACAATATGGTATATCCAGCATGCCCTTGTAAGGATTGGCAGCTTTCCACAATTCCTTCATCATTTTTGGAAAATTTCAAGACCCTTTGGACAGATGGAGAACGTGTGGGACTCACGGGAGGAATATTCTAGCTTTGGTGTCTCTTTGGCAGCAGAAGATGGCAAAGGATCCCTTTTGGCAGAAGGGGTAATGTTGAAACTGTCTTCCTTAGAGGAGAAATTTCTCAAGAGTCCATCAGAAGGTTCAAATCTTAACCCTTTGTTTCTAGAAACTGGAGGCCTGAGGTCCATTTTGATAGAGGGAGAATGTCGACTATTTCTACCCAGAGTGGATATGTGAAATAAATCTACTTGGGTAGATGGAGATAGTTGTAAAGCATGTTTTTCAGATGCAGTAGATCCTAAGACATCCTTCTCAGATGAGGAAGGTCTTAATGTACTGTGTATATGTGTAGAAATGCTAACTGTGATATCAGAATGGGGGGTAGGTATTAGAACTACCTCAGAAGATGTGACCTCTCCTAGAGCATCATGGACATATGTGAGAGGGCTGAGAGCCTCATGATCAGATAAGGATGTTTCTAGATATTTTTGTGTAATTGAGGAAGTTCCAAAAATATTTCTTCTGCTGGAGAAGTGGAAATAGAGTTCTGTGTAGAAGTGGGAGGTTCCAAAGCCTGACTGGTAGGCAAAACAGGGTCCAAGGCCCCTTCAGAATATAAGGTAAAATCCAAAGTCTTTGATGTACTTTGCAGATGTTTTGGGCCCGATTTTGGGTATAAAAAAGGACTGGCAACCATTTGTTCATATTTGGAAGAGTGCGTAGCATCTTCTGTATTTGGGGAAGATGGCCTGATCTTGAGGAGATAAGGAAGTTCAAATAGTCCCCCGTGAAACCTGCAGAGGTCATATGCATTCTTTTGCACAAATGGAAAAGAAGGAATCAATTTCCTCAGATATCAAGGATGCTACAGCCACTAGTGTTTGCATTTCATGTTCCACCACTCCTGGTTCACATATGGTTTGATCCATAATGTTTTCTACAGATGGAATATGTCCAAGAAAATCTTTTGTATATGTGCACATCAACCAGCCGTTTCTAAGATGTGGCTGTGGGTAGAATTCCTTTAGTAGATGTTTCTTGTCCCACCGTCTCTTAATGAGATAGAGTACTACTCAGAGAATCCTGCTTAGTTTTGGAAAATTCTAGCTTCTCTGATGTATCTGTGAAAATTTTGGAGCCTCTCCTTTTGGACAGTATGACCTAGAGTCCCCTGTGGAGAAAGGGGATATTTACTCTTCTCCATACATTGTGTAAATATGGAGTCTGAGGTAATGTCTGTCTTTTTCTCTGAGCTGTGTTCCCTGTAGTGCAAAATGCTGGGTCCTCATTCCATATCCAGTTTGCTAATTTGTGTCTTTTTAGGGGGCAATTGTGTTCTTTGATGTTTAGAGATATTTAGGAATAGTGATGGTTGCTTTCTGTTTTTTCATAATTTGAAGTTAGTTTATGTTTGTGTGCTTCTCTTCTCTGTTTTGTTGAGAAAAGTTTAATTTCTTTCTTTATCTATGGTTTTACTTTGCCACAATGTGTTGGACTTTGCCATTGATTATCCTTTGTAGGACTGGATATGTGGAACGATACTGTGTAAATTTGGTTTTGTCATGGAATATCGTGAAGCCCGTTAAGCTCCTCTGCTTCTCCAGCCCTTCCCTCAGCTCTCCAGTGGAACTCACTGAGCTCCATCCAATGTTTGGCCGTGCGTCTGTGCAGCTGTTTCAGTCGGCTGCTCCATTGTGCCTTCCAGAGGAAAATAATGCTACCCTCCTGTCTGCAAACACAAGAAAGGACCATTAATAATGTCAGGGTTTGCCGTCTGCCCATAGGATAAGTCTCACATCCGGCCACTTATCCTTTGACCATTCCCTCATTTCCTCTTCCATCTCTGTCCCTGTGTCTCTTACAGAGGGGGCAATTTCTGGGTCAAAATTTTGGGGGTGGTTTGTGTCCTTAACCTTCCACCATAGGTCCTCCGTGGCTACGGAAAGTGACCATTTCAGTATCTGTATCCCCATTGCTACGAGTCTCAGCTAAAGTCACCCTCATCGATGCCAGGGTAGCCTCACCCATCCCAGATTGCAGGCAAATCATAGAGATAGCGCCCACCCTGGACAGTCACTGATTTCAGTTTATTCTCTTGGCCCTCTGTCCCTTTTGCACGCCTCTCCCAAGAAATGATTCTCAAACCCCATATCCCTTCCCATTCCCTCACCACCCAATCCTTTCCTTCCATCTGCCTCCTCTCATTATTTTATTCCTCCTTCTGAGTGAAATCAAAGCATTTTTCTTGGATCTTTCTTCATGTTTAGCCTCTTTGGTTCTGTAGATCGCAGCGTGTGAATTCTGTACTTTATGGCTAATACCCTCTTTTAATCCCTTAAATTTAATCATGTACATGTTATTTTGGGTCTCAGTTACCTCATTCAGAACAATACTTTCCCATTCCATCTACTTGACCGCATCTTCACAATGTCCTTATTTTTCATAGCTGCGTAGTATTCCATAGTGTAAATGAACCACATATTCTGTAGCCATTCTTTCATTGAGGGGCATCTCGGTTATTTCTATTTTCTACTCATTATGAAGAATGAAGCTAGGAACATGATGGAGCACGTGTCTTTGCGGTATGGCAGATGTCTTTTCAGACATAAGGCCAGGAGTAGTACAGCTAGGTCTATAGGAAGAATATTCCTCGTTCTTTCAGAATCCACTGAATAGATATGCAATGTCATTATTCAGTTTTGATCTTCCCCGGCAAACGGTATTTGTATCCTTATATTTATCAGCTTCCTCAAAGGAGGATGCCTCTAACTAGACCTCTATCATGTATTAAGGAGATCGCATATGAACTTTCTGTCTATTTTAATTGTTCAGTAAATGCTAGAGCCTATGACAGGGAGCCAGAGAGGAAATTTGATAATGGAGGGTGGAGGATGGGGTTAGGTAGAGAGTCAGAATAGAGTAAGAGAGGTATAGTATTATTACTATATAATAATTTAATATACTAACATAATATATAAATATTAATTATATTGAATCATGATATTAATATTTAATAATTTAATATATTAGTGTACTATATCTTTATTTATTATTTATTATAATAATATAATTCAATATATTAATATACTAGAGTAACATTTATTATATATTATCATAACGTTGATATATAACAATTTAATATGTTAATATAGTATATTAATATTACTTATATTATTATAATGTTAGTATATAATAATTTAATATATTAATTTATTACATAATATTTTATATATGTATATACACACACACACATATAAATATACTGCATGCTATGCAACATCCACAAAGTTAACTCCAAGTGAGCTCGCATGTTAATGGGAAATCCTGAGGGCAGAATATTTTTTTTCAGTTTTGTTTGCTTATATGGTGGATCACTTTGATGGGTTTTCCTAGATTGATCAACTCCCACAAACTCAAGAGGAAGCCTACATGATGGCACTGAATGGCGGTTTTGATATGCCCTTGGATATTATTTTGGAGCATTTTACCTAGTAATTTTTCCACCAATGTTCGTAAGGGAAATTCGTCTGAAATTCTTCCTTGTTGAGTCGTTTGTGATTTAGGTGTCAGGGTGACAGTGGTGACATGGAATCAGTTTGGCTACTTTCCTCCTGTTTCTGTTTTTTGGAGTAGGTTGAGAATTCTTTGAAAATCTGGTACGAGTCTGTACTCAAACAATCTGGCCCTGGGGCTGTTTCAGTAGGGAAACTTAATTACTGTTTGTGTCTCTTTAGTTGTTATAGAGCTATTTACATAGTTTACCCTACCTGAATTTACCTGTGATCAGTGTAATCAGTCTACACAATCATTCACTTTGTTCAGAGCTTCTAATTTTTGAGACAGCAGGTATTTGAAGTGAGACCTAAAGATTCTGTGACTTTCATCAGTGTCCATTGATACGGCTCCCTGGTTCAATTCTGTTTTTGTTATTTGTATGATTTCTCTCCACCTATTAGATTATCTGTCTGTGTGTTTGTCTGTCAGGTTGATGTTCCAAGGAACCAACTCTTGGTTTGTTTTTTTTTTTTTTTTTTGATCTTTGTATTCTCTTTGTTTCTGATGGATCACTTTCACCCTGAGTCTGATGATTTCTTGCTGTCTCCTCCTTTAACATGTATTTGCTTCTTTTTATTTTAGAGATTTAGGGTGTGCTGTGAAGTTGCTAGTGTGTGGTCTCTCCGGTTTCTTTATGAAAGTGCCCAGTGCTGAATATGCAAGTTCCTCTTAGCACTGCTTTCCTTATGTCCCTTAAGTTTGAAGAAGCTGTGCCTTCATTTTCATTAAATTCTAGGAACCCTTTTTGTTTTTCATGTCTTCTCGGAACTGGTTGTTTTTCAGTTGCGAGCTATTTAATTTCAATGAGTTCATACACTTTTTCTTATTGTTGAAGTCCAGTTTTAATCCGTGGTGATCTGAAAAGATCCAATGGTTAGCACAGTCTTTCTGTATCTGATCTGGCTTGTTTAGAGTGGGAGAACATGGTCAGTTTATGATAAGGGTCCATGAGGTACTGAAAAGAAAGAGTGTACTTTTGTGTTCGAGTAAACTATTCTGTAGATATCATTGAGGTCAATCTAATTGAACCCCGTATTAGTTACATCATTTATATTTTTTTAGTTTCTGTCTCAATGACCTGTCCTTGGTGAGAGTGGGACATTGATGTTCCCCACTATTAATATTTGAGGTTCGATGTGATATTTAAGCTTCAGGAATATTTCTCTCACCAATGTTGCTGCTTTTGTCTTTGACACATAGACATCCAGAACTGAGATGACATCTTGGTGGATTTTTCTTCTGATGCATATGAATTGTCCTTCCCCATCTCTTTTGATTACTTTTGGTTGAAAGTCTGATTTGCCGGATGTTAGAATGGCTACATCTCGTTTCTTGTGTCCATTTGCTTGGAAAACTTTGCCGATCCCTTAGTCTGAGGTTGTGTCTATCTCGGCTGCTAGATTGTGTTTCTTGAGTGCAAAAGAAGGATGGATCCTGTTTTTAAATCCACTGTATTAGCCTGTGTCCTTTTACTGCTGAGTAGAGGCCATTAATGCTTAAAGGTATTAATGAGAAGTGATATTTAGTTCATGCTATTTTGATGTTACAGGAGCAGTGCTTTTTCTTTGCTTGCATGTTTTTTGGTTTTTGTTTTTTCGATTGGGATGTTTGAGTGTTTTTGTGAGTATTAGATCTGTTCTGTAGGGTGCATGATTTTTTTGTTTGCATGTTTTTGTTTTTTGTTTTTTGTTTTGGAGAGCTGTAAGAGTATGCGTGAGAATATGAGATCCCTTCTGTAGGTTATGCTATGTAATTATTAATATCTAGTGGGAGGCAGGGACGGTTCAATTTCTTAAAATCCATCAATATAATCTACTATATAATGAAACTGAAAGAAAAAAATCACATAATAATCTCATTAGGTGCTGAAAAAGCTTGCAAAAATATTCCAAACCCCCTTCATGTTAAAAGCATCAGAGAGATCAGTGATACCAGTCCTATGCAGAAACATAGTAGAAGCAATGGACAGCAAGCCAGCACGCAACATCAACCTAAATGGAAAGAAACATAAAGAAATTCCATTAAAGTTAAGGACAATGTAAGGATGCCCACACTTCCTACTCAGTATAGTATTTGAAATTCTATCCAGGTTAAAATCATGGTTCAAATTTGGTTCTGACATGGAGTATGGCCAAGGCCTGTGAAGGACGAATGACACAGAGCTTTAGAACTCCTGGGGTATGGCACACTCTTCCGCCCAGTCCCGTTGGACCTTGGAGAGTCAGGAACCCAACAAGGACTTCATGCAGAGGGTCACTCGGTTTTTGCACTCATATCTCTCTTAATCTAAGAAGTGCATGAAAATCCTCATGGAGCTTCACACCACTCACAGGGCAGCGCCATTGGTATTTGCAATAACAGTGGTCAAGATCTTTTAGGATTTGCCTCTGGGGCAGATCAGTGCTTCCATCATTTCCCGAGGAAATGTAGAATGGTCAGCGACGACCGCCAACCTTAAAACACATTTGGAAAAGTAAATTGCTTGTGAAGCTGACTAAGATGTTGTCCCTACTGACTCTGAGGTAATAACAAATTTATGTAACAGTTTGAGGTTTGGAAAGGCTGGGACCTTTTAAGGTCAGGGATCAAGAACAATGGCGGCACAGGCTAATGGTGTGACTGTCACAAAGGCTGAACTGTTGATGACTGATTTCTGTCCCAGGTTTAGCCTCAGTTCCTGATAGGTTTTAATAAGGATTGCCAATCACAGATGTGCATTCTGATCATTTAAAGCAGATATGACATTTTTATACAGATATTTAGATTTCTGTTTTTTTTAAAGATTCTTGAGTACTGTTAAAGATAAATAATACAATATTTAAACATTTCTCTGTAAATTGAAATTGATTACTTATGATGTTACCCTGGCCTTGGGAGGAATTTGATTTCTTTAGGTGTACTATGTAATATTTGTTCTAATACAGTATTGGGTATCGTTTTTTCAGCACTATGCAAGAAAATAAAACTAGAACATGATCACATTTGTGTAATATAATATTCAATAAATTAATGGTCTATATGGAAAATACTGCCTGTCGGGAAAAAGAGAAAACCTAGAAAATTGAACTGTATGTCACAGGAATGAACCTCGGAATAAAAATATTATCTAGAAAAATCTCCTATACTTTATTTTCCTAAATCATTTCTACCCATGCCAAGCCCCTGACCAACTTTCTCCATTCAGAGTAAGTAACCACTATTGAAGACAAGAGAAGTCTCTAGATTTAGAGAGATATAGTATGTAAAGGTTTCCACTGCGTCACAAAAGACTCAGCTGGAAAAGGCACTCTCAAAATTGGTCAATGAAAGCAAAGCTGTTCAGCAGGTAGGATGTGGAGGTTCTCAGTGACACCATCATTAGTCCCTCCCTGAAAAATCTCTTGTAACCTTGAGAGCTCTAGCTCCTTCTGTGAGGTCACAAGTGCTGTTGGGACATCACTTGCTTCTTAGATATTCCTTCAGTACCTCTAGGGCTTACTAATTGGCCTTTAATTCAGAGTGAACAGCCATTTTTGAGGGAGAAAAGGAGGATGAAGAGATCAGAGGTGGAAAGAAGGAAGATGCCCTTCTGTCTTGGTGTTAAAAAAGGAAGAAATACGTGGTCCATTGGAGAGCTAAATTAGTCCTGGGTAGGTTTTTAGTGGGTTCCCTGAAGAGACAGCCTTGATCTGAGTCTTCCACATATGGGAATCGGGAGCTGTGAGCCTCTCAGAAGCATCTGGACTTCCCTGTTCTTATGGCTCCTGGAAATCAGAGTGTTTATATCATTCATTTCTTTATTCCACAAGCCAATATTGGGAAGGGCACAGTTGTTTCCTGAGAGCTCGTGACTTTTATTCTTTTTGTCATGAAGATAAAGGTCCTGAGGAAGAAGGGATGAACAAGTATTGTATTTTCAGCTCAGAGTAAACTCCTCCAGGCTTTGGATCCCTATAGTGCTGTTTGTGTCTGACACTGATATCTGGGATAGAGAAGTGCTTCTAGTTGAGATTTCATCATCTCAGTCTTTCAGTAGTATGACTCTAACTACCATTTCCTTACAGTGACCCTTTACATTTCTGAGTCAATAGGTGAGATAAGCTAGCAGTTTCTTTCTTTTATTTCTTCCATTTTTTTTCATTTTTTATCAAATTTTATTGCTTATTTAATTGGATATTTCTATATTAACATTTCAAATGTTATTTTCTTTCACAGTTTCCTGTCAATAAGACCCCTAACTGGTCCCACTACCCTTCTTCTATAACCTCCCTTACTGCACCTTGACATTCTTTGAACTGGGAGTCAAACCTGGGAAGGACCAAGTTCTTCTCCTTCCATTGGTGCACAATAGGGCCATCCTCTGTAACATATGATATTGGAGCCATAGTTCTGTCCATGCACAGAATATTGGTTTAGTACCAGAAATCTCTGTTTCTTTGGAATTGCTTTTAGTATGGAGTTGAAAGCCCCTTCAATTTCTTTGGAGCCATGTCCTTGCCGTCCTCCAATGTTTATGTTATTATTATGGTTAGAATTAAGTATGACTATTTTCATGGAAAATCCCCACCCAGCTGCAGAATACTAATACACATCTGGTGGTCAAGAAAAATAATAATATTTCAAAGTTGTCCTGCTGACTAATAATATGACAAACCTGTGACATTTCTGATATTATGTCAACATCAGCTGACTCCCTGACCACACCAATACTGTATCTTTGGCCTGAGTAAATGTTTCTTACTTCTCGCCTCCCTCTGTTACCCCAGTTATGGTATAAATTCATCCTTGGAGGAAAATAAAATATTTGCCTTGATCAGACTCCTGTCTTAACGTCCTTCTTTGCGACCCTTGTCCCCAATTCTATTCCTGGCACCCTCAGACCTCTCACTTACAAATGGCTACGAATGTGCAGCTCTTTGAAGATGTTCTTGAGGAGAACGTCTGTCACTGTGAATAGGCTGGTCTGTCTTTTTGTTTGTGGAAGCCTTCGTTCCCCCTTGGAGCTTTTGCTCCCACCCCCGTCCCATCCCAGAGCTTTTGCTGAGTGATGGAACAAGCATTCTACAGTCATCTTTTGTGACATGTCTCAGGGAGTCACTCAGGACACAAATAGGGTTAAAATTTAAAAAAAAAATCTTAATTTTGTAAAAATATTTGTCCATAGTTCCCCCAGGAGGGAACAACTGATTCAAAAGATAGTACAGAGTTAGTGATTGTTTAATGGATGGGCTAACCCTTTTACTGAAGTCTACCCCCTGTAATGAATAAATGTTGTGTGGTTTATGGGTACAAGGTTGGCTCTCCTTGTATGGATGAGCAACCTCACGTACGTGGATTTAAAACCTTATACCCTCATGTTACTGCAGTGTTCACTTTGACAATCTGTGCTCCGTGATTGTGCTCCAGAAGTGGTCCACTATGGGGTCTTACAACATTTTGGTCCATCACAGGGAACTCTGTTCCCTCCAGACCACAATTGGCGAAGAGATCAGAGGTAAGCTCGAGCAAATCTGTGTTTTGTGTTCTGTGTTACTTTCTGTTTTGTCTCTGTGTCATGTCTGGTTTTTGTTTCATGTTGACTTGTGTTGTCTGCCTCTGATGGCTGGAGTGTTTGAGTCACCACTGGAGAGGATTGAGAGTCCACTTGGTAGTCGCTATTGGTCCTGTTAGGGGCTTACGGCTGTGACAGGACGACTTGCTAGTTTTCACAGGCCGTAGGCCCTAGAGGGTGCTCTAGGAGGAGAAAGGAATCTAGAGGACCCTCTAGAAACCCATTGCAATGCCCTTGAAGCCCTCCATTGTGTAGATGTCATTATTATTGTTAGAATTAACAATAGGTTCATGTTAACCTAGTTAACAATTAACTAGGTTCATGAAAAATCCCCAGCCAGCTGAAGAAGACTAATACAAATCTGGTGGTCAAGAAAAATAATAATATGATAATGTTGTCCTGCTGATTAATAATACGACAAACCTGTGAACTTTCTGACGTCCTTTCAACATCAGTTCCATAACCAAATGAATCCTGTGTTCTTGCCCTGCGTAAATGTTTCCTACGTCCCCCTCCCTCTGTAACCCCTGTGATGTTATAAATTCAGCCTTGGAGAAAAATAAAATAGATGCCTTTTTCAGGCTCTTGTCTTGGCATCCTTCTTGCGTCCTTTGTCCCACATTCTCTTCCAGGTACCTTCGGAATGCTCACTTACACAGCATTTGTAATCCTTTCTCAAAATCTCAACAGATCAGTTGTCAGTAAACTAGTTTGCCACTAGCATTAACTTCTGTATTTGATAAGTTTAGCTGTGTCTCCCAGGAAAGATCTATATCCGGTACCTGGAAGCATGTACTTCATTCATCAATCATATCTAGTTTTGGTGATATATATATATATATATATATATATATATATATATATATATATATACAGTGTCTCCTACAGCAATGAGGTTAAGTAGAATTTTAGTATGGATTCTGAGCAAGTAGTTCAAGAATGTAGAATCCACAAATGACAATGCCAAATAAACTCCATCCTGTTCTTATGAACATATTGAAGTTGAGGTTTAACTGTACCTCAAGCCATTCCTCTCCCTGCCCATCCAAATGAATCTTATGTTTTGTCTGAAGAAAGAACCATGATAAAATATCCAAAAACCTCAAGTCTGGCCCTGGGAAAACCAAAGGTAGATTTATAGAACTTATATCTATTGGGACTACAGATCTGCTTTCTAAAGTCCATGTTGTCCTTTGCTTTACAGATGTCTCATAATTTTTGGATTAAATATGCATTTAGAGTTCATTATTTGAAGTAGGCACACAATATTTTCACTGTTCTGTTCACTCTATAGCTCTACCCCCTTTGTTGCCAATATCTGGGAGTAAGAGGTGCTTCTAATTGAGACTTCACCATCTCACTATTTCCAATATTATTTCTCTGACTACCATTCCCTGACATTGACCCATTAGATTTCTCAGTCAACAGCTGTGTTTAGCTGGCAGTTTTCTTTTCATTTATTTCTTATATTTTTTTTTATTTTTTTACAAATTTTATTTGTTTTTTTAATGTATATTTCAATATTCACCTTTATAATATTATTTCCTTTAAGAGTTTCCTCCCATAAGATCACTAACTGGTCCCTCTCCACTTCTTCTATCACCCCCTTACTGTCCCTTCTAATTCTCTTTAACTGTGAATCAAACCAAGGGAGGATCAAGTGGTTCTTCTTCCATTGGTGCCCAACAAGGCCGTTTTCTGCTACATATGCAGTTGGAGACATAGGTCTGTTCACGTTTAGTCTTTCAATATTAGTCTCATACCAGAAAACTTTGATTCATTAGCAATGTTGTTCTTATGGTGTTGAAAGTCCCCTCAGCTCTTGTTAGCCTTTCTCAAAATCTACCAACAAGAGGTCCATTTTCAGTTCACAGATTTGCCACTAGCATACACTTTTGCATTTGACATGATCTAGCTATGTCTCTCACAACATAGCTATATCCGTTTTCTGGCAGAATGCACTTCTTAGCTTCATCAAGTATAATTGGTGACAGATATATATATATATATATATATATATATATATATATATATATATATATATATATACACACACACACTTTTGGTGCCTACAGCTTTTTGGTGGATGGAATGTTAACATGGATTCTGTGCTACTAGGTCAAGAATGTAGAGTTTACAATGACAATGTTAAATAGACTCCCTCCTGTACTTGAAGTTCAGGTTTCACTGTTCCTCAAGCTTTCTTAACCCTGCCCATCCTCCTGTTTCTTATATTTGGCTTTAAGAAAGAATCATGGTAAAATATCTAAAACCTTCAAGTCTGGCCATGGGAACACAGGAAGGTAGATAGTGTGGTACAGATATCAAATGTGACTAGAGGTCGGAATTTATAGTCAATATGGTCCTTTGTTTTATTGATGTCTGGTAATTTTTGGATAAAATAAGGATTTCTGTGTTGATCATTAGAATTATGTACGAATATTTCCACTGCTATATTGACTCAATAGCCAGGCCAAGTTTGTTGCCGAATTCATTGCAAAAAAAAAAAAAGGGAATTGGAAAAATGAAATTTTGAGTACACATGCAGGAATATATATAATGTCCCCTGTCAATTAATGTACAATCAGATAATGCAAAACAATGTTCACTCAATTAAAGGTCTGTAGGGAAAATACTGGCACATGGAAAACTGAGGAAACCTAGGGAATAGAACTGAATGTCACAGGATTGGACCGGGGAATAAAATTATTCACCAGAAGGATCTCCTTCACTCCTTGTTCCTATTACTTTTCTAACCTTGCCAAGCCCCTGACGAACTTCTCCATTCAGAGCATGTGACCACTAATGAAGCAGAGAGAAGTCCCCAGCTTAGAGAGATGTAGCATGTAAAGGTTTCCACTGTGTCACAGGAAACACTCCAGGAAAGGGCATCTCCAAATCTGGTCAATGTAAGGAAATCTGTTCAGCAGGTAGGCCATGGCAGTTCTCAGTGACATCAGCATTAGACCCTCCCTGAAAAATCTCTTGTAACCTGGAGAGCCTTAGCTTCTTCTGTGAGGTCACAAGTGCTGTTGTGACTGCAACTGCCTCTCAGATATTCCTTCAGTACCTCTACGGTTTACTAATATCCTCAAATTCAGAGTAAACAGCCATTTGAGAAGGAGAACAAAGAGAATGAAGAGATAAGAGATGGGCAAAGGAAGCTGGCCTTCTGTCTTGTATAAAGAAAGGAAGGAAGATGTGGTTTATGGCATAGCTCAGTGAGACATGGGTAGGCGTTGAGTGGGATAACTGAAGAGAAAGCCTTTATCTGACCCTTCCACATATGGGAATATGGAGCAGGGAGCCTCTCAGAAGCATCTGGACTTCCCTTGTTGTTATTTTTCTTGAAAGTCTGATAGTTTATATCATTAATTTCCATATCCCAAAAGCCAAGTGTTGGAAAGGGCAAAGTTGTTTTTCTGAGAGCTCATGGCCTTTGTCCTTTTGGGCCAGGAGGAAAAGTTCCTTAGGAAGAAGGGAAAGACAAGAATTGTGTCCTGAGCTCAGAGTAAACTCTTTCATGCTTTGGATTCCTATAGTGCAGTTTGTGTCTGTCACTGATATCTGGAAGAGACAAGTGCTTCTACCTGAGATTTCATCATCTCAGTCTTTCCACTAGTATTACTCTACCATTCCCTGACAACGACACTTTAGATTTCTGAATGAATAGTTCTAATTAGCTGCAGATTCTCTTCTTTTATTTCTTTCATTTTTTATCATTTTTTAACAAATTATATTGCTCTTTTAATTGGATATTTATATATTTCCATTTAAAATATTATTTGTTTTCCCTATTTCTTGCCCATAAGATCCCTAATCGGTCCCACTCTCCTTCTTCTATAGGCTCACTTACTGCGCCTTCACATTCCCGTTAACTGGGATCAAAACTAGGGAGGACCGAGGGCCTCTCTTTTTATTGGGACCCAAACAGGTCATCCTCTGCTACAGATGGAATTGAGTCCGAGGTCTACCCATGTATAGTCTTTGAATATTGGTTTAGTATATATATATATATATATATTTGTTGGTTCCTACAGCTGTGACATCATGTGGAATTTTAATTTGGACTCTGAGCTACTAGGTCAAGAATGTAGAATCCACAAATGACAATGTCAAATAGACTCCCTCCTGTTCTTTTGAACCTATGGAAGATGAGGTTTCACTGGTCCTCTAGCCGTTCTTCTCCCTGCTCATCCTCCATTATCTTATGTTTGGCCTTAACAAAGAATCATGGTAAAACATCCAACCCTCAAGTCCTGCACAGGAACACATTAAGGTTGCTATTGTAGTACTGATATCAAATGGGAATAGAGAACTGAATTCTATAGTCCATGTGATCCTTTGCAGTATTGATGTCTAGTATCTAGTAATCTTTGGATAAATTAAGGATTTGGGAGTTTATCATTTGAAGTAGGTACACAATGTTTACACTGTTATACTCACTCTAGAGCTGGGCCCACTTTGTTGCCAAAACCATTGCAGAAAATGGAATTGGAGAACTGAATTTTTGAGTACACATTGAGGAATATTTATAAAGTCCCCAATCAAGGATTGTACAATAAAAAAGTGAAATACATATTCATTCAATTAAAGGTCTGTATGCAAAATAATGGCCTTTGGGAAACAGAGAAAACCTAGAAATTTGAACTGTATGTCACAGTAATAAAACTGGGAATAAAAATATTATCTGGAAGAACCTCCTCCACTCCATGTTCCTAAATCATTTCTACCCATGCCAAGCCCCTGACTAACATTCTCCATTCCGAGCATGTAACCACTAATAAAGCACAGAGAAGTCTCTAGCTTTAGGGAGATGTAGTAAATGAAGGTTTCCACTGTGTACCAGGAGTCACTCCTGGAAAGGGCACCCTTGAATCTGGTCAGGAAATTGTTCAGCAGGTAGGCCATGGCAGCTTTCAGTGACATCAGCATTAGTCCCTCCCTGAATAATCTCTTGTATCCTGCCTCTCAGATATTCTTTCCTTACGTCTAGGATTTGTATAGTGGCCTCTACTTCAGAGTAAACAGCCTTTGGGAAGGAGAACAAAGATGATGAAGAGATCAGAGACGGGGAAAAGGAACCTGGCCTTCTGTCTTGTTATTAAAAAAAGGAAGAGGGGTTGGGGATTTAGCTCAGTGGTAGAGCGCTTGCCTAGGAAGCGCAAGGCCCTGGGTTCAGTCCCCAGCTCCGAAAAAAAAAGAACCAAAAAAAAAAAAAAAAAAAAAAAAAAAAGGAAGAAATACGTGGCCCATGGGAAAGCTCAGTGAGTCCTGTGTAGGAGTTGAGTGGAATCGCTGAAGTGATAGTCTTGATCTGAGCCTTCCACATATGGGAATAAAGAGATTGTAGCCTCTCAGAAGCATCTGGACTTCCCTGGTTTTTATGGTTCCTGGAAGTCAGAGAGTTTATATTATTACTTTCTTTATTCCAAAAGACAGGTTTTCATCTTGGCACACTGGTTTTCCTGACAGCTCATGGCTTTTACTCTTTTCGCCTGTTTCCCGTCTTTCTGCTGGCCTCTGGTTTCAGTTCTGTTTTCCCACATAATATAAAATCATGTCCCCTCTCCCCAAACCTCTATCCTTTATCCCTCCTCAGTCCCACCCTCCATCTCCACGTCTGGTTTCTTTCTACTCCCTCCCAATTGGATTGCAATGTTTCCACTTGCACCCTATTCCTTGATGAACTTTTTGAGTTCTGTAGCCCGTGTCTTGAATACTCTTCACTATTATTGTCTAATTTCCACATATTATTGAGAATATCCAATGACTATTCTTTTGGGTCTGATTTACCTCACACAAAGTAATATTTTTTTTTAACAAAAAATGGATAATTCCATCCATTTCCCTACAAAGCTAAGGAAGACACTTTAAAAAAATATAAGGGACTTTTCTTACTTACATTTCAAATTTAATTCCACTTCCCGGATTCATGTCCAAAATCCACCATCCACTCACCTCCCACCCCCCTTATGGTTATAGCCCCACATATTCTTCTTACCACCACCCATATTACCCTGCACCGGGTTCAAAAGTTGGCATGACCAAAGGCTTCCCCTTCCACTAGTGCCTCCAAAAGGCTGTTCTCTGCAACATATAGAGTTGGAGCCCAGGGTCAGACCATGAATATTCTTTCAGTAACGGGTTAGTCTCTAGAATCTCTTTGGTTGTCATTTATGTTCTTATGGAAGTGCAAGCTACTTCACCTCTTTCCGTCCTTCCTCTAACTCTCCCAGTAGGTCCATTTCTACGTTCAGTTGTTTGATGCTAGCATCAACCTCTTTATTGGACACGCTCTGGATAATTCTCTCAGGAGAGATCTATATCTGGTCCCTTTCACTATCCGTGTTTACCTTAACCAATCCTATCTAGTTTTGTTGATATGCATAAATATAGATTAGATATAGATATAGATAAACATACATATGGATATGGATATGGATATGGATATATATATACATACACATATACACATATACATATATACATATATACATATATACATATATATATACATATATACATATATACATATATACATATATACATATACACATATACACATATACACATATACACATATACACATATACACATATACACATATACACATATACACATATACACATATATACATATATACATATATACATATATACATATACACATATACACATATACACATATACACATATACACAGTTTTCGAGAGCCCACAGAGTGATATCATGAAAAGTGGCTAATAGCCTTATATTATGTAATTTTGTTGCCTCTTCAGTGTAAGAAGTTAGAACTTAAATCTTTCAACGTATATGGAAATTTTTACTACAAAGCTTTGCTCTCAAAATGAGCTTTAGTATTTGGGGAGTAGCAATTACACTACCCCAGATAAGAATGTTTGAAGCTAATTTTAAGCTTATAATGATATGATAATTGGCTAAGTACCTCACCCTACCAGAGGACTTAGGTCTTTGTTATGCACATTGGAGATAAAGCTTCAGCTGTGTTAGTACAGAGTTGTGGACTGGAGTCATAGAAGTATTTTGAAAAGAAACCTGGTAAAACATATCTTATTCCAAACAACAGTTAATTGGTTATTACAAAATACTGATATTTGGCCTATTACATATACAATTTTTTCCAGACAAAATTGATAATTTTACTCTTTACATGCTTTTGTACTTCCTGTATATTTGTGCATACAACCCATAGGAAATGCGCTTACTGTATTTATAGGTGGTTCATCTAATGAAAAGGCTTCATGTATGATTGGATCACTTGTTTATTCTCTTGAGTTTCTATCGCTTCAGCACAGATTATTAGATTACGTCCTGTAGCCACTGTTTTTAAATCAAGCTCTCAATTCACATACTGATAGCCAATGGGTGGCTTGTGGTTTACAATTGATTTCAATTACTTAATGCTTTATTAGAGACAGGTTTTCTACTTAAAATCAGTGAGTGATTTCAGTGTAAATTGTCTGACAACTCACTGTCCTTTCAGTGCTCTGACTCAGACACCTAAACAAAATATAGACGCAGCTCTTTGAAAATGGTAGTGGAGTTGATAACACACCCTCTCGAAAAGAGGAAGACTAAATTTGCTTACTTTCAATTCCCAGCCCCACCCTGCCTGCTCAGGGATTTCTAGTGAGACTGAATCTAGACGATATTTACAATATTCAACATTTCTAATTAATGCTTATGTTTAGGTAAATAAAGTTTGTGAGGTGCTAGAGAAATTGATTAGTTGTTAAGAGCACTATGTACTGTTACTTTATAGGACATTTAAGACCTCAAATTGGATTGACTGGGCTCTTTAACAAGGGAGGACAAGATACCAGACAGATTGTAGGCCTTACGTAGGAACAATTAATCAAAAAATCTCATTCTTTATATATCCAAAACAATAACGCTGGAGACACTAATTTGGTATACAAGTCAATTCATAAATACAAGTGCTCAGTGTCCTCAATTTAATCCTCGAGGACTTACCTTAATAAATAATATCTTTACTATATCTTAATAAATAAAAAGGGGGAGTTATCTCTGTATGCTAAATAACGCTCCTTTTATTTCACTTTTAAAATTTTGGATGCCAAAGTTCATGGCACCCTACAACTAGGCATACTGCTGCTGAGGTGAAATAGAGAGATCCACTTATTGACACGATCCTGTCCAGATATTTTATATGGGGAAGAGGGAATGTTTGTGCTTTTTCTATAGGATGCCACAAGAGTGTTTCAGCTGCCTGATTGGTTGCTGAGGCTTCCTGATCCTGGTTGCATAAAGATTCAGCTCTCCTGGTTCGGGTCCCTGGAGTCATTCCTCTGCCCGGAGAGGAAGATAGAAGATTCCCCTTCATCCTCTGTCATCACAGAGATTTTGCCGTTTCTGCAGTCAGTGTTACCGCCGCGTGTGTCCCGTCCCACTATGGCCTGCTCTCTGACCCTCTGTGCACTGCTGCTCGCTGGGGAAGACTGGACTCCAGCCGTTCCTGCCCCCTTCATTTCCCTGGTGACTCTTGCTGCCTTAACTGGTCATTTTACAGACTGTATCTTTACAGGAATGCTACCTGCATACAGCTCCAGTGGACTGGGGAACTCTGTCCTGGTTATACAGATCTCAGAAATGGTTTCATTGTCTGCTGGTTGCTCCAGAGAAAAATGACTGATCCTGAAACGTCCTGGAAAAGACCTTGACACTTTCGCTGATATAGCAGCAGCCATTACTGCGGCAGTGTCTGGAGTTATCCTCCCCCAATCTACTGTTGGACAAGTACAGTGGGTGAAGTTTCTGGAGTAGTTACTAACAATTGGGAATTCTAAATTTTATTATAGGAGTGGCTTGACTACGGCCCTTGATGGTAACAGCTGAGGAGGACCAAATGAGGTGCCCACTACTTATCGGGAGTGGCTCTGTCTGGTACAGCCCTATGCTGTGGATCAGTGTTCATACTTGGTTGGTTTACAAACTCCGATCTCAACAGAAACGTGACAAGGCACATATCACTCAAGCACTTGTGGGCATTTCACAAGTGGCCTCCCCTGGAATTTGGTTATCTTGCTCAGGACTCTCTCTGTATCTGAGTTCTCTGCTCCTGCACCCCATGGATCTGTGGATCTATTGCACTGGGATGAGAGGGACTCATTGATCCTTTGATCAGCCCTTCCACAACGCTGAGGTTTCCTCATTGCATGAAATAGGGTGATCATGACTGCCATAAAATTATATAAATTCTAAGGGTGAGATGTAGAGAGCCGCAATAACATTCGCTACCACTAGATGGCGCTGGATTCCACTATGCCTCACATGGAAGGCCAGGATAGCCTCCGCCATTACAAGATGGCGCCAGCCTTCGCCGCGCCAGCCGGCTCCCTCTCAGGAAGTTAACTGTGCGCATGTGCAAGAGTGCCGTCGTGCCAGGTCTCTGCCCACTCCGGGGCGTGCCTTATGAGATCATGGGTAAGCGACCAATCAGGTGTGATTGCGCCGCACTAGGGTGTGTGTAAACGCGCCATGTTGTCGCGGTGGGCCCTTCCTCTTTTAAGACAATAATAAAGTTTTGTCACGGTAAGGATTTCTACACCCGCGTGTTTCTTGCCGGCGGGAAGTCGCGTGCGGGACATCCCAGAAATAAAATAGTGCGTCTCCAGAAACAGCTTTTATCCACTGATTCACATCTACTTCCGTTTCTTAATTGTCATGTTGATATGGGCTTAGGATACAATATGTTCTGATTTATTAATGCCATTTTAGTATTATTTGGGTTAATTTTGAAAACTTCAAAGGAACACACCTCTTCCATGGTTGTATCCCATACAACTTTTAATTTGATCTTGAAGAGTTTCGTGAAAACTGAAGTATCGAAAATGTATACCTTCCGATTCAAAACGTGTAACATCCATCATGTGAAACGGCCGCTGAACCTCAGTGGATTGATGTCTCTGAAAGCATTTAAAGACTCTGTCTGCAATATTGCAACTCCAGAAGCTTCACTCCCAGAGTGGCCGTTCCTGATTGACTGTAAACAAATAATTTTCTTTGCCTTGGAAAAGATTTAAAATATTTTCATTAACTTTTTATATGAAACTAGTAAGGATTTTGAGAAAAGGGGGCAGACGGGACCTAGACAGTATGTTTTTAAAATTCTTTTCTTAAAATTAGACTTTTTCATGCAATATATTTGAATTATGGTTTCCCTTCCCTCTATCCCCCGCCCCTTCTTCTATTCCTCTCCCGTCATCTGTATCTACATCCTTCTGACTCTCAGTAGAAAACAAACAGTCATCTGAGGGATAAAAATAAAATGAAAGTTAATGAGCTGGAGTAGAACAGAACAAGCAGATAGAAAAGAGCCAACTCAGACTACGGGAATCAGATACAGACACGCAGACCCAGACTTCCATTCACACACTCAGGAGTTACATGGAAACATAAAACCAGTAAAAATATATACACAAAACATACAGAGCAAAAATTAATAGATAAATAAACATAAAACAAAATGAAAAAGACATTCTGATGAAAAAGTCCTGACCCACTATGAGACAAGGATCCTCCAAAGATGATGTTCACTTCCCTTAGCGCTTTATACGCAGTCTACCCTTAAAGTCAGTTTGGTTACCCAGTGAGACTCCCTTGCAGAAAACTCAGTTTTCATTTTCACATGATTATCCTTTTGAGATAAATTCCGGTTTAGAGATAAGGTGATGTGCAGGCCTTGACTTCTCTCAAGGGCTAATTAATAGGTAAGGAGATCAGTGAGGTGCTGTCCTCTGAATATGCTATAGTCGTGGCCCTCAGGAACTCGTAATATTTACGTCTATCGGAACAGACTCTATATAATATTGACCTGCCTATTCAAAGGAACCAAGCGCAGTGCTGGAGAAGAGAGAATGATGTAGTCACGGCTCGCCTTACCGGGTGTTACATGTAGAGCGTCATGCCCATGTTCACAGAAGAGGCTCAGTTTAAATCCAGGGGGTCACGAAGCAAAAACCTAAAAAGCATGCACGTGCTGTGGGGTTGGGTGTAAAGAGGGTATATTGATTGGGGCAGATAGGAGATTGGGGGTGCAGACGGCTTCCAATCATGTGCTGTCATGTATGGAATTGTCAGAGAAAACTTGCTCTCTTAAAACTTCCAAATGTAACCGCTAAGAAGACTTGGACAGACATTCTTTCAAATCTGATCTATTTGTTTTTAAATTTGGGTCTCATTGTGGAGCTCACATTGACCCGGATCACCCAGTGTTCTGTCTACTGCCTCCCACGCTCTTGTAGGAGGTTTACTCTGCATTGACAAAATTATAGAATATGTGTAAGTCTTCGGTTCATGGAGTTTGCTTACGTAATGCAATATTCTGTCATTTGTTTTTCATTTTACGATATATCTTGGATACATGGGCATGGGGGATTTTCCATGGAATATCACACATTTAATAAATGGTAGAATGTTCTTTGTTTAAATAATCACCTAATGGTGACATTCAGACTATATTCATTTTCATTAACTAAAGTTTGCAACAGAAAATCAGAAAAATCATGAACACTGACTCAGGCACTGTACTCAGTGGTGATTATTTACAATATATTTTGTATAAATTACAAAACACGTTGTAGGGATGATGTCAAGACAGTTAAGTAATTTAATACTTGTATAAAACCTGCCAAATTTCCATCTCAGAAGACTAAAATAAATACAGATTGCCATCAATTTTACATGAAACAACCCATGGTATACATTAATTAAATATGTCTCAAAATTAAATGAGACATATTATAAAATGGTATATCAGTCTCTGACTTCTGTCAGTTGTTGAATTAGGGGAAGGAATGACTTAGTTGAAGGGGACGGCAACCTCTATAGGAAGACGAGCAGACTCAACTAATCCAGACCACTGAGACCTCCCAGACACTGAACCACCAACCGGGCCGCACACACACGCTGGTGTGATGCCCTGACACACGTAGAGCGGATGGCTGCCCGGGACAAGCCTTGAGAGACTTGAGGCCCCAGCGATTAGGGTGCCTGGCAGGGTCTGAGCAACATCCTCTTGGATTCGGGGAGGGATAGTTGGATTGGGATGAGGAACTGAGGGAGGGGACCCGGAGAGTGTACAATGGAAGGAATGTAAATAAATAAAATAATTTATAAAATAGTTTCACTCATAAATTCAAATGCTAAATTCCTTTTAACATCTACATTGCCACTCAGTTGTGAAATTTAGCGTCTTATGCTTACTGAACTGTGTGAGCATTAATCTTTCATCTTCTCTTCATACTATTTGCGAATTGTCTCCTTTCTTATGACGTTGCATCCATTGCGTTTGCATATGTAGAAGGCTTACTATTTACAATTTGTGCAGAAAATACATTCATGAATCATTTTATTTTATGTGTGATCATCTCTGTATAGATTTGTGCACACGGACACAGGCACCTGGGGAGACCAGAAGAGGTCAGATCCCCTTGAGCTGCTTTCACAGCTGGTTTCAAATGGCTTCACGGATGTTGGAAACTGAACGTGTTTGCTCTTAAGAGCAGCAAGTGCTCTTAACCACTAAGCTAATACTACATACTTATCCCATAATACAATCAACCTGTTTTAATTTTCTCATTTATTTCAGGGTATGTTTGAACTTGAGAAATCTTGCCGACCTTTAGGTGCTATTACTGCATTTAAGCATTAATTTTCCTGCTTTCTTTTCTTTATCATCATAAGATGTGTTGGATTAAATATGTTAATATTATGCAGTAAATCCTCCAAATGTTTATTTTGAGAACCTTGGGTCAGTGTCGGTGTCTTTCCTCTGCAATGATTATATTAATTTTATAGTTTGCAGTTCTCTCTTTCTTTACACAATCCATCTCATGTGTCTTTGCTTTCATATAGAATGAAGTAAAAGCTTTTTAGTTTTACTTCGAATAGTTAACGGACTAAGTAAATGTGTTGAATTTCCTATTTTAAGGCCAATACATTACTTCTTTAAAATGTTCCTATATTTTTTATTTATTTCCTTTCTTATTATTATTGTTCTCATTAGTCTCATAATTAATATTCTGTTAAGCTTTTATGTGTTCTGGTCATGTAGTGAATATATAAGTCTTCCAAACATATATGTGTAGGTATCAAATTTAGGTTCTTGGTTTTTCATGGAATGAAATATTATCTGCTAAACCACCTCACTGGAACACACTATAACACTTTAAGGTGACGTATAGCTCCAGGCTTCTTTCATATATACAATGTTTTCATCATTTGGCTTTTGATAAATATTTTTGATTATTCTAAAATATTTTAATTTTCATGTCCAATTGGCACCTCTAATATGATTATTTTAATATTTATTTAAAAATGTAATCTTAATTATTATGCATTTGATACCTAGCTTATATGAAATTATCTTAGATACAATTTAATACATGCAATTAGTTACCAAAAGCATGAAGCTTGGTACATAATTTTGTTCATTAATACTATGCATATGCATAAAACAGAAAATATTTCATTGTCACAATCCTGATGGCAATTTTACACAGTGTGACAGCTACCAACTATCTGTGACTTTTAATCACTTAAAAGGAGTTAGTATTATATTGTTAAACGATATTTACCCAACATCAAGTAAATAGATATTATTTTGCTTCAATTAATTAAATGTGCTATAGCAGGAAAATTTTAATTTCTTTTTTTTTTTTTTTGGTTAAGACTAAATTTAACTTTTAAATCCTCCTACCTATCAGAGTGTCAATATTCTTTTACAGGTAGATGTGCCAGGCAAAGTTCGAATTTCTAGTATAAGCTGTAATTACAATCATCAGTCTTGTCAGTATCAAGCGATTGTTCACATCACGCCAGTAAAACACAATGATCAACATGGCAGGAAATCATAAGGGCAGGGCAGTGGCATAAATAGCTTGGTGATAGCCAACAGCTCTCTGATTCTGCTTAAGTCCTGTTCAATGAACATGGATGGTCCCGGTAATTTAGACACGTATGTAAGACTTTCGAAGCTGTGGTTATGGGAAAGAATGTACAGCCTCTTACTTACTTAAGTCGGTATCATTCCTAACAAAAATGAAGGCCATGTGTCCTTATATACAGAGTTAATTACAGTCTCTGCAACAAAGATCACAGTGAAAATCCCAGCCATTTAAAATGCAGGTTAGAAATTTCATTTCCAGTCTCAAGGCTCTATCTACAAAATGTCGCTTGATTCAAGGCTGAGGAACATTACAGAAGAGGGTGTGAGAAGATTGTAAGAGACTAAAGTTTACTATGAGATGGTGTCTCCAAGTAACACCATAAATTACACTTATAACGTCTCAATAACATGACTGCCTAAACAACAGCTGAGGAAGAGAGGGAATGGGGAAGAATGGAAGTTTAGTTTTCTTTCTGTTTCTATTCCTTCTTTTCTTCTTCTTCTTCTTCTTCTTCTTCTTCTTCTTCTTGTTCTTCTTCTTCTTCTTCTTCTTCTCCTTCTTCTTCTTCTTCTTCTTCTTTTTCTTCTTCTCCTCCTCCTCCTCCTCCTTCTTTTCCTCTTCTTCTTCTTCTTCTTCTTCTTCTTCTTCTTCTCTTCCTCCTCCTCCTCTTCCTCCTCCTCCTCCTTCTTTTCCTCTTCTTCTTCTTCTTCTTCTTCTTCTTCTTCTTCTTCTTCTTCTTCTTCTTCTTCTTCTTCTTCCTCTTCTTCTTCTTCTTCCTCTTCTTCTTCTTCTTCTTCTTCTTCTTCTTCTTCTGCTTCTTCTTCTTCTTCCTCCTCCTCCTCTTTCTCCTCCTTCCCTCCCTCTCCCCTCCTCTATCATTGTTGAGTATTTCCTGTTTTCATTTCGAATGTTATTCCCTTTTCCAGGTTTACAATTCGTAAGCCCTTAACCCTCCCCCCACCTTCTATAAGGGAGTTCACATCCACCCACGGCCTCCCCTCACCTCCCCACTTTCCCCTACACTGCGGGTCCAACCTTGTCAGAAAAATTTGTTTCTCGTTCCATTTTTTCTCATCACGACCGTCCTTTGCCACATGCAGTAGGAACCATGAGTCAGTCCATGTGCCGTCTTGCTGTTGTGTTTGCTCCCTGGACGCTCTGGGTGGTTGACATTGATATTATTATGGGGTTGCAAATCCCTTCAGCTCTTTCAATCCTTTTTCTAATTCCTCCAACTGGGGTCTGGTTCTTGGTTCAGTGGTTTGCAGATGGCGTTTCCTTCTGTATTTGACATATTCTGGCTGTGACTCTCAGGAGGGATCAATATCCAGTCATCGTCAGCCTGCACTTCTTAGCTTCATCCATCTTATCTAGTTTTGGCGTCTGTATATGTCTGGGCTACGTGTGGGACACGCACTGGACGGCACGTCCTTCAGTCTCTGCCATAAACTTTGCCTCCTTATCCCCTCCTGCGGGTATTTTGGTTCCTCTTTTAAAGAAGGAGTGAAGCTTCTGCATTTGGTCATCCTTCCTGAGTTTCATGTGGTCTGTGTATTGCATGATGGGTAATTCCAGATTTTTGCATAATATCTATTTATCAATGAATGCATATCAAGTGTGTTTTTCTGTGACTGAGTGACCTCACTCAGGATGTTATTATATAGTTCACTCCATTTGCCGATGGATTTCATGAAGTCGTTGCCTCACAGCTGAGTAATATGCTACAGTGTAGATGCACCACATTGCTGTATCCGTTCCACACGTGAAGGGCGTCTGGGTTCTTTCCAGCTTCTGGCTATTTTAAATAAGGCTGATTTGAACATAGTCGAATAGAGTTCACTGTTGCATGTTGGCTGTTGTATGTATCTTTTGGGTACATGCCCGAGAGACGTATAGCTGGGTCCTCAGGTCACGGAATGTCCAATTTTCTGAGGAACCTTCAAAAGGGTTGCACAGTCTGCAATCCCACCAGCAATGTTGGGGTGTTCCTCTCTCTCCACATCCCCGCCTGCATCTGCTGTCACCTCAGATTTATATCTCAGCCCTCCTGACTGCAGTGAGGCGGAATCTCAGATTTGTTTGCATTTGAATTTTCCCGATGACTAATGATGCGGAACATTTATTTATTTATTTATGTTTTGTGCACATTTGATAACCTTCGGCTGAGAAGGTTTTGTAACTCTCTAAACCCAATTTTTAAAAGGGTATTTTTGCTTTCTAGACTCTGACTTCCTACGTTCTTTGTATATTTTGGATAATACCCACTATTAGATATAGGATTAGTAAGAACCTTTTCCCGATCTGTTCCTTGCAGCTTTGTCCTAATGACGGTGTCTGTTGCATTGCAGGACGTTGCTGTTCTATGAGGTCCTATTTGTCGATTCTTGATCTTAGCGCATAAGTCATTGGTCTTTTGCTCAGGAAATGTTCTCCGGTGCCCGTGTGTTCAAGACTCTTCCCCACCTTTTCTTCTATTAGTTTGAGTGTGTCTGGTTTGATGTGTAGGTCCTCGATTCATTTGGACTTAAGCTTTGTACATGGTCATAAAAATCGGATAATTTGCATTTTCCTACATGCCGACTTCCTGTTGAAGCAGCAATATTTTTGGAAAATGCTATGTTTCTTCCTTTGGATGGTTTTATCTCCTTTACCAAATATCAAAGGATAAGTGTGTGGGTTCATTTCTGGGTCTTCAATTCTATTCCATTGGTCTATCTGTCTGTCTCTGTACCAATACCATGCAGTTTTTATCACTATTGCTCTGTAATACTGCTTGGGTTCAGGGGTGATGATTCCCCGAGAAGTTCTTTTATTGTTGAGGATAGTTTAGCTATCCTGGGTTTTTCTTATTCCGAATGAATTTGCAAATTGCTCTTTCTATCTCAATTAAAGAATTGAGTAGGAATTTTGATGGAGATTGCATTGAATGTGTACATTGCATTTGGCAAAATGGTCATCTTTACTATATTAATCCTGTCAATCCATGAGCATGGAAGCTCTATCTATCTTCTGAGATCTTCCTCAGTTTCTTTCTTCAGATACTTGAACTTCTTGTCATACAGATCATTCACTTACTTGGTTAAACTCACACCAAGATATTTTATATTATTTGGGACTATTGTGAAGTGTGTGGGTTCATTATTTTCTTTCTCAGCCTGTTTATCCATCGAGGAGAGGAGGCTCCTGGTATGTTTGAGCTAATTTTATACCCTGACACTTTGCTGAAGTTATTTATCAGGTTAAGAAGTTCTCTGGTGGAACTTTTGGGATCACTTAAGTATCTACTATCATATCATCTGCAAATGGTGATATTTTGATATCTTCCCTTCCAATTTGTATCCCGTTGACTCCCTTTTGCTGTCTCGTTTCTCTGACTGTGACATGGAGTCCTGTTTTGAATAAATAGGGAGAGAGTTGGGCAGCCTTGTCTAGTGCCTGATTTTAGTGGGTTTGCTTCAAGTTTTGTTCCATTTAGTTTGATGTTACCTACAGTTTTGCTGTATATTTCTCACACTGTGTTTTGATACGAGCCTTCGATTCGTGATTTTTCCAGGACTTTTATCCAAAACGGTTGTTGAATTTTGTCAAATGCTTTCTCACTATCTAATGAAATGACCGTGTGCTCCTTATCTTTGAGTTTGTTTACACGATGGATTACATTTATGAATTTTCCTATATTAAACCATCCTTCCATCCCGGGGTTCAGGTCTACTTGATCATGATGGATGATTTTTTGATGTGCTCTTAGATTTGGTTTGCAAAAATTTTATTGAGTATTTTTTTTCTTCAATATTCATAAAGGAAATTGTTCTGAAGTTCTCTTTCAGTGCTGAGTCTTTGTGTGGTTTAGGTATAAGAGTAATTGTGGATTCATATAAGGAATGCGCTAGTGCGACATCTGTTTCAATTTTGAGGAATAGTTTGCACATTATTATATGAGGTCTTCTAAGAAGGTCTGGTAGGATTGTGCACTGAACCCGTCTCGACCTGGACTCTGTTTGTTTTCTAGAATTTTAATATCTGCCTCTATTTCTTTAGGAATTCTGGGGTTGCTTAGATAGTTTATTTGTTCCTGATTTAACTTTGCTACCTGGTATCTGTATACAAAATTGTCCATTTCCTTCAGATTTTGCAGTTTTTTTGAATATAGGCTTTTATAGTAGAAAATGATGTTTTTCTTTTTTTAATTTTTTCAGATTCCGTTGTTATGTCTCGCTTTTCCCTCTTTTTTTTTTTTTTTTTGTTAATTTGGATACAGTCTGTTTGAACTCTGGTAAGTTTGGCTTAGAGTTTATCTGTCATATGTTTTTTTGTCAACGAAACAGCTCCTGGTTTTGTTGATTATTTGTATCGTCCTTTTCATTTATACTTCATTGACTTCAGCTCTGAGTTTGATAATTTGGTGCTTTCTACCTCCCTTGTGTTTAATTAGTTCTTTTTGTTCTAGAGCTTTTTTAATATATTATCAAGCTCCTGACATAATGCTCTCTCCTATTTTTTTTTTTTTGCAAGCACTCAGAGGTGTAAGTTTTCCTCTTAGCTCTGCTTTCATTGTGTCACTATGTTTCGGACTGTTGTGTCTTCATTTTCATTAAGTTCTAAGAAGTCTTTAATTTCTTTCTTTATTTCTTCCTTGACCAAGTTGTCATGGAGTAGAGCATTGTTCAAATTCCACGTATACGTGAGCTTTCTGTCATTATCGTTATTGTTGAAGATCAGCCTTAGTGAGTGGTGATCTGACAGAACGCACGGGCTTATTTCTATCTTCCTGTATCTGTTAAGGTCTGTTGACGGACCGATTAAATGGTCAATTTTGAAAAAGGTTCCCAGAGGTTATGAGAAGAATGTATATCCTTAATCCTTAGGATGGAATGTTCTATAAATATCGGTTAAATCCATTTGGTTCATAAATTCATTTAGTTTCTCTACATCTCTTTCAAATTCCTATTTCCATGATCTCTCCAGTGATGAGGGTGGGTGTTGAAATCTCCTACTATGATCATGTGACGTGCAGTGTGTGCTTTTAGCTTTAGTAATGTTTCTTTTATGAAACCTCAGGATTTCTCGTTAATCATTTTTATTGCACACATTCAAATGTAAATATAACATTTTGGTTCTTGAGTTAATATTCTGGAAATTTAACTGGGAGAGGCAAGGCCTCCCTCTCTAACTAGAGAGCTACCTATAAAAATACAGAAACTACTAATGAAAAAGAAGTTGCTTTAAAAATATTTCAAATTGTAATTGTAGTCATTTTCTGTGTTGGCTTGGGAAGGTTGTTTTTATGTTTTTGTTTGTTTGTTTTAATTTAATTTGGAGACATATTTACAGGACATCAAAATAAGTGTGAAATGCATCACAATAAAATCCTATGCATCCCAGCATTTTTCTACAAGAGCAGAATCCACTGAAAGGTCAAGTATGTTCAACAGCACTCCTGCTTCATAATTGTCAGAGCTTTAAGTCATCACTATGTTCTCTACACATAGATTTTTATAACATTTGGATGAATGGATCAGATCTAATCTAATAGATCTCATAAGCTATTATACCTAAATATGTCCCCGGCCCCCATGAGAAAACCATGTATTGTTTTTCTTTTTTTGTTTTTCTCGCTGTTTGGGTATCTGTGTTTTTCATTAATCCAAATAGAAAATTAATCTAGTGATAAATTAGTGAATATAAATGAAAATTATGTATTATGGTGAGAAATTCCCTAAAATAGAGTGTACACAAAGGTAAATCTGAAATGTGTGTGGGTAGACATGCACACACGCTCATGACCCGTGTAGCTGACACGCATTCCACACCTGATCAACTTAAGTGATTTGGGAGATTAAATTATTCACACAGAAGCAAACTCATGGGTAATACATTTTTTCTTAGCCGTGTTTATAAGGGACCTAATGGTGAAGCAGGATGTCAACAAATACTGTTATCCTTCATTGTTGTATATACTAACATTTTAATTCATGTACAATCTCTATGTGCTCTTTTTCTATTGTGTTTCTCTGTTTCTTTGTCTGTGCATGAATATATAGGCATACAAGTGTGTGTGTGTGTGTGTGTGTGTGTGTGTGTGTGTGTGTGTCTGTGCTTGTGGGTGTGTGTCTTATATGGAATCTATGAACATAGGTATCATGATTATTTATTTAAAATTTGGAAATACTGATACCCACATTTGATTTGTGGATCAACCTTGTGCTGATCTACTCATATACCTTGACATTTCATTATATCAAGTGAATAGAGAGAGAGCCTAACAGGCTAGTGATGTCTCCTCCGCTTCTCTTGTCAGGAAAAAGTGGTGTATCTTTTGGCAAGAAAACCCAAACTTCAGGAAAGACATATACACCCCACAAAACAGGAAAGGTTATGTAATTTGAAGGGAAAAGTTATCAGACTGGGAGAAAAATGACTTTGTCACATTCCAATATTTGAGAGACACGAGACTGAACTTGAGAAGATATAACGGGGAGGGACAGACAGAATCCTCAAGGATCCAAAATAAGCTAAACCTGGAGCTTCTCATCACACGCGAGCTCATGGATTGGTGAGGAAGGTGAACACAATGATAAGAACTCTGCAGTCCACACTCAGTCTGCACATGACGCTACAGTGTGAACAGGATGAGAAGGAGTCAGCACCACAGAGCTAACAGCTACTTCAGCAGTCACGGTGTGAAACACAGAGTGTAACTGTAGACAGAAGAGAAGGACGATATTTCAAAACAGACAAGTTTGTGCTGGAACTGAACAGGTTTCCATGTAAGTAACAAAGCAAGCACACAGCAGGCGCCATATGCAAAAGTGAGCAAAGAGGGATGAACTCTATGAACACTATGTGTACAGAAATACAGGTAGTTTGGTGGAATTCTAAGATGTTGAGATGAAAGTATAGGAAGAAATTTCTATGAAGCCGGGCACCATGTCTTGTTCTTAGAAAACTCACATTCAAGAAAGTGAGGGAGAGAAATTAGGAATTTCAGGTTAGCCTGGACTACATATCCAGACAATACATCTTTTATTCTTGTTTTCTTTATTCAAATCAATAGTCTGATTGATCGAATATCATGAACGATATTAAGAAAAGAGAAATTTAATGCCTACACAGTGATACTCTCACTAAGAAAACATGTTCTACAAAGAGACAGGAATTATTAAGTTACAGATACCAGCTTCCATATTGAAGGCTACGGCATGAAGGGCTATAGTGCTGTTTGGTTGATCCTTCTTCTCTTTGATGGCTCAGTTCACACTTCTTAAGTTTCATCTCTGACTACCTCATTGTTGTGCAGGCATCGAGATGTGCCCTGCCTCTAATTCTGTGTATTTAAACCAGTAATCATTTATTTATCCAATGATTATTTGATTTTACTTTACCTTTTTTTGGTTCTTTTTTTCGGAGCTGGGGACCGAACCCAGGGCCTTGCGCTTCCTACGCAAACGCTCTACCACTGAGCTAAATCCCCAGCCCCTACATCTTCTATTTTTACTGTTTCCTTTTTTAGTTTCTGTCTCAATGACCTGCCCTTGGTGAGATGGCACATTGACGTCCCCCACGATCAATGTGTGAGGTTCGATGTGATATTTAAGCTTCAGCAATATTTCTCTCACTAATGTTGCTGCTTTTGTATTTGGGATATAGACACCCAGAATCGAGATTCCATTTTGGTGGGTTTTCCTCTGATGCATATGAAGTGTCCTTCCCCTTCTCTTCTGATTACTTTTGGTTGAAGGTTTGATTTGCTGGATGTTTGGATGGATACACCATCTTGTTTCTTGTTTCACTTTCTTGGAAAAGCTTTTCCAACACCTTAGTCTGAGGTTGTGTCTATCTCAATAGCTTGAGTGTGTTTCTTGAATGCAAGAGAATGACGGATCCTGTTTTGAAATCCATTGTGTTAGCTTCTCTCCTTTTATTGATGAATAGAGGCCATTAATGCTTAACAGTATTAATGACCATTAATATTTACTTCATGCTATTTTGATGTTGGGGGTGCAGGATTTTCTTGCTTGCATATATTTTTGGGTTTTTTTTGTTTGTTTTGTTTTTTGGTGGAATGTTTGAGTGTGTATGTTAGTATAATATCTGTTCTGTCGGGTGCATGTTTTTTTTTTTGTTTGCATGTTTTTGTTTTGTTTTGTTTTGTTTTTTTTGGAGGGGGGCTGTTAGAGTAAGCAGGCGAGTATGTTATCCCCTCTGTAGGTTATGCTGTGTAATTCTTAATTTCTAGTGGGAGGTTGGGATGGTTCAATTTCTGAAAATCCATCAGTATAATCCACTGTATAATGAATCAGAAAAAAAATCACATGATAATCTCATTAGATGCTGATAAAGCAATTCCAATCCCGCTTCATGCTAAAAGCATGAGAGTGATAAGGGAGACCAGTCCTATCGAGAAACATAGTAGAAGCAATGGACAGCGAGCCGGTAATGACCATCAAGCTAAATATAAGAAAATTAAAGCAATTCCATTAGAGTGAAGGACAAGGTAAGGCTGCCCTCTCTCCCTATTCAGTATAATATTTGAAATTCTTTCCAGGGTAAAAACATGGTTTACATTTGGTTCTGACATGGAGTGTGGCCAAGTGCTGTGAAGGAGGGATGCACAGCGTTTTACAAATCCTGGGGTACGGCCCCCTCTTCAGCACCGCCTCATGGCACCTCGGTGAGTCGTAGCCCCAAGACCACGTGTACTGAGAACCTCATGCAGCGTTTCCTCGGTTGTCCCCCTCAGATCTCTCTAATTCTAATAAGTGCATAAAAACCCTCATGGAGCTTCCCACCCCTCAGGGAGCAACATCCTTGGCATTTGCAATAATAGCGGTCGAGGTCTTTTAGGAGGTTCCTCTGTGGCACACCGATGCTTCCTCCATCACCCGAGGAAATGTAGAATAATGAACGACGGCTGCCACCCGTAAAGAGCATTTGGAGAAATAAAGTGGTTCGGGGCTGGGGGTTTAGCTCAGTGGTTAGCGCTTGTCTAGGAAGCGCAAGGCCCTGGGTTCGGTCCCCAGCCCCGAAAAAAAGAACCAAAAAAAAAAAAAAAGAGATTCTGGGGCTGGGGGTTTAGCTCAGTGGTTAGCGCTTGTCTAGGAAGCGCAAGGCCCTGGGTTCGGTCCCCAGCTCCGAAAAAAAAGAACCAAAAAATAAATAAATAAAGTGGTGCGTTAAGCTGGATAACATGATGTAACTACTGCCTCGGATGTTAAAAAAAAAAAAACAATTTAGGGAACAATTTGATGTTCGGAAAGGCTGGGCCTTTTTAAGGTCATGGGTCAAGGACATGGCGGCAGCGGCTAGTGGCGTGACGGTCACGGAGGCTGGACTCTGGAGGACTGATTTCCGTCCCAGTTATGCCCTCAGCTTCCTGATAGGATTTAATAAGGATTGACAGTCACAGATGTGCAGTCTGACCATTTAAAGCAGAGACGACATTTTTTACACAGATGTTTAGATTTGTGCTTTTTAAAAGATTCTTATTAAATCACTTTTACAGATAAATAATGCGATATTTAACCATTTCTCTGTAAACTCAAATTGCTGCCTACAGAGAAGGGAAGCCGGCTGAGAAAACTACTTTGCTTACTCTTTGTGACTCTGTAACCAATTGCTTACGTATGAAGTTACGTTGGGAGTAATTTGCTTTCTTCACGTGCACCGTGTAATATTGGTTCTCACACACTATTGGGTATCGCTTTCCTCAGGATCGAGCACGAGAAGAAACTAGAACGTGATCACATTTGCAGCTTTACACGGCTGGAAAGATTTCACTAGGATATCAGAGCTCCTTGTTCTGGTTTGCCCTGAATTATCTGTATTTTGATGCTAATTCGCTGCCCCGAGGACGGCCGCCTCGTCCTGGACTCAGAACGCACGTGACTGCACCAGAACCACCTCCCATTGAATTTGTAGAGCACGGCTGAGGGGCGGGTGCAGGGAGAAGGAGGCCTGTGATTGGAGGAGAAGGAAGGAAGGGCGGAGAGATGTTTGAAGGAAGAGGAGGAGACTAGAGGAAAAGGACAGACAGGAAGGGGAGAGGTGAGAAGCCGCGGCACGTGAGGTTAGGATTCTTCTCCGTGTATTTACAGGTTGTTATTAATGTTCCTGAGGGACGGACGGTGAAGCGCTTCGTATATTTAAGTGGGCAATTATATCTTATCAATTGGGTCAAAGATTACTGTGTTGTGTGTTCTTCTATGTGAGGGTTTGAGTATAGGAAAGCATGTGGCGGCAAGAGACACTGGGCAGCTGAGGAGTGGGATGTATTCAACCAAGATGTCTAGCGGAGACGTGGGAAACGACGGAGCCAGAGAGAGCGGGTAAAAGACGACTTGTTATTTTTATATTTTTTGCAACAAAACATTCACTTCTGCATTTGACATGCTCTTGGTGTGTCCCTTGGGGAAGATCTATGTCTGGTTCCTGACAGAAGGTGCTTCTTCGGTTCATCAATCTAGTCTAGTTCTGATGGCTGATTATATATCTATATATCTATATCTATATCTATATCTATATCTATATATCTATATCTTTATCTATATCTATATCTATATCTATATCTATATCTATATCTATATCTATATATCTATATCTTTATCTATATCTATATCTATATCTATATCTATATCTATATATCTATATCTATATATCTATATCTATATCTATATCTATATCTATATCTATATCTATATCTATATCTACATCTACATCTACATCTATATCTATATCTATATCTATATATCTATATCTATATCTATATCTATATCTATATATCTATATCTTTATCTATATCTATATCTATATCTATATCTATATCTATATCTATATCTATATCTATATATCTATATCTATATCTATATCTATATCTATATCTATATCTATATCTATATCTATATATCTATATCTTTATCTATATCTATATCTATATCTATAGCTATATCTATATATCTATATCTATATCTATATCTATATCTATATCTATATATCTATATCTATATATCTATATCTATATCTATATATCTATATCTTTATCTATATCTATATCTATATCTATATCTATATCTATATATCTATATCTATATCTATATCTATATCTATATCTATATATCTATATCTATATATCTATATCTATATCTATATCTATATCTATATCTATATCTATATATCTATATCTATATCTTTATCTATATCTATATCTATATCTATATCTATATCTATATCTATATCTATATATCTATATCTATATCTATATCTATATCTATATCTATATCTATATCTATATCTACATCTACATCTACATCTATATCTATATCTATATCTATATATCTATATCTATATCTATATCTATATCTATATCTATATCTATATCTATATCTACATCTACATCTACATCTATATCTATATCTATATCTATATATCTATATCTATATCTATATCTATATCTATATCTCTATATCTATATCTATATCTATATCTATATCTTTATCTATATCTATCTATATATATATATATGTATATATATATATATATATATATATATATATATATATATCCTACAGCTATGAGACTAGGTGGAATTTTAACACGGATTCTGAGCAGCTACGTCAGGAATGTAGAGTCCACAAACGGCAATGCCAGGTAGACTCGCTCCTGATCGTATGAGCCTAATAAAGTTGAGGTTTCACTGGACCTCAAGTTCTTCCCTCCCTGTCAATCCTCCTGCATCTCATCTTTGGCCTGAAGAAAGAATCATTTTAAAACATCCAAAACCCTGAAATGTCACCCTTGGAACACGGGAAGGTAGATATTACAGAAATGATACCTAATGGGACTACGTAGTCCACGCTGTCCTTTGATTTATTCAGGCAGTTATTTTTTTTTTTGGCATAAAATAAAAATGTGGGGGTTTATCCTTTGAAGTCGGTACACAATGTTGACAGCATTACGTTCACTCTTTAGCTTGGCCAGCTTTGCTGAGAAAATCATTGCAAAAGGCTAGAATTGGAAAACGGAATTTGTGAGTCCACATTCAGGAATATCTACAAAGTCCCCGATCAAGGAATGAACAATTACAAAACGAAATGCAAAACCCACAAAATGCAATGTCTGTAGGGAAACAGCGGCCTTTGGCGAAGAGATAGAACGTGGGAAACTGAAGTGTGTGTCCCAGGAATGGGCCTGGGAATATGATATTATCCAGAAGAATCTCCTACACTCCGCGTTCCTACATCTTTTCTACCCATCGTGCCGACACCCTGAATAACTTCTCCATCCGGAGCATGTGATAAGGCAGAGAGAAGTCTCCGGGTTGAGAGAGACGGAGCGTGTAAAGGTTTCCACCGTGTACCAGGACACACACCTGGAAAGGGCGCCCTCGAATCTGATCAATGAAAGGAAAGCTGTTCAGCAGGTAAAGCGCGGCACGTCTCAGTGACATCATCACTAGGCGTTCCCTGAAAAGTCTCTTGTAACCTGGACAGCCCCAGCGTCTGTGACGTCACAGCGTTGTCGTGACGTCATCTCCCTCTCAGACGGCCCTTCAGGACCTCTAGGGGTTACTCATTGGCCTCTAATTCAGAGAAAACAGCCATTTGGGAGGGAGAACAAGGAGGATGAAGAGATCAGAGACGGGGAGAGGGAAGCTGCCTTCTCTTTTGGAATAAAAAAAAGGGAACAAATACGTGGTCCTTGGGAAAGCCCAGTGAGTCGTAGGTTCACACTGAGTGCGAAAGCTGAAGAGACAGCCGTGATGGGAGCCTCCATATGCGGGGAGCAGAAGCTGGAGCCTCCCGAAAACATCTGGACTTCCCTGTCGTTATGGTGCTTGGAAGTCAGCGAATTTATGTCATTCATTTCTTCTTTTTTTTTTTTGTTTTTTTTTTTTTGTTTTGTTTTTTTTTTTTTCCTGAGAGCTCGTGCCTTTATTCTTTCTGTCCAAAAGAAAGTGTCCTGAGGAGGAAGGGATGGACAGGTATGTGTCCTCAGCTCACAGTAGACTCCTTCCCGCTTTGCATGTGTGTCCTGCCGTCTGTGTCTGACACTGACGTCTGGGAGAGAGACGTGCTTCTGGTTGAGGCTGCATCATGTCAGTCTGTCCACTAGTATTACTCTGACTACCGCTTTAGATTTCCGAGTCAGTAGATGTGATTAGTTGTCAGTTTTCTTTTATATCTTTCATTTTTTTTTTTACTCTTTAGCAAATTTTATTGTTTTTTTTAACTGGATGTTTCTATATTTAAATTTAAAATATTATTTCCTTTCCCAGATTCCTGCTCATAAGATACATACACGTTCCCTTCTCCTTCTTCTCGAACCCCCTTTTCTGCCAATTGGCATCCCCTCGAACTTGGAGAGAAACGTAGGGAGGACGAAAGGCTTCTACTCCCGTATGCCCAGCCAGGATGCGGAGAAGGAACCGGCCTTCTGCCTTGGAGTAAAAATGAGAGCGAATACGTGGTCCTTGGGAAAGCTAAGTGCGTACTTCGTGTGTGTTGACTGGACTAACTTAAGGGATCGCCTTGCGCTTCACCTTCCGCATACGGGAAGCGGGAGCTGCGAGCCTCTCGGAAGCGTCTGGACTCCCATGATCTTATGGCTCCTGGAAGTCGGAGACTTTATATCATTCATTTCTTCATCCCAAACGCCAAGTGTGTGGAAGGTCATACACGCTTTCCTGGGAGCTCGTGGCATTTATTTATTCTTTTTGTCAACTATAAAAAGGCCCTAAGGGGTTGGGGATGTAGCCCAGTGGTTAGAGCGCTCGCCTAGCAAGCGCGAGGCCGTGGGTTCGGTCCTCAGCTCCGAAAAAAAAAAAAAAAAGAAAAAGGGCCCTAAGAACGAAATGAAAGACACGTATCGTGTCCTCAGCTCAGAGTAGACTCCTCCAGGCTTTGGATGCCTTTAGTGCAGTTTGCGTCTTTCACTGACTTCTGGGACAGAGAAGCGCTTCTGGTTGAGACTTCATCGTCTCAGACTTTCCACTAGTATTTACTCTGACTAACACGTTAGATTTCTGAGCCGAATGGTGAGATAAGCTTGCAGTTTTCCTTTTATTTCTTTCATTTGTTTATTGATTTATTGATTTACTGATTTACTGATTTATTGATTTATTGATTTATTGATTTATTGATTTATTGATTTATTGATTTATTGATTTATTGATTTGTTGATTTGTTGATTTATTGATTTATTTATTTATTGATTTATTGATTTATTGATTTACTGATTTATTGATTTATTTATTTATTTATTGATTGATTGATTGATTTATTGATTTATTGATTTATTGATTTATTTATTTATTTGCAAAACTCTCACATCTCATCCTGGGTGACGACGTAGATTAGACCCATCGGGTGAAATGAAGATTTGAAAAACTCTCCTGGGAATGAACGTGTTGAGGAAATCACGTTGATGTATCATAAATGCAGGGCGAAGAGCAGTTTTCAGACGAGTCTGGGGAGATGCTGCCTTCGTCAGAGACCTCAGACCTTTGGTGGAGAATGACTGAGTATTGAACTGGGAAGGGAAAGTGATGGTGGATATTGTTCTAGTAGGTCTCACAACATCAGAAAGCGTTTCTTCCAGATCACTGAATGATTATTGTAGAGCAAATCCCCGAATGCACTCATGAGACCCGCCATCGGCCTGTGAAATAATGTGTGAAAGAGGAATCTGCGTCTCTTCGGGGACAAGCTGTTGCTTTCAAACCAACAGTGAGGTGTCCATTATCTGAACGACACGTAGATATATACACGCTGTAGCAGGACGGATACGGAGTGTCTTCAGTCCGTGAATGACGTATTCAGCGCTTGACCTGGCTCAGCAATAAAGAGAATTTTTCCAAACTCTGGAGACCTGAGCTCCTGCACCAGGAGCCCCGTGATTGACGGAAAGAACAAACTTCAGACAACTTGCCTCAGATTTTTATGTAGTTCAGGTTTCCTGCTCCTGGTCCTCAGAAGGAAGGAAATCTTGCTTTCCAATTTTTTTTATTTCTGTTCCATTAGGTTCCCATTCAATGCCTCAATGTCTCCCAATTTAGCTGCACGTCTCCACGTTCCCTCCATGTCGCCCTCTTCCGTCTGTCTTCACATTTGACACTCCCGTCCCTGACCGTGTCCCTCTGCAATCCATAAGTGCATTCGTACGTCCCAAAGTGAGGACAGTCGGGACCGCGTCCCTTGACTTTTACACTCAACTGATCACACCGACACAGCGTGCAGAATTAACCTCCAGATTACAGTGAAAATGGACCCCATTTTCCTTTCTTTGATCTGGATTATCTCATCTATGACGACTTTCACAAGATCCACTCATTGTCCTGAAAATTACATGCTTTCCCTTTGCAATCTGTAAAAACTCCTGTCTATCCTATAACCCTTCTCTCTGCTGCACTCACGCAAATAAATTACTGTGCACTTATGAATAGTGGCCGTGATGTCTCCAGATCCCAGAAGACCACGTTTGCAAAGGACTTGATTGAGGACGTCTTGGGTGTTTCTGCAATAGGGGCGGGTGGGAATCGATGAGCAGGTCGGCCTTCCCAGACTGCATCTTGCAGTTCGCATACACGTGAGCCAGGCCGACAGGGTGCAGCTTTCCCAGAAAAGGATGTTAAGTTGCTATTTTTGCTACTATTTTTTTTTTGCTACTTTTTTTTTTGGTCTTTTTTTCGGAGCTGGGGACCGAACCCGGGGCCTTGCGCTCGCTAGGTAAGCGCTCTAACCACTGAGCTACATCCCCAGCCCCCAATTTATTTTTTTTTCCGGAGCTGGGGACCGACCCCAGGGCCTTGCGCTCGCTAGGTAAGCGCTCTAACCACTGAGCTAAATCCCCAGCCCCTACCATTGCTATTTTAATTCCGTTGCCCAGAACTATAGGAAATAAGGAGGAGTGTATCAAAGCATCGTATGAAAATCAGACTGAGGGAATGAGGTCATTGGAAACTTGCAACTGAGCTGAAACTCTTGCTAGACACAAAGTGCCGTAAAAGGTCTTCTCTAGATTCCGGGTGTCGTAGTTGGTTTTCCCCAACAGAGAGTAAAGGACGCGTGTCTCTGTACAGAGGAATCGCACTCGCCACCATGAGCACACACTATGCACCACGTACCGGGACGATGGCTGACTATTTGTAAAGTCCTAGAATCCATTAGTTTCTTAGTCCAAAAGGCTAGATGTCTCACCTGGTCTCTGGCATACGGATAAATCTCCAGTGTGCAGGTTCTAATGTCCGTGAGGGTTCGGTTGCCTTGTGGGTGCAAACATGAAAACTAAAAGCATCTTTCCTCCGTGTTTTCTGTGCGGATTCGAGCAGAATGCGCGGGTGAGAACACATTGGGATTGCGATTCTCAGACAGACAGTATCGTCACCTCAACCTCCTTTTCTGGGAAAGCTGCACCCTGTCGGCCTGGCTCAGGTGTATGCGAACTGCAAGATGCAGTCTGGGAAGGCCGACCTGCTCATCGATTCCCACCCGCCCCTATTGCAGAAACACCCAAGACGTCCTCAGTCAAGTCCTTTGCAAACGTGGTCTTCTGGGATCTGGAGACATCACGGCCACTAACAACAACGATGAGCTTCAAGACGACTCACGCCAGCTCACTGGAGGGAGAGCAGTTCCTTGCGCCTTTATATGTGGAGAGAGTCTGCGTGATCTAATCTCCCTGCATCAGCATGAGGAGATGATGACTTAGATGAAGCAGGTCGGAGCTCTGCAGGTGTGAAAAGGGTGTCCGTACGTCCCGTGCTGACAGCTGTCAGTCAGTCATGCTGAGGCCAGCGCACCTGAGACATGATGTGCGTCACGGAGGATGTCAGGATTTTCTTATGGTTGGGATTTTCAACAAATTGGCTTTTATTCGAGTCCTCAGTGCAAAAATCTGACGCTGTTTGCCTCACACCACGGGGTAGGGAAGCTTAAGAGACAACAGAGGTGGGCTTGGGGGTTTAGCTCAGTGGTTAGAGCGCTTGCCTAGTAAGCGCAAGGCCCTGGGTTCGGTCCCCAGCTCCGAAAAAAAAATTGGGGGTTGGGAATGTAGCTCAGTGGTTAGAGCGCTTGCCCAGGAAGCGCGAGGCCCTGGGTTCGGTCCTCAGCTCCGAAAAAAAAAATTGGGGGTTGGGAATGTAGCTCAGTGGTTAGAGCGCTTGCCCAGGAAGCGCGAGGCCCTGGGTTCGGTCCTCAGCTCCGAAAAAAAAAATTGGGGGTTGGGGGTTTAGCTCAGTGGTTAGAGCGCTTGCCTAGTAAGCGCAAGGCCCTGGGTTCGGGCCCCAGCTCCGAAAAAAAAAAAAAAAAAGAGAGAGACAACAGACGTTTGATTATCCGGCCTTCACGTGCTGACGTGTCTCTCCCTCTAAGAACATGTTTCACGATCCAGTGCGTGTAAATGTGCAGGGAATCAGTTACCGTTTCTCTGCCGTGCTGGTCTGCTGCGGTCATTTTGCACAAGTCCACCTCCTAACGATGATTAAAGCAACGAATGTTGTGAGGTTGCGTATGACCCACACACAGGCCTTTCACGCCCCAAGCACGTGCCATCCCACGTCTGCATTTGCAGCTGTCAGCCCGTGTTCTCGCCGTCTCCATCCCGCAACCCACAGACGTCCACACGTGTACGAGGACGCTGTCTGAATGACAGATGAAGAGCTTTATCGTACTTGTTCCTCGCTGTAGCCACATTCACACAGACGGCAGAGCACATGATGCATTCGGCTCTGTTTGTCGTGCTTAATAAAGTCCCAAATAGCTGTGAGTACATTCTAGTCAGAGTCCCAGAAAACTCAAATATGAAATGCAAACTTTCAGAGCTCTCCCTCCAAGGCTGCTTGTGAAAGAAGTTGTTTGCAAAACTCTGTCCTAATAGATTTATTCCATTCTCACTTTGATATTTTGCTTTGGTGTCTTGAAGTGACGTTTAACTGTCACTGAAATGCAGGTCACCGCTACGGTCTCCAGGGAGAAGGATTCATCCCTCGAAAGCATGTATCTGCAGATGCCTGAAGAAATAAATATAAAGAATAGATCTTGATAAAGTTCTAGGGTAAAGAGGCAACATCCTACCGCAAAGATCCGTATAAGAAGCACATTTGACATTGACCTTGTATTATGCAGAAATTCTTCAAATATTCCCTCTATCGTTGGGGTTTAGTTAATCTCAGATGAATAGTTGACAACGAAGAGAAGCCTTTAGAGACATTTTAACCTTTTCACTAATATTTTGAGAAAATTGAACACTAAAAGGTCACAAAGAAGAAACGGATATAATCAAAAGATACATGTGGGTCAGCTCTAACCCTCATGGTCAAGGTGACTGACCACGACACGCTCATTACGGTCATGGATTGCTCATGGATTGACCATTATTGTCATGGATTGACCATGACACGCTCATCATGGTCGTGGATTGCTCATGGATTGACCATCATTGTCATGGATTGACCACGACACGCTCATTATGGTCATGGATTGCTCATGGATTGACCATCATTGTCATGGATTGACCATGACACGCTCATTATGGTCATGGATTGCTCATGGATTGACCATTATTGTCATGGATTGACCACGACACGCTCATTATGGTCATGGATTGCTCATGGATTGACCATTATTGTCATGGATTGACCATGACATGCTCATTATGGTCGTGGATTGCTCATGGATTGACCATCATTGTCATGGACTGACCATGACACGCTCATCATGGTCATGGATTGCTCATGGATTGACCATCATTGTCATGGATTGACCACGACACGCTCATTATGGTCATGGATTGCTCATGGATTGACCATCATTGTCATGGATTGACCACGACACGCTCATTATGGTCATGGATTGCTCATGGATTGACCATCATTGTCATGGACTGACCATGACATGCTCATTATGGTCATGGATTGCTCATGGACTGACCATTATTGTCATGGACTGACCATGACACGCTCATTATGGTCATGGATTGCTCATGGATGGACCATTATTGTCATGGACTGACCACGACACGCTCATCATGGTCATGGATTGCTCATGGATTGACCATTATTGTCATGGATTGACCACGACACGCTCATTGTGGTCATGGATTGCTCATGGATTGACCATTATTGTCATGGATTGACCATGACACGCTCATTATGGTCATGGATTGCTCATGGATTGACCATTATTGTCATGGATTGACCATGACACACTCATCGTGGTCATGGATTGCTCTCATAAGACTCTGCAGAAGGTTGTTCCTACTGCCTCACTTTAAGCTCCAGGAAGTCCAAGCTACCGGAGCCGATCAGGTTCCCTTAGAATGCACTTGAAAGCCACATACGCTGAGGAACTTTTGATGTGCTTTAGCTCCATTTCAGGTTTTTTTTAAGCCACTAACAAATAGCAAAATGTCATTTTTACTCCCTTCTCAACACCTCTAAATCTGCCCTAGCTCAATTGCTCAGTTGATATTAGTCGTAGCTCAGCACCCCAAATATGCTCTCATCTTGCTGTGTTTCTAACATCCTGCCTGCTACACCAATGGCCACGCCATACTAGAGCGCACACGACTGGGAGCTCTTACTCCGTCTGAAGTATTAAATCCTTGCTCCACCCTTGTGTCTTCCAGCCTCCTGCAGGAATACTCGATGTCCACACAACTGGTTGGCCAAGAGCATCTTTAGTGAACTATAAAGACTCAATTTGGAAACAGGATCTTCAGTGTTCGCAGGAAGATTCCCGATCTAAGAATCAAAACGAGACCAAACAAGACTCAATCCACGTCACTGGTTTTGGGAGGGAGATAGAGGAGTTAGAATTTCAGAGTTGAAATTCAAAGAATATATATATATATATATATATATATATTTTAATTATGCCAGGATAAAAGGATCCAAGAAAGTGGAAATGGGTAACATTAAAGGCAAAAGAAAAAAAAAGAAAAAAACCTAGAACAGCAAACAATGTGGACGTGTTAGAAAGACGGGGCTCTTTCCAGCCATCTGAATTTGTACTTGAACTTCTTGCGACCACCTCTTGATCTCTGCATGCAGAAAAGAACAAAAAGAAAAAGAAAACAAAATAAAATAAAAAAAATCACCAAAATGAAACAAAAAGCAGAAGCAAAAGCGAATGAACCCCGTTCCTAAAGGAAGAGGACCGAGTGAGGATTGCTTGAGGTTCTCATTTTCAACTACAACTACAAGCCACCAATAGCTTTCAACGCAAAACGTATTCATTATTTTATTTGAAACTTCTCTGTGGCTCAAAGAAACAAGGTTTACACGCTGCAACAACAGGAAACAGAAGCAAATCGTAGTGTAGAGCTCACCACTGGAGGGAGATAGAGCAGTTAGAATTTCAGAGATGAAATTCAAAGAATTTATATATATATATATGTATATATATATGTATATATATGTATATATATGTATATATGTGTATATATGTGTATATATGTATATATATGTGTATATATGTATATATATGTATATATATGTATATATATGTATATATATGTGTATATATGTGTATATATGTGTATATATGTGTATATATATGTATATATGGGTATATATATGTATATATATGTATATATATGTATATATATGTATATATATGTATATATATGTATATATATGTGTATATATGTATATATATGTATATATATGTGTATATATGTATATATATGTATATATATGTATATATATGTATATATATGTATATATATGTATATATATGTATATATAGGTATATATAGGTATATATATATGTATATATAGGTATATATATGTATATATATGTATATATAGGTATATATATGTATATATATGTGTATATATGTGTATATATATGTATATATATGTATATATATGTGTATATATAGGTATATATGTGTATACATAGGTATATATATGTATATATATATGTATATATATGTATATATATGTATATATGTATATATATGTATATATATGTATATATGTGTGTATATATATGTGTATATATGTATAAATATGTATATATGTGTATATATATGTATATATATATATAGTATTAATTATACCAGGATAAAAGGACCCAAGAAAGTCACTATGGTGACTGTGGTCAATGCGGAGAATACTGGTGTTGACGACGGGTCTTGTGGTTTTCTATACGCCGGCCATATCTACGACCCTGAAATGAGTTAGAGTCATCACCAAATCCCCACCAAGTGAGCTGCTCCTTCTCTGTGGAGCACGAGAACCGGCAACCGGTTGACTGACTATGATTTGCATTTTGGAGCCGGCGTCTGTGGTAAAGCTCAGGCTTCTGATGGAAAATCCTCCACCAAGACACTGGACGGTCACTGGTGCTGCCAGCCGAAAACCGTGTCCTGAGTCTACCCTGCCGTCTCCAGAAGAGCTTTCAAAATGTCAAACTTCACACTATTTTACTTGTGGCTTTGTCCTGTTGTCACTTTTTATTATAGATAAAGTGTGATTTCTGGCATCATTCCTTCTGATTTCTCCCTCACATAGAACTTCAGTTTTGACCTCGAATTCCGTTCCTGAAGGGGCGCTCTCGTCTTTCGTTGGCTAAGTTTTCTATTTCCCTTTTTTGTCTTGCTGGGATTGCTTATTGCGGCTGCTGAATGATGCATTATTGAGCAGCTGACTCCATCGGGATGGCTTGCGGGCTTCCGTATTTTGCATTTTCTGGTTGGCTACATGATATTTGGGGATATTGCGCACTGTGGATGGCACCAGCACTAGTGAGCTGAGGAGGTTATAGAGAAAAGGGAGCTGACAGACTAGTAAGCAGAATCCTCTTTATTTTCATGCTGCTGCCTTGCGTCCTTCTCTTGGATTCCATTGATTACGAACCGGAACTTGTGAGGTGAATAAATCCTTCAATTTCCCACCTTGACATTTTCATGTTTACTATAACATAGAAGTACTAACTGGAACATTTGGCATTTTCTTGAGATCCGGTCCGATAGTCCGTCCTCCTGCTGGCATGTGACCTCAGCTTTTAAATCAACAAATAAATCCTGGACGCTCCAATCCTTTGAAACCTTCACTCTGCCAACAACATCACACTGCGTGTGTAACTTACATTTTTTAATCTCATGATATTTTTCGTCCCTCATTTTTTCTCTTTAAAATTATCTCCCTAATCATGCTAGCACTTTGCACTTTAAAGTTGTCCTCTGTCCTATAGTAGAATAATTATAGTCAAATTCTTGAGTTTCATATAAGTGGGTGATTTATTGTAGTAAAATTTTCTAATCAATATTTATTGCCTTAACTTTATTAATTAATCAAAAAATGACATTATTACACTATCTACTTATCCTTAAAACTATAAAATCTTTGATTTATTCTGGTCTTTAAGGTCCTTCAGAACGTCAGCTGGGACGTTCTTATATATGTTCTGGATGGATCATGGTTACTTCATATGTCTTCTAACTAATGGTATGCTTTATATCTATGCGAATTCACGGTATTTTGATATATATTTTAAGAGCGTTTCAAGTGGAATATTTCCCCGATTTCCCTCCCGTGGTTTGAAATTGGAAAACAGGAAAGATAACGTGTTTTGAGTGTTCACTTTGAATTCTACTATTTTATGAATGTATTTTCAGCTTTAAGAAACTTAATCTTTTAGAGAACAATTAATTGTCTCTATCCAGGATCACGTCTAGCTAATTCATAGTGGTCTTTGCATTTTACACATTTTCATCCACGTTATTTTGTTTTATATTTTCTGATCATTGCGAGGGTTATTTTTACCCATATTTCCTCACACTATGGTTTGGATCGGCGTAAAGGAAGGCTCAGGAATGTTGTGTGTTCGTACGATATTCTGCTTTTATGACCGTATTTTTCAGTCTTAAGAGACGGACACACTTTTAGAGTTTTTAAAATGGTGTCATGACATCCGCAAACGAGACCGTTTTGATTTCTTCATTTTTCTTTTGTCTTCCCTGGATCTTCTTTAGTTGTCATATTGCTCCAGCTGAGATTGCACATACTGTAGTACGTAGTCGTGAAACCCGTGTATGTCCTTCTCTTCTTCCTGCTGGTAGTCGAACTGCTTTGGGTTTTTCTCTCTTTAGCACGACGCTTGTGCTGGGCTGCTCGCACCCTGACTTTATTCTGCTGAACTATATCCTCCACATCTACAGCTTCCCCAGGACTCATCAAACCTGTATGTCTGGGATTTGGAGAAAGCTCACCTGGCTGAAGACTATTTTTTAATGCTGTCTTGAATCCGTTCACGAGGATTTCATCGAGAACATGTGTGCATCGGTGTAAGTTAGTGTGTAATACTCTCTCTTCCTGCCTTTCTGTCCGTCGTCCGTAAGTCTGTCTCCCTCTCATCACCTTCCCTTTTGCCTCACGGCCCCCTCGTCTCACTCTCTCTCCTTATGTTCTCTGTCACTGTCAGATAATACCAGACTCAAAATGGCATCTTAATGTATTCGATCCTTTTGTCTACTTTATGGAATAATCTTAGACACTTTAAATGCCATTTAAATGTATAATCGTTTTTTTTTCAAGTGAATACATGTGGTCGTCTGATATTTGAGGAGGGAGAAACGAAACACCTGATTCTATGTAGTTGTTCAGTATAGAGCTGGTTACGTCATGCAAAATGGGCTGATTTAATATTGGTGTATAAAATACACCCAGTATTTACTGTCGCTTCCGGCCCCGACCAGCAGGAAGGAGCGACACCACGTTCCTCTCAGAGCAGTTTACTCGGGAACCCTTTTGTCTGCGAGCAGGAACGACGTCTCCATCCAGCCCCCGAGGCCACGCCCTATATCCTCCCTCAACCGCCCCAACCGTCCAGTCTGCGTGACCTCCGTTCATAGGTCCACGTCACACGGCCTGACGCATCGTCACGGTGCGCCTGCGCAGCTCTCAGGATGGGGCGTGGCTTACTTTCAGGCGCTCGTCGGGAGACACGGCGGAAGTCCCGGGCTCCGTCTTGGGATTGCAGCTGCACCCGCTGCCCACAGTCAATCACGAATGCGTTAAAAAATATTCTAGGTTTGAAGAGTAAATCTAAATAATCTGCGTTTTCTCCATGTTTCCTGTATTCTCTTTCATGTTATTAATCCAGCCCTTTCGTTACGTAACACGGCCAGAGGGTATGACGATCTTGTTAGCACTTTCCAAGAGTGACGTCTTCCTTTCCCTCGTTATATAGTTGTCGACACTTTACTGACGTCAGCCATGACGAGCCGGATGTACACGTCATACCCCTTCCCCAAGGCTCAAACCCTCCCTGAAACAGGGCGCAGAGAGACTCCAGGTGCCCAGACTGTGGGTGGGATCAGACATAAAGCGTCTCCTGGATACAAGAAGATTCCAGAAGAATCACGACACACGGCAGCTGCGGTTCCCTGCGCAGCCTCACGCCAGTCAACCGTCCAGAACGCAGTGTGAACGCCTGAAAGCCGTTACTCCTAACGGACACACTGGGGACCGTTAGTGTCGTCTGTTGGGGGGGGTTGAACGGTTATTTGTAACGGTTTATCATAGACTTTTTAGACTTTGGACATTTGTAGGTTAAAGATTGTGAACCGTGTGGGCATCACCTGCTCTCCACGGGTGGGCACGTCTAGCTACAGGAGGCAGACGCTTGCGTTTCTCTCTCTTTGCTGCTTAGTATTTCAACTACCATCTTCCCAGGAAATTTATCTGCGTTCCTGGCAGCTGCCACTTTCCTGGCGATACCCAAGTTCAAAACCCACCACTGAGGCTTATTGTGATTTATTCCAATTTCCTCTATTTTCTCTCTATATTGTTCCTACTCCCCCCATTTTGTCCTTCCTTCTCTACTTCTCGCAAGGTCCCTCCATCCCTCTGTCTTCCATTATCTTTTTGTTCTCACTTCTAAGTGGGTTGCAAGAATCCGCAGTCTGGCCTTCAAACATTTTCCCTCCGTGTGAGAAATGGTTTGTGTTTTGGGTAGACTGATCTTTGGGACTAACATCCACGTCTCACTAAGTGCCTCCCGCGTTATGTCCTTTTCGATCTCTGAACTTCACTAATTTCCACGCCCATCCCTTTGCCTACGAAGTTCTTGGTTTCCTCATTTTTCATACCTGAGTAGTATTTCTCTGTTTAGATGTAGCTCACATGCTGTGTTTATTCCTCAGTGGATTTGACGTACATCACGATTGTTTCCAGCATCCGACTAACATAAGGAAGGCTGCCATGAACATGCTCAAACACACGTCACTGTCGTCCGTGGATCACGTGTGAGTATTTGCGTTGCAGTGAGAGGTGAAGCCGGGTCTTCGGTCAATGCTATTTGCAATATGCTCTGAGCCTCCACATTGATACCCAAAGCGTCTGTACAGATGCCGACCCAGCAGCAGGGAGGAGGGTCCACGTTGTCTACATCGCAGTCTACTCTGCGGCTGCATCAGTGTTTTGTCTTAGTCACGCGGGTTGCTGTAGTGGAGACTCTCACGTTCCTTTCGCTTTGCGTTTTCCTCATCACTAAGGACGTCGAACTTCCCTTGATGAGTTTCTCAGCTACGGAGACACCTCAGACGAGGATTCTTGCTTTAGCATCTAACCCAGTTTAAAAGTTGGGTTAGCTGGATGTCGGGGAGTTTACATTTCTGAATTATTTCTATATTTTTTATTAAGGCACTTTAGCGGATATAGGGGTTGGATAAAGTCTTTTCCAAACGTGTACATTTCCGTTCTGTCCTACTGGCCGTTTACTTTGCGTTAAAGAAAGTTTTCATGTTGATGATATTTCATATACTGACGGGTGATCATAGAGTCTGAGGCTTTGCTACTTTGTTCTGATAATTTTCTCCTGAGCAGCTGTTTTCTAGGCGCTTTCTGACTCTTTTCCTTCTACTGACTTCTGCACATACTGTTTTGTGTCGATTTCCTTGATGCACTTGGACTTGACCTTTGAGGAAAGAGATAAAAATGGATCAATTGTCATTCAGCTACATGCAGACCAGCAGCTGGGTCACCATCATTTCTTAAAATGATTTGTGTTACGAACAACATACTGAGTCATCAGGGAAATGCAAATCCAAACAGCCCTGAGACCCCACCTCACACCAGTGAGAACGACTGAGATCAGTAACTCAGGCGACGGCACACGCTGGCGAGGATGCGGACAGAGACGGACACCCCGCCATTGTGGGTGGGATTGCAGACTGTACAACCCTCTGGAAATCAGTCTGCAGGTTCCTCAGAAATTAGACATCGTAGTGCCTGAGGACCCAGCTGTACCTCCCCTGGACATATACACAGAACATGCTCCAACATACAACAGACACACACGTCACACTGTGTTCATGGCAGCCTTATTCATAATATCCAGAAGCTGGAAAGAACCCAGATGCCCTTCAGCAGAGGAAAGGACACAGAAAACGACGTATATTACACAACGATTACTACTCAGCTATCGAAAACAACGAGTGCGTGAAATTCGTACTCAAATGGGTGGACCTAGAAAATGTCATCCTGAGTGAGGTGACCCGATCCCAGAAAAACACACATAGTACACAGTCATCGGTAGGTACATATCACCCTAAATGCTCGAATTACGTCAGATACAATGCAGGACCACATGAAACTCAAGGAGGAGGGACAAAGTGCAGACGCTTCACTCCTTCCTTAAAAGAGGAAATAAAATGTCCATAAGGGGGTGAGGGAGGCCATGTTTTAGGAGACCGAAGGGATGAAGAGATGGCCGTTCAGAGTATATATATATATATATATATATATATATATATATGTGTGTGTGTGTGTGTATATATGTGTGTGTGTGTGTGTATATATGTGTGTGTGTGTGTGTATATATATGTGTGTGTGTGTGTATATATATATGTGTGTGTGTGTGTGTATATATGTGTGTGTGTGTGTGTATATATGTGTGTGTGTGTGTATATATATGTGTGTGTGTGTGTATATATGTGTGTGTGTGTGTATATATATGTGTGTGTGTGTGTATATATATATATGTGTGTGTGTGTATGTGTACATATATATATGTGTGTGTGTGTGTGTGTGTATATATGTGTCTGTGTGTATATATATATATGTGTGTGTGTGTGTGTGTATATATATATGTGTGTGTGTGTATATATATATATGTGTGTGTGTGTATATATATATGTGTGTGTGTGTGTGTGTGTGTGTGTGTATATATATATGTGTGTGAGTGTGTGTGTGTGTATATATGTGTGTGTGTATATATATATATGTGTGTGTGTGTATATATATATGTGTGTGTGTGTGTGTGTATATATATATATGTGTGTGTGTATATATATATGTGTGTGTGTGTGTGTGTATATATATATATGTGTGTGTGTATATATATGTGTGTGTGTGTGTGTATATATATATATATGTGTGTGTATATATATATGTGTGTGTGTGTGTGTATATATATATGTGTGTGTGTATATATATATATATGTGTGTGTGTGTGTGTATATATATATATATGTGTGTGTATATATATATGTGTGTGTGTGTGTGTGTATATATATATGTGTGTGTGTGTATATATATATGTGTGTGTGTGTGTGTATATATATATATGTGTGTGTATATATATATGTGTGTGTGTGTGTGTATATATATATATGTGTGTGTGTGTATATATATATGTGTGTGTGTGTGTGTGTATATATATATATGTGTGTGTGTGTATATATATATATGTGTGTGTGTGTATATATATATATGTGTGTGTGTATATGTGTACATATATATATATGTGTGTGTGTATATATATATATGTGTACATATATATATATGTGTGTATGTGTGTGTATATATATATGTGTGTGTATGTGTGTGTGTATATATATATATGTGTGTGTGTGTATGTGTACATATATATATATATATGTGTGTGTGTGTGTATGTGTGTGTGTGTGCATATATGTATGTATGTATGCATATACCATACATGATAAGATGGATGAAGCTGAGAGGTGCAGGCTGACAGTAACTGGATATAGATCCCTCCTGAGACACGCAGCCAGAACATGTGAAACACAGAGACGAACGCCAGCCGCAAATCACTGAACTAAGACCGGGACCCCCTTTGGAGGGACTAAGGAAAGGACTGAAGGAGCTGAAGGAGCTCGCAAACCCATAAGAAAAAACTGCCAGCCAACCAGAGCTTCCACGTACTAAACCACGACCCGGAGACTTACGTGGACTGACCCAGCGCTCCGACTGCACGCGCTGCAGTGGACAGACTTACCGGGCACCATTGGAAAGGGGAGCCCTCGGGGTTGGGGATGTAGCTCAGTGGTTAGAGCGCTTGCCCAGGAAGCGTAAGGCCCTGGGTTCGGTCCCCAGCTCCGAAAAAAAAAATTGGGGGTTGGGAATGTAGCTCAGTGGTTAGAGCGCTTGCCCAGGAAGCGCGAGGCCCTGGGTTCGGTCCCCAGCTCCGAAAAAAAAAATTGGGGGTTGGGAATGTAGCTCAGTGGTTAGAGCGCTTGCCCAGGAAGCGCGAGGCCCTGGGTTCGGTCCCCAGCTCCGAAAAAAAAAATTGGGGGTTGGGGATCTAGCTCAGTGGTTAGAGCGCTTGCCCAGGAAGCGCGAGGCCCTGGGTTCGGTCCCCAGCTCCGAAAAAAAAAAATTGGGGGTTGGGAATGTAGCTCAGTGGTTAGAGCGCTTGCCTAGGAAGCGCGAGGCCCTGGGTTCGGTCCCCAGGTCCGGAAAAAAAAAAAAAAAGGAAAGGGGAGCCGTCGTCCTACTAAGGTCGGACGCTCCGTGTAGGGAGAGGACAGAGGGGGGCTCTAGGGAAGGGGGATGGCTGTGGAGGGGACACCATTATAGAAGGGGAGGGGAAGGATTTAGGGCTGACGGACAGGATCCCCAGAAAGGAAATAACATCTGAAATGTAAATAATAAATACCTAATTTAATAAAAATGCAAAAAAAGTTTAATCTTATAGTTCTAAAATCTTAGTGTTCCATAAATATAGGTTTTGAGATTTTAAACGTTTATTTCCTACGAAAATTAATATTGTATACGCACATGGAGTGCAAGCGCTCACCACGATATTAGTTAGTTACCTGGAGCCTGAGAATTGAACTCGAATATTCTAGAACCATCTTTCAGAGTCATTTTAAAAAGTTTTTGAATCATTCCCAGCTCTCATCTGAGCCTGACGCTTCTTTATTGAGTATGTCCGATTGTTTTTAAAAAGATACAGAAAAGTTACTGACTCTTTGTACAAATATATTACACACATTCCAGAACTGACTCCATATGAATTACGGTCGTTATTATGAGGTATTATTAGCCTATTGTCTTCATATAAAAGTAAATTCTGTAACCATTTATTTATTGCATCTTTTGGTTTGTTTTATTGTATGAAATATCAAAATCTACTTTTGCATCCCATTAGCGTTAATGTCATTGGCTGTCATGTGGCCCGGACGCAGGGGATCATGGGAGAAATGTGAGGACTGCTGAGAAACGCACAGTCTCCTGTTTGTTAAGGTCGGCGTGTACCAAAATCGGAAATGGAGAGTGACTGACATTGATATGGACAAACGAAGTAATTGCATACGGTGTCCCATGCTGTGGAAATGATAAGAAAGCTCAATATCTTACATTTTTTTTTTGGTTCTTTTTTTCGGAGCTGGGGACCGAACCCGGGGCCTCGCGCTCGCTAGGCCAGCGCGCTAACCACTGAGCTACATCCCCAACCCCGACCCTCGTCTTCTGCACTATTCGTTCAATGCTTTGGTGTTTGATTCTATATTATGTTCCAGAAACATATCAATCATTCTGGTTATTCTTAATTAAATCAACATGCAGTTCAGCTGACTTACTATCCCACATTATCTCAATGTTCTTCTGTATCTTTCGATATCAAAATTATGGCGAATTATTTCGATCAGAGTAAAATTTTATTTTTTTATCGTAGGAGGGAAGAAATTACTAACAAAGAACGGATTCCTGATATTTTCCAAAAAAACGTCAATACAGGTTGAAACCGCATGTGGAAGCTCAACCGTTCGTACCTTCCCCAAATGAAACTCACTGAAATGTCTCTGCACATACAGTACGTGACGGGAGGGATATATGGGAATAAGAACATCCCGTATACATCCAGAACCCTCTATCATCCACACGATGGAAGCCAATCGTGGGGAGAGAACATGGTACAGCCACATTGCGGGATGGATCAGCTTCGTTCAAAATGAAGACTGAGCTGGGAAGGGATTTGAACCAAGTACAGTTAAGAATAATGGAAACGGGGGCTGGAGGGACGGCTCAGTGGTTAGAGCACCCGGCTGCTCTTCCAGACGTCCTGAGTTCAAATCCCAGCAACCCACGTGGTGGCTCACGACCACCTATAATCAGGTCTGGTGCCGTCTTCTGGCCTGCAGGTGCGGACACGCAGGCAGAAAGCTGTGTGATGTGAACATAATAAGTAAGTTAAAAAAAAAAAAAAGAATAATGTAAATGCCCCGAAATTGCAATCTCACGAGGTGGTCAGTCCTGGTTGCAGGAGGTACGTTTTCAGGGGTTGACTTTGGGGTTTCAAAGGACTGAAGCTGTTTCCGTCTGGTTTTCTCCACCTTCCTGTTGCGGTCCGAGGTGTCATTTTCAGCAACCTCCGCCCGCGCGTCTTTGCTCTGATACCGTCCATCACCGACCCCGACATTCCGGAACGTGCGTCCACATAAAGTATTTATTTCATAAAGCAAATAATAATATAAACGAGTTTACTGTTACGGGAAGCAGACCCGGTTCACCTCACACGGCGGCCTTTTCCCTTCTGAGCTTGACCGTCGCGCTTCTGCCGTGTCGCATGCGACGTCGCCGCCTCCTCCCTGCAGTCTGTCACGTGGGCCTCGCGTCCTCCTCATGCCTGCGGCTGCATTTCCGTTCTCGGAAGTTAGAAGGTTTGGGATTTTCCTGACTTTGGAGAAGGGTGAAAGGTAAACGGGAGGGGGCTGGGGATGTAGCTCAGTGGTTAGCGCGCTTGCCCAGGAAGCGCGAGGCCCCGGGTTCGGTCCCCAGCTCCGAAAAAAAGGGGGGCTGGGGATGTAGCTCAGTGGTTAGAGCGCTTGCCGAGGAAGCGCGAGGCCCCGGGTTCGGTCCCCAGCTCCGAAAAAAAGGGGGGCTGGGGATGTAGCTCAGTGGTTAGCGCGCTTACCCAGGAAGCGCGAGGCCCCGGGTTCGGTCCCCAGCTCAAAAAAAAAAGGGGGGGGGCTGGGGATGTAGCTCAGTGGTTAGCGCGCTTGCCCAGGAAGCGCGAGGCCCCGGGTTCGGTCCCCAGCTCAAAAAAAAAAAGGAGGGGGTTGGGGATGTAGCTCAGTGGTTAGAGCGCTTGCCGAGGAAGCGCGAGGCCCCGGGTTCGGTCCCCAGCTCCGAAAAAAAGGGGGGCTGGGGATGTAGCTCAGTGGTTAGCGCGCTTGCCCAGGAAGCGCGAGGCCCCGGGTTCTGTCCCCAGCTCAAAAAAAAAAAAAAAAAGGAAACCGGAAGTGACGTACGTGCCATCACTCTTCTGTTTTAGTCCCTAAATGGGGTTGTTGGAGGAGGGATTGCTGAGGTGAGCAGAAGGGAAAGCGGCTGCTTCATTCGTGGTGTTTTCTTACCTCGTTCTGCAAAGGCCCCGCCTTCCCCGTCAGGCCCGGCCGCGCGCCCGTCACTGCTCCCCGCCTGTCGCACGCAGCTCTCGATCCTGCTTCCTGCTTGACACTCTAGGTTCCGTCTTCACCAGATTAACTCATTTCCCGTGATCCTGCTCTGACGCACACGCAAGCTAGTTTTTCTTTTGTTTTTTTGGTTCTTTTTTTTTTTTTTTTTTTTTTTTGGACCTTGGGACCGAACCCGGGGCCTTGCGCTTCCCAGGCAAGCGCGCTAACCACTGAACTACATTCCCAACCCCCAATTTATTTTTCGGAGCTGGGGACCGAACCCGGGGCCTTGCGCTTTCTGGGCAAGCGCGCTAACCACTGAGCTACACCCCCAACCCCCTCCTTTTGCTTTTGTTCTGGTTTTCTGTCTTCGGGGTTTGCATTAGGGTCCAGCCCCCCACGCTGTGTAGGTAAGAGGTGGGTTCGGTCCGGCTGTGATTGTTCTGGCACAAAAACCACTTTTGGGGAACAAACGTCCACGACTGCATCGTTGACGGCGGTTTGACACTCTTCCCTTGTCCTCACCTTCCGTAACAACATTCGTCTTTACGTCTTCTTCAGTCAATTGCATTGACGACCCTGTAGTCCCGTTACGCGTCTGTGTGTATGTAAGAAAGTGTTTCTCTAAATGTTCTGTGTTTGTGCGTTTATTCTTCCGTGAATTGTGTCCGAACAGCACGTGACGTCAGGCGGTTACTGGGCACTTTTGCACGCGGGGATCAGTGGGGGAGGATCGTGTGCACTTCATCGCTGTCCTTCGTGTCAGAGATTTTTATTTTTTAATAAGTGACCCGCACTGTACACGTAGCTAACTCCTGGGTTCCCCTTCCTGTCTGGCGGCTGCTGTCAATAAATTGCATTTTTTATCATCGACAAACAGTAATAAAAACCACAGAAAGGCACAAACAGACTTAAAGACGGAGAGTATTCACAAAGAAAAATCCACTTAAAATGGAGAGAAAATATCAACGAAATGAGATCAAAAGATCTACTAGGAAACCGTGACATTAAAAAAATGTCGTTATCGAACTACAAATTTGTAAGATGAGATAATAATAATAATATATTTTAGTAAATATTTAATAATATTTAATATATTTGATATAAATATTTAATATATTTAATATATTATTTTTATTTATTTATTATTTATATTTATTATATTTATATTTAATGTAAATATTTAATATATTTAATAATAATATATTTTAGTAAAGAGGAAAAAACATTAAATTCACTGTGTGCCCAAAGAGTTCACTCAAAATGTGGTATATAAACCCGGGACGGGATGGGGCTCGCACTCTTGCTACTATCGAGGGAAAGTGGAAGGATGACTATAGGCTGAACCCAACCTGGACTGCGTAGTGCAAACTATCGAGAAGATGACGTTTCAAAAATACCACATAGAGAAAATATCGAGAATAAAAACAAACACAGAAACAAGACAGTATTGAAGGCCAGCCCTCGTGCATGGCGATCTGATACGGCGCGTGCGATTATTTCAATATTCTGGCATCTCTGGAGGCCTGTTTAGTGCCTGAGTATACGGTGAGTTCGGAGAAGGTACGTTGAGGCGCAGAGAAAAAGGTAAATTCTCTTGTTTTAGGATGAAATGTTCTTCCGATATCTGTTACATAAATCCATTTGGAGGATAATTTCTGTTATTTTTACTCCATCAGTTTAGTTTCAGTTTCCACAAACGATCCATCGATCCACGCGGAGTATTGACGTCGCCCGCTATCAGTGTGTCGCGGGCAGTATGTGCTTTCAGCTTTATTGATGTTTCTTTTGTGAATTTAGGTGCCCGAGCGTTGGAAACATAGTTGTTCAGAATCGATCGTTCACGTTAGCATTTTTTTTTTCTTTGACAATTATTTTGTCCTTCCTCATCATTTTTGATACCTTTAGGTTGAAACCCAATTCTATTCAATGTTTGAAAATTTTTCCGTCTTGTTTCTCGGGACCATTTTCTTGGAATTTCTCTCCAGCCTTTTCCCTTGAGATAGTGACTGTCCGTATCACTGACGTGTGTTTCCGGTTTGCAGCACAATGTTCGGTCCTCCTTGTGTATCCAACCCCTTAGTTTATATCTCTTTATGGGAGAATTAAGTCCATTGATGGTAAGAGGTAATAAATACAGTGTATTGCTGTTTCCTGTTATTTTTAATGTTAGAAATGGAATTACGTTTTTGTGGCTATCATTTGGGTTTGTTGAAAAATTAATTCCCTACTTTTTTCTAGGGTGCAGTTTCCTTCCTTGTGTTGGAGGTTTCCATCCACTATCCTACGGAGGGTTGGATTTGTCGAAAGATATTTTCTAAATTTGGGTTTGACATGGAATGTCCTGTTTAGTCCATCCATGTAATTGAGTGTTTTGCCGGATATTCCAGCCTGGAGAACCGGAAATGAATGCACACACCGGTGGCCACTTTATCTGTGACAAACGTGCTAAAACCATTGAATGGAAAAAAGACTCCCCAGCTCCGAAAAAAAAGAACCAAAAATAAATAAATAAATAAATAAAAGACCGAATTATCAAGAAGTGGTGACGGTTCAAGTGGAGGTCAGCATACGGAAAAATCAATTACGTAAACGAACTCACACGGAGGGGGGACAAGTGATCATCCTGTTAGATGCTGACAAAAAAAATGAAGACAATCAATACGTCTTCATGTTGAAAGATTTGGTGCTTATCATACCTTCAAGGTCACACACACACACACGGAAAAAGCGATATTACGAGAACCGGCAGCCAACATCCACCTAAACGGAGAGAACCTTGAAGCAGTTCAACAAAAATCAGGGAATAGAAAAGGCGGCGCAATCTCCGCTTACGTCTTTAATATAGTTTGGAGACCTTATTCCCAGAAATTAGACAACAAAAGCAGATCAGACGGACTTCGAGACGTCAAAATATCACGATCTGTACATGATACGAGAGTGTATTTTAGTGACCCCAAAAATTCAACCAGAGAATTTTTCGGCCGATAAACAACTTCAGTAAAGCGGCTGGATATAAAATTAACTCAAACAAATCATTCCTCTTCCTCCGCTTCAAGGGTAAACAGGTTGAGAAGAAATTAGGGATGTGACGACCTTCACATAGTCACAAATAATAACAAAAAAAAAAAAAAAACACCTCAGTGAGACTCTAACAAGCAGGTAAACGGCCGGCATGACAAGAACGTCAAGTCTGTGAAGAAGGAAAAAAAAAATCGAAGAAAACCTCAGATGGAAAGATCTTCCAAGCTCACGGACTGGTGGACTTAATGTTGCGAAAACGAAAACCTGCCAAAAGCAATCAGCATATTCCAGGCAATCGCCATCAACATCCCAACTCAGTTCTTCATGGAGTTAGAAAGAGCAATTTGAAAACTCACCTGGAGTAACAAAAACCCGATGATGGGGGAAGACCACCCCCAAAAACAAAAAGAACTTCTTTGGGGAATCGCCGTCCCTTGCGTCAAACTGTGTAACAGAAAAAGAATAGGGCTGGGGGCGTAGCTCAGTGGTTAGAGCGCTTGCCTAGCGAGCGCGAGGCCCTGGGTTCGGTCCCCAGCTCCGGAAAAAAGAAAAAAGAAAAGAAAAAAGAAAAATAATGATAAACATTTTGTGGTTATGGCACAGAGACAGATCCTCAGATCAACGGAATAGAATTGAAGACGCAGAGATGAAGGCGCACACCAGGCGCTTGACGTGTGACAAAACAGCCAAAACCGTCCAAAGGGAAAAAAGACAATATTATCAGCAAACGGTGCTGGTTTGACTGGAGATTAGCGTGTAGAAGAAGGTAAATCAATCGATTCTTATCACCGCGTACAAAGCTCAAGTCGAAGAGGATCGAGTATTTCCACATACAACCGTATAACCCAACGATAACAGAAGAAAGACGCGGAAGCGTATGGAGAGGGATAAACTCAATCTACACAAAGACTCGCGGGATTATGTTACAGGGAATCAAATAGTCCTTTCAAAATGGTGTGTAGAGCTAAACAATGAATTCTTAACTGAGGAATATCGACAGCCTTCGCCATCAGGTGAGTGGAAATCAAAAAGAAAAAAAAAAACACAACAAAAAAAAAAACAACAAAAAAAAACAAAAAAAACAAAAACAAAAACAAAAAAACAAAAACAAAAAAACACAACAAAAAAAAACAAAAAAAAACAAAAACAAAAAAACAAAAACAAAAAAACACAACAAAAAAAAACAAACAAAACAAACACAAAAACAAAAAAAACAAAAACAAAAAGAAAAACAAAAACAAAAACAAAAACAAAAAAAAAACCACAACAACAACAACAACAAACCCTGAGATTCAACAGCACACCAATCAGAACGGCTAAGATAAAAAACAAATTACGTTGACAAGCGACACCCGAAAGGATGTGGAGAACGAGGAAGACTCCCCCAAAGTGGCGGGATTTCAAGCTGCTGTAAACACTCTGGAAATCAGCCGGGAATTTTCTCACGAAATTCGTACTACATGAGGATCCTGCAAAACCACGTCTTGGGTGTTTACCCAAAAGATGCTCCAACATATAAGAAGGACACATGAGGCTATATGTGGATAGAAACAATATATATATATATGTATATATGTATGTCTGCATGTATATATGCATATACAGATGTACATTGTATGTATACACACACATATATATATATGTATGTATATATGCATACACACACATCTATTGTATGTATAAACATATATATACATATATACATATATATATATATACATACAAACACATATATTGTATGTATAAACACACACACACACATATATATATATTTGTATGTATGTATGTATATAAACACACACACACATATATTGTGTGTATAAACATACATGGTCACGGGTCAAGGGTTAGGGTTAGGGTTAGGGTTAGGGTTAGGGTTAGGGTTAGGGTTAGGGTTAGGGTTAGGGTTAGGGTTAGGGTTAGGGTTAGGGTTAGGGTTAGGGTTAGGGTTAGGGTTAGGGTTAGGGTTAGGGTTAGGGTTAGGGTTAGGGTTAGGGTTAGGGTTAGGGTTAGGGTTAGGGTTAGGGTTAGGGTTGTTAGGGTTAGGGTTAGGGTTAGGTTAGGGTTAGGGTTAGGGTTAGGGTTAGGGTTAGGGTTAGGGTTAGGGTTAGGGTTAGGGTTAGGGTTAGGGTTAGGGTTAGGGTTAGGGTTAGGTTAGGGTTAGGGTTAGGGTTA
>X_PAR
[truncated: 318,724 more chars]
