# Supplementary material for: The SHR/Akr Y chromosome reveals repeated turnover of the rat pseudoautosomal region
Source: bioRxiv. 2025 Jun 1:2025.05.28.656580. Preprint. [Version 1] doi: 10.1101/2025.05.28.656580 (PMC12154609; doi:10.1101/2025.05.28.656580)
Supplement: Supplement 17 [file media-17.txt]

>Yp
AAAGTGGAGCTGGTCAGCTGGTTGGGTGGCCCTTCCCGCGTTAAAAACAAAAAAAGGGGCTGGGAAGTTCAGTGGGTAGCGCAGTCCACATCATATGCACAAAATAGGGCTGGGCAGCTTGGTGGGCGGCTCTTCCCAAGTAAAAAACAAAGATCGGGCCTGAGAAGTCTAGTGGGTAGCGCTGTGCACGTCATAGACAAAAAATTGAGCTTGGCTGCTGTGTGGGCTGCGATTCCCTTGTTTTAAATCAAGAGCAGGGTTGGGAAGTTCATAGGGTAGCGTTGTCCATTTCATAGACACAAAATGGAACTGGGCCGCTGGGTGGTGGTACTTCCCACGTTAAAAACAAAAAAGGGGGCTGGGAAGTTCAGTGGGTAGCAATGCCCACGTCATGGACACAAAATGTAGCTGGTAAGCTGGGTGGGTTGCGCGTCCCCCATTAAAAACAAAGAACGGGGCTGGGAAACTCAGTGGGTTTCGCTGTCCACGTCATAGACACAAAATTGGGATGGGAAGCTGCGTGGATGGGGCTTCACAGGTTAAAAACAAAGAACGGGGCTGGGAAGTTCAGTGGGTAGCGCTTTGCACGTCATAGACACAAAATGGAGCTGGGCTGCTGGGTGGGTGTCTCTTCCCATGTTAAATACAAAGAAGGGAGCTGTGTACTTCATTGGGTAGCGCCATTCACATCATAGACAAAATATTGGGCTGGGAAGCTGAGTGGCTGGCGCTTCCTGCGTTAAAAAAAAAGAACATGGATGGGAAGTTCAGTGAGTAGCGCTGTCCAGGTCATAGACACTAATTTGGGCTGAGAATCTGAGTGGCTGGCGCTTCCCCCGTTAAAAAAAAATGAAGGGGGCTGGGAAGTTCAATGGGTAGCACAGTCCACATCACATACACAAAATTGGGCTGGGCAGCTTGGTGGACCGCTCTTCCCAAGTGAAAAGCAAAGATCGGGGCTGGGAAGTTCAGTGGGTAGCGTTGTCCAAGTCATAGACACAAACTGGAGCTGGTCAGCTGGGTGGGTGGCGCTTTCCCCGTTAAAAACAAAGAACCGGGCTGGGAAGTTCAGTGGGTAGCACGTTCAATGTCATAGACACAAAATTCGGCTGGGCTGCTTGGTGGGCGGCACTTCCCAAGCTAAAAACAAAGATAGGGGCTGGGAAGTTCAGTGGGTAGCGCTGTCCACGTCATAGACACAAAATTGGGCTGGGAACCTGAGTGGCTGGTGCTTCCCCCGTTAAAAAAAAAGAGGGGGCTGGGAAGTTCACTGGGTAGCGCAGTCCATGTCATAGACAAAAATTGGACTGGTCAACTGGGTGGGCGGTTCTTCCTAAGTTATAAACAAAGAAAGGGGCTGGAAAGTTCAATGGGGAGCACTCTCCAGGTCATAGACACAAAATTGGGCTGGGAGGCTCAGTGGCTGGTGCTTCTTGCCTTAAAAGCAAAGAACGGGGCTGGGAAGTTCAGTGGGTAGCGCTATCCTGGTCATAGACAAAAAATTGGGCTGGGAAGCTGGGTGGCCGGCTCTTCCCAAGTTAAAAACAAAGAACGGGACTGGGAAGTTCTCTGGGTAGCGTTGTAAACGTCATAGACAAAAAATTGGGCTGGGAAGCTAGGTGGGCGGCTCTTCCCAAGTTAAAAACAAAGAACGGGACTGGGAAGTTCTGTGGGTAGCACTGTTCACGTCATAGACACAAAATGGAGCTGGGCTGCTGGGTGGGTGGCTCTCTCCGCATTACATACAAAGAACGGGGCTGGGAAGTTCAGTGGGTAGCGCTGTTCACATCATAGACAAAAAATTGGGCTGGGAAGGTAAATGGCTGGCTCTTCCCCCGTTAAAAACAAAGAACTGGACTGAGAAGTTCAGTGGGTAACGCAGTCCACGTCATAGACACAAAATGGAGCTGGGCAGAAGTGTGGGAGGCGCTTCCCGCGTTAAAAACGTAGAAAGGGGCTGCGAATTTCAGTGGGTAGCGCTGTGCACATCATAAACACAAAATGGAGCTGGGCCGCTGGATCGGTGGCGCTTCCTGCATTAAAAACAAAGAACTGGGCTGGGAAGTTCAGTGGGTATAACTGTCCACGTCATAGACACAAAATTGGGCTGGGAAGCTGAGTGTCTGGCTTTTCCCGCGTTAAAAACAAAGAATGGGGCTGGGAATTTCAGTGTGTAGCGCTGTCCACGTCATAGACACAAAATTGTGCTGGGAAGCTGAGTGGCTGGCGCTTCCCTGGTTAAAAACTTAGAACCGGGCTGGGATGTTCAGTGGTTACTGCTTTCCATGTCATGGACACAAAATGCAGCTGGTCAGCTGGGTGGGTGGCGCTTCCCGAG----------------------------------------------------------------------------------------------------TTAAAAACAAAGGACGGGGCTGGGAAGTTCAGTGGGTAGCGCTGTCCATGTACTAGACACAAAATAGGCCTGGGAATCTGAGTGGCTGTCACTTCCCTGGTTAAAAACAGAGAACCGGGCTGGGAAGTTCAGTGGTTATTGCTTTCCATGTCATAGACCCAAAATTTTCTGGGAAGCACAGTGGCTGGCGCTTCCTGCGTTAAAGACAAACAACGGGGCTGGAAGTTCAGTGGGTAGTGCTGTCCATGTCATAGACACAAAATGGAGTCGGGCAGCTGGGTATGTGGCGCTTCCCGAGTTAAAAAGTAAGAACAGCGCGGGGAAGTACAGTGGGTAGCGCTCTCCACTTCATAGACACCAAAATGGGCTGGGAAGCTGAGTGGCTGGCACTTCCCGAGTTAAAAACACAGAACTGGGCTGGAAAGTTCAGTGGGTAGCAAGGTCCATGTCATACACACAAAATGGAGCTGGGCCGCTGGGTGGGTGGCGCTTCCCCCGTCAAAAACAAAGAACGGGGCTGGGAAGTTCAGTGGGTAGCGCTGTCCACATCATAGACACAACATTGGACTGGGAAGCTACCGGCTGGCGCTTTCCGCGTTAAAAACAAAGAACAGGGATGGGAAGTTCAATGGGTAGCACTGTCCACGTCCTAGGCACTAGATTGGGCTGGGAAACCGAGTGGCTGGCACATCCCCCGTTAAAAACAATGAAGGGGGCTCGGAATTTCAATGGGTAGCGCAGTCCACATCACATAAACAAAATGGAGCTGGTCAGCTCAGTGGGTGGCGCTTCCCGTGTTAAAAACAAAGAATGGGGTTAGGAACTTCAGTGGGTAATCTGTCCAGGTCATAGAAACAAACTGGGGCTGGGAAGCTGAGTGGCTTTCACTTCCCGGGTTAAAAAGAAAGAACAGGACTGGGAAGTTCAGTGGGTAGTTCTGTCGAAGTCATAGACACAAAATTGAGATGGGAAGCTGAGTGGCTGGTGCGTCCCAAGTTAAAAACTAAGAGCAGGCTGCGAAGTTCAGTGGGTAGTGTTGTCCACAGCATAGACACCAAAATGGGCTGGGAAGCTAAGGGGCTGGCGCTTCCCAAGGTTAAAACAAAGAATGGGGCTGGGAAGTTCAGTGGGTAGCGCTGTTCATATCATAGACACAAAATGGAGCAGGGCAGCAGGTAAGGTGGCGCTTCCCGAGATAAAGACAAAGAACGGGGCTGCGACGTTCAATGGGTAGCGCTCTCCATGTCATAGACAGAAACTGAGGCTGGTCAGCTGGGTGGGTGGCGCTTTCCCAGTTAAAAACAAAGAATGGGGCTGGGAAGTTCAGTAGTTAGCACGTTCCATGTCATAGACACAAAATTGGGCTGGGCTGCTTGGTGGTAGTCTCTTCCCAAGTTAAAAACAAAGAACAGGACTGGGAAGTTCAGTGGGTTGCCTTGTCCACGTCATAGACAAAAAATTGGGCTGGGCAGCTGGGTGGGCGGCTCTTCTCAAGTTAAAAACAAAGGAGCTGGGAAGTTCAGTGGGTAGCACTGTCAGCTCATAGACACAAAATGGAGCTGGGCAGCTGGGTGGGTGGCTCTTCCTGTGTTAAATACAAAGAAGGGGGCTGTGGAGTTCAGTGGGTAGCGCTGTTCACGTCATAGAGAAAAAATTGGGCTGGGAAGCTGAGTGGCTGGTGCTTCCTGCGTTAAAAACAAACTCCAGGGCTGGGAAGTTCAGTGGGTAGCGCTGTCCAGGTCATTGTCACAAAAGTGGGCTGTGAAGCTGAGTGGCTGCCCCTTCCCGGCTTAAAAAAGAAAGTACAGGATGGGAAGTTCAGTGGGTTGTGCTGTCCACGTCATAGACTGTAAATTGGGGGGGAGGGGAAGCTGAGTTGCTGTAGCTTCCCCCATTAAAAAACAAAGAACGGGGCTGGGAAGTTAAATGGTTTGAGCTATCCATGTCATAGACAAAGTTGGGCTGGGAAGCTGAGTGGCTGGCCCTTCCCGGGTTAAAAAAAAAAAAGATCGGGGCTTGGAAGTTCAGTGGGTAGCGCTGACCGAGTCATAGACACAAATGTGGGCAGGGAAGCTGAGTGGCTGGCCCTTCCCGGGTTAAGAAAAAAGATCGGGGCTTGGAAGTTCAGTGGGTAGCGCTGACCGAGTCATAGACACAAATGTGGGCAGGGAAGCTGAGTGACTGGCCTTTCGGCATTAAAAACAAAAAACAAGGCTGGGAAGTTCAGTGGGTACCGCTGTCCATGTCATAGACACTAAATTGGGCTGGCAAGCTGAGTGGCTTGTGCTTCCGATGTTAAAAACCAAGAACGGTGCTGGGATGTTCAGTGGGTAGCGCTGTACACGACGTAGACACAAAATGGAGATGGGCAGCACGATGAGTGGCTTTCCCCAGTTAAAAACAAAGAACGGGGTGGGACCTTCAGTGGGTAGCGCTGTCCAGGTCATAGACAGAAAATTGGGCTGGGAAGCTGAGTGGCTGGCAATTCCCGCGTTTAAAACAAAATGCAGGGCTGGGAATTTCAGTGGGTTGTGCTGTCCTCGTCATAGACACAAAATGGGACTGGGAAGCTGGGTGGGCAGCTCTTTCCAAGTTAAAAACAAAGAACTGGACTGGGAAGTTCAGTGGGTAGCGCTGTCCACATCATTGCCACAAAAGTGGGCTGGGAAGCTGAGTGGCTGGCACTTCACGAGTTAAAAACAAAGAAGAGGGCTGGGAAGTTCAGTGGGTAGCACTGTCCCCATCATAGACACAGAGTTGGGCTGGGAAGCTGAGTGGCTAGCACTTCCCGAGTTAAAAACAAAGAA--GGGCTGGGAAGTCCAGTGGGTAGCACTGTCCACATCATAGACACATTGGGTGCTGGTCAGTTGGGTGGATGGCGCTTCCCGCCATAAAAAAAAAGAACGGGCCTGAGAAGTTCAGTGGGTAGTGCTGTCCACGTCATAGAGACAAAATTGGGCTGGGATGCAGGGTGGGTGGCGCTTCCCGCGTTAAAAACAAGGAAC-GGGGGGGGGGGGGGTTGGGGATTTAGCTCAGTGGTAGAGCCCTTGCCTAGGAAGCGCAAGGCCCTGGGTTCGGTCCCCAGCTCCAAAAAAAGAAAACGAAAAAAAAAAAAACAAAAAAACAAAAAAAAACAAGGAACGGGGCTGGGAAGTTCAGTGGGTTGCCCTGTCCAGGTCATAGACACAAAAGTGGGCTGGGAAGCTGAGTGGCTGGCACTTCCCAGGTTTAAAACAAAGAACAAGGCTGGGAAGATCAGTGGGTAGCGCTGTCCACGTCATAGCCACAAAATTGGGCTGGGAAGTTGAGTGGCTGGCACTTCCCGCGATAAAAACAAAATGCAGGGCTGGGAATTTCAGTGGGTTGTGCTGTCCACGTCATAGACACAAAATGGGACTGGGAAGCTGGGTGGGCAGCTCTTTCCAAGTTAAAAACAAAAACTGGGCTGGGAAGTTCAGTAGATAGCGCTGTCCACATCATTGCCACAAAAGTGTGCGGGCAAGATGAGTGTCTGTCGCTTCCCGCACTAAAAAAGAAGAACAGGACTTGGAATTTCAGTGGCTAGCGCTGTCCACGTCATAGACAGAAAATGGACCTGGGCAGCTGGGTGGGTGGCGCTTTCCCAGTTAAAAACAAAGAACGGGGCTGGGAAGTTCAATGGGTAGCGCTGTCCACGGCATAGACACAAAATTGGTCTGAGAAGCTGAGTGGCTGGCACTTCCCTCGTTTAAAACAAATCACAGAGCTGGGGAGTTCAGTTTGTAGCGCTGTCGACGTCATAGACACAAAATTGGGGTGGCAAGCTGAGTGGCTGGCCCTTTCTGGGTTAAAAAAAAAAAAAGAACACGGCTGGGAAGGTCAGTGGGTAGCGCTGTCCAGGTCATAGACACAAAAGTGGGCTGGGAAGCTGAGTGGCTGGCACTTCCCAGGTTAAAAACAAATGAAGGGCTGGGAAGTACAGTGGGTAGCGCTGTCCACATCATTGACACAAAAGTGGGCGGGGAAGATGAGTGTCTGTCGCTTCCCGAATTAAAAAAGAACAGGACTTGGAATTTCAGTGGCTAGCGCTGTCCACATCATAGACAGAAAGTGGAGCTGGGCAGCTGGGTGGGTGGCGCTTTCCCAGTTAAAAACAAAGAACGGGGCTTGGAAGTTCAGTGGGTAGCACTGTCCACGTCATAGACAGAAAATTGGGGGGGAGGGGAAGATGAGTGGCTGTCTCTTTCCGTCGTAAAAACAAAGAACGGGCTGGGAAGTTCAGTGGGTTGCGCTGTCCCTGTCATAGACACAAAATTGGGCTGGGAAGATGAGTGGCTGTCGCCTCCCATATTAAAAAAAAAGAAAGGGGCTTGCAAGTTCAGTGGGTAGCGCTGTCCAGGTCAAAGACACAAAATGGAGCTTGGCAGCTGTGTGGGTGGCGATTATCCGTTTAAAAATGAAGGACAGGGCTGGGAAGTTCAATGGGTAGCGCTGTCCACGTCATAGACACAAAATGGAGCTGGTAAGTGGGTGGGCTGCTCTTCCCAAGTTAAAAACTAAGAAAGGGGCTGGGAAGTTCAGTGGGTAGCGCTCTCCACATAATAGACACAAAATTGGGCTGGGAAGCTGAGTGGCTGGCCCTTCCGGAGTTAAAAGCAAGAATGGGGCTTGGAAGTTCAGTGGGGAGCACTGTCCACGTCATAGACACAAAATGGAGCTGGGCAGTTGGGTGGTTTGCTCTTCCCAAGTTAAATACAAAGAAGGGGGCTGTGTAGTTCAGTGGGTAGCGCTATTCACGTCATAGACAAAAAATTGGGCTGGGAAGCTGAGTGGCTGGCGCTTCCCGAGTTAAAACCAAAGAACAGGGATGGGAAGTTCAGTGGGTAGCGCTGTCCTCGTCATAGACACAGAATTGGCCTGGGAAGCTGAGTCCCTGGCGCTTCCCGCATTAAAAACAAAGAACGGGGCTGGGAAGTTCAGTGGGTAGCGCTGTCCACGTCGTAGACACAAACTGGAGATGGTCAGTTGGCTGGGTGGTGCTTTCCCCATTAAAAAGAAGGAACGGGGCTGGGAAGTTCAGTGGGTAGCACGTTCCATGTCATAGACACAAAATTGGACTGGGCTGCTTGGATGGCAGCTCTTCCCAAGTTGAAAACAAAGAACGGAACAGGGAAGTTCAGTGGGTAGCGTTGTCCACGTCGTAGAAAAAATTGGGCTGGGCAGCTGGGTGGGCGGCTCTTCCCAAGTTAAAAACAAAGAAAGGGGCTGGGAAGTTCAATGGGTAGCACTGTCAGCTCATAGACACAAAATGGAGCTGGGCAGCTGGGTGGGTGGCTCTTCCTGTGTTAAATACAAAGAAGGGGGCTGTGGAGTTCAGTGGGTAGCACTGTTCACGTCATAGAGAAAAAATTGGGCTGGGAAGCTGAGTGGCTGGTGCTTCCTGCCTTAAAAACAAACTCCGGGGCTGGGAAGTTCAGTGGGTATCGCTGTCCAAGTCATATTCAAAAAATTGGACTGGGAATCTGGGTGGGCAGCTCTTCCCAGGTAAAAAACAAAGAAAGGGGCTCGGACGTTCAGTGGGTAGCGCTCTCCACGGCATAGACACAAAATTGGACAGGGAGGCTGAGTGGCTGGTGCTTCCCGCGTTAAAAGCAAAGAACGGTGCTGGGAAGTTCAGTGGATAGCACTGTCCACGTCATAGACACAAAATGGAGCTGGGAAGCTGAGTGGCTGGCGCCACTCAGCTTCCCAGCTCCATTAAATACAAAGAAGGGGGCTGTGTAGTTCAGTGGGTAGCGCTGTTCAGGTCATAGAGAAAAAATTGGGCTGGGAAGCTGAGTGGCTGTCACTTCCCGCGTTGAAAAAAAAGAACAGGGATGGGAATTTCAGTGGGTATCGCTGTCCAGGTCATAGACACTAAATTGGGCTGGGAAGCTGAGTGGCTGGCCCTTCCCGCGTTAAAAGCAAGATCGGGGATGGGAAGTTCAGTGGGGAGCACTGTCCAGGTCATAGACACAAAATGGAGCTGGGCAGCTGGGTGGGTGGCTCTTCCCAAGTTAAATACAAAGAAGGGGCTGTGTAGTACAGTGGGGAGTGCTCTCCACGTCATAGACACAAAATTGGGCTGAGAAGCTAAGTGGCTGGCGCTTCCCGAGTTAAAAACAAAGAACAGGGATGAGAAGTTCAGTGGGTAGCACAGTCCACATCATATACACAAAGTGGAGTTGGGCAGCTGGGTGGGTGTCTCTTCCCGAGTTAAAAACAATGAAGGGGGCTGGGAAGTTCAGTGGGTACCGCTGTCCACCTCATAGACACAAAATTTGGCTGGGAAGCTAAGCGGCTGGCGCTTCCCGCGTTAAAAACAAAGAACAGGGATGGGAAGTTCAGTGGGTAGCGCTGTCCACCTCTTAGACACAAAATGGAACTGGGCAGCTGTGTGGGTGGCGCTTCCCCTGTTAGAAACCAAGAACCGGGCTGGGAAGTTCAGTGTGTATCACTGTCCACGTCATAGACACACAGTGGAGCTGGGTGCCTGGTGGGTGGCGATTCACGAGTTAAAAACAATGAAGGGGGCTAGGACGTTCAGTGGGTAGCAAGGACCATGTCATAGACACAATATTGGGCTGGGCAGCTTGGTGGGTGTCTCTTCCCAAGTTAAACACAAAGAACAGGGCTGGGAACTTCAGTGGGTAGCGCTGTCCACGTCATTGACAAAAAATGGAGCTGGGCAGCTGTGTTCCTGGCGATTCCCCTGTTAAAAACCAAGAACTGGGCTGGGAACTTCAATGGGTAGCGCTGTCCACATCATAGACACAAAATTGGGCTGGGAAGCAGAGTGGCTGGCGATTCCCACGTTAAAACAATGAAGGGGGCTGGGACTTTCAGTGGGTATCGCAGTCCAGGTCACAGACAAAAAATTGGGCTGGGAAGCTGGGTGGGCGGCTCTTCCCAAGTTAAAAACAAAGAAAGGGGCTGTCATAGACACAAAATGGAGCTGGGCAGCTGGGTGGGTGGTTCTTCCCGAGTTAAATACAAAGAAGGGGGCAGTGAAGTTCAGTGGGTAGCACTGTTCACGTCATAGACACAAAATTGTGCTGTGAAGCTGAGTGGCTGGCGCTTCCCCCATTAAAAACAAAGAAGGGGGCTGTGTAGTTCAGTGGGTATCGCTTTCCACGTCATAGACACAAAATTAGGCTGGGAAGCTCAGTGGCTAGCTCTTCCCACGTTAAAAAAAAAATACGGTGCTGGGAAGTTCAGTGGGTAGCACTGTCCACGTCAAAGACTCAAAATGGAGCTGATCAGCTCGGTCGGTGGAGCTTCCCGCGTTAAAAACAAAGAAGGGGGCTGGGAAGTTCAGTGGGTAGCGCTGTCCACGTCAAAGACACAAAATGGAGCTGAGCAGCTGGTTAGGTGGCGTTTCCCGCGTTAAAAACAAAGAACCGGTCTGCGAAGTTCAGTGGGTAGTGCCGTCCACAGCATAGAAACCAAAATTGGCTGGGAAGCTAAGGGGCTGGCGCTTCCCCGTTAAAAACAAAGAACGGGGCTGGGATGTTCAGTGGGTATCGCTGTACACGTCATAGACACAAAATTGGGCTGGGAAGCTGAGCGGCTGGCGCTTCCCCCATTAAAAACAATGAAGGGGGATGGGAAGTTCAGTGCGTAGCGCTGTCCACGTCATGGACACAAACTGGAGATGGTAGTAGTGTGGGTGGCGTTTCCCGAGTTAAAAAAAAGGACGGGGCTGGGAAGTTCAGTCGGTAGTACTGTCCACAGCATAGACACCAAATTGGGCTGGGAAGCTAAGGGGCTGGTGCTTCCCGCGTTAAAAGCCAAGAACGGAGCTGGGAAGTTCAGTGGGTAGCACTGTCCAGGTCATAGACACAAAATGCAGTTGGGCAGCTGGGTGGGTGGCTCTTCCCGCGTTAAATACAAAGAAGGGGGCTGTGTAGTCAGTGGGTAGCGCTATTCACGTCATACACAAAAAATTAGGCTGGGAAGCCGAGTGGCTGGAGCTTCCCGCGTTAAAACAAAGAACAGGGATGGGACGTTCAGTGGGTAGCGCTGTCCACGTCATAGACACAAAATGGACCTGATCAGCTGGGTGGGTGGCGCTTCCCGCGTTAAAACAAAGAACGGGGCTGCCAAGTTCAGTGGGTAGCACTGTCCAGGTCATAGACAGAAAATGGAGCTGGGCGGCTAGGTGGTTGGCGCTTCCCAAGTTAAAAACAAAGAACCAGTCTGGGAAGTTAAGTGGGTAGCGCTGCCCACGTCATAGACACAATATTGGGCTGGGAAGATTAGTGGCTGGCGCTTCCCTCGTTGAAAACAAAGAACGGGGCTGGAAAGTTCAGTGGGTTGCGCTGTCCATGTCATAGACCCAAAATGGAGCTGGGCAGCTGGGTGGGCGGCGTTTCCCGTGTTAAAAATAAGGAACGGGGTTGGGAATTTCAGTGGGTAACACTGTCGATGTCATAGACACAAAATGGAGCTGGTCGGCTTGGTGGGTGGGGCTTCCAAAGTTAAAAACAAAGAACGGGGCTGGGAAGTTCAGTGGGTAGCACTGTCCACGCCATAGACACAAAATGGAGCTGGTCTGCTGGGTTGGTGGCTTTTCCCGTTTTAAAAACAAAGATCGGGGCTTGTAATTTCAGTGGGTAGCGCTGTCATCGTCAAAGAATCAAAATGGAGCTGGGAAGCTGGGTGGGTGGTGCTTCCCCCAAGAGAAACAAAGAATGGGCCTGGGAAGTTCAGTGGGTAGCACTGTCCATGTCATAGACACAAAATGAAGCTGGTCAGCTGGGTGGGTGGCGCTTCCCGCGTTAAAAACAAAGAACAGGGCTGGGAAGTTCAGTAGGTAGCGCTGTAAACCTCATAGAAACAAAATGGAGCTGGGCAGCTGGGTGGGTGGCGCTTCCCCCATTAAAAACAAATAACGGGGCTGGGAAGTTCAGTGGGTAGCGCTGTAAACCTCATAGACACAAAATGGAGCTGGGCAGCTGGGTGGGTGGCGCTTCCCGAGATAAAAACTAGGAACAGGGCTGGGAAATTCAGTGAGTTATGCTGAGCACTTCATAGACACAAAATTGGGCTGGGAAGCTGAGTGGCTGGCGCTCACGCGTTTAAAATAAAGAACAGGGCTGGGACATTCAGTGGGTAGCGCTGTCCACATCATAGAGAAAAAAATTGGGCTGGGAAGCTGAGTGGCTGGCGATTCCCGCATTACAAAGAAAGAACAGGGTTGCGAATTTCAGTGGGTTGCGCTGTCCATGTCATAGACCCAAAATGGAGCTGGGCAGCTGGGTGGGCGGCGTTTCCCGTGTTAAAAATAAAGAACGGGGCTGGGAATTTCAGTGGGTAGCACTGTCCATGTCATAGACACAAAATGGAGCTGGTCGGCTTGGTGGGTGGGGCTTCCCGCGTTAAAAACAAAGAACAGGGCTAGGAAGTTCAGTGGGTAGCGCTGTGCACCTCATAGACACAAAATGGAGCTGAGCAGCTGGGTGGGTGGCGCTTCCCGCTTTAAAAACAAAGAACCGGGCTGGGAAGTTCAGTAGGTAGCGCTCTCCGTGTCATAGACACAAAAGTGGGCTGGGAAGTTGAGTGGCTGGCGCTCCCCCCGTTAAAAACAATGAAGAGTGCTGGGAAATTCAGTGGGTAGCGCTGTCCACGTCATAGACACCAAATGGACCTGATCAGCTGGGTGGGTGGCGCTTCCCAAGTTAAAAACAAAGAACCGGTCTGGGAAGTTAAGTGGGTAGCGCTGCCCACGTCACAGACACAATATTGGGCTGGGAAGATTAGTGGCTGGCGCCTCCCTCCTTAAAAACAAAGAACGGGGCTGGGAAGTTTAGTGGGTAGGGCTGTCCACGTCATAGACACAAAATGGGGCTGGTCTGCTGGGTTGGTGGCTTTTCCCGCGTTAAAAACAAAGATCGGGGCTTGGAATTCCAGTGGGTAGCGCTGTCATTATCAGAAAAACAAAATGGAGCTGGGCGTCTGTGTGGGTGGCGCTTCCCCCGTTAAAAGGAAAGAACGGGGCTGGGAAGATCAGTGGGTAGAGCTGTAAACCTCATAGACACAAAATGGAGCTGGGCAGCTGGGTGGGTAGCGCTTCCCGCGTTAAAAACAGAGAACGGGGCTGGGAAGTTCAGTGGGTAGCGCTGTCCACGTCATAGACACAATATTGGGCTGGGAATCTGAGTGGCTGGCTCTTCCCGCCTTAAAAACAAACAAGGGGCCTGGGAAGTTCAGTGGGTAGCGCTGTCCACATCATAGACACAAAATGGAGCTGGTCAGCTGTGTGGGTGGCGCTTCCCCCATTAAAACAAATAACGTGGCTGGGAAGTTCAGTGGGTAGCGCTGTAAACCTCATAGACACAAAATGGAGCTGGGCAGCTGGGTGGGTAGCGCTTCCCGTGTTAAAAACAGAGAACGGCGCTGGGAAGTTCAGGGCGGTTGCTCAGTGGTGGTGCACCTGGGGATAGGACTGTGGCTGAGTGGTCAGAACAGCACCTAGGACTGGGGAGGGTGGTTCAGTGGTGAGAGCAGCACCGACTGCGGGGCGGTGGGTGGCTCAGTAGTCAGAGTACCCGGGGCTGCCGTGGGTGTCTCAGTGGTTGGAGCAACACCTACTGAGTAGCGATTGGTGGGTATGTTGACAGAGCACCCGGGGCTGGGGGGTGTGGGTCAGTAGTCAGAGCAGTACCTGGGGCGAGGGAGGGTGGCAAAGTGGTCGGAGCAGTAGCTTGGTCTGTGGAGGGTGGATCAGTGGTCAGAGCTCCCGGGGCTGGGTAGTGTGGGAGCAGCACCGACTGGGAGGCGGTGGGTGGCTCAGTGGTCAGAGCAGTACCTGGGGATGGGGATCGTGGCTCAGTGGTGAGAGCACCCGGGGCTGTGGCTATGGTGGTAGCTCAATGATCAAGGCAGGACCAATTGCGGGCCGCTGGGTGGCTCAGTGGTTAGAGCACCCGGGGTTGGGGAGTGTGACGCAGTGGTTGGGGCAACAACGACTGGGGGCGGTGGGTGGCTCAGTTGTGAGAGCACCCGGGGCTGGGGAGGGTGGCTCCGTAATCAGAGCAGTACCTGGGGCTGGGGATCGTGGCTCAGTGGTGAGAGCACCCGGGCTGGGGCTGGAGTGGTAGCTCAGTGGTCAAGGCAGCACTGACTGTGGGGCGATGGTTTGCACAGTGGTTAGAGCACCCGGGGCTGGGGAAGGTGGCTCAGTGGTCAGAGCATTATCTGGCGCTGGGGATCGTGGTTCAGTGGTCAGAGCAGTACCTAGGGCTGGGGAGGGTTGCTCAGTGGTCAGAACAGTACCCAGGGCTGGGGAGTGTGACTCAGTGGTCAGTGCAGTACCCGGGGCTAGGGAGGGTGGCTCAGTGGTCAGAGTAGTACCTGAGACTGGGGATCTTAGCTCAGTCATGATAGCACCTGAGGCTGGGGCTGGTGGTGGTAGCTCAGTGGTCAAGGCAGCACCGACGGTGGAGCGATGGGTGGCTCAGTAGTTAAAGCACCCGGGGCTGGGGAGGGTGGTGGAGTGGTGAGAGCAGTACCTAGTGCTCGGTAGGGTGACCCAGTGGTCAGAGCAGTACCCCCGGCTGGGGAACTTGGCTCAGTGGTGAGAGAATCCGGGACTGTGGCTGGGGATGTTCGCTCAGTGGTCAGAGCAGTACCTGCGGTTGGGGAGGGTGGTTCAGTGGTTAGAGTACCTGGGGTTGGGGAGGGTTGCTCAATGGTCAGAGCAGTACCTGGGGCTGGAGAGGGTGGCTCAATGGTCAGAGCAGTACCCGGGGCTGGGGATCGTGGCTCAGTGGTGGGAGCACCAGGGACTGGGACTGGGGAGGGTGGCTCAGTGGTCAGAGCACCTGGGGCTGGGGAGGGTGGATCAGTGGTCACAGCACCCGGGTGGGTTGCTCAGTTGTCAGAGCATCACCGACTGCAGTGGTGCGTGGCTCAGTGGTGAGAGCAGCACCTACTGCGGGGCGGTTAGTTGCTCAGTAGTCATAGCACCCGGGGCTGGGGAGGGTGGCTCACTGGTCAGAGCAGTACCCGGGGCTGAGGATCGTGGTTCAGTGGTTAGAGCACCCGGGGCTGGGGGTGTTGCTCAGTGGTTGGGGAAACACCGACTGCGGGACAGTGGGTTGCTCAGTGGTGAGAGCACCCAGGGCTGGGGAGGGTGACTCAGTACTCAGAGCAGTACCTGGGGCTAGGGACGGTGGCTCAGTGGTCGGAGCAGTACCTGGATCTGGGAAGGGTTGCTCAGTGGTCAGATCACTCGGGGCTGGGTGGGGTGGGAGCAGAAGCGACTCCTGGGCGGTGGGTGGCTCAGTGGTTACAGCAGTACCCGGGGCTGGGGATGGTAGCTCAGTGGTCAAGGCAGCACTGAGTGTGGTGCGATGGGTTGCTCAGTGGTTAGAGAACCCGGGGCTGGGGAGGGTGGCTCAGTAGTCAGAGCAGTACCTGGGGCTGGGAAGGGTGGGTCAGTGGTCAGAGCAGTACCTGGGGCTGGGGAGGGTGGCTCAGTAGTCAGAGCATTACCGGGGACTGGGGAGGGTGGCTCAGTGGTCAGAGTGGTACCTGAGGCTGGGGATCGTGGCTCAGTGGTGAGAGAACCCGGGCCTGGGGCTGTGGTAGCTCAGTGGTTAAGACAACACCGACTGTGGGCCAATGGGTTGCTCAGTGGTTAGAGCACCCGGGGCTGGAGAGGGTGGCTCAGTGGCCAGAGCAGTCCCTAGGGCTGGGGAGGGTGGGTCAGTGGTCAGAGCACTATGGGGGGCTGGGGATCGTGGTTCAGTTGTGAGAGCACCCGGGACTGGGGCTGGGGATCATGGCTCAGGGTTCAGAGCAGTACCTGGGGCTGGGGAGGGTTGCTCAGTGGTCAGAGCAGTACCTGGGGCTGGGGAGGGTTGCTCAGTGGACAGAACTGTACCTGGGTCTGGTGAGGGTGGTTCAGTAGTCAGACCACCCGGGGCTGGGTAGCATGGGAGCAGCAACGACTGGGGGCGGTGGGTGACTCACTGGTTAGAGCAGTACCCGGGGCTGGGGTGGGCGGCTGAGTGGTCAGTGCAGTACCTGGGGCTGGGGATCGTGGCTCAGTGGTGAGAGCACCCAGGGCTGTGGCTCAGTGGTCAAGGCAGCCCCGACTGCGGGCCGATGGGTGGTTCAGTGGTTAGAACACCTGGGGCTGGGGAGTGTGGACCAGTGGTTGGGGCAACAACGACTGCGGGGCGGTGGGTAGCTCAGTGGTGAGGGCACCCGGGGCTGGGGAGGGTGGCTCCGTATTCAGTGCAGGACCTGGGGCTAGGGAGAATGGCTCAATGGTCAGAGCAGTACCTGGATGCCTCAATGGTTAGAGCAGTACCCGGAGCTGGGGAGGGTGGCTAGTGGTCAATGCAGTACCTGGGGCTGGGGATCGAAGCTCAGTGGTGAGAGCACCCCGGACTGGGGCTGGGGGTGGTGGCTCAGTGGTCAGAGCAGTACCTGGGGCTGCTGAGGGTGGTTCAGTGGTCAGGGCAACCGGGGCTGGGGTGGGTTGCTCAGTGGTCAGAGCATGACCCACTAGGGGGCGGTGGGGTGGCTCAGTAGTCAGAGCACCCGTAACTGGGGAGGGTGGCTCAGTGGTTGGGGCAACAGTGACTGCAGGGCAATGGGTGGGTCAGTCGTCAGAGCACCCGGGCCTGGGGAGGGTGGCTCAGTGGTCAAAGTACCCACGGGTTGGGTAGGGTGGGAGCAGCACGGACTCTGGGGTGGTGGGTTTCTCAGTGGTCAGAGCAGAACCTGGGGCTGGGGAGGGTGCCTCAGTGGTCAGAGCAGTACCTGGGGCTGGGGAGGGTGGCTCAGTTGTCAGAGTAGTACCTGGAACTGGGGATCATCGCTCAGTGGTGAGAGCACCCAGAGCTTGGGAGGGTGCCTCAGTGGTCAGAGCAGTACCTGGGGCTGGAGAGGGTGGCTCAGTGGTCAGAGCAGTACCTGGGGCTGGGGGAGGGTTGCTCAAGGTTCTGGGCAGCACCGACTGCGGGGCGGTGGGTGGCTCAGTGGTCAGAGGACCAGGGCTGGGGAGTGTCGCTCAGTGGTCAGAGCCCGGGACATAAGGATGGAGAGTGGTGGCTCAGTGGTCAGAGCGTGGGACACCATGATTATTATTAAAGCCAGGTGGGGGATGTGCTCAGTGGTTAGAGTAGGGGACACCATAATTATTATTAAGGAGGGGGCGTGCCGCTCAGTGGGTAGAGCAGGTGACGCCATTATTATTAAGGATGGAGAGAGGTGGTTCAGTGGTCAGAGCGCAGGACACCATGATTATTATTAAGGCTGGGGCGAGTGGCTCAGTGATTAGAGTGGTGGGGGGCGCAATTACTATTAAGGCGGAGGACTGGGTAGCTCAACGATCAGGGGTCCCGACCCCCACCCTCGATCCCAAAGGAGAGGGTGGGGTAGGTCAGTGGTGAGAGCAGGAGACGCTATTATTATTAAAGGTGGGAGGGGCGTGGGGTGGGCTGAGTGGTCAGAACTGGGGGACGCCATTACTATCAAGGCCGAGGACTGGGTACTCAGTAGTTAGAAAGGGAGTGGTATGCCATGATTATTAAGGATGGGGGGTGTGGCTCAGTGGTCAGAGCACCCGGGGCTGGGCAGTGTTGCTCAGTGGTTGGGGCAACACCGACTGCGGGGCGGTGGGTGGCTCAGTGGTGGGAGCTCCCGGTGCTGGGGAGGGTGGCTCAGTAGTCAGAGCAGTACCTGGGGCTAGGGAGCGTGGCTCAGTGGTCGGAGCAGTACCTTGGTCTGGGGAGGGTGGCTAAGTTTTCAGACCACCCGGGGCTGGGTAGGGTGGGAGCAGCACCGCCTAGGGGGGCGGTGGGTGGCTCAGTGGTCAGAGCAGTACCTGAGGCTGGGGATAGCTGCTCAGTGGTGAGAGCACCCGGAGCTGGGTAGGGTGTGAGCAACACCGACTGTGGGGCCGTGGGTTAATCAGTGGACAGAGCAGTACACAGGCTGGGGAGGGTGGCTCAGTGGTCAGAGCAGTACCTGGGGCTGGGGAGGGTGGGTCAGTGGTCAGAGCAATACCTGCGGCTGGGGATCGTGTCTCAGTGGTCAGAGCAGTTCGTGGAGCTGGGGATGGAAGCTCAGTGGTCAGAGCAGTACCTGTGACTGAGCAGTGGTCTGGGCAGCACCGACTGCGGGGCAGTGGGTGGCTCAGTGGTGAGAGCAGCACGGTCTGCGGGGCGGTGGTTGGCTAAGTAGTCAGAGCGCCTGTGGCTGGGGAGGGTGGCTCAATGGTTGGGGCAACAGCGACTGCGTGGCGATGGGTGGGCCAGTGGTCAGAGCATCCAGGGCTGCGGAGGGTTTCTCAGTGGTCAGAGCAGTACCAGGGGCTGGGGATCGTGGCTCAGTGGTTAGAGCAGTACCCGGGGCTGGGGATCGTGGCTCAGTGGTCAGAGCAGTACCTGTGACTGAGCAGTGGTCTGGGCAGCACCGACTGCGGGGCGGTGGGTGGCTCAGTGGTGAGAGCAGCACGGTCTGCGGGGCGGTGGTTGGCTAAGTAGTCAGAGCGCCTGTGGCTGGGGAGGGTGGCTCAATGGTTGGGGCAACAGCGACTGCGTGGCGATGGGTGGGCCAGTGGTCAGAGCATCCAGGGCTGCGGAGGGTTTCTCAGTGGTCAGAGCAGTACCAGGGGCTGGGGATCGTGGCTCAGTGGTTAGAGCAGTACCCGGGGCTGGGGATCGTGGCTCAGTGGTCAGAGCAGTACCTGGAGTTGGAGAGGGTGGCTCAGTGGTCAGAGCAGTACCCGGGGCTGGGGAGGGTGGCTCAGTAGTCAGAGCAGTACCCCGGGATGGCGAGGGTGGCTCAGTGGTCAGACCACCCGGGGCTGGGTAGGGTGGGAGCAGCAGCGACTGGGGGGCGGTGGGTGGGTCAGTGGTTAGAGCAGTACCCGGGGCTGGGGAGGGTGGCTCAGTGGTCAATGCAGTAGATGGGGCTGGGGATTGTGGCTCAGTGATGAGAGCTCCCGGGGCTGGGTAGCGTGGGAGCAGCACCGACTGGGAGGCGGTGGGTGGCTCAGTGGTCAGAGCAGTACCTGGGGCTGGAGAGGGTGGCTCAGTGGTAAGAGCACCCGGGGCTGTGGCTATGGTGGTAGCTCAATGATCAAGGCAGGACCAATTGCGGGCCGCTGGGTGGCTCAGTGGTTAGAGCACCCGGGGTTGGGTAGTATGACGCAGTGGTTGGGGCAACAACGACTGGGGGGCGGTGGGTGGCTCAGTTGTGAGCGCACACGAGGTTGGGGAGGGTGGCTCGGTAATCAGAGCAGTACCTGGGGCTAGGGAGGGTGGGTCAGTTGTCAGAGCAGTACCTAGGGCTAGGGAGGGTAGCTCAGTGGTCGGAGCAGTACCTGGATCTAGGGAGGGTGGCTCAGTGGTCAGACCATCAGGGGCTGGGTAGGGTGGGAGCAGCAGCGACTGGGGGGCGGTGGGTGGGTCAGTGTTTAGAGCAGTACCCGGGGCTGGGGAGGGTGGCCCAGTGGTCAATGCAGTACCTGGGACTGGGGATCGTGGCTCAGTGGTGAGAGCACCCGGGGCTGGGCCTGGGATGGTAGCTCAGTGGTCAAGGCGGCACTGACTGTGGGGCGATGGGTTGCACAGTGGTTAGAGCACCCGGGGCTGGGGAAGGTGGCTCAGTGGTCAGAACAGTACCCGGGGTTGGTGAGTGTGACTCAGTAGTCAGAGCAGTACCCGGGGCTGGGGAGGGTCGCTCAGTGGTCAGAGCAGAACCTGGGGCTGGAGAGGGTGGCTCAGTGGTCAGAGCAGTACCCGGAGCTGGGGAGGGTGGCTCAGTGGACAGAGCAGTACCTGGGGCTGGGGATCGTTGCTCAGTGGTCAGAGCAGTACCTGGGGAGCAGAACCTGAGGCTGGGGAGGGTGGCTCAGTGGTTGGGGCAACACTGTGGGTCAGTGGGTGGATCAGTGGTCACTGCAGTACCTGGGGCTGGGGAGGGTTGTTCAGTGGTCAGAGCACTACCTGGGGCTGAGGATCGTTTCTCAGTGGTCAGAGCAGTACCAGGGGCTGGGGAGCTTGGCTCAGTGGTCAGAGCAGAACCTGGGGCTGGGGAGCTTGGCTCAGTGGTCAGAGCAGAACCTGGGGCTGGAGATGGGGGCTCAGTGGTCAGAGCAGTACCTGGGGCTTGGGAGGGTGGCTCAGTGGTCAGGGCAGCACCTATGACCCGCCCCTCACTGCCCTCTGGACCCTGATCCCTGCAGAGCCGGGCGTGACTTTCTGGAACCTTCCACGCAGGACACAGCCTCACTGAGACTCACACTCAGACTCACACTGAGACTCAGGGACACTGACACTCAGACACACACTCACAGACACGCTCAGACTCACTCAAGACACTCATAACACTCACACTCAAACACTCACACACTCATATATTCAGACACTCACACTCAGACTCACTCAGGCAGACACTCACCCACACAGAACACTCCGCTTCGCACACCAAACACGAGCAGCCTCGCGGAGTCGGATAAACCGGGTTTATTTTTTTTCCTTTTTTTTTTTTTTTAACAAACTTTTCTTAAAAAAATGGAGGGCAGGCCAGGGCCGTCTGCGGTGTCGCTCAACATGGCCTCCGGCGAATCGCCGCGGGCGGTCGTCGGGGGCTCAAGTGAGTGGAGGGGTCAGTGGTGGAGACCCCGTTCCTACGCCTCGCGTCCTTAAAACAGGACGGGATGGTCGCCGCGTGGGGGGTCGGGGGTAGTCGCTAACCACTGAGCTCCTCTGCCGCCCTTGCCTTCTTCTTCTTTTTCTTCCTTGTGGCGTCGCCGTCCTTGGGGGTAAGGGGGAGAGGTGGGAAAGCTCAGTGCATGGAACACGCGCACCGGCGCAGCTCCCAAGGTCGTTCTAGGTAATGGCGACCGAGTGTGTTCAGAGTGTGAGTCACACGCATCTTGCACACTCACCCTACCCCTCCCACACTCACCCCTTGCACACTCACCCCGTCCTCCGCAGCCTCCTCCCCGCCGTCCGCCTTCTCCTTTTTCTTCTTCTTCTCCTTCTTCACCCGGGGCGTGGTAGTGGGCGTCGCCTCGTCGGCGTCGCTGTCGCTGTCGCGTTTCCTCTGCGGGGGTTGGGGGGACACGAGTGTCACACACACAC----GCTCACCTGGGTGATCACAGCCCGCGCAACCCACTAGGCTGCACCGCCTCACACGCCTGTGCAACTCACAGTGAGCTGCGCCGCACACCAGGCTACCCTGCCCCTATCCCCCCAACTCCCTCACTGCACACCAGACTACCCTGCCCCTGCCCCAGGCCTCTCACAAGGACTACACTGCACACCAGGCTACCGTGCCGCTACCCTATGACTCTTGCACG---------------------------------------------------GACCGCACTGCACACCAGGCTACCCTGCCGCCGCCCTATACCTCTTGCATGGACCACACTTCCCACTAGGCTACCCTGCCCCTGGCTCCACGCCTCTCGCACAGACCACGCCACTCACTTTCACGATGCTGGCGGCGTCCGCGGTGACCCCAGGGCCCGGCGTGGCTTCGGCGGCCGTCGCTTTCTTGCTGGAGTCACTGAAAGAGGGGGATGGGTGCGAGGTTAGACCTCCCTGCGGCGGCCATGTTATTTTCCATCAGGTCCCGGAGTCTGGGTGGGCGGGGCGATTTCAGGAGGAATCGATAAACCCCGCCCTCACCCGCAAACCCCACCCACCATCACACCAAGCCCCGCCCACACACATGAGCTCCACCCCTGCCCCATAAGCCCCGCCCTTACCTGAGAACCCGTCCCATAAACCCCACCCTCTTTAAGCACTGCCCTCCCCTTTGAACCACGCCCACAAGCCCCACCCACCCTACCCAGACCTCTTTCTAGTCACTCCCGCCTCCCCAAGCCCCACCCACACATGTAACCCCTCCCACCCCGTAAGTCCTGTCCTCTCCTTTGAACCATGCCCACCTCCATAAGTCCCACCCACCCCACCCAGACCTTTCTAGTCACGCCCACCTCGGTAGGCCCCGCCCAAACCTGAGCCCCATCCAACCCTTTAAGTCCCACCCTCTCCTTTGAGCCCCACCCACCCTGCTCAGACCTCTTTCCAATTCTGCCCACCTCTGTAAGTCCCGCCCACACCTGAGCCCCACCCTGGTCTGCAAGCCCCACCCTCTCTGAACCACACCCACCCCATAAGCCCCACCCAGACCTCTTTCTGGCCACGCCCACCTGTGTATGCCCCGCCCGCTTTTTACCCCATCCGCCCCAACTACAAGTCCTGCCCACCCCTAAGCCCCGCCCCTCACCTGTAGTCCACGTAGTCGCGCGTCCAGGAGGCGGGGGTGCCGTCCGTGGGTCGGCCATGTTTGTCCAGGAGGCCCTGCTTGATCAGCTGCTTCTTCTGGCTTGCCTGGGGGGAGGGGGGGCAGGGGCGGGGCCGGTGTCACTCAATGTGTCATTGATAACCATTACAAATCAATAAAAATTAGTGACCAATCATTGCATCAATAACCATTATGTCGTCGATGATCAATGAACATCATCAGAAATGTCATCAAAGATCAATAATCAACAATTAATGTGTTATCGGCCACCTTAATTGCCCATCAATATGTTATCAACGATCGATTATAAGATCGTCAATAATTAAATCATTACATCACTGGTAATCAGTACGTCATCAGTGAATAATCAATAAACAGGGGGGTGGCCATGTTGATTACCAATCGATACGTCACCAATCACTAATCAATCATCGATCCACACGGGAGGCAGCCATGCTGATTGCCAATCAATACCTCACCAATCACTAATCAATCATCGATCAA-----------------------------------------------------------------TACGGGAGGCGGCCATGTTGATTATTGACCCATGTCACCTCCAACAAATCAGTCGATGATTGATCATTGTTCAATGCAGCAGTGGCCGCCCCCCTGACCTCTGATCCCCCACCCACCCCACCTCTCCGCCGACCTCTGACCCCCTCCAGCCTGACCGACCTTCGGCCCCAGGCCCCACTTGCGGGGGTAGGTGTCCCGCTCCATGATGACGCGCTTGATCTTCGCTACTACCCCGTGGTCGCACGTGGAGATCACAGCCGTCGTCATCAGTGCGATGGCTGCCGGGGAGAGGGGTGGGTGGGTCAGTGGTCAGAGCAGGGGGCATAAGGATGGAGAGGGGTGGTTCAGTGGTCAGAGCCGGGGACACCGTGATTATTATTAAGGATGGAGAGGGGTGGGTCAGTGGTCAGAGCCAGGGACGCCATGATTATTAAGGTTGGGGCGAGTGGCTCAGTGGTCAGAGCGGGGGGGGGGGGGGGGGAATGCAATGACTATTAAGGCTGGGGGTGGGGGGTGGCTCAGTGGTCAGAGTGGGGGGGGACGCCGTGATTAAGGATGGAGAGGGGTAGCTCAGTGGTCAGAGCCGCGAAACGCCATGATTATTATTAAGGATGGAGAGAAGTGGCTCAGTGGTCAGAGCAGCAAGGGACGCCATTATTATTAAGGATGGAGAGGGGTGGCTCAGTGTCAGAGCAGTAGGGGACGCCATGATATTATTCAGGCCGGGGGGGAGGGGGCAGTGTGTGCAGCTCAGTGGTTAGAGCAGGTGACGCCATGATTATTATTAAGACTGGGTGGGGGGTGCGGGTCAGTGGTTAGAGCAGGTGACGCCATTATTATTAAGGATAGGGAGCTGGCTCAGTGGTCAGAGCGGTGGACGTCATGATTATTAAGGCTGGGGGAGCGGCTTAGTGGTGAGAGACGGGGACACCGTGATTATTAAGGATGGAGAGGGGTGGCTCAGTGGTTAGAGTTGCGGGGGGACACCCCACTGTCATTAGGGCTGGGGGTGTGGCTCAGTGGTCAGGGGCCCTGACCCCCACCCTCGACCCCAAAGGAGAAGGTGGGGTGGTTCAGTGGTGAGAGCAGGGGACATTATTATTAAGGCTGGAGGGTGGGGTGGGGTGCGGCTCAGTTGTCAGAGCGGGGGGTGGGGT-GGGGGGGATGCCCTTACTATTAAAGCCGAGGACTGGGTAGCTCAGTGGTCAGAGCGGGAGGGGTACGCCATGATTATTAAGGATAGCGGGGTGGGTGGCTCAGTGGTCAGGGGCCCCGACCCTACCCACCCCCCCCCAGACCAAGATGGCGCCGCCCCGCCCGGCCCTCACCCACGCAGACGGCCTCGCCCTTGGTGGTGATGACCACGACCTCCTGGTTGACCTCGATGCCGTCCTCGTAGCGCAGGAGGCCGGGGAGCATGATCTTCGCGCCGTAGCAGATGGCGTTGACCTGCGGGGGTGGGGGGAGACGGGGGGTAACGTGAGGGTCTGGACGCTGACCGCTACCCGACCTGGGCGCTAAATTCCCCACCTGGGTGCTAACCACTGCCCCGCCTGGGCGCGAACCATTGCCCTGTGTTCCCTCCTTCTATGCTGGGATGGGGGACGGCTGATCGCACCGGGCGTTAACCACTGTCCTGCCTGAGCGCTAACCACTTCCCCACCTGGGCGCTAACCACTGCCCGGTCTATCCCTCCTTCCATGCTGGGATGGGGGTCGGCTGATCGCACCGGGCGCTAACCACTGCCCCGCCTGAGCGCTAACCACTTCCCCACCTGGGCGCTAACCACTGCCCGGTCTATCCCTCCTTCCATGCTGGGATAGGGGAGATGGCTGATCGCGCCAAGCGCTAACCACTGCCCCATCTGGGCGCTAACCATTGCCCCGTCTGCCCTCCTCTGGTGCCGGGGCGGAGGAAGGGCGCTAACCACTACCCTTCCTGTCCCTTCTTCAATACCGGAATGGGGGACGGTATGGCCGTTCGCACCAGGCGCTAACCACTACCCCACCTGGACGCTAACCATTACCCTGTCTATCCTTCTTCCATACTGGGACTGGTGAAGAACAACCGCATTGGACGATGACCACTGCCCCGCCTGGACGGTAACCATTGCCCTATCTGCCCTCCTCCCATTTCGGGATGGAGGAAGGGCGCTAACCACTACAATGTCTGTCCCTTCTTCAATACCGGGATGGGGGACCGGCCAGCCGTTCGCACCGGGCGCTAACCACTACCCCGTCTGTCCCTCCTTCCGTGCTGGGATGGGGG--GGGGGGTTGGCTGATCACACCCAGCGCTAACCACTGCCCCACCTGGGCGCTAACCATTGCCCTGTCTGCCCTCCTCCTGTTCCAGGATGGAGGAAGAGCACTAACCACTACACTGCCTGTCCCTTCTTCCATTCCAGGATGGGGGATGGCCGTTCGCATCAGGTGCTAACCAGTGCCCCACCTGGGCGCTAATCACTGCCCCGTCTGGGCTCTAACCACTGCCCCGTCTATCCTCCTTCCATACTGGGACTGGTGAAGGCCAACCGCATTGGACGATGACCACTGCCCCGCCTGGGCGCTAACCACTGCCCTGTCTGCCCTCCTCACGTGTCGGGATTGAGGAAGAGCGCTAACCACTACACTGCCTGTCCCTTCTCCAATACCGGGATGCGGGACAGGACGGCAGTTCGCACCGGGCGCTAACCATTGTCCCGTCTGCCCTTCTTTCATGCCAGCTAATCGCATTGGACGCTAACCACTGCCCCGTCTGTCCCTCCTTCCGTGCTGGGATGGGGCACGGCCGTTCGCACCGGGCGCTAACCACTACCCCACCTAGGCGCTAACCACTGCCCTGCCTGGGCGCTAACCACTGTCCCATCTATCCTCCTTCCATACTGGGACTGGTGAAGGCCAACCGCAATGGACGATGACCACTGCCCCGCCTGGGCGCTAACCACTGCCCGGTCCGGCCCTCCTTCCGTGCCGGGATGGGGAACGGCTGATGGCACCAGGCGCTAACCACTGTCCCACCTGGGCGCTAACCACTACCCCGCCTGGGCGCTAACCACTGCCCCGTCTGTCCTCCTCCCGTTCCGGGATGGAGGAAGAGCGCTAACCACTACCCTGTCTGTCCCTTCTTCAATACCCGAATGGGGGACGGCTGATCGCACTGGGCGCTAACCACTATTCTGCCTGGGTGCTAACCACTGCCCTGCCTGGGCGCTAACCATTGCCCCATCTGCCCTTCTTCCATACTGGGACTGGTGAAGGCCAACCGCATTGGACGATGATCACTGCCCCGCCTGGGCACTAACCATTGCCCTGTCTGCCCTCCTCCCGTGCCAGGATGGAGGAAGAGCGCTAACTACTACCCTGTCTGTCCCTTCTTCAATACCGGGATCGGGGACGGGACGGCCATTCGCACCGGGCGCTAACCACTGTCCCATGTGCCCTTCTTTCATGCCAGCTAATCAAATTGGACGCTAACCACTGCCCCATCCGTCCCTACTTCCGTGCCGGGATGGGGACGGCTGATGGCACCGGGCGCTAACCACTGCCCCGCCTGGACGCTAACCACTGCCCCATCTGTCCTTCCATACTGGGACTGGTGAAGGCCAACCGCATTGGACGATGACCACTGCCCCGCCTGGGCGCTAACCATTGCCCCGTCTGCCCTCCTCCTGTGCCGGGGTGGAGGAAGGGTGCCAACCACTACCCTGTCTGTCCCTTCTCCAATACCGGGACGGGGCACAGGACGGCCGTTCACACTGGGCGCTAACCACTATCCTGCCTGGGCGCTAACCACTGCCCCATCTGGGTGCTAACCATTGCCCCGTCTGGCTTCCTCCCGTGCCGGGATTGAGGAAGGGCGCTAACCACTACCGTATCTGTCCCTTCTTCAATACCGGGATAGGGGGCGGGACGGCCGTTCGCACCGGGTGCTAACTATACCCCGCCTGGGCGCTGACCACTGCCCCGTCCGTCCCTCCGTACCGGATTCCCATACATCCTGTTCTATACGCCGCCCCCTATACGTTAACCATACGTCCCTGTTCCCATAGTGCAGGGGGGAACGTATAGAATGAGCGGGGAACATAGACAACTAATGGCACAGAGAGAACGTATGGAACGAACGTACAGAACTACTGACACAGAATCAGCGACGTAGGAACGCATAGGACAGGCAGGGAATGTACGGAATCAACGCCATCATAAAGGGGGCCTATACGGTTAGCGGGGAACCTATGGAACCATATACAATTAACGGTGTAGCGGGGAATGTATAGAAGAGGCAGGGAACGTGTGGAATCAGTGAGAAATGTATAGAATTAGTGGGGAATGTATAGAATCAGTAGCACTGTAAGGAGAATGCATACAATTAACAAGAAAAAGGGAATGTATAGAACTGGCAGGGAACATATAGGATGAGCAGGTGATGTACAGAATCAGGGGTAACATATAGAATCAGGGGTAACTTAATGTATGCATGGGATATATGGGATCGGGGATGACATATGGAATGGGGGACGATGTAAAGGGATCATACAGAATCAATGCCATCCTAAAGGAACCTATATAATTAGCAGGGAACCTATGGAATTGGCAGGAAATGTGTAGAATCAGTGAGTTAAGAATGTATAGGGCAGGTAGGGAACGTATGGAATCAACACCATCATAAAGGGGGCCTATACAATTAGTGGGGAACCTAAGGAAACAGCGGGGATCGTATATAATTAATGGTACATCGGGGAATGTATAAGACAGATAGGGAACATATGGAATCAGTGGACAGTGTATAGAATTAGTGTGGAATGTACAGAACCAGCGGGGAACATATAGAAGGAAACATATCATAAAGAGAATGCATACAATTAGCAAAAATGGAACATATAGAACAGGCAGGGAGCATATAGAATAGGTGCCATATGGAATCAGTGATGTAAAGGGAACATGTAGAATGGGGGCATCATAAAGGGAACGTATAGAATCAATCAGGGGTGACGTATAGAATCAGGGACAAATTGAAGGGAACATATGGAACCGGCAGGGAACGTATAGAACGGGTGGGTAATGTATGGCACCGGAAGCACCATATGGAACGGGCAGGTGACATATAGAACATATAGAACTAGCTGGTAATATATGGAATTGGGGTGACATAAAGGGAACATATAGACCGGGCGCTGGCTGCGCCACCCACCGCACTGTCCTTCATCACCAGGCGCTTGTGCGACGTCAGCAGCTTCTCCAGTGGGAAAACCACGCGGCGCAGGTAGCTCTCGTCCCGGTGGTGGTCGTATAGATACTGCGCGTCCAGGACGTCGTGCATGGTCACCATGTGGTCCTGGGGGGCGGGGCGGGGACCAATGCTGTCATTACGTACGTTCCGTCCCCCATGTGACGTATAGCTATACATCAGACCGCCACCAAAAATAACATATATCTATACATTGGGCCCTCAAATACTTCATTCTATGTCTGACCCCCCCACATACTGCATATCTATACGTCCAACCCCCACTTAATGTATGTCTATACATCAGACCACCAGATACTATGTCACTCCCCCAAAAACAATGTATATGTATACATTCGACCCCCCTCAAAAATACTGTATTTCTATATGTCCCATCCCCACATACTGTGTATCTATACATCTGACCCTCAAATGCTGTGGTTCTATACGTCAGGCCTTCATATTTCTATACATCACACCTTCAAATACTTGACACATAACATATATCTGTACGTCAGGTCGCCCCAAAATATTGTATTTCTATACGTCAGACTCTCAGATACCATATATAAACATGTTGGACACCCAAATACCGTACATCTGTCAGTATTAACTACACATTGTCTTCTATACGTTGTCTGCTACACTCAGCGTGAACTACACACTGTCTCCTATGATGCCACCCATACATCGTGCCATACATACATTGTCCCCATACATTAACTATGAATTTTCTTCTATATGCTGTCTTCGCATTTCCCCCCATACATTGCATCCCATATCACCCTACATTCCCTCCCATACACTGTCCTCACATTTTCTCCTATACATTGACTCCCATATGCTGCCTCCCATGTTGCCTGCCATACATTGCCGCCCACATATCCTCCCCTATACATCATGTTGTATATTCTTCCCATACATTGACCTCTACACACTGCACCCATAAATCCTGTTCCATACATCGTCCCCCATATACCTATACATTAACTACAACATATCTTATTTTCGCCTATACGCTGTCCCCTATACTTCCTGCTCTATATGCCATCCCCTACGTATCATACTCTATACGTTGACCTCTATATGCCATTCCCTATACATTAACTATACATCACGTCCTATACATTTTCCTCA----CTCTGCTCTACTCGCCGCCCCCTTATGTTAACCATACGTCGTCCCCTCCCCCACTATACGTCGCCCCTTAGATCACATTCTACACGTCACCCCCTATACATTGTTCCATATGTTGACCCCTGCACGCCACCCCCCATACGTTGTCCCCGTCCCCTGCTCACCCGCTCGCCCACGACCCCCGAGCGCACGCGCCGCAGCTCCTGCATCTGCCCCCCGACGCCCAGCAGCAGCCCCAGGTGCACGCACAGGGTCCGGATGTAGGTGCCAGCCTCGCAGCTCACCCAGAACACACCTGGAGGGGTCACGGGGAGGTCAGGGGTCACGGGGAGGTCAGGGGTCACGGCGAGGTCAGGGGTCATGGGATGGACGGGATGGGGAGAGAAGGGGAAAGAGAATGAACACGGAGAGGTCGGGGGTCACGGGGTAGTCGGGGGTCACGGGGAGGTCGGGGGTTATGGGATGGATGGACGGACGGGGATGGAGACGGGAAAAATAAATACGGAGAGGTCAGGGGTCACGGAGAGATCAGAGGAGGTCACAGACACCACATCCAAAACAAGCACACGGGGTGGTCAGGAGTCACAGGATGGACGGGAAAAATAGAGGTCAGGGGTCATGGAAGTGTCAGGGGTCACAGGACAGACGGACGGGGGAGAGGGGGGAAGAGAATGGAAGTCACGGGGAAGTCAGGGGTTACGGGACAGATGGACAGAGATGGGAAAAATAAATAAGAGGTCAGGGGTCACAGAGAGATCAGAGTTCTTGGGACGGACAGATAAAATATGGGGAGGTCACAGTTCACAGATATGGGGCGTGAGGTCAGAGGTCACACTGCAACCCCGACGGCAGCCATAGCTACATACGGAACGGTCAGAGCTCACAGACACGGGTTGAAAAGGTCACACTTCCCAGAAAGGTCAAGGTTCCCAGACCACGACCCCCCCC-AACAGGGGATCCCCGGGAACACACCCTCCCTCTCGCCCATGACCCCACCGTGACCCCGGCCTCACCCAGCCTGCGCTCAGGGTCGTACTCGACAACACGGCTCTCATAGATTGTGCGCACGCGCAGCTGCCGCTTCACTGCTGCGATGAGCGGGGGACGCTGGAACAGGGCGCCTGTCAGGGTCTCCAGGGCCTGGGGGCAGGGGCAGGGAAAGATGGCGGCCAGGGTCACATGAGGTAACGGGGGCGGGGGGGGGGAGAAATTAACATTCGAATCCGTGAAATATTCAAATTTATGAGGCAATGTAATTAATATGCAGATTCCAGAAATTAATTCCAATATGTGAAATGACTATGCAAATCCAATAAATTAATATTTAAATTCTCAAAATTAATATGCAGCTTCACAGAGGTTATAAGATCCATAAAATTAACTCAAAATAAAACTTATTAACTTAATATTCACAAAGTCTAATATTTAAATCTGCAGTTATATTCAAATTTACCAATTAATATGTTTAATATGCAAGCATACATTTATATATATAACGTATATTCAAATCCAAAAAATTAATTCAAACTCAAGCTTGTAAACTTAATGCAAATTAAAGAAATCAATTCCAATCCGTAAACTTAGTATTCAAATCCATAAAATTTAATATTTAAATCCCCAAAAATCAATATTCAGATTTATAAAACAATGTAATTAACATGCAAATTCATACCAGTTATAAAGTTCACATAATTGAAATTCATAAGATCTAATATTTAAACATGCAAGTTAATATTCAAATTTACGCGTTAATGTTTCAATATGCAAACTTATATATTTACATATTCAAATCCAAAAATTAATTCAAACTCGAGCTTGTAAAGTTAATTCAAATTCAAGAAATTAATTCCAATTCTTAATTTAATATTCAAATCCATAAAATCTAATATTTAAATTACCAAAATCAATAGTCAGGTTTATGAATAATGTAGTATGCAAATTCATAAATTTAACTAAATGTATATTCGAGTCCATAAAATTTCATCCCAACTCAAGTTCGCCAAATTAATCCAAGATCCAGAAAAGAATCCTGATTCGTAAAATTAATATTCAAATGTGTAAAATGAATACACAATTCCATTAAAATTAATATTCAAACCTGTGAAATTAATATGTAAATGCATAGAAGTCATAAATATCCATAAAATCAACTCAGGGCAAAATTCGGGAAATTACTATGCATATGCAAATTCATAGTTAATATTCAAAGCCATAAAAATTAACATTCAAACCCGTAAAATTAATATTAATTCAAACTTAACGTTTGGTCCCGTAATCGCCCCTAAAGCCGCGCCTGAAACCGTAATCTCCCTGAAACTGCGCATCACTGAGTCCCGTAATCTCTTTAAAACCCCCGCACTCTGTACCGTAATATCTGTAAAATCGCGCAGTTTTCCCGTAATCTCCCTAACACCGCGCAGTACTGCGTACTGTAATCTCCCTGACAGCGCGCCCTGTCCCATAGTCTGTCTAAAACCCTGCAGCACTGCGTACCGTAATCCCCCTTAAAAAACCGTACTGTCCTGTAATCTCTCTAATGCAATGGACGGTACCGTAATTCCTCCAAAGCCGCTAACTGTCGTACTCTCCTTAAAGACTCGCACTCATTACCGTAATCTCTCTAATACCGCGTACGGTACCGTAATTCCTGTAAAGCCGCTCACTCTGATCCGTAATCTCCTTAAAGGCGCGCACTCGGTACCGTGATCTCCCTGACAGCGAGCAGCAATGTGTACTGTCATCTCCATAAAACCGCGCACTCGGCACCACCGTAATATCCCCAATAACTCCCGGGTGACCCAGGCTGTGAGGCCACCTGCTTAAGTGACCCCAACTCACCCTGGAGAGCTGGGCGGTCCCCTCGATAGCATTGTGCAGCCGCACGACCCCGACATACTCTTTGCCTGCAGGGAGGACACACAGGGGCGGTCAGGGCAGGGACGCGAGGGGGTGGTAGGCTCTACATTAGTGACCTCAGGAAGGGGGTTCGGGAACTGAGGACGCTTTGTGTCTAAGAAGGGCTATGTCATAGTGAACGGCGCAATGACATCACCCCGAACTGGAAGTGTGGAGGCTGAGATCTTCTGTGTGAAATAAGTCCTGTCCCGCGCCCCTCCCTCCTGCCCCTCCCCGTCCTCCATCTGTCCCAGCCCCTGCCTCACTCACAGAAGCCCCCTCCCACCTGCGCACCCCCCCCCCGTTGCAACTGCCCCGTGTCCTCCATACGCACCCTCCTTCCTGCCCCTCCTCCCTACCCCTTCCCCCCTCCCTTCCCCCACTACCCCCTCTACCCCCCTCACCTGAACTACCCACCCCTCCATTCTGCCCCTCCACCCCTCCCCCACTACCCACTCTACCCCTCACCTGCACTACCCAACCCTCCCTCCTGCCCCTCCTTCCACCTTCCCCTACCCCCTCCCCCGCACTACCCATCGCTCCCACCCCTTGCTCACGCACCCCTCCCTCTTTCACTGCCCCTCCCCTCCCCCCGTACACCCCCCCTCACCCGCGCTCTGCTGTGACTTGACCAGGCGCGTGGCGCGCTCGATGCAGACGATGAGGCACCCGGTGACCTTGGGGTCAAGTGTCCCGCTGTGCCCCGTCTTCTCCACGCGCAGGATGCGGCGGATCCAGGCCACGACCTCGTGCGAAGAGGGGTTGGATGGCTTGTCCAGGTTGATGAAGCCGGTCCTGGGGGGGGGGGGGGATATATACATCACGTGTAGGCCAATGTCACACATGTCACTTATATAACATATATGCTACATATAGGCTACACGTCATATACATACC--ATATATATACCATGTGTACGTAACATATAGAACATACGTCATATATGCATCATACACGTGTCACATATACATTATATATACATCGTGTATAGGTTATATGTTCTATATACATCATGTGTGCAGATGCAGCCGGTCCTGGGGGGGATATGTATACGACACATGTACTCTATACGTCACACATGTCACACACGTCACATATACATCATATATGCATGACATATACATCATGTATACATAACATAAAGGCCAGGGTTGGGGGATTTAGCTCAGCGGTAGAGCGCTTGCCTAGCAAGCGCAAGGCCGTGGGTTCGGTCCCCAGCTCCGAAAAGAAGATGCATCACACACGTCACACATACATTATAAACACACTATGCATAGGTTATGTGTTCTATATATGTCATGTGTTCAGACAAAGTTGGTCCTGGGGCGGGGGAGGGATGGATAAGTCATGTGTAGGCCATACATCACCCACCTGTCATATATACGTCATATATATGTTATGTATGGGCTACACATCATATATGTATTATATATACATCATGTATACATAACAGATAGGCCATACATCATATATGTGACACACATATGTCACAGATACATTATGTACACATGATGCATAGGTTATATGTTCTATATACATCATGTGTACAGATGAAGCTGGTCCTGGGGAGGCGGGAGGTACATTCGTTATACGGTGTATATATACACGCTATATATAGGTTGTGTGTTTTATATATGCTACATATCCTATGTATACACATTATACATAGGTTACATATGCAGCAGATCGCCTATATGTATACATACAGGTGATAATTGGAGCAAATTACATACACATAGGATATGATATGGTGATATATATATAACCTATATATATATGTAGGCTATATACATTATATGCTCACCCAACCATGTGTATGTATGTATGTGTATATATATATATATGTATATACAGGTCATACAGTATACAAGTGTGTACCTACAGGTCACGTACTCAGATCACATATATACACATAGATTAGGATGTAGATACTATGATATACATACATATAAATATATAGGTTAAACGTCCGGGTCTCCCCGTCCCGCCTACCTGACGTACTCCCCGATCTCCCTCTTCAGCGGGTTGGAGCCGCACGGGATGGGCGTGTAGTGGGTCGTCCGCACGTTCAGTCTGTCAAAGTTCTGGGGAGGCGATGGCGGGGTGGGGGGTGGGGGGTGTCAAAGGTCACCCACAGTAAAGATGGCCACCAAGCTGACTCACCCACGCCGCCCAAATCAAAGATGGCTACCAACTCTCTTCGCTCAGGCCGCCCACCTTGAAGATGGCGCTCTAACCACTCACCCACCTCTACGGTTCCTCCCCAGCCCAGTTTTGAGGAAGGGTCTCTCTCTACCTAGGCGAGGCTAGCCAAGCCCACTGGTGTCGAAGGGGTGGAGCAGGACATGGCCTCCCAGTGGTCAGCGACCTTTACGATTAGGGTTTTAGATGGGAACTGGTATGGAATCCACGCATCCCGTGACGTGGGTGGGGCGGGACCTACCTTGAGCAGCAGGGGCCACTGGGAGGTGTCCAACTGAGCCGCCTTGGACTCCGGTTTGATCAGGAAATCTTCCGCGTGCTGGATCTCCTGCGGGGGGGGGGG-----TGACAGGAAGTGGGGGGATGACAGGAAGTGAGGGGTGACAGGAAAGGACGAGCCAT------------------------GGGGGGGGGCGTCGGGTCCGTTAACTTCGGCCATGTCAGGCTGGACCCAAATATTTAAATATTTTAGCATATATTAATATTAATGTCCTAATAAAGCCTGGGGCCCGAAGTGGAATCTCGGGATGACGTCATCGGCCGTTCACTGTGACATCACACACGCGACATATAGTCCAGAAAGGTCGGGGATGATGTCATCGCACACTTCATTGACATCATACGTGGGACGGGTCACAGGGTCGGGGATGACGCCATGGCTCCGTGTGCTGTGTTGTCACACGTCAGAAAAATAAGAATGAAGAAAAAAAAAAAAAAAACCCCACGGCCACTCACAGCCACGTCAGCTTCCGGCAGCGGCTTCCGCTCTTTCTTCTTCTTGTGCTTCTTCGGGAACGTCATGGCGGCTGCGGGGGAGACAAACGCAGGGACCTGAGCAGTGCCTGCTCAGACTGAGAGGTTTAAAGTCGGCTCTGATGTCGGGGCCCAAAGAAAGCCTGATGTCACCGAAAACCCATTCGTTTGAAAGCCTGATGTCACCGAAAACCCATTCGTTTGAAAGCCTGATGTCACCGAAAAAATAAATGTATTCTAAAGTCTGGCGTCACCAAAAATTAGGCCTGACATAACCGAAAACCGTTCATTTTAAACTCTGAAGTCACCCAAAGTTTATTCTTAAGTCTGAAAAACGTGAAAGTCTCACGACACCAAAAGTTTTAAAGTGTGACATCACCAAAATTAGGTCTGACGTCACAGAAAACCATATATTTTGAGCTCTGACGTAACCCAAACTTTATTCTTAGGTCTGACGTCACCGAAAAA-CTTTAAAGTCTGATGTCACCAAAAGTTAATTTTAATGTTTTACGTAAAAGTAATACTCCAGTCGCTGACGTCATCAAAAATTATTCTAAGGCCTGACGTAAAAATAAACAGACATTTTAAAGTCTGACGTCAGCGGAGGGGGAACCACGTTCCTAAAGCACAACCTGGCAGAAAATCGGCCCCAGAACAGATGCTGACCAGCGCCGCCCACCCCCCCCCCCCCCCCGTCACGGCTCCCGGGCTCTTAAAACGTCCCAGCGTCAACTTCCCTCGGGCGACTTCTTATGACGACAAAATCGCCTCTATGACGCCCTCGGGACCAGACTCGAGTCGTGTTTGGCGCGAGGCAGGGAGCTAAGAAAGTCACGCGGGTCTAAAACGCGCGCGTGTGGCCCCGACATGGACTCTCCGCGCCTCCTTATGACGACACAGTCTGGCCAGCCTCTATGACGCACTCGGGAGGCGACCCGGGTCATGTTTGGCCCGGGACCCAGAGCCAAGGTAGTCACGCGGGTCCGCGCTCGGCCCCGGCACACATAAAGGCCAGCGGCGCAGCGGTCAGACCGCGGGACGGGAATCGCGCGGGCCACGCGGGTCGCGCAAGCGCAGCGCCGCGCGACTGCCTCCGGGTCACTGAGCGACCGCGCTGGAACTCGCTCCGGGTTACGGATCGCGCCGCGCAGTGCCTATTCGGCGCTGCGGTCCTTACCTTCCGCGTCCGCCATGTCGCAGGCAGACAACCCGGCCAACCGCCGCTAACCGCCGCCGCGAGCCGAGAACCGCGCACGCCAACAGTCACCACGCGCCGCCGGGACACGCCCACCGCTGCTCGCACCGCCCCGGATGCAGGAAAACGGAAATAGCAGCCCGGAAGTCAAGGGGCGGGGACGGCCGAGAATGGCAGACTCCTACCGCCCGACACCACTGCGGCTACAGCAAAACGGAAGTAGCTGCCAGGAAGGCAGCCCGGAAGTGCGTAGAGGGTGGGGCCCGCACGTGCGCCGGGACGCTCTCCCGCGCTCCTCCGGGCCCCCCACACAGCCACCGCTCGGCTTAGCGGAGCTATGGAGAAGCGATCGTTGCGGCGGGTTGGAGTGGGTGGGCATAGCCTTCGCTCTCCCCCATCAGCCTTCGCTCGCCCCCATCAGCGTGGAGCGGGTGGGCGTGGCCTGCGCTGTCCTCCCTCAGACTGGAGCAGGTGGGCATGGCCTTCGCTGCCCGCCATCAGCGTGGGGCGGGTGGGCGTGTCCTGCGCTGTCTGCCTTCAGCCTTCAGCGGGTGGGCGTGTCCTGCGCTGTCCGCCTTCAGCGGGTGGGCGTGGCCTGCGCTGTTCCCCCCCCCCCCCCCTCGGCCTGGAGCAGGTGGCCGTGGCCTTCGCTGGCCCCATAGCCTGAGTGGGTGGGCGTGGCCTGCGATGTCTCCCATCACCCCTGAGCGGGTGGGCGTGGCCTGCGCTACCAGCCATCAGCCTTGAGCGGGTGGGCGTGGCCTGTGCTGTCCCCCATCTGCAAGTAGCGGGTGGGCGGGGCCTGCGCTGTCCTCCCTCTGTGTAGAGCGGGTGGGCGGGGCCTGTACAGTCTCCCTTAAGTGTAGGGAGTGGGCGTGGTCTGGGCTGTTCCTCTTTGGCGCCAACGCTCCTGGGCGTGGCCTTCAGGGCCCTAAAGTGTAGTGCGGGTGGGCGTGGCCCGCAGTGTCCTAAAGAGGGTGAGTTGGTCTTGGAGCAGGTGGGCGTGCCCCAGGCTGTCCGTCTTGCGCGTCACCCTCAGTCTAAAGCTTTGCCAAGGCCTAGGGAGGGTAGGCGTGGCCTACAACCAGTGGGCGTGGCCTGCTCGACCTGTCATCGATGGTAGGCGTAGCCTGTGCCTTCTGTTGGCTTGGTCTGCGCTGTCCATCTTCAGTGTCACCCGCTGTCTAAACCATTGTCTGGGCTTAGGGAGTGTGGGCGTGGCCTAGAGAGGGTGGGCGTGGTCGGTACTGTCTATGGGCGTGGCCCGCGCTGTCGGTCTTCAGCGTCACCAGCTGTCTAAACCGGTGCCCGCCTTAATGGACACCGACCTTTCCCTCCGCCCGCCGCGACGTCCGTTCCCGTTGAAAATAGTTTCTCTCTCTTACCCGACGCGGACGTCGTGGCCGGCAACGGTCCGCGCGGAGGGCGGCCGCCTCTGTGAAGAACGCGAGGAGGGAGCGGGGCCCTAAGATGCCTCCCGCTCTTCTATACGTTTACGGGAAACCGAGTCACGGACGCCGTGTGTGCGGTGTGCAAATGAGTCGTAAGGGGCTGGGGAGTGTGTGTCGTGTTTTCCCCGACCTGTGTGCAGTGCTCATCTCCCATATGTGTATATACGTGTGTCTATATTTCTATATATGTATATATAGCATATATTATATATTCTATTATATATGTATATGTACACTACAGTGGAGCTTCCATTTCTACCTGATCGGTGATCCCCATTTCCTTAGAACGGACTCTATGCCCAAGCTATCATATTGTGTGTGTGTGTGTGTATACATGGCATATATAGTAACTTGCATGTTTCATATTTATATATATACACACATACATACACTGTATGTATTTATATAAATATATATACATACATATACATATTGTATATATATAGTATATATCATAACTTGTATGTTTCATATATATACACACACATGTACAATACAATATGTATTTATATAAATACATATACATATATA--------TCTGTATGAGAGATAACCATTGAACACAGGTTGGGGAAAATACGACACACACTCACCAGGCCCCTTATGCCAATGCACACGTATGTACATCTCACACACACACACAGACACACACACATAGACACACACACACGCACATCACACATGCATGTACATCACACACACACGCATATACACACACATGCCCATGCACACTCATGCAACACACACACACATACTTGCAGTAAAAAATAGACTCAAGATGTTTTACAGACAGACAGACAGACACAAATACATGCGTGTGCACACATATGCATTTATTAACAGTCCTGATTAAAGAAGTCATGAGTGTGAGCAGGAGTTTCAGGGCAGGAGATGAAGGGGTCATCACGTGTTCTTTTAAAAATTATAAATAATAGTGGGATCCCATCTTAAAAACACAAATCTGGGCTGGAGAGATGGCTCAGTGGTTAAGAGCACCCGACTGCTCTTCCAGAGGTCATGAGTTCAATTCCCAGCAACCACATGGTGGCTCACAACCATCTGTAAAGAGATCCGATGCCCTCTTCTGGTGTGTCTGAAGACAGCTACAGTGTACTTATATATAATAAATAAATAAATCTTTAAAAAAAACACAAATCTGAAATAAAAATAATATAAAATATACATATAAAGTGTAAAATAAATTTTTTATATATGTAAATTTTTTGTGCTCCTGAGACAGGGCTTCACTGTGTAGCCCAGGCTGTCCTAGAACTCAGAGATTCTCTCACCTCTGCCTCCTGGGTCCCAGGATTAAAGATGTAAAGGAAGCCGCACCACACCTGGCTGCTTTGTGATTCTTTAAGATAATCAATGGATGATAATTGATTATTAATTATTAATTGATAATGATTTAATCGAATGAAATAAAAATTAAAAATAAAAAAATAAATAAAAATAAAAGTCGAGGTCAGTGTCCGTGCACGTGTACAAGTTAATGTGTGATAAGAAGCAGATCAGAAGATGAAGTTATAAGGAGAAACGGATGAATAAATATTTTTCACACTCACAGACACTCACACTCACACACATATATATTACATTACAGTTCAGGAGCAAAGCCACAAAATATATATATATGATA--TGTGTGTGTGTGTGTGTGTGTGTGTGTGTGTTTGATGATCTCAGCGCCATGTTGTATTTTACACGTAACCTGATGTTTCCTTCTCATTCATCAAACACCGTCTGGTTTGTAGATTTCTGTGGCCTACGATTCCTCCAAAAACTCATTGGACCCAAAAACTCATTCCAAATAAAAGAGCCGTTCAGTGCACTGGGCTCTCGCCAGTTCAAGGCACTTAGAATTCATGGTCAGGACTGCGCCATCGACGTCACTTATGTTCACATTTATTTATTTTATTTATTTTTTACTCCTTAGTTTTTTTCCACATTTGCACGATCGGGTTTATTTACAATTTTTCGGGGAAGGAGATGGACTCGTATAGTTTTTACACATGAAATGTATAAATTCTATACGTCCCTGAAGCATGTGACTGCCAGGCGTGTTATAGCGAAGAGGCAATGCTTCATATCTCTCTCCTTCTGTCAACCCGTTACTCAAGTCCACATATACCATGATGTACGTCACTCAATGTATAAATTCTATAAGTCCCTGAAGCAAGCACATGACTGCTGGGCAGGCTATAGCACCCTCCCCCCAAAAAAAGTAAAAATGCAAAAGAAAATTCCAAATCACGCTGTTCAGGGACGAATAGAATTTATAAATTTGGATTAAAAAAACTCAAAGGGAAGAATCAACTGGAAGGGGGGAAAGAAAATAATATAAAGAGAGGAAAATAAGGAAATTGATACAAGACGTCAGCAGAACGATGAGCCTGCTGGGAAACGTGAAAAAATATATAAATATATACATATGTATATTTTATTTATTGTATATTTATATATTTTATTTATTTATATATCATTTATTATATACATATTCAAGAAAACTATATATATTAAAAAAAATATATGCAAAGTCCTTAAGTATCTCAACCTCTGTCCAAGTTTATTTCCTCATTGTCTTGGGACAACAAAAGAATGAATGAAATAAAATTAAAAAAA-TAGAAAATAAATTAAATAAAATAAAAATAAGTAAATAAGATAAAATAAAAAGTAATAAAAAAATAGATAAAAAATAAAATAAACCAAAAAT---------TAAATAAAATAAAAAAATAAGTAGAAAAATAAAATAAAATAAAAATAAATAAAAAATAAAAAAATAAAAAATATAAATTCTCCTCTCGCAGAAGCAGATCCCTCGCTGTCCCAGTTCAGCACAGAGCGGGTGGGCGTGGCCCCTACTGTCTGTGGGCGTGGCCTGCACTGTCCGTCTTCAGCGCCATCCCCTGTACAAACCCTTTTGGCGGCCTAGGGAGGGTGGGCGTGGCCTAGGGAGGGTGGGCGTGGCCTAGAAAGGGTGGGCGTTGCCCGCACTGTCAGTCTTCATCGTCTTCAAGGGACACCTGCATGTTT-CCCGCTCGCTGTAACGTCCGTCTTCCTTCTCTCTCCTCCTCAGTTCCGGTTTGAGGTCGCGTCCGGTCGGACGTGACGGGGGCCGCGGCGGCCTCATCTCGGGTTCCGGCTTCCTGCAGAGAGGATGAAGGGTCCTGATCTAGAGTCGGGGAAACTGTGGTGTCCGGAATATGCGTGTATACAAA
>Xq
AAAGTGGAGCTGGGCAGCTGGTTGGGTGGCCCTTCCCGCGTTAAAAACAAAAAAAGGGGCTGGGAAGTTCAGTGGGTAGCGCAGTCCTCATCATATGCACAAAATAGGGCTGGGCAGCTTGGTGGGCGGCTCTTCCCAAGTAAAAAACAATGATCGGGCCTGAGAAGTCTAGTGGGTAGCGCTGTGCACGTCATAGACAAAAAATTGAGCGTGGCTGCTGTGTGGGCTGCGATTCCCTTGTTTTAAATCAAGAGCAGGGCTGGGAAGTTCATAGGGTAGCGTTGTCCATTTCATAGACACAAAATGGAACTGGGCCGCTGGGTGGTGGTACTTCCCACGTTAAAAACAAAAAAGGGGGCTGGGAAGTTCAGTGGGTAGCAATGCCCACGTCATGGACACAAAATGTAGCTGGTAAGCTGGGTGGGTTGCGCGTCCCCCATTAAAAACAAAGAACGGGGCTGGGAAACTCAGTGGGTTTCGCTGTCCACGTCATAGACACAAAATTGGGATGGGAAGCTGCGTGGATGGCGCTTCACAGGTTAAAAACAAAGAACGGGGCTGGGAAGTTCAGTGGGTAGCGCTTTGCACGTCATAGACACAAAATGGAGCTGGGCTGCTGGGTGGGTGTCTCTTCCCATGTTAAATACAAAGAAGGGAGCTGTGTACTTCATTGGGTAGCGCCATTCACATCATAGACAAAATATTGGGCTGGGAAGCTAAGTGGCTGGCGCTTCCTGCGTTAAAAAAAAAGAACATGGATGGGAAGTTCAGTGAGTAGCGCTGTCCAGGTCATAGACACTAATTTGGGCTGAGAATCTGAGTGGCTGGCGCTTCCCCCGTTAAAAAAAA-TGAAGGGGGCTGGGAAGTTCAATGGGTAGCACAGTCCACATCACATACACAAAATTGGGCTGGGCAGCTTGGTGGACCGCTCTTCCCAAGTGAAAAGCAAAGATCGGGGCTGGGAAGTTCAGTGGGTAGCGTTGTCCAAGTCATAGACACAAACTGGAGCTGGTCAGCTGGGTGGGTGGCGCTTTCCCCGTTAAAAACAAAGAACCGGGCTGGGAAGTTCAGTGGGTAGCACGTTCAATGTCATAGACACAAAATTCGGCTGGGCTGCTTGGTGGGCGGCACTTCCCAAGCTAAAAACAAAGATAGGGGCTGGGAAGTTCAGTGGGTAGTGCTGTCCAAATCATAGACACAAAATTGGGCTGGGAACCTGAGTGGCTGGTGCTTCCCCCGTT-AAAAAAAAGAGGGGGCTGGGAAGTTCACTGGGTAGCGCAGTCCATGTCATAGACAAAAATTGGACTGGTCAACTGGGTGGGCGGTTCTTCCTAAGTTATAAACAAAGAAAGGGGCTGGAAAGTTCAATGGGGAGCACTCTCCAGGTCGTAGACACAAAATTGGGCTGGGAGGCTCAGTGGCTGGTGCTTCTTGCCTTAAAAGCAAAGAACGGGGCTGGGAAGTTCAGTGGGTAGCGCTATCCTGGTCATAGACAAAAAATTGGGCTGGGAAGCTGGGTGGCCGGCTCTTCCCAAGTTAAAAACAAAGAACGGGACTGGGAAGTTCTC----------------------------------------------------------------------------------------------------TGGGTAGCACTGTTCACGTCATAGACACAAAATGGAGCTGGGCTGCTGGGTGGGTGGCTCTCTCCGCATTACATACAAAGAACGGGGCTGGGAAGTTCAGTGGGTAGCGCTGTTCACATCATAGACAAAAAATTGGGCTGGGAAGGTAAATGGCTGGCTCTTCCCCCGTTAAAAACAAAGAACTGGACTGAGAAGTTCAGTGGGTAACGCAGTCCACGTCATAGACACAAAATGGAGCTGGGCAGAAGTGTGGGAGGCGCTTCCCGCGTTAAAAACGTAGAAAGGGGCTGCGAATTTCAGTGGGTAGCGCTGTGCACATCATAAACACAAAATGGAGCTGGGCCGCTGGATCGGTGGCGCTTCCTGCATTAAAAACAAAGAACTGGGCTGGGAAGTTCAGTGGGTATAACTGTCCACTTCATAGACACAAAATTGGGCTGGGAAGCTGAGTGTCTGGCTTTTCCCGCGTTAAAAACAAAGAATGGGGCTGGGAATTTCAGTGTGTAGCGCTGTCCACGTCATAGACACAAAATTGTGCTGGGAAGCTGAGTGGCTGGCGCTTCCCTGGTTAAAAACTTAGAACCGGGCTGGGATGTTCAGTAGTTACTGCTTTCCATGTCATGGACACAAAATGCAGCTGGTCAGCTGGGTGGGTGGCACTTCCCGAGTTAAAAACAAAGAACGGGTCTGACAAGTTCAGTGGGTAACACTGTCCATGTCATAGACACAAAATGGAGCTGGTCAGCTGGGTGGGTGGCATTTCCCACATTAAAAACAAAGGACGGGGCTGGGAAGTTCAGTGGGTAGCGCTGTCCATGTACTAGACACAAAATAGGCCTGGGAATCTGAGTGGCTGTCACTTCCCTGGTTAAAAACAGAGAACCGGGCTGGGAAGTTCAGTGGTTATTGCTTTCCATGTCATAGACCCAAAATTTTCTGGGAAGCACAGTGGCTGGCGCTTCCTGCGTTAAAGACAAACAACGGGGCTGGAAGTTCAGTGGGTAGTGCTGTCCATGTCATAGACACAAAATGGAGTCGGGCAGCTGGGTATGTGGCGCTTCCCGAGTTAAAAAGTAAGAACAGCGCGGGGAAGTACAGTGGGTAGCGCTCTCCACTTCATAGACACCAAAATGGGCTGGGAAGCTGAGTGGCTGGCACTTCCCGAGTTAAAAACACAGAACTGGGCTGGAAAGTTCAGTGGGTAGCAAGGTCCATGTCATACACACAAAATGGAGCTGGGCCGCTGGGTGGGTGGCGCTTCCCCCGTCAAAAACAAAGAACGGGGCTGGGAAGTTCAGTGGGTAGCGCTGTCCACATCATAGACACAACATTGGACTGGGAAGCTACCGGCTGGCGCTTTCCGCGTTAAAAACAAAGAACAGGGATGGGAAGTTCAATGGGTAGCACTGTCCACGTCCTAGGCACTAGATTGGGCTGGGAAACCGAGTGGCTGGCACATCCCCCGTTAAAAACAATGAAGGGGGCTCGGAATTTCAATGGGTAGCGCAGTCCACATCACATAAACAAAATGGAGCTGGTCAGCTCAGTGGGTGGCGCTTCCCGTGTTAAAAACAAAGAATGGGGTTAGGAACTTCAGTGGGTAATCTGTCCAGGTCATAGAAACAAACTGGGGCTGGGAAGCTGAGTGGCTTTCACTTCCCGGGTTAAAAAGAAAGAACAGGACTGGGAAGTTCAGTGGGTAGCTCTGTCGAAGTCATAGACACAAAATTGAGATGGGAAGCTGAGTGGCTGGTGCGTCCCAAGTTAAAAACTAAGAGCAGGCTGCGAAGTTCAGTGGGTAGTGTTGTCCACAGCATAGACACCAAAATGGGCTGGGAAGCTAAGGGGCTGGCGCTTCCCAAGGTTAAAACAAAGAATGGGGCTGGGAAGTTCAGTGGGTAGCGCTGTTCATATCATAGACACAAAATGGAGCAGGGCAGCAGGTAAGGTGGCGCTTCCCGAGATAAAGACAAAGAACGGGGCTGCGACGTTCAATGGGTAGCGCTCTCCATGTCATAGACAGAAACTGAGGCTGGTCAGCTGGGTGGGTGGCGCTTTCCCAGTTAAAAACAAAGAATGGGGCTGGGAAGTTCAGTAGTTAGCACGTTCCATGTCATAGACACAAAATTGGGCTGGGCTGCTTGGTGGTAGTCTCTTCCCAAGTTAAAAACAAAGAACAGGACTGGGAAGTTCAGTGGGTTGCCTTGTCCACGTCATAGACAAAAAATTGGGCTGGGCAGCTGGGTGGGCGGCTCTTCTCAAGTTAAAAACAAAGGAGCTGGGAAGTTCAGTGGGTAGCACTGTCAGCTCATAGACACAAAATGGAGCTGGGCAGCTGGGTGGGTGGCTCTTCCTGTGTTAAATACAAAGAAGGGGGCTGTGGAGTTCAGTGGGTAGCGCTGTTCACGTCATAGAGAAAAAATTGGGCTGGGAAGCTGAGTGGCTGGTGCTTCCTGCGTTAAAAACAAACTCCAGGGCTGGGAAGTTCAGTGGGTAGCGCTGTCCAGGTCATTGTCACAAAAGTGGGCTGTGAAGCTGAGTGGCTGCCCCTTCCCGGCTTAAAAAAGAAAGTACAGGATGGGAAGTTCAGTGGGTTGTGCTGTCCACGTCATAGACTGTAAATTGGGGGGGAGGGGAAGCTGAGTTGCTGTAGCTTCCCCCATTAAAAAACAAAGAACGGGGCTGGGAAGTTAAATGGTTTGAGCTATCCATGTCATAGACAAAGTTGGGCTGGGAAGCTGAGTGGCTGGCCCTTCCCGGGTTAAAAAAAAAAAAGATCGGGGCTTGGAAGTTCAGTGGGTAGCGCTGACCGAGTCATAGACACAAATGTGGGCAGGGAAGCTGAGTGGCTGGCCCTTCCCGGGTTAAGAAAAAAGATCGGGGCTTGGAAGTTCAGTGGGTAGCGCTGACCGAGTCATAGACACAAATGTGGGCAGGGAAGCTGAGTGACTGGCCTTTCGGCATTAAAAACAAAAAACAAGGCTGGGAAGTTCAGTGGGTACCGCTGTCCATGTCATAGACACTAAATTGGGCTGGCAAGCTGAGTGGCTTGTGCTTCCGATGTTAAAAACCAAGAACGGTGCTGGGATGTTCAGTGGGTAGCGCTGTACACGACGTAGACACAAAATGGAGATGGGCAGCACGATGAGTGGCTTTCCCCAGTTAAAAACAAAGAACGGGGTGGGACCTTCAGTGGGTAGCGCTGTCCAGGTCATAGACAGAAAATTGGGCTGGGAAGCTGAGTGGCTGGCAATTCCCGCGTTTAAAACAAAATGCAGGGCTGGGAATTTCAGTGGGTTGTGCTGTCCTCGTCATAGACACAAAATGGGACTGGGAAGCTGGGTGGGCAGCTCTTTCCAAGTTAAAAACAAAGAACTGGACTGGGAAGTTCAGTGGGTAGCGCTGTCCACATCATTGCCACAAAAGTGGGCTGGGAAGCTGAGTGGCTGGCACTTCACGAGTTAAAAACAAAGAAGAGGGCTGGGAAGTTCAGTGGGTAGCACTGTCCCCATCATAGACACAGAGTTGGGCTGGGAAGCTGAGTGGCTAGCACTTCCCGAGTTAAAAACAAAGAACAGGGCTGGGAAGTCCAGTGGGTAGCACTGTCCACATCATAGACACATTGGGTGCTGGTCAGTTGGGTGGATGGCGCTTCCCGCCATAAAAAAAAAGAACGGGCCTGAGAAGTTCAGTGGGTAGTGCTGTCCACGTCATAGAGACAAAATTGGGCTGGGATGCAGGGTGGGTGGCGCTTCCCGCGTTAAAAACAAGGAACGGGGGGGGGGGGGGGTTGGGGATTTAGCTCAGTGGTAGAGCCCTTGCCTAGGAAGCGCAAGGCCCTGGGTTCGGTCCCCAGCTCCAAAAAAAGAAAACGAAAAAAAAAAAAACAAAAAAACAAAAAAAAACAAGGAACGGGGCTGGGAAGTTCAGTGGGTTGCCCTGTCCAGGTCATAGACACAAAAGTGGGCTGGGAAGCTGAGTGGCTGGCACTTCCCAGGTTTAAAACAAAGAACAAGGCTGGGAAGATCAGTGGGTAGCGCTGTCCACGTCATAGCCACAAAATTGGGCTGGGAAGTTGAGTGGCTGGCACTTCCCGCGATAAAAACAAAATGCAGGGCTGGGAATTTCAGTGGGTTGTGCTGTCCACGTCATAGACACAAAATGGGACTGGGAAGCTGGGTGGGCAGCTCTTTCCAAGTTAAAAACAAAAACTGGGCTGGGAAGTTCAGTAGATAGCGCTGTCCACATCATTGCCACAAAAGTGTGCGGGCAAGATGAGTGTCTGTCGCTTCCCGCACTAAAAAAGAAGAACAGGACTTGGAATTTCAGTGGCTAGCGCTGTCCACGTCATAGACAGAAAATGGACCTGGGCAGCTGGGTGGGTGGCGCTTTCCCAGTTAAAAACAAAGAACGGGGCTGGGAAGTTCAATGGGTAGCGCTGTCCACGGCATAGACACAAAATTGGTCTGAGAAGCTGAGTGGCTGGCACTTCCCTCGTTTAAAACAAATCACAGAGCTGGGGAGTTCAGTTTGTAGCGCTGTCGACGTCATAGACACAAAATTGGGGTGGCAAGCTGAGTGGCTGGCCCTTTCTGGGTT-AAAAAAAAAAAAGAACACGGCTGGGAAGGTCAGTGGGTAGCGCTGTCCAGGTCATAGACACAAAAGTGGGCTGGGAAGCTGAGTGGCTGGCACTTCCCAGGTTAAAAACAAATGAAGGGCTGGGAAGTACAGTGGGTAGCGCTGTCCACATCATTGACACAAAAGTGGGCGGGGAAGATGAGTGTCTGTCGCTTCCCGAATTAAAAAAGAACAGGACTTGGAATTTCAGTGGCTAGCGCTGTCCACATCATAGACAGAAAGTGGAGCTGGGCAGCTGGGTGGGTGGCGCTTTCCCAGTTAAAAACAAAGAACGGGGCTGGGAAGTTCAGTGGGTAGCACTGTCCACGTCATAGACAGAAAATTGGGGGGGAGGGGAAGATGAGTGGCTGTCTCTTTCCGCCGTAAAAACAAAGAACGGGCTGGGAAGTTCAGTGGGTTGCGCTGTCCCTGTCATAGACACAAAATTGGGCAGGGAAGATGAGTGGCTGTCGCCTCCCATATTAAAAAAAAAGAAAGGGGCTTGCAAGTTCAGTGGGTAGCGCTGTCCAGGTCAAAGACACAAAATGGAGCTTGGCAGCTGTGTGGGTGGCGATTATCCGTTTAAAAATGAAGGACAGGGCTGGGAAGTTCAATGGGTAGCGCTGTCCACGTCATAGACACAAAATGGAGCTGGTAAGTGGGTGGGCTGCTCTTCCCAAGTTAAAAACTAAGAAAGGGGCTGGGAAGTTCAGTGGGTAGCGCTCTCCACATAATAGACACAAAATTGGGCTGGGAAGCTGAGTGGCTGGCCCTTCCGGAGTTAAAAGCAAGAATGGGGCTTGGAAGTTCAGTGGGGAGCACTGTCCACGTCATAGACACAAAATGGAGCTGGGCAGTTGGGTGGTTTGCTCTTCCCAAGTTAAATACAAAGAAGGGGGCTGTGTAGTTCAGTGGGTAGCGCTATTCACGTCATAGACAAAAAATTGGGCTGGGAAGCTGAGTGGCTGGCGCTTCCCGAGTTAAAACCAAAGAACAGGGATGGGAAGTTCAGTGGGTAGCGCTGTCCTCGTCATAGACACAGAATTGGCCTGGGAAGCTGAGTCCCTGGCGCTTCCCGCATTAAAAACAAAGAACGGGGCTGGGAAGTTCAGTGGGTAGCGCTGTCCACGTCGTAGACACAAACTGGAGATGGTCAGTTGGCTGGGTGGTGCTTTCCCCATTAAAAAGAAGGAACGGGGCTGGGAAGTTCAGTGGGTAGCACGTTCCATGTCATAGACACAAAATTGGACTGGGCTGCTTGGATGGCAGCTCTTCCCAAGTTGAAAACAAAGAACGGAACAGGGAAGTTCAGTGGGTAGCGTTGTCCACGTCGTAGAAAAAATTGGGCTGGGCAGCTGGGTGGGCGGCTCTTCCCAAGTTAAAAACAAAGAAAGGGGCTGGGAAGTTCAATGGGTAGCACTGTCAGCTCATAGACACAAAATGGAGCTGGGCAGCTGGGTGGGTGGCTCTTCCTGTGTTAAATACAAAGAAGGGGGCTGTG----------------------------------------------------------------------------------------------------------------------------------------------------------------------------------------------------------------------------------------------------------------------------------------------------------------------------------------------------------------------------------------------------------------------------TAGTTCAGTGGGTAGCGCTGTTCAGGTCATAGAGAAAAAATTGGGCTGGGAAGCTGAGTGGCTGTCACTTCCCGCGTTGAAAAAAAAGAACAGGGATGGGAATTTCAGTGGGTATCGCTGTCCAGGTCATAGACACTAAATTGGGCTGGGAAGCTGAGTGGCTGGCCCTTCCCGCGTTAAAAGCAAGATCGGGGATGGGAAGTTCAGTGGGGAGCACTGTCCAGGTCATAGACACAAAATGGAGCTGGGCAGCTGGGTGGGTGGCTCTTCCCAAGTTAAATACAAAGAAGGGGCTATGTAGTACAGTGGGGAGTGCTCTCCACGTCATAGACACAAAATTGGGCTGAGAAGCTAAGTGGCTGGCGCTTCCCGAGTTAAAAACAAAGAACAGGGATGAGAAGTTCAGTGGGTAGCACAGTCCACATCATATACACAAAGTGGAGTTGGGCAGCTGGGTGGGTGTCTCTTCCCGAGTTAAAAACAATGAAGGGGGCTGGGAAGTTCAGTGGGTACCGCTGTCCACCTCATAGACACAAAATTTGGCTGGGAAGCTAAGCGGCTGGCGCTTCCCGCGTTAAAAACAAAGAACAGGGATGGGAAGTTCAGTGGGTAGCGCTGTCCACCTCTTAGACACAAAATGGAACTGGGCAGCTGTGTGGGTGGCGCTTCCCCTGTTAGAAACCAAGAACCGGGCTGGGAAGTTCAGTGTGTATCACTGTCCACGTCATAGACACACAATGGAGCTGGGTGCCTGGTGGGTGGCGATTCACGAGTTAAAAACAATGAAGGGGGCTAGGACGTTCAGTGGGTAGCAAGGACCATGTCATAGACACAATATTGGGCTGGGCAGCTTGGTGGGTGTCTCTTCCCAAGTTAAACACAAAGAACAGGGCTGGGAACTTCAGTGGGTAGCGCTGTCCACGTCATTGACAAAAAATGGAGCTGGGCAGCTGTGTTCCTGGCGATTCCCCTGTTAAAAACCAAGAACTGGGCTGGGAACTTCAATGGGTAGCGCTGTCCACATCATAGACACAAAATTGGGCTGGGAAGCAGAGTGGCTGGCGATTCCCACGTTAAAACAATGAAGGGGGCTGGGACTTTCAGTGGGTATCGCAGTCCAGGTCACAGACAAAAAATTGGGCTGGGAAGCTGGGTGGGCGGCTCTTCCCAAGTTAAAAACAAAGAAAGGGGCTGTCATAGACACAAAATGGAGCTGGGCAGCTGGGTGGGTGGTTCTTCCCGAGTTAAATACAAAGAAGGGGGCAGTGAAGTTCAGTGGGTAGCACTGTTCACGTCATAGACACAAAATTGTGCTGTGAAGCTGAGTGGCTGGCGCTTCCCCCATTAAAAACAAAGAAGGGGGCTGTGTAGTTCAGTGGGTATCGCTTTCCACGTCATAGACACAAAATTAGGCTGGGAAGCTCAGTGGCTAGCTCTTCCCACGTT-AAAAAAAAATACGGTGCTGGGAAGTTCAGTGGGTAGCACTGTCCACGTCAAAGACTCAAAATGGAGCTGATCAGCTCGGTCGGTGGAGCTTCCCGCGTTAAAAACAAAGAAGGGGGCTGGGAAGTTCAGTGGGTAGCGCTGTCCACGTCAAAGACACAAAATGGAGCTGAGCAGCTGGTTAGGTGGCGTTTCCCGCGTTAAAAACAAAGAACCGGTCTGCGAAGTTCAGTGGGTAGTGCCGTCCACAGCATAGAAACCAAAATTGGCTGGGAAGCTAAGGGGCTGGCGCTTCCCCGTTAAAAACAAAGAACGGGGCTGGGATGTTCAGTGGGTATCGCTGTACACGTCATAGACACAAAATTGGGCTGGGAAGCTGAGCGGCTGGCGCTTCCCCCATTAAAAACAATGAAGGGGGATGGGAAGTTCAGTGCGTAGCGCTGTCCACGTCATGGACACAAACTGGAGATGGTAGTAGTGTGGGTGGCGTTTCCCGAGTTAAAAAAAAGGACGGGGCTGGGAAGTTCAGTCGGTAGTACTGTCCACAGCATAGACACCAAATTGGGCTGGGAAGCTAAGGGGCTGGTGCTTCCCGCGTTAAAAGCCAAGAACGGAGCTGGGAAGTTCAGTGGGTAGCACTGTCCAGGTCATAGACACAAAATGCAGTTGGGCAGCTGGGTGGGTGGCTCTTCCCGCGTTAAATACAAAGAAGGGGGCTGTGTAGTCAGTGGGTAGCGCTATTCACGTCATACACAAAAAATTAGGCTGGGAAGCCGAGTGGCTGGAGCTTCCCGCGTTAAAACAAAGAACAGGGATGGGACGTTCAGTGGGTAGCGCTGTCCACGTCATAGACACAAAATGGACCTGATCAGCTGGGTGGGTGGCGCTTCCCGCGTTAAAACAAAGAACGGGGCTGCCAAGTTCAGTGGGTAGCACTGTCCAGGTCATAGACACAAAATGGAGCTGGGCGGCTAGGTGGTTGGCGCTTCCCAAGTTAAAAACAAAGAACCAGTCTGGGAAGTTAAGTGGGTAGCGCTGCCCACGTCATAGACACAATATTGGGCTGGGAAGATTAGTGGCTGGCGCTTCCCTCGTTGAAAACAAAGAACGGGGCTGGAAAGTTCAGTGGGTTGCGCTGTCCATGTCATAGACCCAAAATGGAGCTGGGCAGCTGGGTGGGCGGCGTTTCCCGTGTTAAAAATAAGGAACGGGGTTGGGAATTTCAGTGGGTAGCACTGTCGATGTCATAGACACAAAATGGAGCTGGTCGGCTTGGTGGGTGGGGCTTCCAAAGTTAAAAACAAAGAACGGGGCTGGGAAGTTCAGTGGGTAGCACTGTCCACGCCATAGACACAAAATGGAGCTGGTCTGCTGGGTTGGTGGCTTTTCCCGTTTTAAAAACAAAGATCGGGGCTTGTAATTTCAGTGGGTAGCGCTGTCATCGTCAAAGAATCAAAATGGAGCTGGGAAGCTGGGTGGGTGGTGCTTCCCCCAAGAGAAACAAAGAATGGGCCTGGGAAGTTCAGTGGGTAGCACTGTCCATGTCATAGACACAAAATGAAGCTGGTCAGCTGGGTGGGTGGCGCTTCCCGCGTTAAAAACAAAGAACGGGGCTGGGAAGTTCAGTAGGTAGCGCTGTAAACCTCATAGAAACAAAATGGAGCTGGGCAGCTGGGTGGGTGGCGCTTCCCCCATTAAAAACAAATAACGGGGCTGGGAAGTTCAGTGGGTAGCGCTGTAAACCTCATAGACACAAAATGGAGCTGGGCAGCTGGGTGGGTGGCGCTTCCCGAGATAAAAACTAGGAACAGGGCTGGGAAATTCAGTGAGTTATGCTGAGCACTTCATAGACACAAAATTGGGCTGGGAAGCTGAGTGGCTGGCGCTCACGCGTTTAAAACAAAGAACAGGGCTGGGACGTTCAGTGGGTAGCGCTGTCCACATCATAGAGAAAAAAATTGGGCTGGGAAGCTGAGTGGCTGGCGATTCCCGCATTACAAAGAAAGAACAGGGTTGCGAATTTCAGTGGGTTGCGCTGTCCATGTCATAGACCCAAAATGGAGCTGGGCAGCTGGGTGGGCGGCGTTTCCCGTGTTAAAAATAAAGAACGGGGCTGGGAATTTCAGTGGGTAGCACTGTCCATGTCATAGACACAAAATGGAGCTGGTCGGCTTGGTGGGTGGGGCTTCCCGCGTTAAAAACAAAGAACAGGGCTAGGAAGTTCAGTGGGTAGCGCTGTGCACCTCATAGACACAAAATGGAGCTGAGCAGCTGGGTGGGTGGCGCTTCCCGCTTTAAAAACAAAGAACCGGGCTGGGAAGTTCAGTAGGTAGCGCTCTCCGTGTCATAGACACAAAAGTGGGCTGGGAAGTTGAGTGGCTGGCGCTCCCCCCGTTAAAAACAATGAAGAGTGCTGGGAAATTCAGTGGGTAGCGCTGTCCACGTCATAGACACCAAATGGACCTGATCAGCTGGGTGGGTGGCGCTTCCCAAGTTAAAAACAAAGAACCGGTCTGGGAAGTTAAGTGGGTAGCGCTGCCCACGTCACAGACACAATATTGGGCTGGGAAGATTAGTGGCTGGCGCCTCCCTCCTTAAAAACAAAGAACGGGGCTGGGAAGTTTAGTGGGTAGGGCTGTCCACGTCATAGACACAAAATGGGGCTGGTCTGCTGGGTTGGTGGCTTTTCCCGCGTTAAAAACAAAGATCGGGGCTTGGAATTCCAGTGGGTAGCGCTGTCATTATCAGAAAAACAAAATGGAGCTGGGCGTCTGTGTGGGTGGCGCTTCCCCCGTTAAAAGGAAAGAACGGGGCTGGGAAGATCAGTGGGTAGAGCTGTAAACCTCATAGACACAAAATGGAGCTGGGCAGCTGGGTGGGTAGCGCTTCCCGCGTTAAAAACAGAGAACGGGGCTGGGAAGTTCAGTGGGTAGCGCTGTCCACGTCATAGACACAATATTGGGCTGGGAATCTGAGTGGCTGGCTCTTCCCGCCTTAAAAACAAACAAGGGGCCTGGGAAGTTCAGTGGGTAGCGCTGTCCACATCATAGACACAAAATGGAGCTGGTCAGCTGTGTGGGTGGCGCTTCCCCCATTAAAACAAATAACGTGGCTGGGAAGTTCAGTGGGTAGCGCTGTAAACCTCATAGACACAAAATGGAGCTGGGCAGCTGGGTGGGTAGCGCTTCCCGTGTTAAAAACAGAGAACGGCGCTGGGAAGTTCAGGGCGGTTGCTCAGTGGTGGTGCACCTGGGGATAGGACTGTGGCTGAGTGGTCAGAACAGCACCTAGGACTGGGGAGGGTGGTTCAGTGGTGAGAGCAGCACCGACTGCGGGGCGGTGGGTGGCTCAGTAGTCAGAGTACCCGGGGCTGCCGTGGGTGTCTCAGTGGTTGGAGCAACACCTACTGAGTAGCGATTGGTGGGTATGTTGACAGAGCACCCGGGGCTGGGGGGTGTGGGTCAGTAGTCAGAGCAGTACCTGGGGCGAGGGAGGGTGGCAAAGTGGTCGGAGCAGTAGCTTGGTCTGTGGAGGGTGGATCAGTGGTCAGAGCTCCCGGGGCTGGGTAGCGTGGGAGCAGCACCGACTGGGAGGCGGTGGGTGGCTCAGTGGTCAGAGCAGTACCTGGGGATGGGGATCGTGGCTCAGTGGTGAGAGCACCCGGGGCTGTGGCTATGGTGGTAGCTCAATGATCAAGGCAGGACCAATTGCGGGCCGCTGGGTGGCTCAGTGGTTAGAGCACCCGGGGTTGGGGAGTGTGACGCAGTGGTTGGGGCAACAACGACTGGGGGCGGTGGGTGGCTCAGTTGTGAGAGCACCCGGGGCTGGGGAGGGTGGCTCCGTAATCAGAGCAGTACCTGGGGCTGGGGATCGTGGCTCAGTGGTGAGAGCACCCGGGCTGGGGCTGGGGTGGTAGCTCAGTGGTCAAGGCAGCACTGACTGTGGGGCGATGGTTTGCACAGTGGTTAGAGCACCCGGGGCTGGGGAAGGTGGCTCAGTGGTCAGAGCATTATCTGGCGCTGGGGATCGTGGTTCAGTGGTCAGAGCAGTACCTAGGGCTGGGGAGGGTTGCTCAGTGGTCAGAACAGTACCCAGGGCTGGGGAGTGTGACTCAGTGGTCAGTGCAGTACCCGGGGCTAGGGAGGGTGGCTCAGTGGTCAGAGTAGTACCTGAGACTGGGGATCTTAGCTCAGTCATGATAGCACCTGAGGCTGGGGCTGGTGGTGGTAGCTCAGTGGTCAAGGCAGCACCGACGGTGGAGCGATGGGTGGCTCAGTAGTTAAAGCACCCGGGGCTGGGGAGGGTGGTGGAGTGGTGAGAGCAGTACCTAGTGCTCGGTAGGGTGACCCAGTGGTCAGAGCAGTACCCCCGGCTGGGGAACTTGGCTCAGTGGTGAGAGAATCCGGGACTGTGGCTGGGGATGTTCGCTCAGTGGTCAGAGCAGTACCTGCGGTTGGGGAGGGTGGTTCAGTGGTTAGAGTACCTGGGGTTGGGGAGGGTTGCTCAATGGTCAGAGCAGTACCTGGGGCTGGAGAGGGTGGCTCAATGGTCAGAGCAGTACCCGGGGCTGGGGATCGTGGCTCAGTGGTGGGAGCACCAGGGACTGGGACTGGGGAGGGTGGCTCAGTGGTCAGAGCACCTGGGGCTGGGGAGGGTGGATCAGTGGTCACAGCACCCGGGTGGGTTGCTCAGTTGTCAGAGCATCACCGACTGCAGTGGTGCGTGGCTCAGTGGTGAGAGCAGCACCTACTGCGGGGCGGTTAGTTGCTCAGTAGTCATAGCACCTGGGGCTGGGGAGGGTGGCTCACTGGTCAGAGCAGTACCCGGGGCTGAGGATCGTGGTTCAGTGGTTAGAGCACCCGGGGCTGGGGGTGTTGCTCAGTGGTTGGGGAAACACCGACTGCGGGACAGTGGGTTGCTCAGTGGTGAGAGCACCCAGGGCTGGGGAGGGTGACTCAGTACTCAGAGCAGTACCTGGGGCTAGGGACGGTGGCTCAGTGGTCGGAGCAGTACCTGGATCTGGGAAGGGTTGCTCAGTGGTCAGATCACTCGGGGCTGGGTGGGGTGGGAGCAGAAGCGACTCCTGGGCGGTGGGTGGCTCAGTGGTTACAGCAGTACCCGGGGCTGGGGATGGTAGCTCAGTGGTCAAGGCAGCACTGAGTGTGGTGCGATGGGTTGCTCAGTGGTTAGAGAACCCGGGGCTGGGGAGGGTGGCTCAGTAGTCAGAGCAGTACCTGGGGCTGGGAAGGGTGGGTCAGTGGTCAGAGCAGTACCTGGGGCTGGGGAGGGTGGCTCAGTAGTCAGAGCATTACCGGGGACTGGGGAGGGTGGCTCAGTGGTCAGAGTGGTACCTGAGGCTGGGGATCGTGGCTCAGTGGTGAGAGAACCCGGGCCTGGGGCTGTGGTAGCTCAGTGGTTAAGACAACACCGACTGTGGGCCAATGGGTTGCTCAGTGGTTAGAGCACCCGGGGCTGGAGAGGGTGGCTCAGTGGCCAGAGCAGTCCCTAGGGCTGGGGAGGGTGGGTCAGTGGTCAGAGCACTATGGGGGGCTGGGGATCGTGGTTCAGTTGTGAGAGCACCCGGGACTGGGGCTGGGGATCATGGCTCAGGGTTCAGAGCAGTACCTGGGGCTGGGGAGGGTTGCTCAGTGGTCAGAGCAGTACCTGGGGCTGGGGAGGGTTGCTCAGTGGACAGAACTGTACCTGGGTCTGGTGAGGGTGGTTCAGTGGTCAGACCACCCGGGGCTGGGTAGCATGGGAGCAGCAACGACTGGGGGCGGTGGGTGACTCACTGGTTAGAGCAGTACCCGGGGCTGGGGTGGGCGGCTGAGTGGTCAGTGCAGTACCTGGGGCTGGGGATCGTGGCTCAGTGGTGAGAGCACCCAGGGCTGTGGCTCATTGGTCAAGGCAGCCCCGACTGCGGGCCGATGGGTGGTTCAGTGGTTAGAACACCTGGGGCTGGGGAGTGTGGACCAGTGGTTGGGGCAACAACGACTGCGGGGCGGTGGGTAGCTCAGTGGTGAGGGCACCCGGGGCTGGGGAGGGTGGCTCCGTATTCAGTGCAGGACCTGGGGCTAGGGAGAATGGCTCAATGGTCAGAGCAGTACCTGGATGCCTCAATGGTTAGAGCAGTACCCGGAGCTGGGGAGGGTGGCTAGTGGTCAATGCAGTACCTGGGGCTGGGGATCGAAGCTCAGTGGTGAGAGCACCCCGGACTGGGGCTGGGG-------------------------------------------------------------------------------------------------------------------------TGGCTCAGTAGTCAGAGCACCCGTAACTGGGGAGGGTGGCTCAGTGGTTGGGGCAACAGTGACTGCAGGGCAATGGGTGGGTCAGTCGTCAGAGCACCCGGGCCTGGGGAGGGTGGCTCAGTGGTCAAAGTACCCACGGGTTGGGTAGGGTGGGAGCAGCACGGACTCTGGGGTGGTGGGTTTCTCAGTGGTCAGAGCAGAACCTGGGGCTGGGGAGGGTGCCTCAGTGGTCAGAGCAGTACCTGGGGCTGGGGAGGGTGGCTCAGTTGTCAGAGTAGTACCTGGAACTGGGGATCATCGCTCAGTGGTGAGAGCACCCAGAGCTTGGGAGGGTGCCTCAGTGGTCAGAGCAGTACCTGGGGCTGGAGAGGGTGGCTCAGTGGTCAGAGCAGTACCTGGGGCTGGGGGAGGGTTGCTCAAGGTTCTGGGCAGCACCGACTGCGGGGCGGTGGGTGGCTCAGTGGTCAGAGGACCAGGGCTGGGGAGTGTCGCTCAGTGGTCAGAGCCCGGGACATAAGGATGGAGAGTGGTGGCTCAGTGGTCAGAGCGTGGGACACCATGATTATTATTAAAGCCAGGTGGGGGATGTGCTCAGTGGTTAGAGTAGGGGACACCATAATTATTATTAAGGAGGGGGCGTGCCGCTCAGTGGTTAGAGCAGGTGACGCCATTATTATTAAGGATGGAGAGAGGTGGTTCAGTGGTCAGAGCGCAGGACACCATGATTATTATTAAGGCTGGGGCGAGTGGCTCAGTGATTAGAGTGGTGGGGGGCGCAATTACTATTAAGGCGGAGGACTGGGTAGCTCAACGATCAGGGGTCCCGACCCCCACCCTCGATCCCAAAGGAGAGGGTGGGGTAGGTCAGTGGTGAGAGCAGGAGACGCTATTATTATTAAAGGTGGGAGGGGCGTGGGGTGGGCTGAGTGGTCAGAACTGGGGGACGCCATTACTATCAAGGCCGAGGACTGGGTACTCAGTAGTTAGAAAGGGAGTGGTATGCCATGATTATTAAGGATGGGGGGTGTGGCTCAGTGGTCAGAGCACCCGGGGCTGGGCAGTGTTGCTCAGTGGTTGGGGCAACACCGACTGCGGGGCGGTGGGTGGCTCAGTGGTGGGAGCTCCCGGTGCTGGGGAGGGTGGCTCAGTAGTCAGAGCAGTACCTGGGGCTAGGGAGCGTGGCTCAGTGGTCGGAGCAGTACCTTGGTCTGGGGAGGGTGGCTAAGTTTTCAGACCACCCGGGGCTGGGTAGGGTGGGAGCAGCACCGCCTAGGGGGGCGGTGGGTGGCTCAGTGGTCAGAGCAGTACCTGAGGCTGGGGATAGCTGCTCAGTGGTGAGAGCACCCGGAGCTGGGTAGGGTGTGAGCAACACCGACTGTGGGGCCGTGGGTTAATCAGTGGACAGAGCAGTACACAGGCTGGGGAGGGTGGCTCAGTGGTCAGAGCAGTACCTGGGGCTGGGGAGGGTGGGTCAGTGGTCAGAGCAATACCTGCGGCTGGGGATCGTGTCTCAGTGGTCAGAGCAGTTCGTGGAGCTGGGGATGGAAGCTCAGTGGTCAGAGCAGTACCTGTGACTGAGCAGTGGTCTGGGCAGCACCGACTGCGGGGCGGTGGGTGGCTCAGTGGTGAGAGCAGCACGGTCTGCGGGGCGGTGGTTGGCTAAGTAGTCAGAGCGCCTGTGGCTGGGGAGGGTGGCTCAATGGTTGGGGCAACAGCGACTGCGTGGCGATGGGTGGGCCAGTGGTCAGAGCATCCAGGGCTGCGGAGGGTTTCTCAGTGGTCAGAGCAGTACCAGGGGCTGGGGATCGTGGCTCAGTGGTTAGAGCAGTACCCGGGGCTGGGGATCGTGGCTCAGTGGTCAGAGCAGTACCTGTGACTGAGCAGTGGTCTGGGCAGCACCGACTGCGGGGCGGTGGGTGGCTCAGTGGTGAGAGCAGCACGGTCTGCGGGGCGGTGGTTGGCTAAGTAGTCAGAGCGCCTGTGGCTGGGGAGGGTGGCTCAATGGTTGGGGCAACAGCGACTGCGTGGCGATGGGTGGGCCAGTGGTCAGAGCATCCAGGGCTGCGGAGGGTTTCTCAGTGGTCAGAGCAGTACCAGGGGCTGGGGATCGTGGCTCAGTGGTTAGAGCAGTACCCGGGGCTGGGGATCGTGGCTCAGTGGTCAGAGCAGTACCTGGAGTTGGAGAGGGTGGCTCAGTGGTCAGAGCAGTACCCGGGGCTGGGGAGGGTGGCTCAGTAGTCAGAGCAGTACCCCGGGATGGCGAGGGTGGCTCAGTGGTCAGACCACCCGGGGCTGGGTAGGGTGGGAGCAGCAGCGACTGGGGGGCGGTGGGTGGGTCAGTGGTTAGAGCAGTACCCGGGGCTGGGGAGGGTGGCTCAGTGGTCAATGCAGTAGATGGGGCTGGGGATTGTGGCTCAGTGATGAGAGCTCCCGGGGCTGGGTAGCGTGGGAGCAGCACCGACTGGGAGGCGGTGGGTGGCTCAGTGGTCAGAGCAGTACCTGGGGCTGGAGAGGGTGGCTCAGTGGTAAGAGCACCCGGGGCTGTGGCTATGGTGGTAGCTCAATGATCAAGGCAGGACCAATTGCGGGCCGCTGGGTGGCTCAGTGGTTAGAGCACCCGGGGTTGGGTAGTATGACGCAGTGGTTGGGGCAACAACGACTGGGGGGCGGTGGGTGGCTCAGTTGTGAGCGCACACGAGGTTGGGGAGGGTGGCTCGGTAATCAGAGCAGTACCTGGGGCTAGGGAGGGTGGGTCAGTTGTCAGAGCAGTACCTAGGGCTAGGGAGGGTAGCTCAGTGGTCGGAGCAGTACCTGGATCTAGGGAGGGTGGCTCAGTGGTCAGACCATCAGGGGCTGGGTAGGGTGGGAGCAGCAGCGACTGGGGGGCGGTGGGTGGGTCAGTGTTTAGAGCAGTACCCGGGGCTGGGGAGGGTGGCCCAGTGGTCAATGCAGTACCTGGGACTGGGGATCGTGGCTCAGTGGTGAGAGCACCCGGGGCTGGGCCTGGGATGGTAGCTCAGTGGTCAAGGCGGCACTGACTGTGGGGCGATGGGTTGCACAGTGGTTAGAGCACCCGGGGCTGGGGAAGGTGGCTCAGTGGTCAGAACAGTACCCGGGGTTGGTGAGTGTGACTCAGTAGTCAGAGCAGTACCCGGGGCTGGGGAGGGTCGCTCAGTGGTCAGAGCAGAACCTGGGGCTGGAGAGGGTGGCTCAGTGGTCAGAGCAGTACCCGGAGCTGGGGAGGGTGGCTCAGTGG---------------------------------------TCAGAGCAGTACCTGGGGAGCAGAACCTGAGGCTGGGGAGGGTGGCTCAGTGGTTGGGGCAACACTGTGGGTCAGTGGGTGGATCAGTGGTCACTGCAGTACCTGGGGCTGGGGAGGGTTGTTCAGTGGTCAGAGCACTACCTGGGGCTGAGGATCGTTTCTCAGTGGTCAGAGCAGTACCAGGGGCTGGGGAGCTTGGCTCAGTGGTCAGAGCAGAACCTGGGGCTGGGGAGCTTGGCTCAGTGGTCAGAGCAGAACCTGGGGCTGGAGATGGGGGCTCAGTGGTCAGAGCAGTACCTGGGGCTTGGGAGGGTGGCTCAGTGGTCAGGGCAGCACCTATGACCCGCCCCTCACTGCCCTCTGGACCCTGATCCCTGCAGAGCCGGGCGTGACTTTCTGGAACCTTCCACGCAGGACACAGCCTCACTGAGACTCACACTCAGACTCACACTGAGACTCAGGGACACTGACACTCAGACACACACTCACAGACACGCTCAGACTCACTCAAGACACTCATAACACTCACACTCAAACACTCACACACTCATATATTCAGACACTCACACTCAGACTCACTCAGGCAGACACTCACCCACACAGAACACTCCGCTTCGCACACCAAACACGAGCAGCCTCGCGGAGTCGGATAAACCGGGTTTATTTTTTTTCCTTTTTTTTTTTTTTTAACAAACTTTTCTTAAAAAAATGGAGGGCAGGCCAGGGCCGTCTGCGGTGTCGCTCAACATGGCCTCCGGCGAATCGCCGCGGGCGGTCGTCGGGGGCTCAAGTGAGTGGAGGGGTCAGTGGTGGAGACCCCGTTCCTACGCCTCGCGTCCTTAAAACAGGACGGGATGGTCGCCGCGTGGGGG-TCGGGGGTAGTCGCTAACCACTGAGCTCCTCTGCCGCCCTTGCCTTCTTCTTCTTTTTCTTCCTTGTGGCGTCGCCGTCCTTGGGGGTAAGGGGGAGAGGTGGGAAAGCTCAGTGCATGGAACACGCGCACCGGCGCAGCTCCCAAGGTCGTTCTAGGTAATGGCGACCGAGTGTGTTCAGAGTGTGAGTCACACGCATCTTGCACACTCACCCTACCCCTCCCACACTCACCCCTTGCACACTCACCCCGTCCTCCGCAGCCTCCTCCCCGCCGTCCGCCTTCTCCTTTTTCTTCTTCTTCTCCTTCTTCACCCGGGGCGTGGTAGTGGGCGTCGCCTCGTCGGCGTCGCTGTCGCTATCGCGTTTCCTCTGCGGGGGTTGGGGGGACACGAGTGTCACACACACACACACGCTCACCTGGGTGATCACAGCCCGCGCAACCCACTAGGCTGCACCGCCTCACACGCCTGTGCAACTCACAGTGAGCTGCGCCGCACACCAGGCTACCCTGCCCCTATCCCCCCAACTCCCTCACTGCACACCAGACTACCCTGCCCCTGCCCCAGGCCTCTCACAAGGACTACACTGCACACCAGGCTACCGTGCCGCTACCCTATGACTCTTGCACGGACTGCACTGCACACCAGGCTACCCTGCCCCTGCCCCACGCCTCCCCCACAGACCGCACTGCACACCAGGCTACCCTGCCGCCGCCCTATACCTCTTGCATGGACCACACTTCCCACTAGGCTACCCTGCCCCTGGCTCCACGCCTCTCGCACAGACCACGCCACTCACTTTCACGATGCTGGCGGCGTCCGCGGTGACCCCAGGGCCCGGCGTGGCTTCGGCGGCCGTCGCTTTCTTGCTGGAGTCACTGAAAGAGGGGGATGGGTGCGAGGTTAGACCTCCCTGCGGCGGCCATGTTATTTCCCATCAGGTCCCGGAGTCTGGGTGGGCGGGGCGATTTCAGGAGGAATCGATAAACCCCGCCCTCACCCGCAAACCCCACCCACCATCACACCAAGCCCCGCCCACACACATGAGCTCCACCCCTGCCCCATAAGCCCCGCCCTTACCTGAGAACCCGTCCCATAAACCCCACCCTCTTTAAGCACTGCCCTCCTCTTTGAACCACGCCCACAAGCCCCACCCACCCTACCCAGAC--CTTTCTAGTCACTCCCGCCTCCCCAAGCCCCACCCACACATGTAACCCCTCCCACCCCGTAAGTCCTGTCCTCTCCTTTGAACCATGCCCACCTCCATAAGTCCCACCCACCCCACCCAGACCTTTCTAGTCACGCCCACCTCGGTAGGCCCCGCCCAAACCTGAGCCCCATCCAACCCTTTAAGTCCCACCCTCTCCTTTGAGCCCCACCCACCCTGCTCAGACCTCTTTCCAATTCTGCCCACCTCTGTAAGTCCCGCCCACACCTGAGCCCCACCCTGGTCTGCAAGCCCCACCCTCTCTGAACCACACCCACCCCATAAGCCCCACCCAGACCTCTTTCTGGCCACGCCCACCTGTGTATGCCCCGCCCACTTTTTACCCCACCCGCCCCAACTACAAGTCCTGCCCACCCCTAAGCCCCGCCCCTCACCTGTAGTCCACGTAGTCGCGCGTCCAGGAGGCGGGGGTGCCGTCCGTGGGTCGGCCATGTTTGTCCAGGAGGCCCTGCTTGATCAGCTGCTTCTTCTGGCTTGCCTGGGGGGAGGGGGGACAGGGGCGGGGCCGGTGTCACTCAATGTGTCATTGATAACCATTACAAATCAATAAAAATTAGTGACCAATCATTGCATCAATAACCATTATGTCGTCGATGATCAATGAACATCATCAGAAATGTCATCAAAGATCAATAATCAACAATTAATGTGTTATCGGCCACCTTAATTGCCCATCAATATGTTATCAACGATCGATTATAAGATCGTCAATAATTAAATCATTACATCACTGGTAATCAGTACGTCATCAGTGAATAATCAATAAACAGGGGGGTGGCCATGTTGATTACCAATCGATACGTCACCAATCACTAATCAATCATCGATCCACACGGGAGGCAGCCATGCTGATTGCCAATCAATACCTCACCAATCACTAATCAATCATCGATCAACACGGGAGGTGGCCATGTTGATTACCAATCAATACCTCACCAATCACTAATCAATCATCGATCAATACGGGAGGCGGCCATGTTGATTATTGACCCATGTCACCTCCAACAAATCAGTCGATGATTGATCATTGTTCAATGCAGCAGTGGCCGCCCCCCTGACCTCTGATCCCCCACCCACCCCACCTCTCCGCCGACCTCTGACCCCCTCCAGCCTGACCGACCTTCGGCCCCAGGCCCCACTTGCGGGGGTAGGTGTCCCGCTCCATGATGACGCGCTTGATCTTCGCTACTACCCCGTGGTCGCACGTGGAGATCACAGCCGTCGTCATCAGTGCGATGGCTGCCGGGGAGAGGGGTGGGTGGGTCAGTGGTCAGAGCAGGGGGCATAAGGATGGAGAGGGGTGGTTCAGTGGTCAGAGCCGGGGACACCGTGATTATTATTAAGGATGGAGAGGGGTGGGTCAGTGGTCAGAGCCAGGGACGCCATGATTATTAAGGTTGGGGCGAGTGGCTCAGTGGTCAGAGC------GGGGGGGGGGGAATGCAATGACTATTAAGGCTGGGGGTGGGGGGTGGCTCAGTGGTCAGAGTGGGGGGGGACGCCGTGATTAAGGATGGAGAGGGGTAGCTCAGTGGTCAGAGCCGCGAAACGCCATGATTATTATTAAGGATGGAGAGAAGTGGCTCAGTGGTCAGAGCAGCAAGGGACGCCATTATTATTAAGGATGGAGAGGGGTGGCTCAGTGTCAGAGCAGTAGGGGACGCCATGATATTATTCAGGCCGGGGGGGAGGGGGCAGTGTGTGCAGCTCAGTGGTTAGAGCAGGTGACGCCATGATTATTATTAAGACTGGGTGGGGGGTGCGGGTCAGTGGTTAGAGCAGGTGACGCCATTATTATTAAGGATAGGGAGCTGGCTCAGTGGTCAGAGCGGTGGACGTCATGATTATTAAGGCTGGGGGAGCGGCTTAGTGGTGAGAGACGGGGACACCGTGATTATTAAGGATGGAGAGGGGTGGCTCAGTGGTTAGAGTTGCGGGGGGACACCCCACTGTCATTAGGGCTGGGGGTGTGGCTCAGTGGTCAGGGGCCCTGACCCCCACCCTCGACCCCAAAGGAGAAGGTGGGGTGGTTCAGTGGTGAGAGCAGGGGACATTATTATTAAGGCTGGAGGGTGGGGTGGGGTGCGGCTCAGTTGTCAGAGCGGGGGGGGGGGTGGGGGGGGATGCCCTTACTATTAAAGCCGAGGACTGGGTAGCTCAGTGGTCAGAGCGGGAGGGGTACGCCATGATTATTAAGGATAGCGGGGTGGGTGGCTCAGTGGTCAGGGGCCCCGACCCTACCCACCCCCCCCCAGACCAAGATGGCGCCGCCCCGCCCGGCCCTCACCCACGCAGACGGCCTCGCCCTTGGTGGTGATGACCACGACCTCCTGGTTGACCTCGATGCCGTCCTCGTAGCGCAGGAGGCCGGGGAGCATGATCTTCGCGCCGTAGCAGATGGCGTTGACCTGCGGGGGTGGGGGGAGACGGGGGGTAACGTGAGGGTCTGGACGCTGACCGCTACCCGACCTGGGCGCTAAATTCCCCACCTGGGTGCTAACCACTGCCCCGCCTGGGCGCGAACCATTGCCCTGTGTTCCCTCCTTCTATGCTGGGATGGGGGACGGCTGATCGCACCGGGCGTTAACCACTGTCCTGCCTGAGCGCTAACCACTTCCCCACCTGGGCGCTAACCACTGCCCGGTCTATCCCTCCTTCCATGCTGGGATGGGGGTCGGCTGATCGCACCGGGCGCTAACCACTGCCCCGCCTGAGCGCTAACCACTTCCCCACCTGGGCGCTAACCACTGCCCGGTCTATCCCTCCTTCCATGCTGGGATAGGGGAGATGGCTGATCGCGCCAAGCGCTAACCACTGCCCCATCTGGGCGCTAACCATTGCCCCGTCTGCCCTCCTCTGGTGCCGGGGCGGAGGAAGGGCGCTAACCACTACCCTTCCTGTCCCTTCTTCAATACCGGAATGGGGGACGGTATGGCAGTTCGCACCAGGCGCTAACCACTACCCCACCTGGACGCTAACCATTACCCTGTCTATCCTTCTTCCATACTGGGACTGGTGAAGAACAACCGCATTGGACGATGACCACTGCCCCGCCTGGACGGTAACCATTGCCCTATCTGCCCTCCTCCCATTTCGGGATGGAGGAAGAGCGCTAACCACTACAATGTCTGTCCCTTCTTCAATACCAGGATGGGGGACCGGCCAGCCGTTCGCACCGGGCGCTAACCACTACCCCGTCTGTCCCTCCTTCCGTGCTGGGATTGGGGGTGGGGGGTTGGCTGATCACACCCAGCGCTAACCACTGCCCCACCTGGGCGCTAACCATTGCCCTGTCTGCCCTCCTCCTGTTCCAGGATGGAGGAAGAGCACTAACCACTACACTGCCTGTCCCTTCTTCCATTCCAGGATGGGGGATGGCCGTTCGCATCAGGTGCTAACCAGTGCCCCACCTGGGCGCTAATCACTGCCCCGTCTGGGCTCTAACCACTGCCCCGTCTATCCTCCTTCCATACTGGGACTGGTGAAGGCCAACCGCATTGGACGATGACCACTGCCCCGCCTGGGCGCTAACCACTGCCCTGTCTGCCCTCCTCACGTGTCGGGATTAAGGAAGAGCGCTAACCACTACACTGCCTGTCCCTTCTCCAATACCGGGATGCGGGACAGGACGGCAGTTCGCACCGGGCGCTAACCATTGTCCCGTCTGCCCTTCTTTCATGCCAGCTAATCGCATTGGACGCTAACCACTGCCCCGTCTGTCCCTCCTTCCGTGCTGGGATGGGGCACAGCCGTTCGCACCGGGCGCTAACCACTACCCCACCTAGGCGCTAACCACTGCCCTGCCTGGGCGCTAACCACTGTCCCATCTATCCTCCTTCCATACTGGGACTGGTGAAGGCCAACCGCAATGGACGATGACCACTGCCCCGCCTGGGCGCTAACCACTGCCCGGTCCGGCCCTCCTTCCGTGCCGGGATGGGGAACGGCTGATGGCACCAGGCGCTAACCACTGTCCCACCTGGGCGCTAACCACTACCCCGCCTGGGCGCTAACCACTGCCCCGTCTGTCCTCCTCCCGTTCCGGGATGGAGGAAGAGCGCTAACCACTACCCTGTCTGTCCCTTCTTCAATACCCGAATGGGGGACGGCTGATCGCACTGGGCGCTAACCACTATTCTGCCTGGGTGCTAACCACTGCCCTGCCTGGGCGCTAACCATTGCCCCATCTGCCCTTCTTCCATACTGGGACTGGTGAAGGCCAACCGCATTGGACGATGATCACTGCCCCGCCTGGGCACTAACCATTGCCCTGTCTGCCCTCCTCCCGTGCCAGGATGGAGGAAGAGCGCTAACTACTACCCTGTCTGTCCCTGCTTCAATACCGGGATCGGGGACGGGACGGCCATTCGCACCGGGCGCTAACCACTGTCCCATGTGCCCTTCTTTCATGCCAGCTAATCAAATTGGACGCTAACCACTGCCCCATCCGTCCCTACTTCCGTGCCGGGATGGGGACGGCTGATGGCACCGGGCGCTAACCACTGCCCCGCCTGGACGCTAACCACTGCCCCATCTGTCCTTCCATACTGGGACTGGTGAAGGCCAACCGCATTGGACGATGACCACTGCCCCGCCTGGGCGCTAACCATTGCCCCGTCTGCCCTCCTCCTGTGCCGGGGTGGAGGAAGGGCGCCAACCACTACCCTGTCTGTCCCTTCTCCAATACCGGGACGGGGCACAGGACGGCCGTTCACACTGGGCGCTAACCACTATCCTGCCTGGGCGCTAACCACTGCCCCATCTGGGTGCTAACCATTGCCCCGTCTGGCCTCCTCCCGTGCCGGGATTGAGGAAGGGCGCTAACCACTACCGTATCTGTCCCTTCTTCAATACCGGGATAGGGGACGGGACGGCCGTTCGCACCGGGTGCTAACTATACCCCGCCTGGGCGCTGACCACTGCCCCGTCCGTCCCTCCGTACCGGATTCCCATACATCCTGTTCTATACGCCGCCCCCTATACGTTAACCATACGTCCCTGTTCCCATAGTGCAGGGGGGAACGTATAGAATGAGCGGGGAACATAGACAACTAATGGCACAGAGAGAACGTATGGAACCAACGTACAGAACTACTGACACAGAATCAGCGACGTAGGAACGCATAGGACAGGCAGGGAATGTACGGAATCAACGCCATCATAAAGGGGGCCTATACGGTTAGCGGGGAACCTATGGAACCATATACAATTAACGGTGTAGCGGGGAATGTATAGAAGAGGAAGGGAACGTGTGGAATCAGTGAGAAATGTATAGAATTAGTGGGGAATGTATAGAATCAGTAGCACTGTAAGGAGAATGCATACAATTAACAAGAAAAAGGGAATGTATAGAACTGGCAGGGAACATATAGGATGAGCAGGTGATGTACAGAATCAGGGGTAACATATAGAATCAGGGGTAACTTAATGTATGCATGGGATATATGGGATCGGGGATGACATATGGAATGGGGGACGATGTAAAGGGATCATACAGAATCAATGCCATCCTAAAGGAACCTATATAATTAGCAGGGAACCTATGGAATTGGCAGGAAATGTGTAGAATCAGTGAGTTAAGAATGTATAGGGCAGGTAGGGAACGTATGGAATCAACACCATCATAAAGGGGGCCTATACAATTAGTGGGGAACCTAAGGAAACAGCGGGGATCGTATATAATTAATGGTACATCGGGGAATGTATAAGACAGATAGGGAACATATGGAATCAGTGGACAGTGTATAGAATTAGTGTGGAATGTACAGAACCAGCGGGGAACATATAGAAGGAAACATATCGTAAAGAGAATGCATACAATTAGCAAAAATGGAACATATAGAACAGGCAGGGAGCATATAGAATAGGTGCCATATGGAATCAGTGATGTAAAGGGAACATGTAGAATGGGGGAATCATAAAGGGAACGTATAGAATCAATCAGGCGTGACGTATAGAATCAGGGACAAATTTAAGGGAACATATGGAACCGGCAGGGAACGTATAGAACGGGTGGGTAATGTATGGCACCGGAAGCACCATATGGAACGGGCAGGTGACATATAGAACATATAGAACTAGCAGGTAATATATGGAATTGGGGTGACATAAAGGGAACATATAGACCGGGCGCTGGCTGCGCCACCCACCGCACTGTCCTTCATCACCAGGCGCTTGTGCGACGTCAGCAGCTTCTCCAGTGGGAAAACCACGCGGCGCAGGTAGCTCTCGTCCCGGTGGTGGTCGTATAGATACTGCGCGTCCAGGACGTCGTGCATGGTCACCATGTGGTCCTGGGGGGCGGGGCGGGGACCAATGCTGTCATTACGTACGTTCCGTCCCCCATGTGACGTATAGCTATACATCAGACCGCCACCAAAAATAACATATATCTATACATTGGGCCCTCAAATACTTCATTCTATGTCTGACCCCCCCACATACTGCATATCTATACGTCCAACCCCCACTTAATGTATGTCTATACATCAGACCACCAGATACTATGTCACTCCCCCAAAAACAATGTATATGTATACATTCAACCCCCCTCAAAAATACTGTATTTCTATATGTCCCATCCCCACATACTGTGTATCTATACATCTGACCCTCAAATGCTGTGGTTCTATACGTCAGGCCTTCATATTTCTATACATCACACCTTCAAATACTTGACACATAACATATATCTGTACGTCAGGTCGCCCCAAAATATTGTATTTCTATACGTCAGACTCTCAGATACCATATATAAACATGTTGGACACCCAAATACCGTACATCTGTCAGTATTAACTACACATTGTCTTCTATACGTTGTCTGCTACACTCAGCGTGAACTACACACTGTCTCCTATGATGCCACCCATACATCGTGCCATACATACATTGTCCCCATACATTAACTATGAATTTTCTTCTATATGCTGTCTCCGCATTTCCCCCCATACATTGCATCCCATATCACCCTACATTCCCTCCCATACACTGTCCTCACATTTTCTCCTATACATTGACTCCCATATGCTGCCTCCCATGTTGCCTGCCATACATTGCCGCCCACATATCCTCCCCTATACATCATGTTGTATATTCTTCCCATACATTGACCTCTACACACTGCACCCATAAATCCTGTTCCATACATCGTCCCCCATATACCTATACATTAACTACAACATATCTTATTTTTGCCTATACGCTGTCCCCTATACTTCCTGCTCTATATGCCATCCCCTACGTATCATACTCTATACGTTGACCTCTATATGCCATTCCCTATACATTAACTATACATCACGTCCTATACATTTTCCTCATACACTCTGCTCTACTCGCCGCCCCCTTATGTTAACCATACGTCGTCCCCTCCCGCACTATACGTCGCCCCTTAGATCACATTCTACACGTCACCCCCTATACATTGTTCCATATGTTGACCCCTGCACGCCACCCCCCATACGTTGTCCCTGTCCCCTGCTCACCCGCTCGCCCACGACCCCCGAGCGCACGCGCCGCAGCTCCTGCATCTGCCCCCCGACGCCCAGCAGCAGCCCCAGGTGCACGCACAGCGTCCGGATGTAGGTGCCAGCCTCGCAGCTCACCCAGAACACACCTGGAGGGGTCACGGGGAGGTCAGGGGTCACGGCGAGGTCAGGGGTCACGGTGAGGTCAGGGGTCATGGGATGGACGGGATGGGGAGAGAAGGGGAAAGAGAATGAACACGGAGAGGTCGGGGGTCACGGGGTAGTCGGGGGTCACGGGGAGGTCGGGGGTTATGGGATGGATGGACGGACGGGGATGGAGACGGG-AAAATAAATACGGAGAGGTCAGGGGTCACGGAGAGATCAGAGGAGGTCACAGACACCACATCCAAAACAAGCACACGGGGTGGTCAGGAGTCACAGGATGGACGGGAAAAATAGAGGTCAGGGATCATGGAAGTGTCAGGAGTCACAGGACAGATGGACGGGGGAGAGGGGGGAAGAGAATGGAAGTCACGGGGAAGTCAGGGGTTACGGGACAGATGGACAGAGATGGGAAAAATAAATAAGAGGTCAGGGGTCACAGAGAGATCAGAGTTCTTGGGACGGACAGATAAAATATGGGGAGGTCACAGTTCACAGATATGGGGCGTGAGGTCAGAGGTCACACTGCAACCCCGACGGCAGCCATAGCTACATACGGAACGGTCAGAGCTCACAGACACGGGTTGAAAAGGTCACACTTCCCAGAAAGGTCAAGGTTCCCAGACCATGACCCCCCCCCAACAGGGGATCCCCGGGAACGCACCCTCCCTCTCGCCCATGACCCCACCGTGACCCCGGCCTCACCCAGCCTGCGCTCAGGGTCATACTCGACAACACGGCTCTCATAGATTGTGCGCACGCGCAGCTGCCGCTTCACTGCTGCGATGAGCGGGGGACGCTGGAACAGGGCGCCTGTCAGGGTCTCCAGGGCCTGGGGGCAGGGGCAGGGAAAGATGGCGGCCAGGGTCACATGAGGTAACGGGGGC------GGGGAGAAATTAACATTCGAATCCGTGAAATATTCAAATTTATGAGGCAATGTAATTAATATGCAGATTCCAGAAATTAATTCCAATATGTGAAATGACTATGCAAATCCAATAAATTAATATTTAAATTCTCAAAATTAATATGCAGCTTCACAGAGGTTATAAGATCCATAAAATTAACTCAAAATAAAACTTATTAACTTAATATTCACAAAGTCTAATATTTAAATCTGCAGTTATATTCAAATTTACCAATTAATATGTTTAATATGCAAGCATACATTTATATATATAACGTATATTCAAATCCAAAAAATTAATTCAAACTCAAGCTTGTAAACTTAATGCAAATTAAAGAAATCAATTCCAATCCGTAAACTTAGTATTCAAATCCATAAAATTTAATATTTAAATCCCCAAAAATCAATATTCAGATTTATAAAACAATGTAATTAACATGCAAATTCATACCAGTTATAAAGTTCACATAATTGAAATTCATAAGATCTAATATTTAAACATGCAAGTTAATATTCAAATTTACGCGTTAATGTTTCAATATGCAAACTTATATATTTACATATTCAAATCCAAAAATTAATTCAAACTCGAGCTTGTAAAGTTAATTCAAATTCAAGAAATTAATTCCAATTCTTAATTTAATATTCAAATCCATAAAATCTAATATTTAAATTACCAAAATCAATAGTCAGGTTTATGAATAATGTAGTATGCAAATTCATAAATTTAACTAAATGTATATTCGAGTCCATAAAATTTCATCCCAACTCAAGTTCGCCAAATTAATCCAAGATCCAGAAAAGAATCCTGATTCGTAAAATTAATATTCAAATGTGTAAAATGAATACACAATTCCATTAAAATTAATATTCAAACCTGTGAAATTAATATGTAAATGCATAGAAGTCATAAATATCCATAAAATCAACTCAGGGCAAAATTCGGGAAATTACTATGCATATGCAAATTCATAGTTAATATTCAAAGCCATAAAAATTAACATTCAAACCCGTAAAATTAATATTAATTCAAACTTAACGTTTGGTCCCGTAATCGCCCCTAAAGCCGCGCCTGAAACCGTAATCTCCCTGAAACTGCGCATCACTGAGTCCCGTAATCTCTTTAAAACCCCCGCACTCTGTACCGTAATATCTGTAAAATCGCGCAGTTTTCCCGTAATCTCCCTAACACCGCGCAGTACTGCGTACTGTAATCTCCCTGACAGCGCGCAGTGTCCCATAGTCTGTCTAAAACCCTGCAGCACTGCGTACCGTAATCCCCCTTAAAAAACCGTACTGTCCTGTAATCTCTCTAATGCAATGGACGGTACCGTAATTCCTCCAAAGCCGCTAACTGTCGTACTCTCCTTAAAGACTCGCACTCATTACCGTAATCTCTCTAATACCGCGTACGGTACCGTAATTCCTGTAAAGCCGCTCACTCTGACCCGTAATCTCCTTAAAGGCGCGCACTCGGTACCGTGATCTCCCTGACAGCGAGCAGCAATGTGTACTGTCATCTCCATAAAACCGCGCACTCGGCACCACCGTAATATCCCCAATAACTCCCGGGTGACCCAGGCCGTGAGGCCACCTGCTTAAGTGACCCCAACTCACCCTGGAGAGCTGGGCGGTCCCCTCGATAGCATTGTGCAGCCGCACGACCCCGACATACTCTTTGCCTGCAGGGAGGACACACAGGGGCGGTCAGGGCAGGGACGCGAGGGGGTGGTAGGCTCTACATTAGTGACCTCAGGAAGGGGGTTCGGGAACTGAGGACGCTTTGTGTCTAAGAAGGGCTATGTCATAGTGAACGGCGCAATGACATCACCCCGAACTGGAAGTGTGGAGGCTGAGATCTTCTGTGTGAAATAAGTCCTGTCCCGCGCCCCTCCCTCCTGCCCCTCCCCGTCCTCCATCTGTCCCAGCCCCTGCCTCACTCACAGAAGCCCCCTCCCACCTGCGCACCCCCCCCCCGTTGCAACTGCCCCGTGTCCTCCATACGCACCCTCCTTCCTGCCCCTCCTCCCTACCCCTTCCCCCCTCCCTTCCCCCACTACCCCCTCTACCCCCCTCACCTGAACTACCCACCCCTCCATTCTGCCCCTCCACCCCTCCCCCACTACCCACTCTACCCCTCACCTGCACTACCCAACCCTCCCTCCTGCCCCTCCTTCCACCTTCCCCTACCCCCTCCCCCGCACTACCCATCGCTCCCACCCCTTGCTCACGCACCCCTCCCTCTTTCACTGCCCCTCCCCTCCCCCTGTACACCCCCCCTCACCCGCGCTCTGCTGTGACTTGACCAGGCGCGTGGCGCGCTCGATGCAGACGATGAGGCACCCGGTGACCTTGGGGTCAAGTGTCCCGCTGTGCCCCGTCTTCTCCACGCGCAGGATGCGGCGGATCCAGGCCACGACCTCGTGCGAAGAGGGGTTGGATGGCTTGTCCAGGTTGATGAAGCCGGTCCTGGGGGGGGGGGGGGATATATACATCACGTGTAGGCCAATGTCACACATGTCACTTATATAACATATATGCTACATATAGGCTACACGTCATATACATACCATATATATATACCATGTGTACGTAACATATAGAACATACGTCATATATGCATCATACACGTGTCACATATACATTATATATACATCGTGTATAGGTTATATGTTCTATATACATCATGTGTGCAGATGCAGCCGGTCCTGGGGGGGATATGTATACGACACATGTACTCTATACGTCACACATGTCACACACGTCACATATACATCATATATGCATGACATATACATCATGTATACATAACATAAAGGCCAGGGTTGGGGGATTTAGCTCAGCGGTAGAGCGCTTGCCTAGCAAGCGCAAGGCCGTGGGTTCGGTCCCCAGCTCCGAAAAGAAGATGCATCACACACGTCACACATACATTATAAACACACTATGCATAGGTTATGTGTTCTATATATGTCATGTGTTCAGACAAAGTTGGTCCTGGGGCGGGGGAGGGATGGATAAGTCATGTGTAGGCCATACATCACCCACCTGTCATATATACGTCATATATATGTTATGTATGGGCTACACATCATATATGTATTATATATACATCATGTATACATAACAGATAGGCCATACATCATATATGTGACACACATATGTCACAGATACATTATGTACACATGATGCATAGGTTATATGTTCTATATACATCATGTGTACAGATGAAGCTGGTCCTGGGGAGGCGGGAGGTACATTCGTTATACGGTGTATATATACACGCTATATATAGGTTGTGTGTTTTATATATGCTACATATCCTATGTATACACATTATACATAGGTTACATATGCAGCAGATCGCCTATATGTATACATACAGGTGATAATTGGAGCAAATTACATACACATAGGATATGATATGGTGATATATATATAACCTATATATATATGTAGGCTATATACATTATATGCTCACCCAACCATGTGTATGTATGTATGTGTATATATATATATATGTATATACAGGTCATACAGTATACAAGTGTGTACCTACAGGTCACGTACTCAGATCACATATATACACATAGATTAGGATGTAGATACTATGATATACATACATATAAATATATAGGTTAAACGTCCGGGTCTCCCCGTCCCGCCTACCTGACGTACTCCCCGATCTCCCTCTTCAGCGGGTTGGAGCCGCACGGGATGGGCGTGTAGTGGGTCGTCCGCACGTTCAGTCTGTCAAAGTTCTGGGGAGGCGATGGCGGGGTGGGGGGTGGGGGGTGTCAAAGGTCACCCACAGTAAAGATGGCCACCAAGCTGACTCACCCACGCCGCCCAAATCAAAGATGGCTACCAACTCTCTTCGCTCAGGCCGCCCACCTTGAAGATGGCGCTCTAACCACTCACCCACCTCTACGGTTCCTCCCCAGCCCAGTTTTGAGGAAGGGTCTCTCTCTACCTAGGCGAGGCTAGCCAAGCCCACTGGTGTCGAAGGGGTGGAGCAGGACATGGCCTCCCAGTGGTCAGCGACCTTTACGATTAGGGTTTTAGATGGGAACTGGTATGGAATCCACGCATCCCGTGACGTGGGTGGGGCGGGACCTACCTTGAGCAGCAGGGGCCACTGGGAGGTGTCCAACTGAGCCGCCTTGGACTCCGGTTTGATCAGGAAATCTTCCGCGTGCTGGATCTCCTGCGGGGGGGGGGGGGGGGTGACAGGAAGTGGGGGGATGACAGGAAGTGAGGGGTGACAGGAAAGGACGAGCCATGGGGGGGGGGGCGTCGAGCCATGGGGGGGGGGGCGTCGGGTCCGTTAACTTGGGCCATGTCAGGCTGGACCCAAATATTTAAATATTTTAGCATATATTAATATTAATGTCCTAATAAAGCCTGGGGCCCGAAGTGGAATCTCGGGATGACGTCATCGGCCGTTCACTGTGACATCACACACGCGACATATAGTCCAGAAAGGTCGGGGATGATGTCATCGCACACTTCATTGACATCATACGTGGGACGGGTCACAGGGTCGGGGATGACGCCATGGCTCCGTGTGCTGTGTTGTCACACGTCAGAAAAATAAGAATGAAG---AAAAAAAAAAAAACCCCACGGCCACTCACAGCCACGTCAGCTTCCGGCAGCGGCTTCCGCTCTTTCTTCTTCTTGTGCTTCTTCGGGAACGTCATGGCGGCTGCGGGGGAGACAAACGCAGGGACCTGAGCAGTGCCTGCTCAGACTGAGAGGTTTAAAGTCGGCTCTGATGTCGGGGCCCAAAGAAAGCCTGATGTCACCGAAAACCCATTCGTTTGAAAGCCTGATGTCACCGAAAACCCATTCGTTTGAAAGCCTGATGTCACCGAAAAAATAAATGTATTCTAAAGTCTGGCGTCACCAAAAATTAGGCCTGACATAACCGAAAACCGTTCATTTTAAACTCTGAAGTCACCCAAAGTTTATTCTTAAGTCTGAAAAACGTGAAAGTCTCACGACACCAAAAGTTTTAAAGTGTGACATCACCAAAATTAGGTCTGACGTCACAGAAAACCATATATTTTGAGCTCTGACGTAACCCAAACTTTATTCTTAGGTCTGACGTCACCGAAAAAACTTTAAAGTCTGATGTCACCAAAAGTTAATTTTAATGTTTTACGTAAAAGTAATACTCCAGTCGCTGACGTCATCAAAAATTATTCTAAGGCCTGACGTAAAAATAAACAGACATTTTAAAGTCTGACGTCAGCGGAGGGGGAACCACGTTCCTAAAGCACAACCTGGCAGAAAATCGGCCCCAGAACAGATGCTGACCAGCGCCGCCCA-CCCCCCCCCCCCCCCGTCACGGCTCCCGGGCTCTTAAAACGTCCCAGCGTCAACTTCCCTCGGGCGACTTCTTATGACGACAAAATCGCCTCTATGACGCCCTCGGGACCAGACTCGAGTCGTGTTTGGCGCGAGGCAGGGAGCTAAGAAAGTCACGCGGGTCTAAAACGCGCGCGTGTGGCCCCGACATGGACTCTCCGCGCCTCCTTATGACGACACAGTCTGGCCAGCCTCTATGACGCACTCGGGAGGCGACCCGGGTCATGTTTGGCCCGGGACCCAGAGCCAAGGTAGTCACGCGGGTCCGCGCTCGGCCCCGGCACACATAAAGGCCAGCGGCGCAGCGGTCAGACCGCGGGACGGGAATCGCGCGGGCCACGCGGGTCGCGCAAGCGCAGCGCCGCGCGACTGCCTCCGGGTCACTGAGCGACCGCGCTGGAACTCGCTCCGGGTTACGGATCGCGCCGCGCAGTGCCTATTCGGCGCTGCGGTCCTTACCTTCCGCGTCCGCCATGTCGCAGGCAGACAACCCGGCCAACCGCCGCTAACCGCCGCCGCGAGCCGAGAACCGCGCACGCCAACGGTCACCACGCGCCGCCGGGACACGCCCACCGCTGCTCGCACCGCCCCGGATGCAGGAAAACGGAAATAGCAGCCCGGAAGTCAAGGGGCGGGGACGGCCGAGAATGGCAGACTCCTACCGCCCGACACCACTGCGGCTACAGCAAAACGGAAGTAGCTGCCAGGAAGGCAGCCCGGAAGTGCGTAGAGGGTGGGGCCCGCACGTGCGCCGGGACGCTCTCCCGCGCTCCTCCGGGCCCCCCACACAGCCACCGCTCCGCTTAGCGGAGCTATGGAGAAGCGATCGTTGCGGCGGGTTGGAGTGGGTGGGCATAGCCTTCGCTCTCCCCCATCAGCCTTCGCTCGCCCCCATCAGCGTGGAGCGGGTGGGCGTGGCCTGCGCTGTCCTCCCTCAGACTGGAGCAGGTGGGCATGGCCTTCGCTGCCCGCCATCAGCGTGGGGCGGGTGGGCGTGTCCTGCGCTGTC----------------------------------------CGCCTTCAGCGGGTGGGCGTGGCCTGCGCTGT----CCCCCCCCCCCCTCGGCCTGGAGCAGGTGGCCGTGGCCTTCTCTGGCCCCATAGCGTGAGTGGGTGGGCGTGGCCTGCGATGTCTCCCATCACCCCTGAGCGGGTGGGCGTGGCCTGCGCTACCAGCCATCAGCCTTGAGCGGGTGGGCGTGGCCTGTGCTGTCCCCCATCTGCAAGTAGCGGGTGGGCGGGGCCTGCGCTGTCCTCCCTCTGTGTAGAGCGGGTGGGCGGGGCCTGTACAGTCTCCCTTAAGTGTAGGGAGTGGGCGTGGTCTGGGCTGTTCCTCTTTGGCGCCAACGCTCCTGGGCGTGGCCTTCAGGGCCCTAAAGTGTAGTGCGGGTGGGCGTGGCCCGCAGTGTCCTAAAGAGGGTGAGTTGGTCTTGGAGCAGGTGGGCGTGCCCCAGGCTGTCCGTCTTGCGCGTCACCCTCAGTCTAAAGCTTTGCCAAGGCCTAGGGAGGGTAGGCGTGGCCTACAACCAGTGGGCGTGGCCTGCTCGACCTGTCATCGATGGTAGGCGTAGCCTGTGCCTTCTGTTGGCTTGGTCTGCGCTGTCCATCTTCAGTGTCACCCGCTGTCTAAACCATTGTCTGGGCTTAGGGAGTGTGGGCGTGGCCTAGAGAGGGTGGGCGTGGTCGGTACTGTCTATGGGCGTGGCCCGCGCTGTCGGTCTTCAGCGTCACCAGCTGTCTAAACCGGTGCCCGCCTTAATGGACACCGACCTTTCCCTCCGCCCGCCGCGACGTCCGTTCCCGTTGAAAATAGTTTCTCTCTCTTACCCGACGCGGACGTCGTGGCCGGCAACGGTCCGCGCGGAGGGCGGCCGCCTCTGTGAAGAACGCGAGGAGGGAGCGGGGCCCTAAGATGCCTCCCGCTCTTCTATACGTTTACGGGAAACCGAGTCACGGACGCCGTGTGTGCGGTGTGCAAATGAGTCGTAAGGGGCTGGGGAGTGTGTGTCGTGTTTTCCCCGACCTGTGTGCAGTGCTCATCTCCCATATGTGTATATACGTGTGTCTATATTTCTATATATGTATATATAGCATATATTATATATTCTATTATATATGTATATGTACACTACAGTGGAGCTTCCATTTCTACCTGATCGGTGATCCCCATTTCCTTAGAACGGACTCTATGCCCAAGCTATCATATTGTGTGTGTGTGTGTGTATACATGGCATATATAGTAACTTGCATGTTTCATATTTATATATATACACACATACATACACTGTATGTATTTATATAAATATATATACATACATATACATATTGTATATATATAGTATATATCATAACTTGTATGTTTCATATATATACACACACATGTACAATACAATATGTATTTATATAAATACATATACATATATACATATATATCTGTATGAGAGATAACCATTGAACACAGGTTGGGGAAAATACGACACACACTCACCAGGCCCCTTATGCCAATGCACACGTATGTACATCTCACACACACACACAGACACACACACATAGACACACACACACACACATCACACATGCATGTACATCACACACACACGCATATACACACACATGCCCATGCACACTCATGCAACACACACACACATACTTGCAGTAAAAAATAGACTCAAGATGTTTTACAGACAGACAGACAGACACAGATACATGCGTGTGCACACATATGCATTTATTAACAGTCCTGATTAAAGAAGTCATGAGTGTGAGCAGGAGTTTCAGGGCAGGAGATGAAGGGGTCATCACGTGTTCTTTTAAAAATTATAAATAATAGTGGGATCCCATCTTAAAAACACAAATCTGGGCTGGAGAGATGGCTCAGTGGTTAAGAGCACCCGACTGCTCTTCCAGAGATCATGAGTTCAATTCCCAGCAACCACATGGTGGCTCACAACCATCTGTAAAGAGATCCAATGCCCTCTTCTGGTGTGTCTGAAGACAGCTACAGTGTACTTATATATAATAAATAAATAAATCTTTAAAAAAAACACAAATCTGAAATAAAAATAATATAAAATATACATATAAAGTGTAAAATAAATTTTTTATATATGTAAATTTTTTGTGCTCCTGAGACAGGGCTTCACTGTGTAGCCCAGGCTGTCCTAGAACTCAGAGATTCTCTCACCTCTGCCTCCTGGGTCCCAGGATTAAAGATGTAAAGGAAGCCGCACCACACCTGGCTGCTTTGTGATTCTTTAAGATAATCAATGGATGATAATTGATTATTAATTATTAATTGATAATGATTTAATCGAATGAAATAAAAATTAAAAATAAAAAAATAAATAAAAATAAAAGTCGAGGTCAGTGTCCGTGCACGTGTACAAGTTAATGTGTGATAAGAAGCAGATCAGAAGATGAAGTTATAAGGAGAAACGGATGAATAAATATTTTTCACACTCACAGACACTCACACTCACACACATATATATTACATTACAGTTCAGGAGCAAAGCCACAAAATATATATATATGATGTGTGTGTGTGTGTGTGTGTGTGTGTGTGTGTGTTTGATGATCTCAGCGCCATGTTGTATTTTACACGTAACCTGATGTTTCCTTCTCATTCATCAAACACCGTCTGGTTTGTAGATTTCTGTGGCCTACGATTCCTCCAAAAACTCATTGGACCCAAAAACTCATTCCAAATAAAAGAGCCGTTCAGTGCACTGGGCTCTCGCCAGTTCAAGGCACTTAGAATTCATGGTCAGGACTGCGCCATCGACGTCACTTATGTTCACATTTATTTATTTTATTTATTTTTTACTCCTTAGTTTTTTTCCACATTTGCACGATCGGGTTTATTTACAATTTTTCGGGGAAGGAGATGGACTCGTATAGTTTTTACACATGAAATGTATAAATTCTATACGTCCCTGAAGCATGTGACTGCCAGGCGTGTTATAGCGAAGAGGCAATGCTTCATATCTCTCTCCTTCTGTCAACCCGTTACTCAAGTCCACATATACCATGATGTACGTCACTCAATGTATAAATTCTATAAGTCCCTGAAGCAAGCACATGACTGCTGGGCAGGCTATAGCACCCTCCCCCCAAAAAAAGTAAAAATGCAAAAGAAAATTCCAAATCACGCTGTTCAGGGACGAATAGAATTTATAAATTTGGATTAAAAAAACTCAAAGGGAAGAATCAACTGGAAGGGGGGAAAGAAAATAATATAAAGAGAGGAAAATAAGGAAATTGATACAAGACGTCAGCAGAACGATGAGCCTGCTGGGAAACGTGAAAAAATATATAAATATATACATATGTATATTTTATTTATTGTATATTTATATATTTTATTTATTTATATATCATTTATTATATACATATTCAAGAAAACTATATATATTAAAAAATATATATGCAAAGTCCTTAAGTATCTCAACCTCTGTCCAAGTTTATTTCCTCATTGTCTTGGGACAACAAAAGAATGAATGAAATAAAATTAAAAAAAATAGAAAATAAATAAAATAAAATAAAAATAAGTAAATAAGATAAAATAAAAAGTAATAAAAAA-TAGATAAAAAATAAAATAAACCAAAAATAAAATAAAATAAATAAAATAAAAAAATAAGTAGAAAAATAAAATAAAATAAAAATAAATAAAAAATAAAAAAATAAAAAATATAAATTCTCCTCTCGCAGAAGCAGATCCCTCGCTGTCCCAGTTCAGCACAGAGCGGGTGGGCGTGGCCCCTACTGTCTGTGGGCGTGGCCTGCACTGTCCGTCTTCAGCGCCATCCCCTGTACAAACCCTTTTGGCGGCCTAGGGAGGGTGGGCGTGGCCTAGGGAGGGTGGGCGTGGCCTAGAAAGGGTGGGCGTTGCCCGCACTGTCAGTCTTCATCGTCTTCAAGGGACACCTGCATGTTTTCCCGCTCGCTGTAACGTCCGTCTTCCTTCTCTCTCCTCCTCAGTTCCGGTTTGAGGTCGCGTCCGGTCGGACGTGACGGGGGCCGCGGCGGCCTCATCTCGGGTTCCGGCTTCCTGCAGAGAGGATGAAGGGTCCTGATCTAGAGTCAGGGAAACTGTGGTGTCCGGAATATGCGTGTATACAAA
